# Supplementary material for: Multimodal analysis of cell-free DNA whole-genome sequencing for pediatric cancers with low mutational burden
Source: Nat Commun. 2021 May 28;12:3230. doi: 10.1038/s41467-021-23445-w (PMC8163828; doi:10.1038/s41467-021-23445-w)
Supplement: Supplementary file 3 — Supplementary Data 1 [file 41467_2021_23445_MOESM3_ESM.xlsx]

## Sheet: Patient clinical data
Sample type	Patient	Sample	Center	Sequencing Run	Gender	Age at diagnosis (years)	Age at sample collection (years)	Time after diagnosis (days)	Sample timepoint	Metastases at diagnosis	Patient has relapsed	Sample collected before/after relapse	Dead/alive	Death time from diagnosis (days)	Relapse-1 time from diagnosis	Days since diagnosis at last follow up	Clinical tumor evidence at last follow up	Tumor location general	Primary tumor location	Clinical data indicating presence of tumor (PET-SCAN, MRI, CT)	Response to neo-adjuvant therapy	Tumor volume (ml)
EwS	EwS_1	EwS_1_1	AUT	Novaseq_1	female	15.1534	16.4932	489	therapy	no_metastases	yes	after	dead	1116	480	1116	dead	N/A	lower_extremity	N/A	poor	N/A
EwS	EwS_1	EwS_1_2	AUT	Novaseq_1	female	15.1534	16.5534	511	therapy	no_metastases	yes	after	dead	1116	480	1116	dead	N/A	lower_extremity	N/A	poor	N/A
EwS	EwS_1	EwS_1_3	AUT	Novaseq_3	female	15.1534	16.6247	537	therapy	no_metastases	yes	after	dead	1116	480	1116	dead	N/A	lower_extremity	N/A	poor	N/A
EwS	EwS_1	EwS_1_4	AUT	Novaseq_3	female	15.1534	16.7233	573	therapy	no_metastases	yes	after	dead	1116	480	1116	dead	N/A	lower_extremity	yes	poor	N/A
EwS	EwS_1	EwS_1_5	AUT	Novaseq_3	female	15.1534	16.8055	603	therapy	no_metastases	yes	after	dead	1116	480	1116	dead	N/A	lower_extremity	N/A	poor	N/A
EwS	EwS_1	EwS_1_6	AUT	Novaseq_3	female	15.1534	17.4137	825	relapse	no_metastases	yes	after	dead	1116	480	1116	dead	N/A	lower_extremity	yes	poor	N/A
EwS	EwS_1	EwS_1_7	AUT	Novaseq_1	female	15.1534	17.4658	844	therapy	no_metastases	yes	after	dead	1116	480	1116	dead	N/A	lower_extremity	N/A	poor	N/A
EwS	EwS_1	EwS_1_8	AUT	Novaseq_3	female	15.1534	17.5726	883	therapy	no_metastases	yes	after	dead	1116	480	1116	dead	N/A	lower_extremity	N/A	poor	N/A
EwS	EwS_1	EwS_1_9	AUT	Novaseq_1	female	15.1534	18.1836	1106	therapy	no_metastases	yes	after	dead	1116	480	1116	dead	N/A	lower_extremity	N/A	poor	N/A
EwS	EwS_1	EwS_1_10	AUT	Novaseq_3	female	15.1534	18.2027	1113	therapy	no_metastases	yes	after	dead	1116	480	1116	dead	N/A	lower_extremity	N/A	poor	N/A
EwS	EwS_2	EwS_2_1	GER	Novaseq_2	male	20.8685	20.9123	16	diagnosis	no_metastases	yes	before	dead	515	314	515	dead	osseous_lesion_with_or_without_soft_tissue_component	lower_extremity	yes	good	58
EwS	EwS_2	EwS_2_2	GER	Novaseq_3	male	20.8685	20.9836	42	therapy	no_metastases	yes	before	dead	515	314	515	dead	osseous_lesion_with_or_without_soft_tissue_component	lower_extremity	yes	good	59
EwS	EwS_2	EwS_2_3	GER	Novaseq_3	male	20.8685	21.0438	64	therapy	no_metastases	yes	before	dead	515	314	515	dead	osseous_lesion_with_or_without_soft_tissue_component	lower_extremity	N/A	good	N/A
EwS	EwS_2	EwS_2_4	GER	Novaseq_2	male	20.8685	21.2466	138	therapy	no_metastases	yes	before	dead	515	314	515	dead	osseous_lesion_with_or_without_soft_tissue_component	lower_extremity	yes	good	37
EwS	EwS_2	EwS_2_5	GER	Novaseq_3	male	20.8685	21.5562	251	N/A	no_metastases	yes	before	dead	515	314	515	dead	osseous_lesion_with_or_without_soft_tissue_component	lower_extremity	N/A	good	N/A
EwS	EwS_2	EwS_2_6	GER	Novaseq_3	male	20.8685	21.8027	341	relapse	no_metastases	yes	after	dead	515	314	515	dead	osseous_lesion_with_or_without_soft_tissue_component	lower_extremity	N/A	good	N/A
EwS	EwS_3	EwS_3_1	GER	Novaseq_2	female	9.74247	9.7589	6	diagnosis	metastases	yes	before	alive	N/A	580	1370	no	osseous_lesion_with_or_without_soft_tissue_component	spine	yes	N/A	166
EwS	EwS_3	EwS_3_2	GER	Novaseq_2	female	9.74247	9.94795	75	therapy	metastases	yes	before	alive	N/A	580	1370	no	osseous_lesion_with_or_without_soft_tissue_component	spine	no	N/A	0
EwS	EwS_3	EwS_3_3	GER	Novaseq_3	female	9.74247	11.2959	567	N/A	metastases	yes	before	alive	N/A	580	1370	no	osseous_lesion_with_or_without_soft_tissue_component	spine	yes	N/A	3.2
EwS	EwS_3	EwS_3_4	GER	Novaseq_2	female	9.74247	11.3315	580	relapse	metastases	yes	after	alive	N/A	580	1370	no	osseous_lesion_with_or_without_soft_tissue_component	spine	N/A	N/A	N/A
EwS	EwS_3	EwS_3_5	GER	Novaseq_2	female	9.74247	11.5753	669	remission	metastases	yes	after	alive	N/A	580	1370	no	osseous_lesion_with_or_without_soft_tissue_component	spine	no	N/A	0
EwS	EwS_3	EwS_3_6	GER	Novaseq_2	female	9.74247	13.1288	1236	relapse	metastases	yes	after	alive	N/A	580	1370	no	osseous_lesion_with_or_without_soft_tissue_component	spine	yes	N/A	18.5
EwS	EwS_3	EwS_3_7	GER	Novaseq_3	female	9.74247	13.1781	1254	N/A	metastases	yes	after	alive	N/A	580	1370	no	osseous_lesion_with_or_without_soft_tissue_component	spine	N/A	N/A	N/A
EwS	EwS_4	EwS_4_1	GER	Novaseq_2	female	13.2219	13.2356	5	diagnosis	metastases	no	N/A	alive	N/A	N/A	838	no	osseous_lesion_with_or_without_soft_tissue_component	spine	yes	N/A	17
EwS	EwS_4	EwS_4_2	GER	Novaseq_2	female	13.2219	13.3288	39	therapy	metastases	no	N/A	alive	N/A	N/A	838	no	osseous_lesion_with_or_without_soft_tissue_component	spine	N/A	N/A	N/A
EwS	EwS_4	EwS_4_3	GER	Novaseq_3	female	13.2219	13.5589	123	therapy	metastases	no	N/A	alive	N/A	N/A	838	no	osseous_lesion_with_or_without_soft_tissue_component	spine	N/A	N/A	N/A
EwS	EwS_4	EwS_4_4	GER	Novaseq_3	female	13.2219	14.6384	517	remission	metastases	no	N/A	alive	N/A	N/A	838	no	osseous_lesion_with_or_without_soft_tissue_component	spine	N/A	N/A	N/A
EwS	EwS_5	EwS_5_1	GER	Novaseq_2	male	15.9315	15.9534	8	diagnosis	no_metastases	yes	before	dead	654	312	654	dead	extra-osseous_lession	head_and_neck	yes	N/A	23
EwS	EwS_5	EwS_5_2	GER	Novaseq_2	male	15.9315	16.0493	43	therapy	no_metastases	yes	before	dead	654	312	654	dead	extra-osseous_lession	head_and_neck	N/A	N/A	N/A
EwS	EwS_5	EwS_5_3	GER	Novaseq_3	male	15.9315	16.1781	90	therapy	no_metastases	yes	before	dead	654	312	654	dead	extra-osseous_lession	head_and_neck	no	N/A	0
EwS	EwS_5	EwS_5_4	GER	Novaseq_2	male	15.9315	16.7863	312	relapse	no_metastases	yes	after	dead	654	312	654	dead	extra-osseous_lession	head_and_neck	yes	N/A	131
EwS	EwS_5	EwS_5_5	GER	Novaseq_3	male	15.9315	17.189	459	therapy	no_metastases	yes	after	dead	654	312	654	dead	extra-osseous_lession	head_and_neck	yes	N/A	33.8
EwS	EwS_5	EwS_5_6	GER	Novaseq_3	male	15.9315	17.4849	567	therapy	no_metastases	yes	after	dead	654	312	654	dead	extra-osseous_lession	head_and_neck	yes	N/A	399
EwS	EwS_6	EwS_6_1	GER	Novaseq_2	male	18.6055	18.6219	6	diagnosis	metastases	yes	before	dead	597	430	597	dead	osseous_lesion_with_or_without_soft_tissue_component	pelvis	yes	good	1021
EwS	EwS_6	EwS_6_2	GER	Novaseq_2	male	18.6055	18.7425	50	therapy	metastases	yes	before	dead	597	430	597	dead	osseous_lesion_with_or_without_soft_tissue_component	pelvis	yes	good	38
EwS	EwS_6	EwS_6_3	GER	Novaseq_3	male	18.6055	18.926	117	therapy	metastases	yes	before	dead	597	430	597	dead	osseous_lesion_with_or_without_soft_tissue_component	pelvis	N/A	good	N/A
EwS	EwS_6	EwS_6_4	GER	Novaseq_2	male	18.6055	19.1315	192	therapy	metastases	yes	before	dead	597	430	597	dead	osseous_lesion_with_or_without_soft_tissue_component	pelvis	yes	good	1.23
EwS	EwS_6	EwS_6_5	GER	Novaseq_3	male	18.6055	19.7836	430	relapse	metastases	yes	after	dead	597	430	597	dead	osseous_lesion_with_or_without_soft_tissue_component	pelvis	yes	good	13
EwS	EwS_6	EwS_6_6	GER	Novaseq_3	male	18.6055	20.2411	597	therapy	metastases	yes	after	dead	597	430	597	dead	osseous_lesion_with_or_without_soft_tissue_component	pelvis	yes	good	215
EwS	EwS_7	EwS_7_1	AUT (Biobank)	Novaseq_6	male	15.7014	19.8932	1530	relapse	no_metastases	yes	after	dead	N/A	1530	2019	dead	N/A	upper_extremity	yes	N/A	N/A
EwS	EwS_7	EwS_7_2	AUT (Biobank)	Novaseq_6	male	15.7014	20.1863	1637	therapy	no_metastases	yes	after	dead	N/A	1530	2019	dead	N/A	upper_extremity	yes	N/A	N/A
EwS	EwS_7	EwS_7_3	AUT (Biobank)	Novaseq_6	male	15.7014	20.7945	1859	therapy	no_metastases	yes	after	dead	N/A	1530	2019	dead	N/A	upper_extremity	yes	N/A	N/A
EwS	EwS_7	EwS_7_4	AUT	Novaseq_2 + HighSeq_1	male	15.7014	20.9315	1909	therapy	no_metastases	yes	after	dead	N/A	1530	2019	dead	N/A	upper_extremity	yes	N/A	N/A
EwS	EwS_7	EwS_7_5	AUT	Novaseq_2 + HighSeq_1	male	15.7014	21.0274	1944	therapy	no_metastases	yes	after	dead	N/A	1530	2019	dead	N/A	upper_extremity	yes	N/A	N/A
EwS	EwS_7	EwS_7_6	AUT	Novaseq_2 + HighSeq_1	male	15.7014	21.1205	1978	therapy	no_metastases	yes	after	dead	N/A	1530	2019	dead	N/A	upper_extremity	N/A	N/A	N/A
EwS	EwS_7	EwS_7_7	AUT (Biobank)	Novaseq_6	male	15.7014	21.2164	2013	therapy	no_metastases	yes	after	dead	N/A	1530	2019	dead	N/A	upper_extremity	N/A	N/A	N/A
EwS	EwS_8	EwS_8_1	AUT (Biobank)	Novaseq_1	female	11.2521	11.2521	0	diagnosis	metastases	N/A	N/A	dead	669	N/A	669	dead	osseous_lesion_with_or_without_soft_tissue_component	N/A	yes	N/A	N/A
EwS	EwS_8	EwS_8_2	AUT (Biobank)	Novaseq_1	female	11.2521	11.2849	12	therapy	metastases	N/A	N/A	dead	669	N/A	669	dead	osseous_lesion_with_or_without_soft_tissue_component	N/A	N/A	N/A	N/A
EwS	EwS_8	EwS_8_3	AUT (Biobank)	Novaseq_1	female	11.2521	11.3178	24	therapy	metastases	N/A	N/A	dead	669	N/A	669	dead	osseous_lesion_with_or_without_soft_tissue_component	N/A	N/A	N/A	N/A
EwS	EwS_8	EwS_8_4	AUT (Biobank)	Novaseq_3	female	11.2521	11.9534	256	therapy	metastases	N/A	N/A	dead	669	N/A	669	dead	osseous_lesion_with_or_without_soft_tissue_component	N/A	N/A	N/A	N/A
EwS	EwS_8	EwS_8_5	AUT (Biobank)	Novaseq_3	female	11.2521	12.0192	280	therapy	metastases	N/A	N/A	dead	669	N/A	669	dead	osseous_lesion_with_or_without_soft_tissue_component	N/A	N/A	N/A	N/A
EwS	EwS_8	EwS_8_6	AUT (Biobank)	Novaseq_3	female	11.2521	12.0685	298	therapy	metastases	N/A	N/A	dead	669	N/A	669	dead	osseous_lesion_with_or_without_soft_tissue_component	N/A	N/A	N/A	N/A
EwS	EwS_8	EwS_8_7	AUT (Biobank)	Novaseq_3	female	11.2521	12.1507	328	therapy	metastases	N/A	N/A	dead	669	N/A	669	dead	osseous_lesion_with_or_without_soft_tissue_component	N/A	N/A	N/A	N/A
EwS	EwS_9	EwS_9_1	AUT	Novaseq_1	male	14.2685	14.5863	116	therapy	no_metastases	yes	before	alive	N/A	337	386	yes	osseous_lesion_with_or_without_soft_tissue_component	pelvis	yes	N/A	N/A
EwS	EwS_9	EwS_9_2	AUT	Novaseq_3	male	14.2685	14.8082	197	therapy	no_metastases	yes	before	alive	N/A	337	386	yes	osseous_lesion_with_or_without_soft_tissue_component	pelvis	yes	N/A	N/A
EwS	EwS_9	EwS_9_3	AUT	Novaseq_4	male	14.2685	14.8959	229	therapy	no_metastases	yes	before	alive	N/A	337	386	yes	osseous_lesion_with_or_without_soft_tissue_component	pelvis	yes	N/A	N/A
EwS	EwS_9	EwS_9_4	AUT	Novaseq_6	male	14.2685	15.1918	337	relapse	no_metastases	yes	after	alive	N/A	337	386	yes	osseous_lesion_with_or_without_soft_tissue_component	pelvis	yes	N/A	N/A
EwS	EwS_10	EwS_10_1	FR	Novaseq_2 + HighSeq_2	female	3.9	9.86	2188	relapse	metastases	yes	after	dead	2285	N/A	2285	dead	osseous_lesion_with_or_without_soft_tissue_component	lower_extremity	yes	good	N/A
EwS	EwS_11	EwS_11_1	FR	Novaseq_2 + HighSeq_2	male	16.2	17.49	465	relapse	metastases	yes	after	alive	N/A	465	498	yes	osseous_lesion_with_or_without_soft_tissue_component	pelvis	yes	N/A	N/A
EwS	EwS_12	EwS_12_1	FR	Novaseq_2 + HighSeq_2	male	14.9	16	N/A	relapse	no_metastases	yes	after	alive	N/A	127	458	yes	osseous_lesion_with_or_without_soft_tissue_component	thorax	yes	N/A	N/A
EwS	EwS_13	EwS_13_1	FR	Novaseq_2 + HighSeq_1	female	10.2	10.3	18	diagnosis	no_metastases	no	N/A	alive	N/A	N/A	1887	yes	osseous_lesion_with_or_without_soft_tissue_component	lower_extremity	yes	good	N/A
EwS	EwS_13	EwS_13_2	FR	Novaseq_1	female	10.2	11.4	413	therapy	no_metastases	no	N/A	alive	N/A	N/A	1887	N/A	osseous_lesion_with_or_without_soft_tissue_component	lower_extremity	N/A	good	N/A
EwS	EwS_13	EwS_13_3	FR	Novaseq_2 + HighSeq_2	female	10.2	10	20	therapy	no_metastases	no	N/A	alive	N/A	N/A	1887	N/A	osseous_lesion_with_or_without_soft_tissue_component	lower_extremity	N/A	good	N/A
EwS	EwS_13	EwS_13_4	FR	Novaseq_1	female	10.2	10	82	therapy	no_metastases	no	N/A	alive	N/A	N/A	1887	N/A	osseous_lesion_with_or_without_soft_tissue_component	lower_extremity	N/A	good	N/A
EwS	EwS_13	EwS_13_5	FR	Novaseq_1	female	10.2	10	168	therapy	no_metastases	no	N/A	alive	N/A	N/A	1887	N/A	osseous_lesion_with_or_without_soft_tissue_component	lower_extremity	N/A	good	N/A
EwS	EwS_14	EwS_14_1	FR	Novaseq_2 + HighSeq_1	male	3.6	3.62192	7	diagnosis	metastases	yes	before	dead	912	294	912	dead	osseous_lesion_with_or_without_soft_tissue_component	lower_extremity	yes	N/A	9
EwS	EwS_15	EwS_15_1	FR	Novaseq_2 + HighSeq_1	male	5.4	5.42466	10	diagnosis	metastases	yes	before	alive	N/A	236	507	N/A	osseous_lesion_with_or_without_soft_tissue_component	lower_extremity	yes	N/A	37.555
EwS	EwS_16	EwS_16_1	AUT	Novaseq_1	male	11.589	18.6493	2577	relapse	no_metastases	yes	after	alive	N/A	2035	2735	yes	osseous_lesion_with_or_without_soft_tissue_component	spine	yes	N/A	N/A
EwS	EwS_17	EwS_17_1	FR	Novaseq_1	female	17.4	17.4986	27	diagnosis	no_metastases	no	N/A	alive	N/A	N/A	669	N/A	osseous_lesion_with_or_without_soft_tissue_component	pelvis	yes	good	35.875
EwS	EwS_18	EwS_18_1	FR	Novaseq_1	female	6	6.07397	33	diagnosis	no_metastases	no	N/A	alive	N/A	N/A	1534	N/A	extra-osseous_lession	pelvis	yes	good	8.19
EwS	EwS_19	EwS_19_1	FR	Novaseq_2 + HighSeq_2	female	14.9	14.8849	9	diagnosis	no_metastases	yes	before	dead	751	460	751	N/A	osseous_lesion_with_or_without_soft_tissue_component	pelvis	yes	poor	388.5
EwS	EwS_20	EwS_20_1	FR	Novaseq_2 + HighSeq_2	female	10.9	10.9041	10	diagnosis	no_metastases	no	N/A	alive	N/A	N/A	1472	N/A	osseous_lesion_with_or_without_soft_tissue_component	thorax	yes	good	996
EwS	EwS_21	EwS_21_1	FR	Novaseq_1	male	18.3	18.3589	18	diagnosis	metastases	yes	before	dead	1300	498	1300	dead	osseous_lesion_with_or_without_soft_tissue_component	lower_extremity	yes	good	187.88
EwS	EwS_22	EwS_22_1	FR	Novaseq_2 + HighSeq_2	female	3.6	3.59726	6	diagnosis	metastases	no	N/A	alive	N/A	N/A	1493	N/A	osseous_lesion_with_or_without_soft_tissue_component	thorax	yes	poor	97.5
EwS	EwS_23	EwS_23_1	FR	Novaseq_1	male	12.2	12.2	7	diagnosis	no_metastases	no	N/A	alive	N/A	N/A	1422	N/A	osseous_lesion_with_or_without_soft_tissue_component	thorax	yes	good	25.08
EwS	EwS_24	EwS_24_1	FR	Novaseq_1	male	15.6	15.6329	14	diagnosis	no_metastases	no	N/A	alive	N/A	N/A	1107	N/A	osseous_lesion_with_or_without_soft_tissue_component	pelvis	yes	N/A	53.82
EwS	EwS_25	EwS_25_1	FR	Novaseq_2 + HighSeq_1	male	9.9	9.90137	7	diagnosis	no_metastases	no	N/A	alive	N/A	N/A	1043	N/A	osseous_lesion_with_or_without_soft_tissue_component	thorax	yes	good	199.8
EwS	EwS_25	EwS_25_2	FR	Novaseq_2 + HighSeq_1	male	9.9	10.337	166	therapy	no_metastases	no	N/A	alive	N/A	N/A	1043	N/A	osseous_lesion_with_or_without_soft_tissue_component	thorax	N/A	good	N/A
EwS	EwS_26	EwS_26_1	FR	Novaseq_1	female	15.1	15.1425	20	diagnosis	no_metastases	no	N/A	alive	N/A	N/A	1176	N/A	osseous_lesion_with_or_without_soft_tissue_component	pelvis	yes	good	27
EwS	EwS_27	EwS_27_1	FR	Novaseq_1	female	4.1	4.17534	22	diagnosis	no_metastases	no	N/A	alive	N/A	N/A	1148	N/A	osseous_lesion_with_or_without_soft_tissue_component	head_and_neck	yes	good	8.778
EwS	EwS_28	EwS_28_1	FR	Novaseq_1	male	14.9	14.9315	7	diagnosis	no_metastases	yes	before	alive	N/A	388	1134	N/A	osseous_lesion_with_or_without_soft_tissue_component	thorax	yes	poor	284.088
EwS	EwS_29	EwS_29_1	FR	Novaseq_1	male	10.7	10.7753	29	diagnosis	no_metastases	no	N/A	alive	N/A	N/A	949	N/A	osseous_lesion_with_or_without_soft_tissue_component	lower_extremity	yes	good	105.264
EwS	EwS_30	EwS_30_1	AUT (Biobank)	Novaseq_3	male	15.6493	17.663	735	therapy	metastases	yes	after	dead	N/A	555	1385	yes	osseous_lesion_with_or_without_soft_tissue_component	upper_extremity	N/A	N/A	N/A
EwS	EwS_30	EwS_30_2	AUT (Biobank)	Novaseq_3	male	15.6493	17.7671	773	relapse	metastases	yes	after	dead	N/A	555	1385	yes	osseous_lesion_with_or_without_soft_tissue_component	upper_extremity	yes	N/A	N/A
EwS	EwS_30	EwS_30_3	AUT	Novaseq_2 + HighSeq_1	male	15.6493	17.8	785	relapse	metastases	yes	after	dead	N/A	555	1385	yes	osseous_lesion_with_or_without_soft_tissue_component	upper_extremity	yes	N/A	N/A
EwS	EwS_30	EwS_30_4	AUT	Novaseq_1	male	15.6493	17.874	812	therapy	metastases	yes	after	dead	N/A	555	1385	yes	osseous_lesion_with_or_without_soft_tissue_component	upper_extremity	N/A	N/A	N/A
EwS	EwS_30	EwS_30_4rep	AUT	Novaseq_3	male	15.6493	17.874	812	therapy	metastases	yes	after	dead	N/A	555	1385	yes	osseous_lesion_with_or_without_soft_tissue_component	upper_extremity	N/A	N/A	N/A
EwS	EwS_30	EwS_30_5	AUT	Novaseq_1	male	15.6493	17.9945	856	therapy	metastases	yes	after	dead	N/A	555	1385	yes	osseous_lesion_with_or_without_soft_tissue_component	upper_extremity	N/A	N/A	N/A
EwS	EwS_30	EwS_30_6	AUT	Novaseq_1	male	15.6493	18.0274	868	therapy	metastases	yes	after	dead	N/A	555	1385	yes	osseous_lesion_with_or_without_soft_tissue_component	upper_extremity	N/A	N/A	N/A
EwS	EwS_30	EwS_30_7	AUT	Novaseq_1	male	15.6493	18.1041	896	therapy	metastases	yes	after	dead	N/A	555	1385	yes	osseous_lesion_with_or_without_soft_tissue_component	upper_extremity	N/A	N/A	N/A
EwS	EwS_30	EwS_30_8	AUT	Novaseq_2	male	15.6493	18.2384	945	therapy	metastases	yes	after	dead	N/A	555	1385	yes	osseous_lesion_with_or_without_soft_tissue_component	upper_extremity	N/A	N/A	N/A
EwS	EwS_30	EwS_30_9	AUT	Novaseq_4	male	15.6493	18.4904	1037	relapse	metastases	yes	after	dead	N/A	555	1385	yes	osseous_lesion_with_or_without_soft_tissue_component	upper_extremity	yes	N/A	N/A
EwS	EwS_31	EwS_31_1	GER	Novaseq_4	male	52.3068	52.3452	14	diagnosis	no_metastases	yes	before	alive	N/A	694	1010	N/A	osseous_lesion_with_or_without_soft_tissue_component	lower_extremity	yes	N/A	206
EwS	EwS_32	EwS_32_1	NO	Novaseq_5	male	8	8	5	diagnosis	no_metastases	yes	before	alive	N/A	1469	1733	N/A	extra-osseous_lession	lower_extremity	yes	poor	N/A
EwS	EwS_33	EwS_33_1	NO	Novaseq_5	female	1	1	3	diagnosis	no_metastases	no	N/A	alive	N/A	N/A	1509	no	osseous_lesion_with_or_without_soft_tissue_component	thorax	yes	good	N/A
EwS	EwS_34	EwS_34_1	NO	Novaseq_5	male	6	6	4	diagnosis	no_metastases	yes	before	alive	N/A	497	1375	N/A	osseous_lesion_with_or_without_soft_tissue_component	upper_extremity	yes	poor	N/A
EwS	EwS_35	EwS_35_1	NO	Novaseq_5	female	6	6	2	diagnosis	no_metastases	no	N/A	alive	N/A	N/A	1247	no	osseous_lesion_with_or_without_soft_tissue_component	upper_extremity	yes	good	N/A
EwS	EwS_36	EwS_36_1	NO	Novaseq_5	female	9	9	8	diagnosis	no_metastases	yes	before	dead	534	309	534	dead	osseous_lesion_with_or_without_soft_tissue_component	thorax	yes	good	N/A
EwS	EwS_37	EwS_37_1	NO	Novaseq_5	female	11	11	15	diagnosis	no_metastases	no	N/A	alive	N/A	N/A	597	no	osseous_lesion_with_or_without_soft_tissue_component	thorax	yes	good	N/A
EwS	EwS_38	EwS_38_1	NO	Novaseq_5	male	24	24	0	diagnosis	no_metastases	yes	before	dead	457	302	457	dead	osseous_lesion_with_or_without_soft_tissue_component	lower_extremity	yes	poor	N/A
EwS	EwS_39	EwS_39_1	NO	Novaseq_5	male	23	23	7	diagnosis	no_metastases	yes	before	alive	N/A	1196	1880	N/A	osseous_lesion_with_or_without_soft_tissue_component	thorax	yes	poor	N/A
EwS	EwS_40	EwS_40_1	NO	Novaseq_5	male	25	25	77	therapy	no_metastases	no	N/A	N/A	N/A	N/A	573	N/A	osseous_lesion_with_or_without_soft_tissue_component	upper_extremity	N/A	N/A	N/A
EwS	EwS_41	EwS_41_1	NO	Novaseq_5	male	22	22	10	diagnosis	no_metastases	no	N/A	alive	N/A	N/A	758	no	osseous_lesion_with_or_without_soft_tissue_component	thorax	yes	poor	N/A
EwS	EwS_41	EwS_41_2	NO	Novaseq_5	male	22	22	11	therapy	no_metastases	no	N/A	alive	N/A	N/A	758	no	osseous_lesion_with_or_without_soft_tissue_component	thorax	N/A	poor	N/A
EwS	EwS_41	EwS_41_3	NO	Novaseq_5	male	22	22	93	therapy	no_metastases	no	N/A	alive	N/A	N/A	758	no	osseous_lesion_with_or_without_soft_tissue_component	thorax	N/A	poor	N/A
EwS	EwS_41	EwS_41_4	NO	Novaseq_5	male	22	23	106	therapy	no_metastases	no	N/A	alive	N/A	N/A	758	no	osseous_lesion_with_or_without_soft_tissue_component	thorax	N/A	poor	N/A
EwS	EwS_41	EwS_41_5	NO	Novaseq_5	male	22	23	185	therapy	no_metastases	no	N/A	alive	N/A	N/A	758	no	osseous_lesion_with_or_without_soft_tissue_component	thorax	N/A	poor	N/A
EwS	EwS_41	EwS_41_6	NO	Novaseq_5	male	22	23	253	remission	no_metastases	no	N/A	alive	N/A	N/A	758	no	osseous_lesion_with_or_without_soft_tissue_component	thorax	no	poor	N/A
EwS	EwS_42	EwS_42_1	NO	Novaseq_5	male	23	23	15	diagnosis	no_metastases	no	N/A	alive	N/A	N/A	757	no	osseous_lesion_with_or_without_soft_tissue_component	head_and_neck	yes	N/A	N/A
EwS	EwS_42	EwS_42_2	NO	Novaseq_5	male	23	23	17	therapy	no_metastases	no	N/A	alive	N/A	N/A	757	no	osseous_lesion_with_or_without_soft_tissue_component	head_and_neck	N/A	N/A	N/A
EwS	EwS_42	EwS_42_3	NO	Novaseq_5	male	23	23	18	therapy	no_metastases	no	N/A	alive	N/A	N/A	757	no	osseous_lesion_with_or_without_soft_tissue_component	head_and_neck	N/A	N/A	N/A
EwS	EwS_42	EwS_42_4	NO	Novaseq_5	male	23	23	35	therapy	no_metastases	no	N/A	alive	N/A	N/A	757	no	osseous_lesion_with_or_without_soft_tissue_component	head_and_neck	N/A	N/A	N/A
EwS	EwS_42	EwS_42_5	NO	Novaseq_5	male	23	24	190	therapy	no_metastases	no	N/A	alive	N/A	N/A	757	no	osseous_lesion_with_or_without_soft_tissue_component	head_and_neck	N/A	N/A	N/A
EwS	EwS_42	EwS_42_6	NO	Novaseq_5	male	23	24	264	remission	no_metastases	no	N/A	alive	N/A	N/A	757	no	osseous_lesion_with_or_without_soft_tissue_component	head_and_neck	no	N/A	N/A
EwS	EwS_42	EwS_42_7	NO	Novaseq_5	male	23	24	357	remission	no_metastases	no	N/A	alive	N/A	N/A	757	no	osseous_lesion_with_or_without_soft_tissue_component	head_and_neck	no	N/A	N/A
EwS	EwS_43	EwS_43_1	NO	Novaseq_5	male	37	37	12	diagnosis	no_metastases	no	N/A	alive	N/A	N/A	1510	no	osseous_lesion_with_or_without_soft_tissue_component	thorax	yes	N/A	N/A
EwS	EwS_44	EwS_44_1	NO	Novaseq_5	male	22	22	0	diagnosis	no_metastases	no	N/A	alive	N/A	N/A	600	N/A	osseous_lesion_with_or_without_soft_tissue_component	lower_extremity	yes	poor	N/A
EwS	EwS_45	EwS_45_1	NO	Novaseq_5	female	41	41	3	diagnosis	no_metastases	yes	before	dead	981	702	981	dead	extra-osseous_lession	lower_extremity	yes	poor	N/A
EwS	EwS_45	EwS_45_2	NO	Novaseq_5	female	41	43	702	relapse	no_metastases	yes	after	dead	981	702	981	dead	extra-osseous_lession	lower_extremity	yes	poor	N/A
EwS	EwS_45	EwS_45_3	NO	Novaseq_5	female	41	43	764	therapy	no_metastases	yes	after	dead	981	702	981	dead	extra-osseous_lession	lower_extremity	yes	poor	N/A
EwS	EwS_45	EwS_45_4	NO	Novaseq_5	female	41	43	876	therapy	no_metastases	yes	after	dead	981	702	981	dead	extra-osseous_lession	lower_extremity	yes	poor	N/A
EwS	EwS_45	EwS_45_5	NO	Novaseq_5	female	41	44	912	therapy	no_metastases	yes	after	dead	981	702	981	dead	extra-osseous_lession	lower_extremity	yes	poor	N/A
EwS	EwS_46	EwS_46_1	NO	Novaseq_5	female	27	27	7	diagnosis	no_metastases	no	N/A	alive	N/A	N/A	1654	no	extra-osseous_lession	abdomen	yes	poor	N/A
EwS	EwS_47	EwS_47_1	NO	Novaseq_6	female	25	25	14	diagnosis	no_metastases	no	N/A	alive	N/A	N/A	527	no	osseous_lesion_with_or_without_soft_tissue_component	lower_extremity	yes	good	N/A
EwS	EwS_47	EwS_47_2	NO	Novaseq_6	female	25	25	16	therapy	no_metastases	no	N/A	alive	N/A	N/A	527	no	osseous_lesion_with_or_without_soft_tissue_component	lower_extremity	N/A	good	N/A
EwS	EwS_47	EwS_47_3	NO	Novaseq_6	female	25	25	17	therapy	no_metastases	no	N/A	alive	N/A	N/A	527	no	osseous_lesion_with_or_without_soft_tissue_component	lower_extremity	N/A	good	N/A
EwS	EwS_47	EwS_47_4	NO	Novaseq_6	female	25	25	35	therapy	no_metastases	no	N/A	alive	N/A	N/A	527	no	osseous_lesion_with_or_without_soft_tissue_component	lower_extremity	N/A	good	N/A
EwS	EwS_48	EwS_48_1	GER	Novaseq_3	male	17.7342	17	N/A	diagnosis	no_metastases	yes	before	alive	N/A	798	1211	no	osseous_lesion_with_or_without_soft_tissue_component	thorax	yes	good	328
EwS	EwS_48	EwS_48_2	GER	Novaseq_3	male	17.7342	17	N/A	therapy	no_metastases	yes	before	alive	N/A	798	1211	no	osseous_lesion_with_or_without_soft_tissue_component	thorax	yes	good	5
EwS	EwS_48	EwS_48_3	GER	Novaseq_3	male	17.7342	19.9205	798	relapse	no_metastases	yes	after	alive	N/A	798	1211	no	osseous_lesion_with_or_without_soft_tissue_component	thorax	N/A	good	N/A
EwS	EwS_48	EwS_48_4	GER	Novaseq_3	male	17.7342	19.9425	806	therapy	no_metastases	yes	after	alive	N/A	798	1211	no	osseous_lesion_with_or_without_soft_tissue_component	thorax	N/A	good	N/A
EwS	EwS_49	EwS_49_1	GER	Novaseq_4	male	8.71781	8.73973	8	diagnosis	metastases	yes	before	dead	938	188	938	dead	osseous_lesion_with_or_without_soft_tissue_component	pelvis	yes	poor	215
EwS	EwS_49	EwS_49_2	GER	Novaseq_4	male	8.71781	8.75342	13	therapy	metastases	yes	before	dead	938	188	938	dead	osseous_lesion_with_or_without_soft_tissue_component	pelvis	N/A	poor	N/A
EwS	EwS_49	EwS_49_3	GER	Novaseq_4	male	8.71781	8.80548	32	therapy	metastases	yes	before	dead	938	188	938	dead	osseous_lesion_with_or_without_soft_tissue_component	pelvis	yes	poor	41
EwS	EwS_49	EwS_49_4	GER	Novaseq_4	male	8.71781	8.86849	55	therapy	metastases	yes	before	dead	938	188	938	dead	osseous_lesion_with_or_without_soft_tissue_component	pelvis	N/A	poor	N/A
EwS	EwS_49	EwS_49_5	GER	Novaseq_4	male	8.71781	9.07671	131	therapy	metastases	yes	before	dead	938	188	938	dead	osseous_lesion_with_or_without_soft_tissue_component	pelvis	yes	poor	13
EwS	EwS_49	EwS_49_6	GER	Novaseq_4	male	8.71781	9.23288	188	relapse	metastases	yes	after	dead	938	188	938	dead	osseous_lesion_with_or_without_soft_tissue_component	pelvis	N/A	poor	N/A
EwS	EwS_50	EwS_50_1	GER	Novaseq_4	female	9.52877	9.53973	4	diagnosis	metastases	yes	before	dead	554	309	554	dead	osseous_lesion_with_or_without_soft_tissue_component	pelvis	yes	N/A	414
EwS	EwS_50	EwS_50_2	GER	Novaseq_4	female	9.52877	9.8274	109	therapy	metastases	yes	before	dead	554	309	554	dead	osseous_lesion_with_or_without_soft_tissue_component	pelvis	yes	N/A	92.25
EwS	EwS_50	EwS_50_3	GER	Novaseq_4	female	9.52877	10.7945	462	relapse	metastases	yes	after	dead	554	309	554	dead	osseous_lesion_with_or_without_soft_tissue_component	pelvis	yes	N/A	95
EwS	EwS_50	EwS_50_4	GER	Novaseq_4	female	9.52877	11.011	541	relapse	metastases	yes	after	dead	554	309	554	dead	osseous_lesion_with_or_without_soft_tissue_component	pelvis	yes	N/A	425
EwS	EwS_51	EwS_51_1	AUT (Biobank)	Novaseq_6	female	0.819178	16.2521	5633	remission	no_metastases	N/A	N/A	alive	N/A	N/A	5633	no	extra-osseous_lession	head_and_neck	no	N/A	N/A
EwS	EwS_52	EwS_52_1	AUT (Biobank)	Novaseq_6	female	12.1479	15.211	1118	remission	no_metastases	no	N/A	alive	N/A	N/A	1118	no	N/A	thorax	no	N/A	N/A
EwS	EwS_53	EwS_53_1	AUT (Biobank)	Novaseq_6	female	17.7397	27.1726	3443	remission	N/A	N/A	N/A	alive	N/A	N/A	3443	no	N/A	N/A	no	N/A	N/A
EwS	EwS_54	EwS_54_1	AUT (Biobank)	Novaseq_6	male	7.73151	11.5836	1406	remission	no_metastases	no	N/A	alive	N/A	N/A	1406	no	osseous_lesion_with_or_without_soft_tissue_component	lower_extremity	no	N/A	N/A
EwS	EwS_55	EwS_55_1	AUT (Biobank)	Novaseq_6	male	13.9918	15.6932	621	remission	no_metastases	no	N/A	alive	N/A	N/A	621	no	N/A	upper_extremity	no	N/A	N/A
EwS	EwS_56	EwS_56_1	GER	Novaseq_4	male	22	22.0603	22	diagnosis	no_metastases	yes	before	alive	N/A	419	419	N/A	osseous_lesion_with_or_without_soft_tissue_component	pelvis	yes	N/A	380
EwS	EwS_57	EwS_57_1	AUT (Biobank)	Novaseq_6	female	7.32603	7.36164	13	diagnosis	no_metastases	no	N/A	alive	N/A	N/A	1383	no	N/A	upper_extremity	yes	N/A	N/A
EwS	EwS_57	EwS_57_2	AUT (Biobank)	Novaseq_6	female	7.32603	7.4	27	therapy	no_metastases	no	N/A	alive	N/A	N/A	1383	no	N/A	upper_extremity	N/A	N/A	N/A
EwS	EwS_57	EwS_57_3	AUT (Biobank)	Novaseq_6	female	7.32603	7.51781	70	therapy	no_metastases	no	N/A	alive	N/A	N/A	1383	no	N/A	upper_extremity	N/A	N/A	N/A
EwS	EwS_57	EwS_57_4	AUT (Biobank)	Novaseq_6	female	7.32603	7.6137	105	therapy	no_metastases	no	N/A	alive	N/A	N/A	1383	no	N/A	upper_extremity	N/A	N/A	N/A
EwS	EwS_57	EwS_57_5	AUT (Biobank)	Novaseq_6	female	7.32603	7.93699	223	therapy	no_metastases	no	N/A	alive	N/A	N/A	1383	no	N/A	upper_extremity	N/A	N/A	N/A
EwS	EwS_57	EwS_57_6	AUT (Biobank)	Novaseq_6	female	7.32603	8.71781	508	remission	no_metastases	no	N/A	alive	N/A	N/A	1383	no	N/A	upper_extremity	N/A	N/A	N/A
EwS	EwS_57	EwS_57_7	AUT (Biobank)	Novaseq_6	female	7.32603	9.52329	802	remission	no_metastases	no	N/A	alive	N/A	N/A	1383	no	N/A	upper_extremity	no	N/A	N/A
EwS	EwS_58	EwS_58_1	AUT (Biobank)	Novaseq_6	male	8.81918	8.83014	4	diagnosis	no_metastases	no	N/A	alive	N/A	N/A	1267	no	extra-osseous_lession	spine	yes	N/A	N/A
EwS	EwS_58	EwS_58_2	AUT (Biobank)	Novaseq_6	male	8.81918	8.90685	32	therapy	no_metastases	no	N/A	alive	N/A	N/A	1267	no	extra-osseous_lession	spine	N/A	N/A	N/A
EwS	EwS_58	EwS_58_3	AUT (Biobank)	Novaseq_6	male	8.81918	8.98904	62	therapy	no_metastases	no	N/A	alive	N/A	N/A	1267	no	extra-osseous_lession	spine	N/A	N/A	N/A
EwS	EwS_58	EwS_58_4	AUT (Biobank)	Novaseq_6	male	8.81918	9.06849	91	therapy	no_metastases	no	N/A	alive	N/A	N/A	1267	no	extra-osseous_lession	spine	N/A	N/A	N/A
EwS	EwS_58	EwS_58_5	AUT (Biobank)	Novaseq_6	male	8.81918	10.3699	566	remission	no_metastases	no	N/A	alive	N/A	N/A	1267	no	extra-osseous_lession	spine	no	N/A	N/A
EwS	EwS_58	EwS_58_6	AUT (Biobank)	Novaseq_6	male	8.81918	11.4795	971	remission	no_metastases	no	N/A	alive	N/A	N/A	1267	no	extra-osseous_lession	spine	no	N/A	N/A
EwS	EwS_59	EwS_59_1	AUT (Biobank)	Novaseq_6	male	14.0274	14.0849	21	diagnosis	no_metastases	no	N/A	N/A	N/A	N/A	N/A	N/A	N/A	lower_extremity	yes	N/A	N/A
EwS	EwS_60	EwS_60_1	AUT (Biobank)	Novaseq_6	female	9	9.24384	0	diagnosis	metastases	N/A	N/A	dead	301	N/A	301	dead	N/A	pelvis	yes	N/A	N/A
EwS	EwS_61	EwS_61_1	AUT (Biobank)	Novaseq_6	female	6.73699	6.75342	6	therapy	no_metastases	no	N/A	alive	N/A	N/A	326	N/A	N/A	head_and_neck	N/A	N/A	N/A
EwS	EwS_62	EwS_62_1	AUT (Biobank)	Novaseq_6	male	15.5562	15.611	20	therapy	metastases	no	N/A	alive	N/A	N/A	1145	N/A	N/A	pelvis	N/A	N/A	N/A
EwS	EwS_63	EwS_63_1	AUT	Novaseq_3	male	14.2	14.2274	10	diagnosis	metastases	yes	before	alive	N/A	363	467	yes	osseous_lesion_with_or_without_soft_tissue_component	pelvis	yes	good	N/A
EwS	EwS_63	EwS_63_2	AUT	Novaseq_4	male	14.2	14.2877	32	therapy	metastases	yes	before	alive	N/A	363	467	yes	osseous_lesion_with_or_without_soft_tissue_component	pelvis	N/A	good	N/A
EwS	EwS_63	EwS_63_3	AUT	Novaseq_4	male	14.2	14.4027	74	therapy	metastases	yes	before	alive	N/A	363	467	yes	osseous_lesion_with_or_without_soft_tissue_component	pelvis	N/A	good	N/A
EwS	EwS_63	EwS_63_4	AUT	Novaseq_6	male	14.2	14.5726	136	therapy	metastases	yes	before	alive	N/A	363	467	yes	osseous_lesion_with_or_without_soft_tissue_component	pelvis	N/A	good	N/A
EwS	EwS_64	EwS_64_1	GER	Novaseq_4	male	4.51507	4.58082	24	diagnosis	no_metastases	no	N/A	alive	N/A	N/A	686	N/A	osseous_lesion_with_or_without_soft_tissue_component	lower_extremity	yes	N/A	58.5
EwS	EwS_65	EwS_65_1	GER	Novaseq_4	female	17.4932	17.5315	14	diagnosis	metastases	yes	before	dead	749	358	749	dead	extra-osseous_lession	kidney	yes	N/A	461
EwS	EwS_66	EwS_66_1	GER	Novaseq_4	female	7.27123	7.39452	45	therapy	no_metastases	no	N/A	alive	N/A	N/A	833	N/A	osseous_lesion_with_or_without_soft_tissue_component	head_and_neck	yes	N/A	195
EwS	EwS_67	EwS_67_1	GER	Novaseq_4	male	16.0192	16.0575	14	diagnosis	metastases	no	N/A	alive	N/A	N/A	1175	no	osseous_lesion_with_or_without_soft_tissue_component	pelvis	yes	N/A	N/A
EwS	EwS_68	EwS_68_1	GER	Novaseq_4	male	19.4658	19.465	N/A	diagnosis	no_metastases	no	N/A	alive	N/A	N/A	937	N/A	extra-osseous_lession	pelvis	yes	N/A	233
EwS	EwS_69	EwS_69_1	GER	Novaseq_4	male	13.2055	13.2411	13	diagnosis	no_metastases	yes	before	dead	748	616	748	dead	osseous_lesion_with_or_without_soft_tissue_component	lower_extremity	yes	N/A	73
EwS	EwS_70	EwS_70_1	GER	Novaseq_4	male	14.6685	14.7425	27	diagnosis	no_metastases	no	N/A	alive	N/A	N/A	510	N/A	osseous_lesion_with_or_without_soft_tissue_component	lower_extremity	yes	N/A	230
EwS	EwS_71	EwS_71_1	GER	Novaseq_4	male	18.9973	19.0877	33	therapy	metastases	no	N/A	alive	N/A	N/A	353	N/A	N/A	upper_extremity	yes	N/A	40
EwS	EwS_72	EwS_72_1	GER	Novaseq_4	male	17.3589	17.4658	39	therapy	no_metastases	no	N/A	alive	N/A	N/A	469	no	osseous_lesion_with_or_without_soft_tissue_component	spine	yes	N/A	60
EwS	EwS_73	EwS_73_1	GER	Novaseq_4	male	22.9726	23.0548	30	diagnosis	metastases	no	N/A	alive	N/A	N/A	507	N/A	osseous_lesion_with_or_without_soft_tissue_component	pelvis	yes	N/A	1115
EwS	EwS_74	EwS_74_1	GER	Novaseq_7	male	8.63611	8.63611	0	diagnosis	no_metastases	no	N/A	alive	N/A	N/A	263	N/A	osseous_lesion_with_or_without_soft_tissue_component	upper_extremity	yes	good	N/A
EwS	EwS_75	EwS_75_1	GER	Novaseq_7	male	N/A	N/A	N/A	diagnosis	metastases	no	N/A	alive	N/A	N/A	N/A	N/A	osseous_lesion_with_or_without_soft_tissue_component	spine	yes	N/A	N/A
EwS	EwS_76	EwS_76_1	GER	Novaseq_7	female	15.85	15.85	0	diagnosis	no_metastases	no	N/A	alive	N/A	N/A	343	no	osseous_lesion_with_or_without_soft_tissue_component	thorax	yes	good	N/A
EwS	EwS_77	EwS_77_1	GER	Novaseq_7	female	15.0139	15.0139	0	diagnosis	no_metastases	no	N/A	alive	N/A	N/A	31	N/A	osseous_lesion_with_or_without_soft_tissue_component	lower_extremity	yes	N/A	N/A
EwS	EwS_78	EwS_78_1	GER	Novaseq_7	male	34.5917	34.5917	0	diagnosis	no_metastases	no	N/A	alive	N/A	N/A	536	no	extra-osseous_lession	abdomen	yes	N/A	N/A
EwS	EwS_79	EwS_79_1	GER	Novaseq_7	female	19.7944	19.7944	0	diagnosis	no_metastases	no	N/A	alive	N/A	N/A	485	no	osseous_lesion_with_or_without_soft_tissue_component	pelvis	yes	good	N/A
EwS	EwS_80	EwS_80_1	GER	Novaseq_7	female	13.3972	13.3972	0	diagnosis	no_metastases	no	N/A	alive	N/A	N/A	782	no	osseous_lesion_with_or_without_soft_tissue_component	lower_extremity	yes	good	N/A
EwS	EwS_81	EwS_81_1	GER	Novaseq_7	male	21.2139	21.2139	N/A	diagnosis	no_metastases	no	N/A	alive	N/A	N/A	518	no	osseous_lesion_with_or_without_soft_tissue_component	spine	yes	N/A	N/A
EwS	EwS_82	EwS_82_1	GER	Novaseq_7	male	20.5306	20.5306	0	diagnosis	no_metastases	no	N/A	alive	N/A	N/A	1301	no	osseous_lesion_with_or_without_soft_tissue_component	upper_extremity	yes	good	N/A
EwS	EwS_83	EwS_83_1	GER	Novaseq_7	female	N/A	N/A	N/A	N/A	metastases	yes	N/A	N/A	N/A	N/A	N/A	yes	extra-osseous_lession	pelvis	N/A	N/A	N/A
EwS	EwS_84	EwS_84_1	GER	Novaseq_7	male	14.2944	14.2944	0	diagnosis	no_metastases	no	N/A	alive	N/A	N/A	992	no	osseous_lesion_with_or_without_soft_tissue_component	upper_extremity	yes	good	N/A
EwS	EwS_85	EwS_85_1	GER	Novaseq_7	male	N/A	N/A	N/A	diagnosis	no_metastases	no	N/A	alive	N/A	N/A	N/A	N/A	osseous_lesion_with_or_without_soft_tissue_component	thorax	yes	N/A	N/A
EwS	EwS_86	EwS_86_1	GER	Novaseq_7	female	37.0083	N/A	N/A	N/A	no_metastases	no	N/A	alive	N/A	N/A	207	N/A	extra-osseous_lession	thorax	N/A	poor	N/A
EwS	EwS_87	EwS_87_1	GER	Novaseq_7	female	6.85833	6.85833	0	diagnosis	no_metastases	no	N/A	alive	N/A	N/A	363	no	osseous_lesion_with_or_without_soft_tissue_component	lower_extremity	yes	good	N/A
EwS	EwS_88	EwS_88_1	GER	Novaseq_7	male	18.9111	18.9111	0	diagnosis	metastases	no	N/A	alive	N/A	N/A	300	no	osseous_lesion_with_or_without_soft_tissue_component	thorax	yes	N/A	N/A
EwS	EwS_89	EwS_89_1	GER	Novaseq_7	male	14.9722	14.9722	0	diagnosis	no_metastases	yes	before	alive	N/A	732	912	no	osseous_lesion_with_or_without_soft_tissue_component	thorax	yes	good	N/A
EwS	EwS_90	EwS_90_1	GER	Novaseq_7	female	16.3222	16.3222	0	diagnosis	metastases	no	N/A	alive	N/A	N/A	334	no	osseous_lesion_with_or_without_soft_tissue_component	head_and_neck	yes	good	N/A
EwS	EwS_91	EwS_91_1	GER	Novaseq_7	male	11.2333	11.2333	338	relapse	no_metastases	yes	after	N/A	N/A	336	460	N/A	extra-osseous_lession	pelvis_spine	yes	N/A	N/A
EwS	EwS_92	EwS_92_1	GER	Novaseq_7	male	14.2694	14.2694	0	diagnosis	no_metastases	no	N/A	alive	N/A	N/A	223	N/A	osseous_lesion_with_or_without_soft_tissue_component	lower_extremity	yes	N/A	N/A
EwS	EwS_93	EwS_93_1	GER	Novaseq_7	male	16.8417	16.8417	0	diagnosis	N/A	no	N/A	alive	N/A	N/A	114	N/A	osseous_lesion_with_or_without_soft_tissue_component	lower_extremity	yes	N/A	N/A
EwS	EwS_94	EwS_94_1	GER	Novaseq_7	female	16.2056	16.2056	0	diagnosis	metastases	no	N/A	alive	N/A	N/A	228	N/A	osseous_lesion_with_or_without_soft_tissue_component	thorax	yes	good	N/A
EwS	EwS_95	EwS_95_1	GER	Novaseq_7	male	15.5444	15.5444	0	diagnosis	no_metastases	no	N/A	alive	N/A	N/A	391	no	osseous_lesion_with_or_without_soft_tissue_component	head_and_neck	yes	good	N/A
Healthy control	Ctrl_1	Ctrl_1	AUT	Novaseq_2 + HighSeq_1	female	N/A	37	N/A	N/A	N/A	N/A	N/A	N/A	N/A	N/A	N/A	N/A	N/A	N/A	N/A	N/A	N/A
Healthy control	Ctrl_2	Ctrl_2	AUT	Novaseq_1	male	N/A	44	N/A	N/A	N/A	N/A	N/A	N/A	N/A	N/A	N/A	N/A	N/A	N/A	N/A	N/A	N/A
Healthy control	Ctrl_3	Ctrl_3	AUT	Novaseq_1	female	N/A	48	N/A	N/A	N/A	N/A	N/A	N/A	N/A	N/A	N/A	N/A	N/A	N/A	N/A	N/A	N/A
Healthy control	Ctrl_4	Ctrl_4	AUT	Novaseq_4	male	N/A	40	N/A	N/A	N/A	N/A	N/A	N/A	N/A	N/A	N/A	N/A	N/A	N/A	N/A	N/A	N/A
Healthy control	Ctrl_5	Ctrl_5	AUT	Novaseq_4	male	N/A	50	N/A	N/A	N/A	N/A	N/A	N/A	N/A	N/A	N/A	N/A	N/A	N/A	N/A	N/A	N/A
Healthy control	Ctrl_6	Ctrl_6	AUT	Novaseq_4	female	N/A	25	N/A	N/A	N/A	N/A	N/A	N/A	N/A	N/A	N/A	N/A	N/A	N/A	N/A	N/A	N/A
Healthy control	Ctrl_7	Ctrl_7	AUT	Novaseq_4	female	N/A	24	N/A	N/A	N/A	N/A	N/A	N/A	N/A	N/A	N/A	N/A	N/A	N/A	N/A	N/A	N/A
Healthy control	Ctrl_8	Ctrl_8	AUT (Red Cross)	Novaseq_5	male	N/A	32	N/A	N/A	N/A	N/A	N/A	N/A	N/A	N/A	N/A	N/A	N/A	N/A	N/A	N/A	N/A
Healthy control	Ctrl_9	Ctrl_9	AUT (Red Cross)	Novaseq_5	female	N/A	37	N/A	N/A	N/A	N/A	N/A	N/A	N/A	N/A	N/A	N/A	N/A	N/A	N/A	N/A	N/A
Healthy control	Ctrl_10	Ctrl_10	AUT (Red Cross)	Novaseq_5	female	N/A	29	N/A	N/A	N/A	N/A	N/A	N/A	N/A	N/A	N/A	N/A	N/A	N/A	N/A	N/A	N/A
Healthy control	Ctrl_11	Ctrl_11	AUT (Red Cross)	Novaseq_5	male	N/A	31	N/A	N/A	N/A	N/A	N/A	N/A	N/A	N/A	N/A	N/A	N/A	N/A	N/A	N/A	N/A
Healthy control	Ctrl_12	Ctrl_12	AUT (Red Cross)	Novaseq_5	male	N/A	27	N/A	N/A	N/A	N/A	N/A	N/A	N/A	N/A	N/A	N/A	N/A	N/A	N/A	N/A	N/A
Healthy control	Ctrl_13	Ctrl_13	AUT (Red Cross)	Novaseq_5	male	N/A	30	N/A	N/A	N/A	N/A	N/A	N/A	N/A	N/A	N/A	N/A	N/A	N/A	N/A	N/A	N/A
Healthy control	Ctrl_14	Ctrl_14	AUT (Red Cross)	Novaseq_5	female	N/A	27	N/A	N/A	N/A	N/A	N/A	N/A	N/A	N/A	N/A	N/A	N/A	N/A	N/A	N/A	N/A
Healthy control	Ctrl_15	Ctrl_15	AUT (Red Cross)	Novaseq_6	female	N/A	36	N/A	N/A	N/A	N/A	N/A	N/A	N/A	N/A	N/A	N/A	N/A	N/A	N/A	N/A	N/A
Healthy control	Ctrl_16	Ctrl_16	AUT (Red Cross)	Novaseq_6	male	N/A	25	N/A	N/A	N/A	N/A	N/A	N/A	N/A	N/A	N/A	N/A	N/A	N/A	N/A	N/A	N/A
Healthy control	Ctrl_17	Ctrl_17	AUT (Red Cross)	Novaseq_6	male	N/A	39	N/A	N/A	N/A	N/A	N/A	N/A	N/A	N/A	N/A	N/A	N/A	N/A	N/A	N/A	N/A
Healthy control	Ctrl_18	Ctrl_18	AUT (Red Cross)	Novaseq_6	male	N/A	34	N/A	N/A	N/A	N/A	N/A	N/A	N/A	N/A	N/A	N/A	N/A	N/A	N/A	N/A	N/A
Healthy control	Ctrl_19	Ctrl_19	AUT (Red Cross)	Novaseq_6	female	N/A	40	N/A	N/A	N/A	N/A	N/A	N/A	N/A	N/A	N/A	N/A	N/A	N/A	N/A	N/A	N/A
Healthy control	Ctrl_20	Ctrl_20	AUT (Red Cross)	Novaseq_6	male	N/A	30	N/A	N/A	N/A	N/A	N/A	N/A	N/A	N/A	N/A	N/A	N/A	N/A	N/A	N/A	N/A
Healthy control	Ctrl_21	Ctrl_21	AUT (Red Cross)	Novaseq_6	male	N/A	32	N/A	N/A	N/A	N/A	N/A	N/A	N/A	N/A	N/A	N/A	N/A	N/A	N/A	N/A	N/A
Healthy control	Ctrl_22	Ctrl_22	AUT (Red Cross)	Novaseq_6	male	N/A	31	N/A	N/A	N/A	N/A	N/A	N/A	N/A	N/A	N/A	N/A	N/A	N/A	N/A	N/A	N/A
Non-EwS sarcoma	AdSarc_1	AdSarc_1_1	AUT	Novaseq_2	male	41.2658	41.2658	0	diagnosis	no_metastases	no	N/A	dead	N/A	N/A	269	yes	N/A	N/A	yes	N/A	N/A
Non-EwS sarcoma	AdSarc_1	AdSarc_1_2	AUT	Novaseq_4	male	41.2658	41.5781	114	therapy	no_metastases	no	N/A	dead	N/A	N/A	269	yes	N/A	N/A	yes	N/A	N/A
Non-EwS sarcoma	EwSLike_1	EwSLike_1_1	GER	Novaseq_2	female	N/A	25.8356	N/A	N/A	metastases	yes	before	dead	N/A	N/A	N/A	dead	extra-osseous_lession	thorax	N/A	N/A	N/A
Non-EwS sarcoma	EwSLike_1	EwSLike_1_2	GER	Novaseq_2	female	N/A	26.263	N/A	N/A	metastases	yes	before	dead	N/A	N/A	N/A	dead	extra-osseous_lession	thorax	N/A	N/A	N/A
Non-EwS sarcoma	EwSLike_1	EwSLike_1_3	GER	Novaseq_2	female	N/A	29.2795	N/A	therapy	metastases	yes	after	dead	N/A	N/A	N/A	dead	extra-osseous_lession	thorax	N/A	N/A	N/A
Non-EwS sarcoma	EwSLike_2	EwSLike_2_1	FR	Novaseq_1	female	6.6	6.6	12	diagnosis	no_metastases	no	N/A	alive	N/A	N/A	727	N/A	extra-osseous_lession	lower_extremity	yes	poor	434.816
Non-EwS sarcoma	EwSLike_3	EwSLike_3_1	AUT	Novaseq_1	female	19.7151	30.8356	4059	therapy	no_metastases	yes	after	dead	N/A	3973	N/A	dead	N/A	head_and_neck	N/A	N/A	N/A
Non-EwS sarcoma	EwSLike_3	EwSLike_3_2	AUT	Novaseq_3	female	19.7151	30.9425	4098	therapy	no_metastases	yes	after	dead	N/A	3973	N/A	dead	N/A	head_and_neck	N/A	N/A	N/A
Non-EwS sarcoma	Ost_1	Ost_1_1	AUT	Novaseq_1	male	8.98904	8.98904	0	diagnosis	no_metastases	N/A	N/A	alive	N/A	N/A	280	yes	osseous_lesion_with_or_without_soft_tissue_component	lower_extremity	yes	N/A	N/A
Non-EwS sarcoma	Ost_1	Ost_1_2	AUT	Novaseq_4	male	8.98904	9.14521	57	therapy	no_metastases	N/A	N/A	alive	N/A	N/A	280	yes	osseous_lesion_with_or_without_soft_tissue_component	lower_extremity	yes	N/A	N/A
Non-EwS sarcoma	Ost_1	Ost_1_3	AUT	Novaseq_6	male	8.98904	9.76438	283	therapy	no_metastases	N/A	N/A	alive	N/A	N/A	280	yes	osseous_lesion_with_or_without_soft_tissue_component	lower_extremity	yes	N/A	N/A
Non-EwS sarcoma	Ost_2	Ost_2_1	AUT	Novaseq_5	male	14.2384	14.2384	0	diagnosis	no_metastases	N/A	N/A	alive	N/A	N/A	159	yes	N/A	pelvis	yes	N/A	N/A
Non-EwS sarcoma	Ost_3	Ost_3_1	AUT	Novaseq_5	male	19.6082	19.6082	0	diagnosis	no_metastases	N/A	N/A	alive	N/A	N/A	85	yes	N/A	lower_extremity	yes	N/A	N/A
Non-EwS sarcoma	Ost_4	Ost_4_1	GER	Novaseq_7	female	14.0904	14.1123	8	diagnosis	N/A	yes	before	N/A	N/A	N/A	N/A	N/A	N/A	N/A	yes	N/A	N/A
Non-EwS sarcoma	Ost_5	Ost_5_1	GER	Novaseq_7	male	15.537	15.5397	1	diagnosis	N/A	yes	before	N/A	N/A	N/A	N/A	N/A	N/A	N/A	yes	N/A	N/A
Non-EwS sarcoma	Ost_6	Ost_6_1	GER	Novaseq_7	female	17.063	17.1616	36	N/A	N/A	no	N/A	N/A	N/A	N/A	N/A	N/A	N/A	N/A	N/A	N/A	N/A
Non-EwS sarcoma	Ost_7	Ost_7_1	GER	Novaseq_7	N/A	16.6767	16.6959	7	diagnosis	N/A	no	N/A	N/A	N/A	N/A	N/A	N/A	N/A	N/A	yes	N/A	N/A
Non-EwS sarcoma	Ost_8	Ost_8_1	GER	Novaseq_7	N/A	10.6603	10.6959	13	diagnosis	N/A	no	N/A	N/A	N/A	N/A	N/A	N/A	N/A	N/A	yes	N/A	N/A
Non-EwS sarcoma	OtherSarc_1	OtherSarc_1_1	GER	Novaseq_7	male	14.5315	19.4164	1783	relapse	N/A	yes	after	N/A	N/A	N/A	N/A	N/A	N/A	N/A	yes	N/A	N/A
Non-EwS sarcoma	OtherSarc_2	OtherSarc_2_1	GER	Novaseq_7	male	0.789041	1.5726	286	N/A	N/A	yes	after	N/A	N/A	N/A	N/A	N/A	N/A	N/A	N/A	N/A	N/A
Non-EwS sarcoma	OtherSarc_3	OtherSarc_3_1	GER	Novaseq_7	male	N/A	0.252055	128	N/A	N/A	no	N/A	N/A	N/A	N/A	N/A	N/A	N/A	N/A	N/A	N/A	N/A
Non-EwS sarcoma	OtherSarc_4	OtherSarc_4_1	GER	Novaseq_7	male	16.2164	16.3233	39	N/A	N/A	no	N/A	N/A	N/A	N/A	N/A	N/A	N/A	N/A	N/A	N/A	N/A
Non-EwS sarcoma	RMS_1	RMS_1_1	AUT	HighSeq_1	male	16.2795	16.9315	238	therapy	metastases	yes	before	alive	N/A	429	567	yes	N/A	head_and_neck	no	N/A	N/A
Non-EwS sarcoma	RMS_1	RMS_1_2	AUT	Novaseq_3	male	16.2795	17.4548	429	relapse	metastases	yes	after	alive	N/A	429	567	yes	N/A	head_and_neck	yes	N/A	N/A
Non-EwS sarcoma	RMS_1	RMS_1_3	AUT	Novaseq_6	male	16.2795	17.7644	542	therapy	metastases	yes	after	alive	N/A	429	567	yes	N/A	head_and_neck	N/A	N/A	N/A
Non-EwS sarcoma	RMS_10	RMS_10_1	GER	Novaseq_7	male	3.8411	3.86301	8	diagnosis	N/A	no	N/A	N/A	N/A	N/A	N/A	N/A	N/A	N/A	yes	N/A	N/A
Non-EwS sarcoma	RMS_11	RMS_11_1	GER	Novaseq_7	female	8.31507	8.35616	15	relapse	N/A	yes	after	N/A	N/A	N/A	N/A	N/A	N/A	N/A	yes	N/A	N/A
Non-EwS sarcoma	RMS_12	RMS_12_1	GER	Novaseq_7	female	0.972603	0.989041	6	diagnosis	N/A	yes	after	N/A	N/A	N/A	N/A	N/A	N/A	N/A	yes	N/A	N/A
Non-EwS sarcoma	RMS_2	RMS_2_1	AUT	Novaseq_3	female	9.13699	9.70411	207	therapy	no_metastases	yes	N/A	alive	N/A	N/A	537	N/A	N/A	head_and_neck	N/A	N/A	N/A
Non-EwS sarcoma	RMS_2	RMS_2_2	AUT	Novaseq_3	female	9.13699	10.1342	364	therapy	no_metastases	yes	N/A	alive	N/A	N/A	537	N/A	N/A	head_and_neck	yes	N/A	N/A
Non-EwS sarcoma	RMS_3	RMS_3_1	AUT	Novaseq_5	male	5.39452	5.42192	10	diagnosis	metastases	N/A	N/A	alive	N/A	N/A	144	N/A	N/A	prostate	yes	poor	N/A
Non-EwS sarcoma	RMS_4	RMS_4_1	AUT	Novaseq_3	male	15.1534	17.1918	744	therapy	N/A	yes	after	alive	N/A	607	794	yes	N/A	N/A	yes	N/A	N/A
Non-EwS sarcoma	RMS_5	RMS_5_1	AUT	Novaseq_3	female	17.3507	18.2411	325	relapse	no_metastases	yes	after	alive	N/A	325	466	yes	N/A	vaginal_introitus	yes	N/A	N/A
Non-EwS sarcoma	RMS_5	RMS_5_2	AUT	Novaseq_3	female	17.3479	18.2466	328	relapse	no_metastases	yes	after	alive	N/A	325	466	yes	N/A	vaginal_introitus	yes	N/A	N/A
Non-EwS sarcoma	RMS_6	RMS_6_1	GER	Novaseq_7	male	0.947945	0.986301	14	diagnosis	N/A	no	N/A	N/A	N/A	N/A	N/A	N/A	N/A	N/A	yes	N/A	N/A
Non-EwS sarcoma	RMS_7	RMS_7_1	GER	Novaseq_7	female	11.8247	11.863	14	diagnosis	N/A	no	N/A	N/A	N/A	N/A	N/A	N/A	N/A	N/A	yes	N/A	N/A
Non-EwS sarcoma	RMS_8	RMS_8_1	GER	Novaseq_7	male	12.5151	13.3205	294	N/A	N/A	no	N/A	N/A	N/A	N/A	N/A	N/A	N/A	N/A	N/A	N/A	N/A
Non-EwS sarcoma	RMS_9	RMS_9_1	GER	Novaseq_7	male	6.88219	25.5836	6826	relapse	N/A	yes	after	N/A	N/A	N/A	N/A	N/A	N/A	N/A	yes	N/A	N/A
Non-EwS sarcoma	Syn_1	Syn_1_1	GER	Novaseq_7	male	13.5918	13.6082	6	diagnosis	N/A	no	N/A	N/A	N/A	N/A	N/A	N/A	N/A	N/A	yes	N/A	N/A
Non-EwS sarcoma	Syn_2	Syn_2_1	GER	Novaseq_7	female	N/A	12.3315	N/A	N/A	N/A	no	N/A	N/A	N/A	N/A	N/A	N/A	N/A	N/A	N/A	N/A	N/A
Non-EwS sarcoma	Syn_3	Syn_3_1	GER	Novaseq_7	male	7.72603	14.737	2559	N/A	N/A	yes	after	N/A	N/A	N/A	N/A	N/A	N/A	N/A	N/A	N/A	N/A

## Sheet: cfDNA molecular statistics
Sample type	Patient	Sample	Plasma volume (ml)	cfDNA concentration (ng/µl)	Total (ng)	ng/ml	Input for library (ng)	# of PCR cycles	Final library concentration (ng/µl)
EwS	EwS_1	EwS_1_1	1	0.621	18.63	18.63	10	8	6.86
EwS	EwS_1	EwS_1_2	1.3	0.574	17.22	13.2462	10	7	4.92
EwS	EwS_1	EwS_1_3	1.4	0.304	9.12	6.51429	8	7	4.86
EwS	EwS_1	EwS_1_4	1.4	0.462	13.86	9.9	10	7	7.74
EwS	EwS_1	EwS_1_5	1.2	0.344	10.32	8.6	9	7	7.78
EwS	EwS_1	EwS_1_6	1	0.218	6.54	6.54	6	10	36.6
EwS	EwS_1	EwS_1_7	1.1	1.17	35.1	31.9091	15	7	10.8
EwS	EwS_1	EwS_1_8	1.4	0.234	7.02	5.01429	6	7	4.96
EwS	EwS_1	EwS_1_9	1.5	1.895	56.85	37.9	20	6	11.4
EwS	EwS_1	EwS_1_10	1.2	0.746	22.38	18.65	10	6	7.94
EwS	EwS_2	EwS_2_1	4	1.16	69.6	17.4	10	7	14.5
EwS	EwS_2	EwS_2_2	3.7	4.22	253.2	68.4324	15	7	11.7
EwS	EwS_2	EwS_2_3	2.3	1.17	70.2	30.5217	10	7	14.5
EwS	EwS_2	EwS_2_4	4	1.06	63.6	15.9	10	7	4.06
EwS	EwS_2	EwS_2_5	3.7	2.26	135.6	36.6486	10	7	13.2
EwS	EwS_2	EwS_2_6	4.6	0.98	58.8	12.7826	10	7	14.9
EwS	EwS_3	EwS_3_1	3.5	4.26	255.6	73.0286	20	5	6
EwS	EwS_3	EwS_3_2	1.8	0.872	52.32	29.0667	10	6	5.7
EwS	EwS_3	EwS_3_3	3.8	0.45	13.5	3.55263	6.4	7	7.1
EwS	EwS_3	EwS_3_4	2	3.2	192	96	20	6	8.72
EwS	EwS_3	EwS_3_5	2.7	0.102	6.12	2.26667	1.9	7	5.84
EwS	EwS_3	EwS_3_6	4.5	3.54	212.4	47.2	20	6	5.5
EwS	EwS_3	EwS_3_7	3.5	0.14	8.4	2.4	2.6	7	6.54
EwS	EwS_4	EwS_4_1	4.1	18.7	1122	273.659	30	5	16.6
EwS	EwS_4	EwS_4_2	3.5	0.638	38.28	10.9371	10	5	7.5
EwS	EwS_4	EwS_4_3	4.7	2.18	130.8	27.8298	10.9	7	16.1
EwS	EwS_4	EwS_4_4	4.5	5.88	352.8	78.4	11.76	10	18.2
EwS	EwS_5	EwS_5_1	3.5	0.816	48.96	13.9886	10	5	6.34
EwS	EwS_5	EwS_5_2	4.1	0.212	12.72	3.10244	4	7	9
EwS	EwS_5	EwS_5_3	4.1	0.152	9.12	2.22439	2.888	10	38.6
EwS	EwS_5	EwS_5_4	4.8	2.42	145.2	30.25	20	5	12.6
EwS	EwS_5	EwS_5_5	3.2	5.32	319.2	99.75	10.64	6	16
EwS	EwS_5	EwS_5_6	3	1.7	102	34	10.2	6	18.5
EwS	EwS_6	EwS_6_1	3.8	1.2	72	18.9474	10	5	4.86
EwS	EwS_6	EwS_6_2	4.5	1.72	103.2	22.9333	15	5	9.96
EwS	EwS_6	EwS_6_3	4.5	0.604	36.24	8.05333	10.268	7	27.8
EwS	EwS_6	EwS_6_4	2.3	0.354	21.24	9.23478	6.7	5	5.88
EwS	EwS_6	EwS_6_5	3.7	0.268	16.08	4.34595	5.092	7	12.3
EwS	EwS_6	EwS_6_6	4.3	0.45	27	6.27907	8.55	7	25.2
EwS	EwS_7	EwS_7_1	1.15	0.999	39.96	34.7478	15	6	21
EwS	EwS_7	EwS_7_2	1.1	0.59	23.6	21.4545	10	7	12.8
EwS	EwS_7	EwS_7_3	0.9	1	40	44.4444	15	6	18.4
EwS	EwS_7	EwS_7_4	N/A	0.98	44.1	N/A	12	6	16.4
EwS	EwS_7	EwS_7_5	1	3.2	144	144	12	6	16.9
EwS	EwS_7	EwS_7_6	N/A	4.82	216.9	N/A	12	6	16.7
EwS	EwS_7	EwS_7_7	1.4	8.46	338.4	241.714	30	6	36.6
EwS	EwS_8	EwS_8_1	1.3	9.78	293.4	225.692	30	6	10.6
EwS	EwS_8	EwS_8_2	0.9	1.577	47.31	52.5667	20	6	32
EwS	EwS_8	EwS_8_3	1	4.385	131.55	131.55	30	6	25.8
EwS	EwS_8	EwS_8_4	1.3	0.293	8.79	6.76154	7	5	0.606
EwS	EwS_8	EwS_8_5	1.6	0.355	10.65	6.65625	9	5	1.42
EwS	EwS_8	EwS_8_6	1.5	0.198	5.94	3.96	5	6	1.4
EwS	EwS_8	EwS_8_7	1.8	0.268	8.04	4.46667	7	6	0.728
EwS	EwS_9	EwS_9_1	1.3	1.31	58.95	45.3462	20	5	6.58
EwS	EwS_9	EwS_9_2	1.45	0.276	12.42	8.56552	10	8	28.4
EwS	EwS_9	EwS_9_3	1.15	1.24	49.6	43.1304	15	5	26.6
EwS	EwS_9	EwS_9_4	1.2	0.905	36.2	30.1667	15	6	11.8
EwS	EwS_10	EwS_10_1	1	0.916	32.98	32.98	30	9	6.52
EwS	EwS_11	EwS_11_1	1	1.34	48.24	48.24	40	9	31.2
EwS	EwS_12	EwS_12_1	1	0.594	21.38	21.38	20	9	15.6
EwS	EwS_13	EwS_13_1	0.7	0.982	35.352	50.5029	30	9	15.7
EwS	EwS_13	EwS_13_2	1.9	3.64	131.04	68.9684	100	9	45.4
EwS	EwS_13	EwS_13_3	1.5	6.54	235.44	156.96	100	9	44.8
EwS	EwS_13	EwS_13_4	1.7	0.774	27.86	16.3882	15	9	15
EwS	EwS_13	EwS_13_5	1.5	1.04	37.44	24.96	20	9	19.9
EwS	EwS_14	EwS_14_1	1	1.55	55.8	55.8	50	9	17.3
EwS	EwS_15	EwS_15_1	1	0.794	28.58	28.58	20	9	16.6
EwS	EwS_16	EwS_16_1	0.87	0.334	15.03	17.2759	13.36	5	1.17
EwS	EwS_17	EwS_17_1	0.44	0.39	17.55	39.8864	15	8	41.2
EwS	EwS_18	EwS_18_1	0.6	0.746	33.57	55.95	20	6	7.28
EwS	EwS_19	EwS_19_1	0.6	0.672	24.192	40.32	20	9	26.1
EwS	EwS_20	EwS_20_1	0.2	N/A	N/A	N/A	10	9	2
EwS	EwS_21	EwS_21_1	0.475	0.278	12.51	26.3368	10	8	3.9
EwS	EwS_22	EwS_22_1	0.5	0.43	15.48	30.96	10	9	9.6
EwS	EwS_23	EwS_23_1	0.44	0.468	21.06	47.8636	15	8	34.2
EwS	EwS_24	EwS_24_1	0.475	0.352	15.84	33.3474	10	8	7.24
EwS	EwS_25	EwS_25_1	0.25	0.514	18.5	74	10	9	12.7
EwS	EwS_25	EwS_25_2	0.5	0.312	11.23	22.46	10	9	5.1
EwS	EwS_26	EwS_26_1	0.6	0.344	15.48	25.8	10	8	4.38
EwS	EwS_27	EwS_27_1	0.5	0.338	15.21	30.42	10	8	5.4
EwS	EwS_28	EwS_28_1	0.575	1.82	81.9	142.435	25	5	12.8
EwS	EwS_29	EwS_29_1	0.55	0.34	15.3	27.8182	10	8	9.62
EwS	EwS_30	EwS_30_1	1	0.242	7.26	7.26	6	7	2.86
EwS	EwS_30	EwS_30_2	1.4	0.324	9.72	6.94286	8	6	5.46
EwS	EwS_30	EwS_30_3	N/A	1.25	56.25	N/A	12	6	10.1
EwS	EwS_30	EwS_30_4	1.26	0.76	34.2	27.1429	19.98	5	2.46
EwS	EwS_30	EwS_30_4rep	0.9	0.537	16.11	17.9	10	6	6.16
EwS	EwS_30	EwS_30_5	2	0.734	33.03	16.515	10	7	6.94
EwS	EwS_30	EwS_30_6	1.4	0.69	31.05	22.1786	20	5	3.1
EwS	EwS_30	EwS_30_7	1.4	0.494	22.23	15.8786	20	5	2.84
EwS	EwS_30	EwS_30_8	1.25	0.28	11.2	8.96	10	6	5.32
EwS	EwS_30	EwS_30_9	0.825	0.8	32	38.7879	10	5	12
EwS	EwS_31	EwS_31_1	3.6	9.34	560.4	155.667	50	6	7.24
EwS	EwS_32	EwS_32_1	1.94	0.574	22.96	11.8351	10	7	12.2
EwS	EwS_33	EwS_33_1	2	0.398	15.92	7.96	10	7	9.33
EwS	EwS_34	EwS_34_1	1.5	0.522	20.88	13.92	10	7	10.9
EwS	EwS_35	EwS_35_1	1.9	1.28	51.2	26.9474	10	6	11.7
EwS	EwS_36	EwS_36_1	2	0.831	33.24	16.62	10	7	15.3
EwS	EwS_37	EwS_37_1	1.95	0.442	17.68	9.06667	10	7	13
EwS	EwS_38	EwS_38_1	1.9	0.84	33.6	17.6842	10	6	9.47
EwS	EwS_39	EwS_39_1	1.85	0.774	30.96	16.7351	10	6	9.02
EwS	EwS_40	EwS_40_1	1.85	0.281	11.24	6.07568	10	7	5.18
EwS	EwS_41	EwS_41_1	2	0.746	29.84	14.92	10	6	9.8
EwS	EwS_41	EwS_41_2	2.3	1.03	41.2	17.913	10	6	11.6
EwS	EwS_41	EwS_41_3	3	1.22	48.8	16.2667	10	6	11.6
EwS	EwS_41	EwS_41_4	2.45	1.5	60	24.4898	10	6	13
EwS	EwS_41	EwS_41_5	2.8	1.48	59.2	21.1429	10	6	10.6
EwS	EwS_41	EwS_41_6	1.15	0.422	16.88	14.6783	10	7	8.52
EwS	EwS_42	EwS_42_1	2	0.772	30.88	15.44	10	6	12.2
EwS	EwS_42	EwS_42_2	2	0.444	17.76	8.88	10	6	6.04
EwS	EwS_42	EwS_42_3	2.3	0.826	33.04	14.3652	10	6	9.4
EwS	EwS_42	EwS_42_4	2.6	0.716	28.64	11.0154	10	6	11
EwS	EwS_42	EwS_42_5	2.8	0.791	31.64	11.3	10	6	9.92
EwS	EwS_42	EwS_42_6	2.6	0.931	37.24	14.3231	10	6	8.84
EwS	EwS_42	EwS_42_7	2.4	0.675	27	11.25	10	6	8.56
EwS	EwS_43	EwS_43_1	1.9	0.331	13.24	6.96842	10	7	11.5
EwS	EwS_44	EwS_44_1	1.875	0.602	24.08	12.8427	10	6	13.6
EwS	EwS_45	EwS_45_1	1.95	0.357	14.28	7.32308	10	6	8.38
EwS	EwS_45	EwS_45_2	2	2.97	118.8	59.4	20	5	16.1
EwS	EwS_45	EwS_45_3	2.25	1.2	48	21.3333	10	6	13.6
EwS	EwS_45	EwS_45_4	2	1.38	55.2	27.6	10	6	13.3
EwS	EwS_45	EwS_45_5	2.5	26.5	1060	424	40	5	27.4
EwS	EwS_46	EwS_46_1	1.9	0.293	11.72	6.16842	10	6	6.49
EwS	EwS_47	EwS_47_1	0.925	0.287	11.48	12.4108	10	6	7.09
EwS	EwS_47	EwS_47_2	1	0.267	10.96	10.96	9.59	7	8.36
EwS	EwS_47	EwS_47_3	2	0.687	27.48	13.74	10	6	13
EwS	EwS_47	EwS_47_4	1.95	1.24	49.6	25.4359	15	6	20.6
EwS	EwS_48	EwS_48_1	4.3	1.09	65.4	15.2093	10	6	14.9
EwS	EwS_48	EwS_48_2	4.3	1.98	118.8	27.6279	10	6	13.8
EwS	EwS_48	EwS_48_3	1.2	1.67	100.2	83.5	10	10	11.7
EwS	EwS_48	EwS_48_4	1.8	0.79	47.4	26.3333	10	7	12.1
EwS	EwS_49	EwS_49_1	1.9	0.66	39.6	20.8421	10	6	18.6
EwS	EwS_49	EwS_49_2	1.9	2.98	178.8	94.1053	15	6	4.1
EwS	EwS_49	EwS_49_3	1.8	1.87	112.2	62.3333	10	8	11.9
EwS	EwS_49	EwS_49_4	1.7	0.3	18	10.5882	5.7	6	9.42
EwS	EwS_49	EwS_49_5	1.7	0.32	19.2	11.2941	6.1	6	8.86
EwS	EwS_49	EwS_49_6	2	3.34	200.4	100.2	15	6	10
EwS	EwS_50	EwS_50_1	1.5	0.48	14.4	9.6	8.1	6	7.72
EwS	EwS_50	EwS_50_2	0.55	0.32	9.6	17.4545	3.9	8	4.74
EwS	EwS_50	EwS_50_3	3	1.01	30.3	10.1	10	8	14.2
EwS	EwS_50	EwS_50_4	2.5	0.72	21.6	8.64	10	6	19.4
EwS	EwS_51	EwS_51_1	0.7	4.06	162.4	232	30	6	28.1
EwS	EwS_52	EwS_52_1	1.1	0.489	19.56	17.7818	10	8	18
EwS	EwS_53	EwS_53_1	0.8	0.286	11.44	14.3	10	8	11.1
EwS	EwS_54	EwS_54_1	0.86	0.335	13.4	15.5814	10	7	10.2
EwS	EwS_55	EwS_55_1	0.35	0.248	9.92	28.3429	8.68	7	7.66
EwS	EwS_56	EwS_56_1	3.7	6.2	372	100.541	50	6	14.6
EwS	EwS_57	EwS_57_1	0.82	0.293	11.72	14.2927	10	6	7.54
EwS	EwS_57	EwS_57_2	1.32	1.62	64.8	49.0909	20	6	16.1
EwS	EwS_57	EwS_57_3	1.4	0.207	8.28	5.91429	7.25	8	9.59
EwS	EwS_57	EwS_57_4	1.35	0.463	18.52	13.7185	10	6	7.45
EwS	EwS_57	EwS_57_5	1.4	0.209	8.36	5.97143	7.32	6	5.84
EwS	EwS_57	EwS_57_6	0.88	0.231	9.24	10.5	8.09	8	12.6
EwS	EwS_57	EwS_57_7	1.1	0.187	7.48	6.8	6.55	12	14.9
EwS	EwS_58	EwS_58_1	0.875	0.785	31.4	35.8857	10	8	14.6
EwS	EwS_58	EwS_58_2	1.15	1.16	46.4	40.3478	15	6	11.7
EwS	EwS_58	EwS_58_3	1.25	0.155	6.2	4.96	5.43	8	7.9
EwS	EwS_58	EwS_58_4	1.1	0.39	15.6	14.1818	10	6	9.02
EwS	EwS_58	EwS_58_5	0.375	0.217	8.68	23.1467	7.6	9	10.8
EwS	EwS_58	EwS_58_6	0.925	0.179	7.16	7.74054	6.27	9	16.5
EwS	EwS_59	EwS_59_1	0.65	0.544	21.76	33.4769	10	7	11.7
EwS	EwS_60	EwS_60_1	0.9	1.56	62.4	69.3333	20	6	27.6
EwS	EwS_61	EwS_61_1	1.2	1.91	76.4	63.6667	20	6	24
EwS	EwS_62	EwS_62_1	1.3	0.289	11.92	9.16923	10	9	13.4
EwS	EwS_63	EwS_63_1	1.25	7.06	317.7	254.16	20	7	93.6
EwS	EwS_63	EwS_63_2	0.9	2.82	112.8	125.333	20	5	31.6
EwS	EwS_63	EwS_63_3	1	0.224	8.96	8.96	7.84	7	10.2
EwS	EwS_63	EwS_63_4	1.3	0.231	9.24	7.10769	8.09	8	10.1
EwS	EwS_64	EwS_64_1	2.4	2.84	170.4	71	20	6	7.08
EwS	EwS_65	EwS_65_1	4	12.8	768	192	20	6	25
EwS	EwS_66	EwS_66_1	4	13.2	792	198	50	9	74.6
EwS	EwS_67	EwS_67_1	3	2.36	141.6	47.2	30	6	14.9
EwS	EwS_68	EwS_68_1	3	3.34	200.4	66.8	30	6	24.6
EwS	EwS_69	EwS_69_1	3	28.8	1728	576	50	9	12.6
EwS	EwS_70	EwS_70_1	3.9	38.8	2328	596.923	50	9	5.7
EwS	EwS_71	EwS_71_1	2.9	0.52	31.2	10.7586	9	6	7.26
EwS	EwS_72	EwS_72_1	3.5	3	180	51.4286	50	6	9.7
EwS	EwS_73	EwS_73_1	2.9	41.4	2484	856.552	50	9	14.8
EwS	EwS_74	EwS_74_1	2.8	3.94	236.4	84.4286	10	7	11.5
EwS	EwS_75	EwS_75_1	2.8	0.942	56.52	20.1857	10	9	9.9
EwS	EwS_76	EwS_76_1	2.7	0.214	12.84	4.75556	4.28	7	9.66
EwS	EwS_77	EwS_77_1	2.8	0.46	27.6	9.85714	9.2	7	11.5
EwS	EwS_78	EwS_78_1	3.4	0.596	35.76	10.5176	10	6	10.7
EwS	EwS_79	EwS_79_1	2.8	2.26	135.6	48.4286	10	9	5.9
EwS	EwS_80	EwS_80_1	2.7	46.2	2772	1026.67	200	8	10.8
EwS	EwS_81	EwS_81_1	2.75	0.492	29.52	10.7345	9.84	6	13.9
EwS	EwS_82	EwS_82_1	4	0.95	57	14.25	10	7	15.5
EwS	EwS_83	EwS_83_1	3	3.46	207.6	69.2	10	7	14.5
EwS	EwS_84	EwS_84_1	2.55	89.2	5352	2098.82	400	6	13
EwS	EwS_85	EwS_85_1	2.7	3.92	235.2	87.1111	10	9	8.58
EwS	EwS_86	EwS_86_1	3	1.95	117	39	10	9	11.4
EwS	EwS_87	EwS_87_1	2.7	83	4980	1844.44	498	8	10.5
EwS	EwS_88	EwS_88_1	2.9	102	6120	2110.34	510	6	41.4
EwS	EwS_89	EwS_89_1	2.9	104	6240	2151.72	520	8	13.4
EwS	EwS_90	EwS_90_1	2.9	18.1	1086	374.483	50	6	7.84
EwS	EwS_91	EwS_91_1	2.75	16.1	966	351.273	50	9	7.38
EwS	EwS_92	EwS_92_1	2.8	2.38	142.8	51	10	7	10.4
EwS	EwS_93	EwS_93_1	2.8	6.42	385.2	137.571	10	7	9.04
EwS	EwS_94	EwS_94_1	2.7	19.8	1188	440	50	6	4.2
EwS	EwS_95	EwS_95_1	2.2	N/A	N/A	N/A	N/A	6	13.3
Healthy control	Ctrl_1	Ctrl_1	2	0.26	11.7	5.85	10.4	6	5.54
Healthy control	Ctrl_2	Ctrl_2	2.5	0.576	25.92	10.368	19.98	5	3.22
Healthy control	Ctrl_3	Ctrl_3	2.35	0.666	29.97	12.7532	19.98	5	4.42
Healthy control	Ctrl_4	Ctrl_4	2.8	0.516	23.22	8.29286	10	5	10.6
Healthy control	Ctrl_5	Ctrl_5	2.7	0.5	22.5	8.33333	10	7	16.9
Healthy control	Ctrl_6	Ctrl_6	2.7	0.504	22.68	8.4	10	5	10.4
Healthy control	Ctrl_7	Ctrl_7	2.85	0.912	41.04	14.4	15	5	17.9
Healthy control	Ctrl_8	Ctrl_8	1.9	0.598	26.91	14.1632	20	6	11.7
Healthy control	Ctrl_9	Ctrl_9	2.3	0.69	31.05	13.5	20	6	11.4
Healthy control	Ctrl_10	Ctrl_10	1.95	0.366	16.47	8.44615	12.81	8	12.1
Healthy control	Ctrl_11	Ctrl_11	1.45	0.418	18.81	12.9724	14.63	8	15.5
Healthy control	Ctrl_12	Ctrl_12	1.8	0.626	28.17	15.65	20	6	12.1
Healthy control	Ctrl_13	Ctrl_13	1.825	0.499	22.455	12.3041	17.465	6	9.36
Healthy control	Ctrl_14	Ctrl_14	1.9	0.504	22.68	11.9368	17.64	8	18
Healthy control	Ctrl_15	Ctrl_15	2	0.553	24.885	12.4425	10	7	9.98
Healthy control	Ctrl_16	Ctrl_16	1.9	0.525	23.625	12.4342	10	7	11.5
Healthy control	Ctrl_17	Ctrl_17	1.6	0.47	21.15	13.2187	10	7	8.76
Healthy control	Ctrl_18	Ctrl_18	1.9	0.429	19.305	10.1605	10	7	10.1
Healthy control	Ctrl_19	Ctrl_19	1.9	0.568	25.56	13.4526	10	7	12.6
Healthy control	Ctrl_20	Ctrl_20	1.8	0.461	20.745	11.525	10	8	9.52
Healthy control	Ctrl_21	Ctrl_21	1.8	0.464	20.88	11.6	10	7	11.4
Healthy control	Ctrl_22	Ctrl_22	1.7	0.252	11.34	6.67059	8.82	7	7.64
Non-EwS sarcoma	AdSarc_1	AdSarc_1_1	4	1.1	44	11	30	5	18.1
Non-EwS sarcoma	AdSarc_1	AdSarc_1_2	3	1.68	67.2	22.4	20	5	28.6
Non-EwS sarcoma	EwSLike_1	EwSLike_1_1	3.5	0.726	43.56	12.4457	10	6	11.2
Non-EwS sarcoma	EwSLike_1	EwSLike_1_2	2.9	0.138	8.28	2.85517	2.6	7	7.68
Non-EwS sarcoma	EwSLike_1	EwSLike_1_3	2.5	2.38	142.8	57.12	20	5	17.8
Non-EwS sarcoma	EwSLike_2	EwSLike_2_1	0.45	0.424	19.08	42.4	10	6	3.44
Non-EwS sarcoma	EwSLike_3	EwSLike_3_1	1.16	0.698	31.41	27.0776	10	8	2.04
Non-EwS sarcoma	EwSLike_3	EwSLike_3_2	0.8	0.598	26.91	33.6375	10	5	1.3
Non-EwS sarcoma	Ost_1	Ost_1_1	1.2	1.58	71.1	59.25	25	6	12.2
Non-EwS sarcoma	Ost_1	Ost_1_2	1.9	0.76	30.4	16	10	5	14.6
Non-EwS sarcoma	Ost_1	Ost_1_3	1.4	0.654	26.16	18.6857	10	6	6.4
Non-EwS sarcoma	Ost_2	Ost_2_1	1	0.26	10.4	10.4	9.1	8	24.4
Non-EwS sarcoma	Ost_3	Ost_3_1	0.9	0.264	10.56	11.7333	9.24	8	23.8
Non-EwS sarcoma	Ost_4	Ost_4_1	2.4	0.686	41.16	17.15	10	6	5.04
Non-EwS sarcoma	Ost_5	Ost_5_1	2.75	51.8	3108	1130.18	500	7	11.8
Non-EwS sarcoma	Ost_6	Ost_6_1	2.75	2.44	146.4	53.2364	10	7	8.8
Non-EwS sarcoma	Ost_7	Ost_7_1	1.8	N/A	N/A	N/A	N/A	6	6.74
Non-EwS sarcoma	Ost_8	Ost_8_1	2.7	0.324	19.44	7.2	6.48	6	6.22
Non-EwS sarcoma	OtherSarc_1	OtherSarc_1_1	1.3	4.46	267.6	205.846	10	10	4.26
Non-EwS sarcoma	OtherSarc_2	OtherSarc_2_1	1.3	0.494	29.64	22.8	9.88	6	11.7
Non-EwS sarcoma	OtherSarc_3	OtherSarc_3_1	0.65	3.22	193.2	297.231	10	9	5.4
Non-EwS sarcoma	OtherSarc_4	OtherSarc_4_1	2.9	0.116	6.96	2.4	2.32	6	8.8
Non-EwS sarcoma	RMS_1	RMS_1_1	N/A	0.848	38.16	N/A	12	6	13.9
Non-EwS sarcoma	RMS_1	RMS_1_2	0.8	0.354	15.93	19.9125	10	5	2.08
Non-EwS sarcoma	RMS_1	RMS_1_3	1	0.422	16.88	16.88	10	8	11
Non-EwS sarcoma	RMS_10	RMS_10_1	2.8	4.8	288	102.857	10	6	12.2
Non-EwS sarcoma	RMS_11	RMS_11_1	2.8	2.9	174	62.1429	10	9	17.7
Non-EwS sarcoma	RMS_12	RMS_12_1	2.8	0.134	8.04	2.87143	2.68	6	7.36
Non-EwS sarcoma	RMS_2	RMS_2_1	0.8	0.164	7.38	9.225	6	8	29.2
Non-EwS sarcoma	RMS_2	RMS_2_2	0.9	0.272	12.24	13.6	10	7	19.5
Non-EwS sarcoma	RMS_3	RMS_3_1	1.425	0.504	20.16	14.1474	17.64	6	21.4
Non-EwS sarcoma	RMS_4	RMS_4_1	1.35	0.384	17.28	12.8	10	7	22.8
Non-EwS sarcoma	RMS_5	RMS_5_1	1.1	0.3	13.5	12.2727	10	8	17.2
Non-EwS sarcoma	RMS_5	RMS_5_2	1.35	0.222	9.99	7.4	8	10	55.2
Non-EwS sarcoma	RMS_6	RMS_6_1	1.7	2.88	172.8	101.647	10	9	9.76
Non-EwS sarcoma	RMS_7	RMS_7_1	1.25	0.306	18.36	14.688	6.12	7	10.5
Non-EwS sarcoma	RMS_8	RMS_8_1	3	3.6	216	72	10	7	8.86
Non-EwS sarcoma	RMS_9	RMS_9_1	1.9	57.2	3432	1806.32	500	9	22.2
Non-EwS sarcoma	Syn_1	Syn_1_1	2.8	5.98	358.8	128.143	10	9	5.5
Non-EwS sarcoma	Syn_2	Syn_2_1	3	9.34	560.4	186.8	10	9	7.3
Non-EwS sarcoma	Syn_3	Syn_3_1	0.45	0.586	35.16	78.1333	10	7	8

## Sheet: Sequencing statistics
Sample type	Patient	Sample	Reads passed filter	% PF	% Aligned	% Duplicates	% Adapter	Mean coverage after duplicate removal	% GC content
EwS	EwS_1	EwS_1_1	409581338	97.1	99.5	15.6	2.1	9.2x	44.9
EwS	EwS_1	EwS_1_2	565224144	97.7	99.5	13.8	2.8	12.6x	42.9
EwS	EwS_1	EwS_1_3	382303626	97.2	99	12.6	3	8.9x	41.4
EwS	EwS_1	EwS_1_4	542913862	98.2	99.5	13.7	3.1	12.3x	42.2
EwS	EwS_1	EwS_1_5	549649658	98.1	99.3	10.9	2.6	12.5x	42.1
EwS	EwS_1	EwS_1_6	553486076	98	99.3	14	1.5	11.9x	44.8
EwS	EwS_1	EwS_1_7	528921808	98.6	99.8	12.3	3.2	12.0x	43
EwS	EwS_1	EwS_1_8	538503822	98.3	99	13.5	2.8	11.9x	42.1
EwS	EwS_1	EwS_1_9	606919132	98.6	99.6	11.3	2.5	13.7x	41.7
EwS	EwS_1	EwS_1_10	568089356	98.7	99.7	10.3	3.5	12.7x	41.4
EwS	EwS_2	EwS_2_1	641314518	98.4	99.8	15.5	2.5	13.9x	40.9
EwS	EwS_2	EwS_2_2	539884584	97.8	99.5	9.6	1.5	12.4x	41.3
EwS	EwS_2	EwS_2_3	734951506	98.3	99.7	11.4	1.3	17.1x	41.1
EwS	EwS_2	EwS_2_4	426217656	97.6	99.7	13.5	3.2	9.4x	41.3
EwS	EwS_2	EwS_2_5	419953882	97.7	99.6	9.3	1.4	10.0x	40.8
EwS	EwS_2	EwS_2_6	479162628	98.5	99.8	8.9	1.5	11.2x	41.2
EwS	EwS_3	EwS_3_1	529501434	98.3	99.7	14.1	3.8	11.4x	40.8
EwS	EwS_3	EwS_3_2	510542952	97.6	99.6	13.4	3.3	11.1x	41.1
EwS	EwS_3	EwS_3_3	505114932	98.2	99.6	11.4	1.4	11.6x	41
EwS	EwS_3	EwS_3_4	488499980	98.4	99.8	12.7	2	11.1x	41.4
EwS	EwS_3	EwS_3_5	582502234	98.5	99.6	16.5	3	12.5x	40.8
EwS	EwS_3	EwS_3_6	465583924	98.3	99.6	12.4	3.1	10.4x	40.9
EwS	EwS_3	EwS_3_7	516396006	98.5	99.8	11.6	5.1	11.4x	40.6
EwS	EwS_4	EwS_4_1	546345498	98.1	99.8	13.4	2.3	11.9x	41.2
EwS	EwS_4	EwS_4_2	447436912	96.7	99.6	12.1	6.4	9.9x	41.3
EwS	EwS_4	EwS_4_3	453217028	98.7	99.8	9.3	1.3	10.7x	40.9
EwS	EwS_4	EwS_4_4	797450444	98.4	99.8	21.2	1.4	16.4x	41
EwS	EwS_5	EwS_5_1	442163548	98	99.7	11.9	3.6	9.8x	43.2
EwS	EwS_5	EwS_5_2	525335874	97.5	99.8	16.2	4.6	11.2x	43.2
EwS	EwS_5	EwS_5_3	443111194	97.8	99.7	11.8	2.3	9.9x	43.6
EwS	EwS_5	EwS_5_4	517920374	98.1	99.7	12.4	2.9	11.4x	40.6
EwS	EwS_5	EwS_5_5	481533066	98.7	99.7	9	0.6	11.6x	40.9
EwS	EwS_5	EwS_5_6	502347670	98.4	99.6	8.6	1.8	11.7x	40.3
EwS	EwS_6	EwS_6_1	466281182	96.7	99.7	11.3	9.8	9.9x	42.1
EwS	EwS_6	EwS_6_2	445159878	97.7	99.7	11.2	2.7	10.3x	41.9
EwS	EwS_6	EwS_6_3	458323704	98.2	99.7	8.4	1.3	11.0x	41.8
EwS	EwS_6	EwS_6_4	423428696	97.5	99.6	11.9	5.3	9.7x	42
EwS	EwS_6	EwS_6_5	507069784	98.5	99.8	11.2	1.7	11.7x	42.1
EwS	EwS_6	EwS_6_6	444512796	98	99.7	8.2	1.6	10.5x	42.1
EwS	EwS_7	EwS_7_1	514700604	99.2	99.9	26.6	1.3	9.8x	43.7
EwS	EwS_7	EwS_7_2	569366912	98.6	99.7	31.2	1.4	10.7x	42.5
EwS	EwS_7	EwS_7_3	535541176	99.1	99.9	28.4	0.6	10.4x	44.2
EwS	EwS_7	EwS_7_4	648586600	97.5	99.7	9.7	1	14.4x	40.7
EwS	EwS_7	EwS_7_5	998753308	98.1	99.8	14.4	1.1	21.0x	41.4
EwS	EwS_7	EwS_7_6	625515974	97.3	99.8	9.2	0.9	13.7x	41.9
EwS	EwS_7	EwS_7_7	683738950	99.4	99.1	30.8	1.8	11.7x	44.2
EwS	EwS_8	EwS_8_1	567966850	98.3	99.7	11.1	4.4	12.5x	43.2
EwS	EwS_8	EwS_8_2	620374694	98.8	99.7	10.5	3.7	13.3x	42.4
EwS	EwS_8	EwS_8_3	599333966	99	99.7	10.7	2.1	13.2x	42.3
EwS	EwS_8	EwS_8_4	444873234	98.6	99.2	12.6	3.2	9.8x	41.9
EwS	EwS_8	EwS_8_5	613341770	98.4	99.6	14.4	2.6	13.1x	42.9
EwS	EwS_8	EwS_8_6	558773762	98.4	99.2	15.2	5.9	11.2x	42.1
EwS	EwS_8	EwS_8_7	416877498	98	98.8	14.9	3.8	8.7x	41.7
EwS	EwS_9	EwS_9_1	558520800	99.1	99.6	11.2	1.4	12.9x	42
EwS	EwS_9	EwS_9_2	484680002	98	97.6	9.9	2.3	10.9x	43
EwS	EwS_9	EwS_9_3	545642260	98.2	99.3	10.2	1.6	12.6x	42.3
EwS	EwS_9	EwS_9_4	736911452	99.3	99.8	32.5	1.3	12.8x	44.3
EwS	EwS_10	EwS_10_1	688778616	97.8	99.7	10.8	1.3	14.4x	41.8
EwS	EwS_11	EwS_11_1	823367686	97.5	99.7	7.4	1.6	18.2x	41.1
EwS	EwS_12	EwS_12_1	902302586	98	99.7	11.8	1.5	19.5x	41.6
EwS	EwS_13	EwS_13_1	941941186	98.3	99.5	11.1	0.8	20.3x	40.9
EwS	EwS_13	EwS_13_2	1049529980	98.9	99.9	13.9	1.2	23.9x	41.7
EwS	EwS_13	EwS_13_3	1130404150	98.3	99.8	9.8	0.9	25.5x	40.5
EwS	EwS_13	EwS_13_4	739330630	98.3	99.6	14.4	1	16.4x	41.8
EwS	EwS_13	EwS_13_5	716410950	98.6	99.7	13.1	0.9	16.1x	41.6
EwS	EwS_14	EwS_14_1	557099176	98	99.5	8.8	0.8	12.5x	40.8
EwS	EwS_15	EwS_15_1	734989294	98.1	99.6	8.6	0.8	16.0x	40.8
EwS	EwS_16	EwS_16_1	543358866	98.9	93.8	15.4	2.5	11.3x	43.2
EwS	EwS_17	EwS_17_1	708501370	98.9	99.4	12.4	5.7	14.9x	42
EwS	EwS_18	EwS_18_1	640032936	98.9	99.3	11.7	2.4	14.6x	43.4
EwS	EwS_19	EwS_19_1	707403458	97.4	99.7	7.5	1.9	15.2x	41.9
EwS	EwS_20	EwS_20_1	719685196	95.4	98.9	23.1	2.1	12.6x	41.8
EwS	EwS_21	EwS_21_1	525091324	98	91.8	13.5	6.4	10.5x	43.6
EwS	EwS_22	EwS_22_1	951122086	97.6	99.7	13.4	2.1	19.2x	41.6
EwS	EwS_23	EwS_23_1	810807026	99	99.5	15.4	2.3	17.6x	41.9
EwS	EwS_24	EwS_24_1	718919208	98.5	95.8	16.5	3.9	14.7x	44.3
EwS	EwS_25	EwS_25_1	618809416	98.3	99.5	11.2	1	12.8x	41
EwS	EwS_25	EwS_25_2	930441604	98	98.5	19.3	0.9	18.1x	41.2
EwS	EwS_26	EwS_26_1	515786800	98.2	95.9	14.2	4.2	10.9x	43.2
EwS	EwS_27	EwS_27_1	514584496	98.5	93.4	14.3	5.1	10.7x	45.1
EwS	EwS_28	EwS_28_1	614762284	98.9	99.7	11.4	3.4	13.3x	43.5
EwS	EwS_29	EwS_29_1	596784976	98.5	96.7	15.1	5	12.9x	43.6
EwS	EwS_30	EwS_30_1	660505994	98.6	99	16.7	2.5	14.0x	42
EwS	EwS_30	EwS_30_2	567455186	98.6	99.4	11.4	2.1	12.9x	42.1
EwS	EwS_30	EwS_30_3	613461160	97.2	99.8	9.6	1.1	13.4x	41.7
EwS	EwS_30	EwS_30_4	540053818	98.9	99.8	11.4	1.6	12.4x	41.2
EwS	EwS_30	EwS_30_4rep	544848418	98.5	99.6	10.6	2.6	12.2x	42.1
EwS	EwS_30	EwS_30_5	584429760	98.3	99.7	12.2	2.1	13.4x	42.2
EwS	EwS_30	EwS_30_6	465308076	98.8	99.1	11.6	1.9	10.9x	42.3
EwS	EwS_30	EwS_30_7	508886038	98.9	99.1	11.4	5	11.5x	42.6
EwS	EwS_30	EwS_30_8	370547640	97.4	97.1	8.8	3.9	8.3x	42.5
EwS	EwS_30	EwS_30_9	450514978	98	99.4	9.3	1.7	10.4x	42.6
EwS	EwS_31	EwS_31_1	388775520	97.9	99.7	9.6	3.3	9.0x	40.9
EwS	EwS_32	EwS_32_1	603061832	98.4	99.7	14.5	3.9	12.8x	44
EwS	EwS_33	EwS_33_1	647205540	98.4	99.6	15.4	3.7	13.9x	44
EwS	EwS_34	EwS_34_1	546589198	98.2	99.5	13.7	2	11.9x	43.9
EwS	EwS_35	EwS_35_1	661186720	98.7	99.7	15.1	3.3	13.8x	43.8
EwS	EwS_36	EwS_36_1	586000308	98	99.6	13.4	4.4	12.5x	44
EwS	EwS_37	EwS_37_1	584130808	98.7	99.7	13.8	2	13.1x	43.5
EwS	EwS_38	EwS_38_1	645058408	98.9	99.8	14.6	1.8	14.0x	42.8
EwS	EwS_39	EwS_39_1	526431764	98.6	99.6	12.4	1.6	11.6x	44
EwS	EwS_40	EwS_40_1	714206120	98.7	99.5	19.8	2.5	14.5x	44.6
EwS	EwS_41	EwS_41_1	558546280	98.6	99.5	12.5	5.3	11.4x	44.3
EwS	EwS_41	EwS_41_2	626185142	98.6	99.5	13.8	4.8	12.8x	43.5
EwS	EwS_41	EwS_41_3	653121832	98.9	99.7	13.5	2.7	14.1x	43.2
EwS	EwS_41	EwS_41_4	684319834	98.8	99.7	15.8	2	14.6x	42.9
EwS	EwS_41	EwS_41_5	528214058	98.8	99.6	13.6	1.9	11.7x	44
EwS	EwS_41	EwS_41_6	431978724	98.4	98.6	14.5	3.5	9.1x	44.1
EwS	EwS_42	EwS_42_1	581290250	98.9	99.5	13.5	3	12.7x	44.3
EwS	EwS_42	EwS_42_2	703198826	98.9	99.2	17.3	3.3	14.4x	43.3
EwS	EwS_42	EwS_42_3	603091482	98.7	99.6	14.2	1.8	12.9x	42.7
EwS	EwS_42	EwS_42_4	583969792	98.5	99.4	14.4	1.3	12.9x	43.7
EwS	EwS_42	EwS_42_5	488287054	98.1	99.2	13.2	1.7	10.9x	43.5
EwS	EwS_42	EwS_42_6	541399324	98.2	99.5	15.2	1.3	12.0x	45.7
EwS	EwS_42	EwS_42_7	527639242	97.7	99.6	13.2	1.4	11.9x	44.9
EwS	EwS_43	EwS_43_1	518656236	98.3	99.6	13.3	1.5	11.6x	44.3
EwS	EwS_44	EwS_44_1	444658394	98.3	99.7	12.6	1.7	10.2x	43.7
EwS	EwS_45	EwS_45_1	559590258	98.7	99.6	14	1.7	12.4x	43.4
EwS	EwS_45	EwS_45_2	572502082	98.6	99.8	13.9	1.9	12.6x	44.6
EwS	EwS_45	EwS_45_3	507299950	98.4	99.7	12.3	1.2	11.9x	43.8
EwS	EwS_45	EwS_45_4	615746808	98.5	99.8	16.2	1.3	13.5x	43.6
EwS	EwS_45	EwS_45_5	369806166	97.6	99.8	12.2	3.4	7.7x	45.9
EwS	EwS_46	EwS_46_1	590630930	98.9	99.7	15.8	2.4	12.8x	42.9
EwS	EwS_47	EwS_47_1	471135190	99.2	99.6	27.7	1.1	8.9x	43.3
EwS	EwS_47	EwS_47_2	606445758	99.1	99.6	32.3	1.2	10.4x	44.1
EwS	EwS_47	EwS_47_3	446387042	99	99.6	25.5	1.6	8.1x	44.2
EwS	EwS_47	EwS_47_4	654626848	99.3	99.7	29.5	0.7	12.3x	42
EwS	EwS_48	EwS_48_1	511618992	98.6	99.8	9.5	2.8	11.6x	41.6
EwS	EwS_48	EwS_48_2	442808936	98.3	99.7	8	1.1	10.7x	42
EwS	EwS_48	EwS_48_3	559350194	98.3	99.8	23.8	1.3	11.1x	41.8
EwS	EwS_48	EwS_48_4	438828904	98	99.7	8.8	1.2	10.4x	41.8
EwS	EwS_49	EwS_49_1	568861648	97.6	99.5	10.7	4.7	12.0x	41
EwS	EwS_49	EwS_49_2	616608222	98.4	99.8	13.8	3.6	13.3x	41
EwS	EwS_49	EwS_49_3	508615834	97.6	99.6	12.9	3.3	11.2x	41.5
EwS	EwS_49	EwS_49_4	515800862	97.8	99.6	12.1	2.6	11.7x	41
EwS	EwS_49	EwS_49_5	474705352	98.1	99.7	11.4	3	10.6x	41.7
EwS	EwS_49	EwS_49_6	630727070	98	99.7	14	3.1	13.7x	41
EwS	EwS_50	EwS_50_1	551645892	98	99.7	12.1	4.3	11.5x	43.8
EwS	EwS_50	EwS_50_2	466370736	98	99.5	17.9	2.7	9.7x	43.4
EwS	EwS_50	EwS_50_3	539681650	96.8	99.3	13	4.3	11.7x	42.8
EwS	EwS_50	EwS_50_4	462823886	97.2	99.5	9.9	5.7	9.7x	42
EwS	EwS_51	EwS_51_1	473750558	98	99.8	32.3	0.7	9.0x	41.8
EwS	EwS_52	EwS_52_1	591154714	97.9	98.6	36.5	1	10.2x	41.4
EwS	EwS_53	EwS_53_1	530273410	98.6	97.3	31.4	1.1	9.5x	44.4
EwS	EwS_54	EwS_54_1	558139462	98.9	98.6	29.6	0.9	10.2x	44.4
EwS	EwS_55	EwS_55_1	524136806	98.5	98.4	31.5	1.1	9.5x	41.1
EwS	EwS_56	EwS_56_1	647044180	98.5	99.8	12.9	3.1	13.9x	41.1
EwS	EwS_57	EwS_57_1	630600528	99.2	99.1	31.4	3.2	10.3x	43.8
EwS	EwS_57	EwS_57_2	413448330	96.6	99.7	31.9	0.8	7.8x	41.6
EwS	EwS_57	EwS_57_3	610200616	99.1	97.2	32.1	1.1	10.5x	44.1
EwS	EwS_57	EwS_57_4	561471902	98.9	99.4	29.1	1.4	10.5x	41.7
EwS	EwS_57	EwS_57_5	671680366	99.3	99	31.7	1.4	11.8x	42
EwS	EwS_57	EwS_57_6	616032552	99	98.3	30.7	1.3	11.1x	41.3
EwS	EwS_57	EwS_57_7	366620178	98.2	97.9	48.2	2.1	4.6x	43.5
EwS	EwS_58	EwS_58_1	582157666	98.5	99.3	32.9	0.8	10.4x	42.5
EwS	EwS_58	EwS_58_2	498278922	98.5	99.6	29.5	1.3	9.6x	41.5
EwS	EwS_58	EwS_58_3	751683068	99.3	99.2	36.7	1.1	12.3x	42.3
EwS	EwS_58	EwS_58_4	513079700	99.1	99.7	28.2	0.8	9.7x	43.8
EwS	EwS_58	EwS_58_5	459883262	99	98.8	31.1	1.3	8.2x	43.3
EwS	EwS_58	EwS_58_6	658629292	99.3	99.4	34	0.9	11.3x	43.7
EwS	EwS_59	EwS_59_1	624300166	98.8	99.8	31.8	0.8	11.6x	41.4
EwS	EwS_60	EwS_60_1	592956112	99.3	99.8	27.5	1.4	11.0x	42.5
EwS	EwS_61	EwS_61_1	508641004	99.2	99.9	27.2	0.9	9.7x	42.7
EwS	EwS_62	EwS_62_1	651184116	99.2	99.4	34.3	1.4	11.2x	43.3
EwS	EwS_63	EwS_63_1	649037746	98.6	99.8	11	2.3	14.7x	41.7
EwS	EwS_63	EwS_63_2	472914398	98.1	99.8	9.6	1.4	10.2x	46.2
EwS	EwS_63	EwS_63_3	616866864	98.2	98.9	14	2.1	13.1x	43.5
EwS	EwS_63	EwS_63_4	646439582	98.9	99.3	34.4	1.2	11.0x	43.6
EwS	EwS_64	EwS_64_1	581538324	98.1	99.7	14.5	5.1	12.5x	41.3
EwS	EwS_65	EwS_65_1	554813868	97.9	99.7	10.2	2.4	12.6x	41.2
EwS	EwS_66	EwS_66_1	910097332	98.2	99.8	9.2	1.2	21.6x	42.3
EwS	EwS_67	EwS_67_1	569604578	98.3	99.8	10.9	3.1	12.4x	41.2
EwS	EwS_68	EwS_68_1	445271200	97.7	99.6	9.3	3.2	10.3x	40.7
EwS	EwS_69	EwS_69_1	486151358	98.1	99.7	16.6	2.8	10.2x	41.1
EwS	EwS_70	EwS_70_1	348178204	96.8	99.4	18.1	5	7.0x	41.4
EwS	EwS_71	EwS_71_1	471054790	98.4	99.7	10.6	3.6	10.6x	41.3
EwS	EwS_72	EwS_72_1	511425618	98.4	99.8	11.1	3.5	11.5x	41.5
EwS	EwS_73	EwS_73_1	405222266	98	99.6	12.6	2.3	9.2x	40.8
EwS	EwS_74	EwS_74_1	525894844	98.9	99.72	17.3	2.2	11.5x	41.1
EwS	EwS_75	EwS_75_1	586859442	97.9	99.82	21.9	4.4	11.8x	41.4
EwS	EwS_76	EwS_76_1	713959442	99.1	99.85	21.6	3.2	14.4x	40.7
EwS	EwS_77	EwS_77_1	438950804	98.6	99.76	16.7	3	9.5x	41.4
EwS	EwS_78	EwS_78_1	976331618	99	99.75	17.9	2.6	20.5x	42.1
EwS	EwS_79	EwS_79_1	438398324	97	99.68	20.7	4.4	9.0x	41.1
EwS	EwS_80	EwS_80_1	383416408	97.3	99.68	19.6	3.6	8.1x	41.4
EwS	EwS_81	EwS_81_1	562065066	98.9	99.75	18.5	2.4	11.8x	41.5
EwS	EwS_82	EwS_82_1	623972068	98.9	99.75	17.7	2.2	13.1x	41.4
EwS	EwS_83	EwS_83_1	477156354	99	99.88	16.6	2	10.1x	41.5
EwS	EwS_84	EwS_84_1	492436244	99	99.86	17.6	3.2	9.9x	41.1
EwS	EwS_85	EwS_85_1	597114120	97.7	99.8	23.1	3.8	11.7x	41.4
EwS	EwS_86	EwS_86_1	720638218	98.1	99.76	21.7	2.9	15.2x	41.2
EwS	EwS_87	EwS_87_1	660179068	97.9	99.77	22.2	3.2	13.3x	41.4
EwS	EwS_88	EwS_88_1	604144088	99.1	99.85	20.1	3.3	12.0x	40.8
EwS	EwS_89	EwS_89_1	500794396	97.8	99.77	23.2	3.4	10.0x	41.3
EwS	EwS_90	EwS_90_1	602116272	98.9	99.82	18.4	2	13.1x	41.1
EwS	EwS_91	EwS_91_1	498049976	98	99.65	23.6	2.7	9.8x	41.8
EwS	EwS_92	EwS_92_1	692336946	99	99.77	18.4	1.7	14.5x	41.4
EwS	EwS_93	EwS_93_1	487237642	99.1	99.81	17.5	2.8	10.2x	41.2
EwS	EwS_94	EwS_94_1	628207658	98.8	99.88	18.8	2.2	13.4x	41.4
EwS	EwS_95	EwS_95_1	425312914	98.5	99.83	20.1	4.7	7.9x	41.3
Healthy control	Ctrl_1	Ctrl_1	641353738	97.5	99.7	10.1	1.3	14.4x	41.6
Healthy control	Ctrl_2	Ctrl_2	516337344	98.9	99.3	12	1.7	12.1x	42
Healthy control	Ctrl_3	Ctrl_3	614837480	99	99.3	13.2	1.2	14.4x	42.2
Healthy control	Ctrl_4	Ctrl_4	519928082	98.4	99.4	11.6	2.1	11.9x	42.2
Healthy control	Ctrl_5	Ctrl_5	409394598	98.1	99.1	10.1	1.6	9.7x	42.8
Healthy control	Ctrl_6	Ctrl_6	452908828	98.5	99.1	10.2	1.8	10.7x	41.9
Healthy control	Ctrl_7	Ctrl_7	581244216	98.4	99.6	12.3	2.2	13.1x	42.1
Healthy control	Ctrl_8	Ctrl_8	436970350	98.4	99.1	12.3	1.1	9.9x	44.1
Healthy control	Ctrl_9	Ctrl_9	542852396	98.7	99.5	14.9	1.4	12.0x	45.1
Healthy control	Ctrl_10	Ctrl_10	468045102	98	97.3	13.8	3.2	10.1x	44.2
Healthy control	Ctrl_11	Ctrl_11	469547438	97.9	95.1	14.2	2.6	9.9x	44.7
Healthy control	Ctrl_12	Ctrl_12	499357560	98.6	98.9	12.6	1.6	11.2x	43.7
Healthy control	Ctrl_13	Ctrl_13	619869644	98.7	98.7	15.8	1.8	13.4x	43
Healthy control	Ctrl_14	Ctrl_14	455109652	98.4	97.7	13.9	2.5	10.1x	44.6
Healthy control	Ctrl_15	Ctrl_15	533098374	99	99.4	29.5	0.9	9.9x	43.9
Healthy control	Ctrl_16	Ctrl_16	564936808	99.1	99.8	30.4	0.7	10.8x	43.1
Healthy control	Ctrl_17	Ctrl_17	611902188	99	99.7	30.5	0.8	11.4x	43.5
Healthy control	Ctrl_18	Ctrl_18	688886320	99	99.7	32.7	0.8	12.5x	43.2
Healthy control	Ctrl_19	Ctrl_19	617634074	99.1	99.8	30.5	0.7	11.8x	42.5
Healthy control	Ctrl_20	Ctrl_20	581016700	99.3	99.6	30.8	1	10.5x	45.5
Healthy control	Ctrl_21	Ctrl_21	693624506	99.5	99.8	30.9	0.9	12.6x	42.9
Healthy control	Ctrl_22	Ctrl_22	546413808	99.1	99.6	30	0.8	10.4x	44.2
Non-EwS sarcoma	AdSarc_1	AdSarc_1_1	475300780	97.5	99.7	9.5	4	10.5x	41.8
Non-EwS sarcoma	AdSarc_1	AdSarc_1_2	520692914	98.1	99.6	9.8	1.7	11.7x	43.4
Non-EwS sarcoma	EwSLike_1	EwSLike_1_1	514387154	98.3	99.7	13.2	3.7	11.5x	41
Non-EwS sarcoma	EwSLike_1	EwSLike_1_2	658240868	98.4	99.7	16.7	3.3	13.7x	41.2
Non-EwS sarcoma	EwSLike_1	EwSLike_1_3	733764212	98.5	99.8	15	5	15.2x	40.3
Non-EwS sarcoma	EwSLike_2	EwSLike_2_1	608257308	98.3	97.8	12.2	4.4	12.9x	43.6
Non-EwS sarcoma	EwSLike_3	EwSLike_3_1	636498882	94.4	99.1	23.6	2	12.6x	45.3
Non-EwS sarcoma	EwSLike_3	EwSLike_3_2	364606094	97.7	99.4	13.4	2.2	8.5x	41.4
Non-EwS sarcoma	Ost_1	Ost_1_1	422313118	98.7	99.3	9.7	3.7	9.7x	42.8
Non-EwS sarcoma	Ost_1	Ost_1_2	506569076	97.9	99.7	9.4	2.6	10.9x	44
Non-EwS sarcoma	Ost_1	Ost_1_3	556798276	99.1	99.8	29.5	1.7	9.9x	43.1
Non-EwS sarcoma	Ost_2	Ost_2_1	507007790	98.4	97.5	13.3	2.2	11.2x	43.4
Non-EwS sarcoma	Ost_3	Ost_3_1	718674380	98.7	98.4	16.7	2.3	15.0x	44.3
Non-EwS sarcoma	Ost_4	Ost_4_1	770829002	99	99.77	21.5	3.8	15.3x	41.3
Non-EwS sarcoma	Ost_5	Ost_5_1	307941648	98	99.78	18.7	2.7	6.5x	41.4
Non-EwS sarcoma	Ost_6	Ost_6_1	641603356	99.1	99.77	19.4	5.2	12.9x	40.7
Non-EwS sarcoma	Ost_7	Ost_7_1	568009006	98.8	99.68	18.8	2.5	11.8x	41.6
Non-EwS sarcoma	Ost_8	Ost_8_1	662297024	98.9	99.73	21.2	2	13.6x	41.5
Non-EwS sarcoma	OtherSarc_1	OtherSarc_1_1	398214164	95.4	99.62	32.6	6.2	6.7x	41.8
Non-EwS sarcoma	OtherSarc_2	OtherSarc_2_1	586759852	99	99.75	17.7	6.2	12.3x	41
Non-EwS sarcoma	OtherSarc_3	OtherSarc_3_1	463827708	97.6	99.68	28.3	2.7	8.8x	41.5
Non-EwS sarcoma	OtherSarc_4	OtherSarc_4_1	891765060	99.1	99.83	19.5	2.7	18.2x	41.7
Non-EwS sarcoma	RMS_1	RMS_1_1	219659226	96.1	99.8	8.1	0.7	4.6x	42.1
Non-EwS sarcoma	RMS_1	RMS_1_2	443985374	98.3	99.1	10.7	2	10.2x	42.2
Non-EwS sarcoma	RMS_1	RMS_1_3	572590146	98.2	99.5	35.8	1.2	9.7x	45
Non-EwS sarcoma	RMS_10	RMS_10_1	730246254	98.9	99.84	20.2	1.5	15.2x	41.7
Non-EwS sarcoma	RMS_11	RMS_11_1	730720950	99.1	99.69	19.4	1.9	15.4x	41.5
Non-EwS sarcoma	RMS_12	RMS_12_1	764786214	95.7	99.85	20	4.5	15.0x	43.2
Non-EwS sarcoma	RMS_2	RMS_2_1	591049936	98.4	98.9	11.7	2.5	13.1x	43.5
Non-EwS sarcoma	RMS_2	RMS_2_2	527908418	98.3	99.3	9.5	2.5	12.1x	43.5
Non-EwS sarcoma	RMS_3	RMS_3_1	489055378	98.7	99.1	12.2	2.2	10.6x	44.3
Non-EwS sarcoma	RMS_4	RMS_4_1	670243780	98.4	98.3	13	1.7	15.0x	42.5
Non-EwS sarcoma	RMS_5	RMS_5_1	522330062	98.2	99.1	11	2.5	12.1x	41.6
Non-EwS sarcoma	RMS_5	RMS_5_2	649062160	98.2	99.2	14.4	3	14.3x	41.8
Non-EwS sarcoma	RMS_6	RMS_6_1	753280280	99.1	99.84	24.3	4.7	14.4x	41.3
Non-EwS sarcoma	RMS_7	RMS_7_1	564309442	98.4	99.8	17.7	3.7	12.1x	41
Non-EwS sarcoma	RMS_8	RMS_8_1	791101228	99	99.8	19.9	2.9	16.0x	41.5
Non-EwS sarcoma	RMS_9	RMS_9_1	273589994	97.4	99.73	20.3	3.1	5.7x	41
Non-EwS sarcoma	Syn_1	Syn_1_1	450849590	97.7	99.69	22.8	3.2	8.9x	41.8
Non-EwS sarcoma	Syn_2	Syn_2_1	545428684	98.3	99.66	24.6	2.4	10.5x	41.6
Non-EwS sarcoma	Syn_3	Syn_3_1	734237496	98.6	99.68	20.8	2.6	14.9x	41.6

## Sheet: Clinical blood test values
Sample type	Patient	Sample	Leucocytes (G/l; normal range: 4-12)	Erythrocytes (T/l; normal range: 4.5-5.3)	Thrombocytes (G/l; normal range: 140-400)	Neutrophiles (abs (G/l); normal range: 1.9-8)	Lymphocytes (abs (G/l); normal range: 0.8-3.5)	Monocytes (abs (G/l); normal range: 0.15-1.4)	Marker for liver damage (ALT, AST or GPT (U/l); normal range: up to 50)
EwS	EwS_1	EwS_1_1	6	3.83	325	5.24	0.27	0.24	N/A
EwS	EwS_1	EwS_1_2	2.53	4.2	201	1.76	0.29	0.32	13
EwS	EwS_1	EwS_1_3	1.53	3.04	231	1.13	0.22	0.09	9
EwS	EwS_1	EwS_1_4	2.15	3.36	114	1.38	0.37	0.22	15
EwS	EwS_1	EwS_1_5	4.07	3.64	209	3.1	0.13	0.33	16
EwS	EwS_1	EwS_1_6	4.72	4.08	295	3.14	0.73	0.32	19
EwS	EwS_1	EwS_1_7	7.29	3.83	326	5.6	0.77	0.39	12
EwS	EwS_1	EwS_1_8	1.68	3.44	158	0.78	0.41	0.18	13
EwS	EwS_1	EwS_1_9	3.25	3.5	19	2.83	0.11	0.23	19
EwS	EwS_1	EwS_1_10	4.47	2.77	26	3.89	0.13	0.37	26
EwS	EwS_3	EwS_3_1	13.96	N/A	N/A	N/A	N/A	N/A	25
EwS	EwS_3	EwS_3_2	1.73	N/A	N/A	N/A	N/A	N/A	N/A
EwS	EwS_3	EwS_3_3	5.02	N/A	N/A	N/A	N/A	N/A	28
EwS	EwS_3	EwS_3_4	10.21	N/A	N/A	N/A	N/A	N/A	38
EwS	EwS_3	EwS_3_5	2	N/A	N/A	N/A	N/A	N/A	19
EwS	EwS_3	EwS_3_7	8.04	N/A	N/A	N/A	N/A	N/A	21
EwS	EwS_4	EwS_4_1	21.74	N/A	N/A	N/A	N/A	N/A	757
EwS	EwS_4	EwS_4_2	9.63	N/A	N/A	N/A	N/A	N/A	26
EwS	EwS_4	EwS_4_3	4.04	N/A	N/A	N/A	N/A	N/A	53
EwS	EwS_5	EwS_5_1	9.95	N/A	N/A	N/A	N/A	N/A	35
EwS	EwS_5	EwS_5_2	4.44	N/A	N/A	N/A	N/A	N/A	45
EwS	EwS_5	EwS_5_3	5.23	N/A	N/A	N/A	N/A	N/A	35
EwS	EwS_5	EwS_5_4	4.98	N/A	N/A	N/A	N/A	N/A	25
EwS	EwS_5	EwS_5_5	4.35	N/A	N/A	N/A	N/A	N/A	57
EwS	EwS_5	EwS_5_6	6.65	N/A	N/A	N/A	N/A	N/A	22
EwS	EwS_7	EwS_7_1	10.71	4.9	294	8.32	1.64	0.57	25
EwS	EwS_7	EwS_7_2	2.49	3.88	297	1.05	0.97	0.2	N/A
EwS	EwS_7	EwS_7_3	3.7	2.94	164	2.85	0.31	0.32	43
EwS	EwS_7	EwS_7_4	4.11	3.06	141	3.37	0.28	0.32	88
EwS	EwS_7	EwS_7_5	6.35	3.08	214	5.19	0.52	0.42	24
EwS	EwS_7	EwS_7_6	6.38	3.44	172	5.35	0.36	0.41	22
EwS	EwS_7	EwS_7_7	0.1	3.03	5	N/A	N/A	N/A	113
EwS	EwS_8	EwS_8_1	7.02	3.61	443	5.22	1.03	0.51	53
EwS	EwS_8	EwS_8_2	5.96	3.65	289	5.05	0.76	0.02	53
EwS	EwS_8	EwS_8_3	5.09	3.65	170	3.57	0.72	0.58	157
EwS	EwS_8	EwS_8_4	1.33	2.79	44	0.36	0.55	0.31	64
EwS	EwS_8	EwS_8_5	0.2	2.28	13	N/A	N/A	N/A	65
EwS	EwS_8	EwS_8_6	1.43	2.8	45	0.64	0.36	0.37	117
EwS	EwS_8	EwS_8_7	0.47	2.67	13	0.21	0.21	0.03	201
EwS	EwS_9	EwS_9_1	9.97	3.85	629	8.35	0.78	0.77	28
EwS	EwS_9	EwS_9_2	0.21	2.49	66	N/A	N/A	N/A	33
EwS	EwS_9	EwS_9_4	2.55	3.57	214	1.58	0.45	0.37	12
EwS	EwS_30	EwS_30_1	3.1	3.2	80	2.24	0.46	0.26	11
EwS	EwS_30	EwS_30_2	3.84	3.77	149	2.58	0.66	0.31	11
EwS	EwS_30	EwS_30_4	4.68	3.56	239	3.04	0.96	0.33	5
EwS	EwS_30	EwS_30_4rep	4.68	3.56	239	3.04	0.96	0.33	5
EwS	EwS_30	EwS_30_5	0.78	2.71	20	0.13	0.54	0.05	25
EwS	EwS_30	EwS_30_6	2.71	2.36	88	1.75	0.59	0.29	7
EwS	EwS_30	EwS_30_7	2.15	2.7	94	1.49	0.4	0.17	7
EwS	EwS_30	EwS_30_8	1.03	2.24	24	0.39	0.51	0.05	34
EwS	EwS_30	EwS_30_9	3.04	2.59	76	1.88	0.77	0.26	N/A
EwS	EwS_57	EwS_57_1	0.08	2.7	65	N/A	N/A	N/A	19
EwS	EwS_57	EwS_57_2	4.3	3.28	616	3.53	0.27	0.32	N/A
EwS	EwS_57	EwS_57_3	1.07	2.83	79	0.47	0.2	0.36	N/A
EwS	EwS_57	EwS_57_4	0.52	3.03	264	0.44	0.05	0.01	N/A
EwS	EwS_57	EwS_57_5	0.39	2.63	198	0.3	0.04	0.03	N/A
EwS	EwS_57	EwS_57_6	5.08	4.46	303	3.43	1.07	0.36	N/A
EwS	EwS_58	EwS_58_1	6.13	3.01	353	2.99	2.23	0.48	16
EwS	EwS_58	EwS_58_3	0.38	3.4	29	0.05	0.19	0.1	N/A
EwS	EwS_58	EwS_58_4	2.6	4.27	389	1.37	0.5	0.59	49
EwS	EwS_58	EwS_58_5	7.92	4.9	285	4.21	2.36	0.78	33
EwS	EwS_58	EwS_58_6	8.28	4.68	346	4.66	2.76	0.49	N/A
EwS	EwS_63	EwS_63_1	8.25	3.77	305	5.76	1.53	0.68	N/A
EwS	EwS_63	EwS_63_2	N/A	N/A	N/A	N/A	N/A	N/A	109
EwS	EwS_63	EwS_63_3	3.16	3.58	281	1.8	0.73	0.5	69
EwS	EwS_63	EwS_63_4	1.03	3.21	30	0.32	0.27	0.33	36
Non-EwS sarcoma	RMS_1	RMS_1_1	2.6	3.75	390	1.81	0.36	0.35	22
Non-EwS sarcoma	RMS_1	RMS_1_2	4.46	4.26	218	3.72	0.25	0.33	1008
Non-EwS sarcoma	RMS_1	RMS_1_3	2.06	3.67	107	1.77	0.23	0.02	22
Non-EwS sarcoma	EwSLike_3	EwSLike_3_1	0.16	3.01	35	N/A	N/A	N/A	N/A
Non-EwS sarcoma	EwSLike_3	EwSLike_3_2	8.99	3.49	186	6.49	0.85	1.01	19
Non-EwS sarcoma	RMS_4	RMS_4_1	0.85	2.38	99	0.4	0.25	0.08	59
