# Supplementary material for: Multimodal analysis of cell-free DNA whole-genome sequencing for pediatric cancers with low mutational burden
Source: Nat Commun. 2021 May 28;12:3230. doi: 10.1038/s41467-021-23445-w (PMC8163828; doi:10.1038/s41467-021-23445-w)
Supplement: Supplementary file 5 — Supplementary Data 3 [file 41467_2021_23445_MOESM5_ESM.xlsx]

## Sheet: Global fragment size metrics
P(x-y): Proportion of fragments in the size range x to y bp
Max(x-y): Position of the local maximum in the size range x to y bp
Amplitude_10bp: Summed difference in amplitudes of the local minima and local maxima in the range 81-148 bp
Highlighted in grey	= not included in the heatmap of Figure 2, due to unclear genomic evidence for ctDNA
Sample type	Patient	Sample	P(100-150)	P(100-150)/P(163-169)	P(125-180)	P(160-180)	P(180-220)	P(20-150)	P(20-150)/P(160-180)	P(20-150)/P(180-220)	P(250-320)	P(160-180)/P(180-220)	Amplitude_10bp	Max(0-450)	Max(275-450)
EwS	EwS_1	EwS_1_2	0.159924	1.08908	0.644258	0.401383	0.163487	0.180886	0.450656	1.10642	0.0291176	2.45514	0.00199198	166	320
EwS	EwS_1	EwS_1_5	0.18641	1.4759	0.623384	0.365339	0.174218	0.207793	0.568767	1.19272	0.0346134	2.09703	0.00468	166	331
EwS	EwS_1	EwS_1_6	0.230474	1.86741	0.653214	0.344023	0.140669	0.24541	0.713354	1.7446	0.0613408	2.44563	0.00139155	166	310
EwS	EwS_1	EwS_1_7	0.241188	2.71807	0.53405	0.247345	0.120108	0.268889	1.0871	2.23872	0.0950184	2.05935	0.00199199	166	309
EwS	EwS_1	EwS_1_8	0.150573	1.11845	0.623155	0.395904	0.186468	0.171396	0.432923	0.919173	0.0331808	2.12318	0.00212839	167	332
EwS	EwS_1	EwS_1_9	0.220884	1.59304	0.679939	0.371949	0.142573	0.240341	0.646168	1.68574	0.0403161	2.60882	0.00144852	166	311
EwS	EwS_1	EwS_1_10	0.290143	2.33194	0.66851	0.325451	0.115306	0.324461	0.996959	2.81392	0.0575008	2.8225	0.00555047	166	275
EwS	EwS_2	EwS_2_1	0.180856	1.43905	0.609856	0.345811	0.155529	0.200585	0.580041	1.28969	0.0578002	2.22345	0.000530196	166	318
EwS	EwS_2	EwS_2_2	0.166917	1.07465	0.681234	0.418405	0.148024	0.18116	0.432977	1.22385	0.0336116	2.8266	0.00183238	166	317
EwS	EwS_2	EwS_2_3	0.14195	1.13247	0.587928	0.370002	0.198653	0.15465	0.41797	0.77849	0.0369566	1.86255	0.00222479	167	345
EwS	EwS_2	EwS_2_4	0.162475	1.27493	0.598609	0.366022	0.178451	0.188923	0.516152	1.05868	0.0397078	2.0511	0.00286342	166	332
EwS	EwS_2	EwS_2_5	0.139275	1.07862	0.590181	0.370586	0.201113	0.152234	0.410793	0.75696	0.0381181	1.84268	0.00153102	166	352
EwS	EwS_2	EwS_2_6	0.177598	1.29656	0.64267	0.37879	0.170329	0.191864	0.506519	1.12643	0.0384617	2.22386	0.0015317	166	320
EwS	EwS_3	EwS_3_1	0.337753	4.75263	0.572793	0.201239	0.0993628	0.370396	1.84058	3.72771	0.103454	2.02529	0.00115508	145	308
EwS	EwS_3	EwS_3_2	0.20022	1.5283	0.642245	0.366394	0.166147	0.226943	0.619397	1.36592	0.0353317	2.20523	0.00378958	166	323
EwS	EwS_3	EwS_3_3	0.165517	1.28642	0.61446	0.370088	0.17446	0.17816	0.481399	1.02121	0.0387413	2.12133	0.00309934	167	334
EwS	EwS_3	EwS_3_4	0.144375	1.03882	0.629054	0.398275	0.195109	0.158667	0.398385	0.813223	0.0299751	2.0413	0.00283456	167	335
EwS	EwS_3	EwS_3_5	0.15822	1.26702	0.598728	0.372325	0.203477	0.18218	0.489304	0.895336	0.0311642	1.82982	0.00292302	167	333
EwS	EwS_3	EwS_3_6	0.194201	1.59023	0.617258	0.353753	0.179509	0.219625	0.620843	1.22348	0.03651	1.97067	0.00293302	167	332
EwS	EwS_3	EwS_3_7	0.253486	2.43644	0.594484	0.286576	0.144386	0.304997	1.06428	2.11237	0.067535	1.98478	-0.000173258	166	308
EwS	EwS_4	EwS_4_1	0.197496	1.1746	0.74827	0.428409	0.108074	0.212966	0.497108	1.97056	0.0492687	3.96404	0.0017274	166	308
EwS	EwS_4	EwS_4_2	0.159995	1.30275	0.579114	0.348103	0.173567	0.210385	0.604376	1.21213	0.0430447	2.00559	0.00250955	166	323
EwS	EwS_4	EwS_4_3	0.170766	1.26834	0.640746	0.380583	0.171322	0.182519	0.479578	1.06536	0.038335	2.22145	0.0021038	166	325
EwS	EwS_4	EwS_4_4	0.155914	1.3137	0.581707	0.355271	0.200796	0.169715	0.477707	0.845211	0.0376405	1.76931	0.00341826	167	334
EwS	EwS_5	EwS_5_1	0.194861	1.4881	0.638817	0.357973	0.138317	0.224703	0.62771	1.62455	0.0592768	2.58806	-0.000195726	166	312
EwS	EwS_5	EwS_5_2	0.150314	1.2806	0.562975	0.345058	0.183423	0.188032	0.544929	1.02513	0.0451004	1.88122	0.00262868	167	325
EwS	EwS_5	EwS_5_3	0.156249	1.23102	0.594916	0.36287	0.176444	0.181071	0.498998	1.02622	0.0450002	2.05657	0.00102112	166	324
EwS	EwS_5	EwS_5_4	0.218964	1.70092	0.660644	0.345814	0.129398	0.243333	0.703653	1.8805	0.0600877	2.67248	-0.000209047	166	310
EwS	EwS_5	EwS_5_5	0.109927	0.746095	0.631315	0.42513	0.211062	0.114745	0.269906	0.543655	0.0272895	2.01424	0.000809634	167	350
EwS	EwS_5	EwS_5_6	0.250047	2.25499	0.634011	0.309246	0.142179	0.267751	0.865817	1.88319	0.0585888	2.17505	-3.94332e-05	166	316
EwS	EwS_6	EwS_6_1	0.325749	4.11786	0.557389	0.211891	0.0948774	0.410794	1.93871	4.32974	0.0822889	2.23331	0.00342351	144	276
EwS	EwS_6	EwS_6_2	0.120308	0.886862	0.598345	0.396868	0.225814	0.138799	0.349737	0.614662	0.0242755	1.7575	0.00151204	167	353
EwS	EwS_6	EwS_6_3	0.135848	0.987298	0.617157	0.396216	0.211124	0.1478	0.373029	0.700065	0.0265777	1.8767	0.00160499	166	350
EwS	EwS_6	EwS_6_4	0.125808	1.18899	0.495827	0.312956	0.196835	0.171351	0.547526	0.870534	0.0558827	1.58994	0.00124732	166	334
EwS	EwS_6	EwS_6_5	0.151301	1.25949	0.579181	0.357712	0.212816	0.168207	0.47023	0.790388	0.0347	1.68085	0.00161545	167	348
EwS	EwS_6	EwS_6_6	0.1866	1.41007	0.63572	0.36382	0.154034	0.202125	0.555562	1.31221	0.0606696	2.36195	0.000627126	166	315
EwS	EwS_7	EwS_7_1	0.27493	3.7779	0.537011	0.197794	0.0881814	0.288868	1.46045	3.27584	0.156388	2.24303	-0.000206112	145	300
EwS	EwS_7	EwS_7_2	0.0983558	1.19143	0.394052	0.249722	0.17642	0.113354	0.453922	0.642526	0.0767685	1.4155	0.000648899	167	344
EwS	EwS_7	EwS_7_3	0.0769528	0.695699	0.484678	0.338638	0.221509	0.0833736	0.246202	0.376389	0.0483838	1.52878	0.000143013	167	344
EwS	EwS_7	EwS_7_4	0.156031	0.916647	0.721553	0.447859	0.158008	0.160973	0.359427	1.01876	0.0333978	2.8344	0.000320507	166	316
EwS	EwS_7	EwS_7_5	0.182818	0.895191	0.80995	0.488991	0.103901	0.188876	0.386257	1.81785	0.0219452	4.70632	-0.000225479	165	310
EwS	EwS_7	EwS_7_6	0.167752	0.805183	0.813376	0.507921	0.109382	0.171865	0.338369	1.57123	0.0223783	4.64354	-0.000574006	166	310
EwS	EwS_7	EwS_7_7	0.194981	1.02914	0.794436	0.469318	0.0918999	0.205	0.436804	2.23068	0.0339328	5.10683	-0.00170833	166	306
EwS	EwS_8	EwS_8_1	0.284249	2.53003	0.636481	0.28788	0.102962	0.324056	1.12566	3.14734	0.0508408	2.79599	0.00139725	165	309
EwS	EwS_8	EwS_8_2	0.350546	2.59251	0.749722	0.321931	0.0779468	0.381632	1.18545	4.89606	0.0210939	4.13014	0.00626383	165	307
EwS	EwS_8	EwS_8_3	0.271916	1.49044	0.815216	0.4183	0.069708	0.286942	0.685971	4.11634	0.0185943	6.00074	0.00600028	165	306
EwS	EwS_8	EwS_8_4	0.19211	1.35651	0.662674	0.389973	0.152329	0.218185	0.559486	1.43233	0.0334508	2.56007	0.00326096	166	320
EwS	EwS_8	EwS_8_5	0.201221	1.19541	0.729849	0.433296	0.12649	0.224517	0.518161	1.77498	0.0298911	3.42553	0.00168761	166	315
EwS	EwS_8	EwS_8_6	0.361012	3.67572	0.657178	0.256883	0.0870189	0.417827	1.62653	4.80157	0.0456659	2.95203	0.00471	166	309
EwS	EwS_8	EwS_8_7	0.276586	2.44548	0.657363	0.321729	0.135864	0.307558	0.955955	2.26372	0.0383416	2.36802	0.00968888	166	317
EwS	EwS_9	EwS_9_1	0.169249	1.15068	0.66985	0.393947	0.135406	0.176947	0.449164	1.30679	0.0583363	2.90938	5.17773e-05	166	315
EwS	EwS_9	EwS_9_2	0.178634	1.41713	0.615756	0.364531	0.166347	0.194952	0.534802	1.17196	0.0440254	2.19139	0.00232734	166	322
EwS	EwS_9	EwS_9_3	0.157717	1.02579	0.673632	0.42113	0.170465	0.171014	0.406083	1.00322	0.0285983	2.47048	0.00182142	166	332
EwS	EwS_9	EwS_9_4	0.152939	1.05705	0.667059	0.421266	0.201741	0.166861	0.396094	0.827106	0.0255242	2.08816	-9.10909e-05	166	324
EwS	EwS_16	EwS_16_1	0.129626	1.03855	0.567973	0.366162	0.193322	0.141069	0.385264	0.729712	0.0396819	1.89405	0.00182244	167	332
EwS	EwS_17	EwS_17_1	0.365843	4.49463	0.620809	0.222938	0.0911118	0.416437	1.86795	4.57062	0.0602674	2.44686	0.00408786	145	301
EwS	EwS_18	EwS_18_1	0.152973	1.0014	0.657393	0.416919	0.16117	0.16878	0.404828	1.04722	0.0314178	2.58683	0.0011505	166	333
EwS	EwS_21	EwS_21_1	0.191953	1.60296	0.596494	0.339014	0.155277	0.21889	0.645669	1.40967	0.049724	2.18328	0.0044269	166	320
EwS	EwS_23	EwS_23_1	0.175496	1.20765	0.666114	0.398214	0.143667	0.191544	0.481007	1.33324	0.0480914	2.77178	0.000790033	166	316
EwS	EwS_24	EwS_24_1	0.171422	1.23974	0.637335	0.384964	0.154394	0.189633	0.4926	1.22824	0.0428353	2.49339	0.00251504	166	322
EwS	EwS_26	EwS_26_1	0.158622	1.12193	0.620796	0.384945	0.161585	0.180877	0.469877	1.11939	0.0371609	2.3823	0.0026508	166	323
EwS	EwS_27	EwS_27_1	0.136142	1.33088	0.502097	0.30997	0.182198	0.163578	0.527722	0.897806	0.0457552	1.70129	0.00345183	167	344
EwS	EwS_28	EwS_28_1	0.368605	4.22711	0.634898	0.222492	0.0776396	0.397881	1.78829	5.12472	0.107388	2.86571	0.00610822	144	276
EwS	EwS_29	EwS_29_1	0.132828	1.50833	0.447999	0.272785	0.183956	0.168716	0.618496	0.917154	0.0595709	1.48288	0.001651	167	335
EwS	EwS_30	EwS_30_1	0.165325	1.12511	0.654588	0.403156	0.166211	0.183595	0.455395	1.10459	0.0309122	2.42556	0.00249231	166	332
EwS	EwS_30	EwS_30_2	0.148949	0.967353	0.661795	0.422959	0.176474	0.164727	0.389464	0.933436	0.0289693	2.39672	0.00160376	166	334
EwS	EwS_30	EwS_30_3	0.20458	1.53537	0.672411	0.366072	0.150997	0.212558	0.580645	1.4077	0.0484361	2.42437	0.00141004	166	316
EwS	EwS_30	EwS_30_4	0.184854	1.37177	0.660366	0.384095	0.172453	0.195452	0.508863	1.13336	0.0436676	2.22724	0.000707509	166	318
EwS	EwS_30	EwS_30_5	0.163419	1.21111	0.622372	0.382597	0.172793	0.178781	0.467283	1.03465	0.0393216	2.21419	0.00175643	166	324
EwS	EwS_30	EwS_30_6	0.1388	1.15281	0.555396	0.344246	0.17998	0.152023	0.441611	0.844666	0.0505007	1.91269	0.00127369	167	334
EwS	EwS_30	EwS_30_7	0.174371	1.59073	0.531658	0.312855	0.164546	0.219285	0.700915	1.33267	0.0593256	1.90133	0.00105746	166	332
EwS	EwS_30	EwS_30_8	0.189687	1.42453	0.638055	0.378205	0.172993	0.214038	0.565933	1.23727	0.0311142	2.18624	0.00308512	166	332
EwS	EwS_30	EwS_30_9	0.20701	1.6818	0.631625	0.33081	0.136821	0.222118	0.671437	1.62342	0.0711589	2.41783	-0.000831948	166	307
EwS	EwS_30	EwS_30_4rep	0.250309	1.95253	0.673844	0.34642	0.128578	0.273728	0.790162	2.12889	0.0437545	2.69425	0.0048135	166	315
EwS	EwS_31	EwS_31_1	0.193643	1.92269	0.547134	0.299071	0.200356	0.226705	0.758029	1.13151	0.0400545	1.4927	0.00233053	167	360
EwS	EwS_32	EwS_32_1	0.242137	2.21044	0.601804	0.32174	0.161238	0.280738	0.872564	1.74114	0.0301692	1.99543	0.0060308	167	334
EwS	EwS_33	EwS_33_1	0.173683	1.34633	0.607217	0.380349	0.185107	0.21101	0.55478	1.13994	0.0289417	2.05476	-0.000581671	167	334
EwS	EwS_34	EwS_34_1	0.181728	1.17493	0.698189	0.423667	0.139853	0.199831	0.47167	1.42887	0.0298714	3.02938	0.00180185	166	319
EwS	EwS_35	EwS_35_1	0.219621	1.10341	0.805087	0.468758	0.0773371	0.250345	0.53406	3.23706	0.0155602	6.06123	-0.000106458	165	310
EwS	EwS_36	EwS_36_1	0.300774	3.38948	0.588141	0.261656	0.133641	0.345373	1.31995	2.58434	0.0552401	1.95791	-0.000795306	166	309
EwS	EwS_37	EwS_37_1	0.149583	1.03507	0.653707	0.422192	0.189471	0.167078	0.39574	0.881815	0.0265849	2.22827	0.00239037	167	325
EwS	EwS_38	EwS_38_1	0.192531	1.28819	0.690703	0.406593	0.151835	0.208666	0.513205	1.37429	0.0354115	2.67786	0.00236137	166	317
EwS	EwS_39	EwS_39_1	0.237958	1.7406	0.706874	0.362953	0.114999	0.25277	0.696426	2.19801	0.0491506	3.15614	0.000996036	166	310
EwS	EwS_40	EwS_40_1	0.190579	1.3399	0.67544	0.406557	0.177978	0.214717	0.528134	1.20642	0.0191896	2.28431	0.00394728	166	324
EwS	EwS_41	EwS_41_1	0.387612	3.68636	0.697037	0.273731	0.0815918	0.440564	1.60948	5.39961	0.0327241	3.35488	0.00555415	166	308
EwS	EwS_41	EwS_41_2	0.373822	3.87022	0.669534	0.256177	0.0960066	0.422961	1.65105	4.40555	0.0418603	2.66832	0.00459189	165	308
EwS	EwS_41	EwS_41_3	0.225902	1.48228	0.721079	0.396157	0.128064	0.251282	0.6343	1.96216	0.0290744	3.09343	0.00367766	166	314
EwS	EwS_41	EwS_41_4	0.189836	1.21882	0.700392	0.411001	0.13789	0.208909	0.508293	1.51505	0.0350145	2.98066	0.00147434	166	314
EwS	EwS_41	EwS_41_5	0.171065	1.11224	0.691633	0.421708	0.160311	0.188627	0.447293	1.17663	0.0278061	2.63057	0.00176624	166	321
EwS	EwS_41	EwS_41_6	0.199453	1.31231	0.702961	0.417173	0.167422	0.232892	0.558261	1.39105	0.0145046	2.49175	0.00192777	166	321
EwS	EwS_42	EwS_42_1	0.154359	0.979486	0.691469	0.454475	0.176488	0.181467	0.39929	1.02821	0.0216747	2.5751	-0.00100615	166	322
EwS	EwS_42	EwS_42_2	0.217702	1.42804	0.717906	0.412657	0.147771	0.246919	0.598364	1.67095	0.0173944	2.79254	0.00371825	166	320
EwS	EwS_42	EwS_42_3	0.212196	1.34247	0.741632	0.412503	0.117203	0.228484	0.553896	1.94948	0.0304329	3.51957	0.000971119	166	316
EwS	EwS_42	EwS_42_4	0.132091	0.876733	0.648939	0.424766	0.17564	0.14329	0.337338	0.815815	0.0358932	2.41839	0.000959666	166	324
EwS	EwS_42	EwS_42_5	0.141996	1.02235	0.611983	0.383919	0.177982	0.157586	0.410466	0.885405	0.0382025	2.15707	0.00142555	166	333
EwS	EwS_42	EwS_42_6	0.122764	1.05469	0.538817	0.346655	0.200151	0.136034	0.392419	0.679655	0.0485863	1.73196	0.000627341	167	333
EwS	EwS_42	EwS_42_7	0.127589	1.01843	0.573792	0.372082	0.199742	0.141019	0.378999	0.706004	0.0421952	1.86281	0.000885182	167	332
EwS	EwS_43	EwS_43_1	0.150303	1.00568	0.659447	0.415838	0.175063	0.163337	0.39279	0.93302	0.0287602	2.37537	0.0019629	166	325
EwS	EwS_44	EwS_44_1	0.138531	1.18139	0.560366	0.344758	0.173843	0.155756	0.451783	0.895955	0.0781063	1.98315	-0.00130838	166	316
EwS	EwS_45	EwS_45_1	0.178507	1.43318	0.630559	0.358807	0.160099	0.194091	0.540933	1.21232	0.0590314	2.24116	-0.000406219	166	316
EwS	EwS_45	EwS_45_2	0.180922	1.3962	0.616408	0.351467	0.132489	0.200779	0.57126	1.51544	0.0781841	2.6528	-0.000183477	166	310
EwS	EwS_45	EwS_45_3	0.106885	0.800905	0.580737	0.395655	0.21172	0.117612	0.297259	0.555508	0.037761	1.86877	0.000603075	167	333
EwS	EwS_45	EwS_45_4	0.138677	1.07103	0.584773	0.363461	0.182815	0.151674	0.417305	0.829658	0.0411662	1.98813	0.00120744	166	351
EwS	EwS_45	EwS_45_5	0.250726	2.88545	0.528844	0.229194	0.0896159	0.299059	1.30483	3.33712	0.125178	2.55751	-0.00184161	165	307
EwS	EwS_46	EwS_46_1	0.239579	2.4644	0.569415	0.297139	0.170766	0.263172	0.885685	1.54112	0.0534894	1.74003	0.00568493	167	332
EwS	EwS_47	EwS_47_1	0.162157	1.37247	0.588505	0.339058	0.167931	0.17351	0.51174	1.03322	0.0709547	2.01903	0.000301642	166	315
EwS	EwS_47	EwS_47_2	0.191104	1.47949	0.635575	0.348261	0.15298	0.204513	0.587241	1.33686	0.0521188	2.27651	0.000591919	166	310
EwS	EwS_47	EwS_47_3	0.238334	1.52754	0.739379	0.386781	0.08793	0.258087	0.66727	2.93515	0.0575757	4.39874	-0.000901144	166	307
EwS	EwS_47	EwS_47_4	0.0943624	0.672308	0.590666	0.40891	0.205241	0.0998739	0.244244	0.486618	0.0403033	1.99234	0.000467973	167	334
EwS	EwS_48	EwS_48_1	0.229356	1.78578	0.683897	0.349106	0.122514	0.256856	0.735753	2.09654	0.0548424	2.84951	0.000601165	166	310
EwS	EwS_48	EwS_48_2	0.117829	0.823096	0.612621	0.404777	0.208089	0.127123	0.314056	0.610906	0.0328876	1.94521	0.00078853	166	345
EwS	EwS_48	EwS_48_3	0.135918	1.1398	0.559365	0.353117	0.202338	0.149702	0.423945	0.739863	0.0405287	1.74519	0.00257132	167	344
EwS	EwS_48	EwS_48_4	0.142294	1.07063	0.603777	0.376889	0.178146	0.154533	0.410024	0.867455	0.0454345	2.11562	0.00111551	166	331
EwS	EwS_49	EwS_49_1	0.389719	4.3087	0.686648	0.241253	0.0803157	0.437964	1.81538	5.45304	0.0544729	3.0038	0.000173352	146	308
EwS	EwS_49	EwS_49_2	0.18766	1.0959	0.72604	0.43739	0.1232	0.22017	0.503372	1.78709	0.0275464	3.55024	0.00124952	166	315
EwS	EwS_49	EwS_49_3	0.165106	1.12649	0.654729	0.402874	0.156478	0.195497	0.485257	1.24936	0.0331323	2.57464	0.00157705	166	323
EwS	EwS_49	EwS_49_4	0.146203	1.05209	0.628823	0.395484	0.184534	0.170611	0.431399	0.92455	0.0313362	2.14314	0.00206489	166	332
EwS	EwS_49	EwS_49_5	0.188626	1.28564	0.672857	0.396252	0.146985	0.217733	0.54948	1.48132	0.0283569	2.69586	0.00224151	166	324
EwS	EwS_49	EwS_49_6	0.204604	1.56953	0.644551	0.357786	0.145312	0.235005	0.656832	1.61724	0.046963	2.46218	0.000195619	166	316
EwS	EwS_50	EwS_50_1	0.373297	5.03342	0.594791	0.20924	0.0999143	0.440841	2.10687	4.41219	0.0619522	2.09419	0.00318981	145	305
EwS	EwS_50	EwS_50_2	0.207435	1.67533	0.621282	0.344	0.148859	0.232787	0.676707	1.56381	0.0410911	2.31091	0.00542094	166	325
EwS	EwS_50	EwS_50_3	0.211841	1.76416	0.611452	0.341153	0.163234	0.254589	0.746261	1.55965	0.0334684	2.08996	0.00497351	166	334
EwS	EwS_50	EwS_50_4	0.373297	5.03342	0.594791	0.20924	0.0999143	0.440841	2.10687	4.41219	0.0619522	2.09419	0.00318981	145	305
EwS	EwS_53	EwS_53_1	0.0881308	0.848949	0.469353	0.319327	0.203828	0.101684	0.318432	0.498871	0.0503204	1.56665	0.000487444	167	333
EwS	EwS_54	EwS_54_1	0.109068	0.829558	0.572391	0.381637	0.191039	0.118597	0.310758	0.620798	0.045012	1.99769	0.000703149	167	333
EwS	EwS_56	EwS_56_1	0.265222	2.01127	0.706729	0.346656	0.113976	0.295819	0.853352	2.59544	0.0412904	3.04147	0.00159928	166	309
EwS	EwS_57	EwS_57_1	0.454583	8.27426	0.593432	0.166059	0.112105	0.490937	2.95641	4.37928	0.0736433	1.48128	0.0117649	144	275
EwS	EwS_57	EwS_57_3	0.114386	0.92074	0.564247	0.374301	0.215766	0.122807	0.328098	0.569168	0.0446126	1.73475	0.000980219	167	326
EwS	EwS_57	EwS_57_4	0.160684	1.4332	0.562485	0.330883	0.192631	0.175554	0.530562	0.911351	0.0439893	1.71771	0.00392229	167	333
EwS	EwS_57	EwS_57_5	0.173805	1.26233	0.650608	0.389193	0.176234	0.185757	0.477288	1.05403	0.0291925	2.20838	0.00173512	166	334
EwS	EwS_57	EwS_57_6	0.130354	1.09644	0.559022	0.358486	0.211732	0.14145	0.394577	0.668061	0.03626	1.69311	0.0025898	167	333
EwS	EwS_57	EwS_57_7	0.165934	1.72419	0.503838	0.298488	0.206689	0.209737	0.702666	1.01475	0.0315348	1.44414	0.00188653	167	354
EwS	EwS_58	EwS_58_3	0.135673	1.08385	0.582073	0.370996	0.211778	0.145981	0.393484	0.68931	0.0480493	1.75181	0.00105413	166	323
EwS	EwS_58	EwS_58_4	0.117357	0.970467	0.562421	0.368834	0.210939	0.125543	0.340378	0.595162	0.0468513	1.74853	0.0012201	167	330
EwS	EwS_58	EwS_58_5	0.137252	1.21556	0.532973	0.326888	0.175401	0.151807	0.464401	0.865487	0.0504737	1.86367	0.00289416	167	344
EwS	EwS_58	EwS_58_6	0.126224	0.91516	0.601902	0.385152	0.172002	0.134817	0.350034	0.783806	0.0469659	2.23923	0.00157069	166	324
EwS	EwS_60	EwS_60_1	0.197724	1.56349	0.630838	0.353514	0.157395	0.211753	0.598996	1.34536	0.0498026	2.24603	0.00152281	166	319
EwS	EwS_61	EwS_61_1	0.153207	1.14722	0.618943	0.374533	0.168358	0.162199	0.43307	0.963416	0.0482447	2.22462	0.0018699	166	318
EwS	EwS_62	EwS_62_1	0.151469	1.48257	0.514249	0.302466	0.18021	0.167337	0.553242	0.928564	0.0725697	1.6784	0.00113536	166	324
EwS	EwS_63	EwS_63_1	0.149246	0.979055	0.660763	0.430235	0.154315	0.171614	0.398884	1.1121	0.0608807	2.78803	-0.00249802	166	316
EwS	EwS_63	EwS_63_2	0.223218	1.09638	0.847553	0.450287	0.0642954	0.237507	0.527457	3.69399	0.015602	7.00341	-0.000924602	165	307
EwS	EwS_63	EwS_63_3	0.19431	1.33667	0.68484	0.40555	0.153659	0.216164	0.533014	1.40678	0.0319534	2.6393	0.00237618	166	319
EwS	EwS_63	EwS_63_4	0.126928	1.16477	0.521378	0.326643	0.187963	0.140885	0.431311	0.749533	0.0555254	1.7378	0.00173967	167	332
EwS	EwS_64	EwS_64_1	0.188616	1.48563	0.614598	0.35133	0.157073	0.238482	0.678798	1.51828	0.0410369	2.23672	0.00154369	166	321
EwS	EwS_65	EwS_65_1	0.252307	1.95623	0.676914	0.341782	0.110372	0.276386	0.808661	2.50413	0.0644903	3.09664	0.00252679	166	308
EwS	EwS_66	EwS_66_1	0.124046	0.75173	0.688241	0.457784	0.193502	0.133769	0.29221	0.691306	0.019007	2.36579	0.000825998	166	352
EwS	EwS_67	EwS_67_1	0.2865	2.32565	0.713304	0.324686	0.102014	0.317074	0.976555	3.10813	0.0472416	3.18275	-0.000307252	166	308
EwS	EwS_68	EwS_68_1	0.225612	2.18149	0.56854	0.282877	0.122222	0.258906	0.915261	2.11833	0.0932323	2.31446	0.000103523	166	307
EwS	EwS_69	EwS_69_1	0.19683	1.39502	0.672194	0.382317	0.137465	0.222597	0.582232	1.6193	0.0419253	2.7812	0.0016719	166	316
EwS	EwS_70	EwS_70_1	0.196334	1.57891	0.60403	0.345917	0.149246	0.243788	0.70476	1.63347	0.0399296	2.31777	0.00337219	166	322
EwS	EwS_71	EwS_71_1	0.191317	1.3556	0.6579	0.383468	0.154284	0.226033	0.589445	1.46504	0.0303779	2.48546	0.00338986	166	322
EwS	EwS_72	EwS_72_1	0.184174	1.37938	0.638419	0.381468	0.171163	0.217579	0.570374	1.27118	0.030942	2.22868	0.00261419	166	323
EwS	EwS_73	EwS_73_1	0.125394	0.948067	0.594977	0.389513	0.214911	0.146075	0.375019	0.679698	0.030332	1.81244	0.00132487	167	345
EwS	EwS_74	EwS_74_1	0.0907969	0.60756	0.623741	0.458084	0.22911	0.109514	0.23907	0.477997	0.0202284	1.9994	-0.000841779	167	334
EwS	EwS_75	EwS_75_1	0.164033	1.48043	0.550209	0.324237	0.174844	0.203474	0.627547	1.16375	0.0436614	1.85444	0.00369692	167	334
EwS	EwS_76	EwS_76_1	0.15683	1.09557	0.641865	0.400569	0.171748	0.186514	0.465623	1.08598	0.0341912	2.33231	0.00225096	166	323
EwS	EwS_77	EwS_77_1	0.133081	0.988165	0.593053	0.394125	0.198577	0.160893	0.408228	0.810229	0.0269959	1.98475	0.00243189	166	347
EwS	EwS_78	EwS_78_1	0.194652	1.26743	0.691639	0.408865	0.143863	0.217835	0.53278	1.51418	0.0288873	2.84204	0.0041001	166	321
EwS	EwS_79	EwS_79_1	0.139856	1.03972	0.605026	0.391214	0.190713	0.172125	0.439977	0.902534	0.0324446	2.05132	0.00180911	167	332
EwS	EwS_80	EwS_80_1	0.146444	1.29826	0.545369	0.336894	0.170164	0.17752	0.526932	1.04323	0.0499729	1.97983	0.00232347	167	325
EwS	EwS_81	EwS_81_1	0.198377	1.67872	0.620121	0.330032	0.147042	0.222703	0.674792	1.51456	0.0569976	2.24448	0.000337122	166	312
EwS	EwS_82	EwS_82_1	0.230344	2.03759	0.647982	0.316384	0.134145	0.250964	0.793225	1.87084	0.0511338	2.35852	-0.000153942	166	317
EwS	EwS_83	EwS_83_1	0.275782	2.71683	0.637742	0.287061	0.127281	0.295613	1.02979	2.32252	0.062972	2.25533	0.00121989	166	314
EwS	EwS_84	EwS_84_1	0.389604	4.91769	0.662553	0.209738	0.0678253	0.421187	2.00816	6.20988	0.0887678	3.09233	0.000971585	146	299
EwS	EwS_85	EwS_85_1	0.23187	2.29999	0.563584	0.29085	0.146003	0.265697	0.913518	1.8198	0.0688091	1.99208	0.00252433	167	331
EwS	EwS_86	EwS_86_1	0.104607	1.12241	0.45258	0.299594	0.236735	0.130098	0.434246	0.549549	0.0393398	1.26553	0.00204381	168	358
EwS	EwS_87	EwS_87_1	0.186551	1.73972	0.561389	0.312322	0.156818	0.216129	0.692007	1.37822	0.0514465	1.99162	0.00220862	167	332
EwS	EwS_88	EwS_88_1	0.30358	2.80183	0.65982	0.269959	0.0748172	0.337364	1.24969	4.50918	0.0934946	3.60825	0.000255015	165	299
EwS	EwS_89	EwS_89_1	0.167177	1.70267	0.509462	0.287514	0.16291	0.198686	0.691046	1.21961	0.0533152	1.76487	0.00256125	167	333
EwS	EwS_90	EwS_90_1	0.139572	1.27247	0.545924	0.337646	0.204312	0.158546	0.469563	0.775998	0.0414336	1.6526	0.000899455	167	347
EwS	EwS_91	EwS_91_1	0.175141	1.58414	0.564366	0.324752	0.173566	0.199148	0.613231	1.14739	0.0456547	1.87106	0.00288693	167	333
EwS	EwS_92	EwS_92_1	0.167836	1.10357	0.681744	0.417762	0.160644	0.182982	0.438005	1.13905	0.032117	2.60054	0.00194114	166	320
EwS	EwS_93	EwS_93_1	0.137748	0.717138	0.737989	0.499347	0.143845	0.162369	0.325163	1.12878	0.0207825	3.47144	-0.00129095	166	320
EwS	EwS_94	EwS_94_1	0.226149	2.52559	0.545744	0.261485	0.135862	0.248746	0.951282	1.83088	0.0863739	1.92464	0.00055515	166	316
EwS	EwS_95	EwS_95_1	0.455307	7.22598	0.669971	0.180105	0.0814593	0.502937	2.79247	6.17409	0.0349955	2.21098	0.00228298	146	317
Healthy control	Ctrl_1	Ctrl_1	0.131581	1.00619	0.593036	0.387179	0.224319	0.140217	0.362151	0.625079	0.0322965	1.72602	0.00143473	167	345
Healthy control	Ctrl_2	Ctrl_2	0.122566	1.01148	0.555762	0.361043	0.207745	0.133069	0.368567	0.640537	0.042984	1.73791	0.00214035	167	333
Healthy control	Ctrl_3	Ctrl_3	0.0967789	0.80427	0.542338	0.371566	0.228964	0.102514	0.275898	0.44773	0.0399086	1.62281	0.000547481	167	344
Healthy control	Ctrl_4	Ctrl_4	0.152818	1.14624	0.608678	0.383694	0.174414	0.170584	0.444584	0.978039	0.0351861	2.1999	0.00267182	166	333
Healthy control	Ctrl_5	Ctrl_5	0.102279	0.994609	0.487686	0.329154	0.241201	0.117081	0.355702	0.485408	0.0374385	1.36465	0.00178107	168	347
Healthy control	Ctrl_6	Ctrl_6	0.105782	0.850143	0.559839	0.387504	0.243341	0.120111	0.30996	0.49359	0.0277188	1.59243	0.00149281	167	348
Healthy control	Ctrl_7	Ctrl_7	0.148098	0.977884	0.656892	0.425177	0.184509	0.166668	0.391998	0.903308	0.0227306	2.30437	0.00209769	166	348
Healthy control	Ctrl_8	Ctrl_8	0.127619	0.930044	0.617477	0.404516	0.198303	0.137403	0.339672	0.692895	0.034424	2.03989	0.00113333	167	332
Healthy control	Ctrl_9	Ctrl_9	0.132478	0.95111	0.636347	0.418295	0.211907	0.146031	0.349111	0.689127	0.0275852	1.97395	0.000548451	167	331
Healthy control	Ctrl_10	Ctrl_10	0.149163	1.26149	0.57302	0.363762	0.220535	0.176517	0.485256	0.800405	0.0303448	1.64945	0.00227602	167	333
Healthy control	Ctrl_11	Ctrl_11	0.127679	1.1074	0.535772	0.344023	0.193547	0.149642	0.434978	0.773156	0.0402333	1.77746	0.00164052	167	333
Healthy control	Ctrl_12	Ctrl_12	0.137427	0.922033	0.653451	0.424319	0.177281	0.150271	0.354147	0.847644	0.032666	2.39348	0.00126578	167	324
Healthy control	Ctrl_13	Ctrl_13	0.135449	0.941511	0.643507	0.425904	0.194308	0.148579	0.348855	0.764655	0.0277122	2.1919	0.0017803	167	333
Healthy control	Ctrl_14	Ctrl_14	0.121171	1.06239	0.534136	0.353944	0.227591	0.141805	0.400644	0.623071	0.0329752	1.55517	0.00168084	167	344
Healthy control	Ctrl_15	Ctrl_15	0.097328	0.775413	0.550235	0.380395	0.233909	0.10681	0.280786	0.456629	0.0370781	1.62625	1.18172e-05	167	323
Healthy control	Ctrl_16	Ctrl_16	0.0795894	0.729259	0.481312	0.334875	0.218851	0.0864075	0.25803	0.394824	0.0498111	1.53015	0.000550039	167	344
Healthy control	Ctrl_17	Ctrl_17	0.0985889	0.829426	0.525791	0.354568	0.195062	0.107239	0.30245	0.54977	0.0527497	1.81772	0.000916172	167	333
Healthy control	Ctrl_18	Ctrl_18	0.0911117	0.742317	0.530875	0.366051	0.204753	0.0990621	0.270624	0.483812	0.0463199	1.78777	0.000911915	167	334
Healthy control	Ctrl_19	Ctrl_19	0.0843122	0.837112	0.467826	0.320473	0.21975	0.092045	0.287216	0.418863	0.0538712	1.45836	0.00046237	168	333
Healthy control	Ctrl_20	Ctrl_20	0.119171	0.810327	0.65401	0.441866	0.246017	0.127892	0.289435	0.519848	0.0169671	1.79608	0.000639056	167	334
Healthy control	Ctrl_21	Ctrl_21	0.111581	0.788953	0.622461	0.423418	0.226523	0.118499	0.279863	0.52312	0.0320231	1.8692	0.000937638	167	324
Healthy control	Ctrl_22	Ctrl_22	0.0821629	0.784855	0.471916	0.32725	0.221995	0.0907807	0.277404	0.408932	0.0479054	1.47414	0.000904075	168	344
Non-EwS sarcoma	AdSarc_1	AdSarc_1_1	0.239217	1.75022	0.66923	0.372927	0.142658	0.272335	0.730264	1.90901	0.0294136	2.61413	0.00519858	166	322
Non-EwS sarcoma	AdSarc_1	AdSarc_1_2	0.194624	1.12566	0.739435	0.437509	0.126576	0.211006	0.48229	1.66703	0.0246598	3.45649	0.000927701	166	320
Non-EwS sarcoma	EwSLike_1	EwSLike_1_1	0.150713	1.18851	0.585475	0.370945	0.191451	0.181545	0.489413	0.948261	0.0382206	1.93755	0.0009308	167	332
Non-EwS sarcoma	EwSLike_1	EwSLike_1_2	0.208403	1.40325	0.698249	0.405039	0.134299	0.234939	0.580041	1.74937	0.0294733	3.01594	0.00410588	166	320
Non-EwS sarcoma	EwSLike_1	EwSLike_1_3	0.295727	2.49634	0.687577	0.303043	0.0865893	0.339777	1.12121	3.92401	0.064043	3.49978	-0.00218487	166	306
Non-EwS sarcoma	EwSLike_2	EwSLike_2_1	0.245199	1.65063	0.708366	0.377034	0.114079	0.276221	0.732615	2.4213	0.029347	3.30501	0.00414211	166	314
Non-EwS sarcoma	EwSLike_3	EwSLike_3_1	0.157157	1.3614	0.586701	0.355995	0.214061	0.17014	0.477929	0.794823	0.0385551	1.66306	0.00228801	167	332
Non-EwS sarcoma	Ost_1	Ost_1_1	0.276977	4.08703	0.507947	0.201716	0.125089	0.309321	1.53345	2.47281	0.0580035	1.61258	-1.37769e-05	167	356
Non-EwS sarcoma	Ost_1	Ost_1_2	0.35084	3.09544	0.73811	0.294527	0.0841339	0.376136	1.27709	4.47069	0.0409752	3.5007	0.00227556	165	309
Non-EwS sarcoma	Ost_1	Ost_1_3	0.195156	1.51223	0.624385	0.353475	0.14375	0.213244	0.603278	1.48343	0.0532463	2.45896	0.00210719	166	310
Non-EwS sarcoma	Ost_2	Ost_2_1	0.141834	1.13982	0.582056	0.359675	0.176448	0.157182	0.437011	0.890813	0.0452682	2.03842	0.00192761	167	326
Non-EwS sarcoma	Ost_3	Ost_3_1	0.188524	1.53486	0.630179	0.361945	0.186299	0.211806	0.585187	1.13691	0.0397129	1.94281	0.000207445	166	321
Non-EwS sarcoma	Ost_4	Ost_4_1	0.236381	2.12213	0.614811	0.319833	0.153172	0.273269	0.854412	1.78407	0.0354788	2.08807	0.00285028	166	332
Non-EwS sarcoma	Ost_5	Ost_5_1	0.17142	1.46649	0.573409	0.334616	0.158294	0.196486	0.5872	1.24128	0.0452101	2.11389	0.00203168	166	334
Non-EwS sarcoma	Ost_6	Ost_6_1	0.165008	0.975936	0.685489	0.454501	0.145984	0.214183	0.471249	1.46717	0.017088	3.11337	-0.000638022	166	333
Non-EwS sarcoma	Ost_7	Ost_7_1	0.182018	1.38036	0.64192	0.3821	0.169225	0.204027	0.533962	1.20565	0.0366258	2.25794	0.00354516	167	321
Non-EwS sarcoma	Ost_8	Ost_8_1	0.172456	1.37589	0.610488	0.3605	0.1738	0.18977	0.526408	1.09189	0.0399637	2.07422	0.0020865	166	332
Non-EwS sarcoma	OtherSarc_1	OtherSarc_1_1	0.164777	1.43711	0.54661	0.329775	0.167651	0.21518	0.652505	1.2835	0.0404339	1.96703	0.00481722	166	343
Non-EwS sarcoma	OtherSarc_2	OtherSarc_2_1	0.162308	1.4834	0.532048	0.331928	0.189416	0.225283	0.678711	1.18936	0.0391183	1.75238	0.000792192	167	345
Non-EwS sarcoma	OtherSarc_3	OtherSarc_3_1	0.121645	1.27737	0.472065	0.297235	0.212084	0.144043	0.484611	0.679181	0.0473015	1.4015	0.00134753	167	351
Non-EwS sarcoma	OtherSarc_4	OtherSarc_4_1	0.187751	1.32891	0.66083	0.390803	0.160557	0.213336	0.545891	1.32872	0.0314407	2.43405	0.00333888	166	321
Non-EwS sarcoma	RMS_1	RMS_1_1	0.11535	0.763398	0.6375	0.424358	0.193304	0.118553	0.279371	0.6133	0.0439226	2.19529	-0.000201839	166	322
Non-EwS sarcoma	RMS_1	RMS_1_2	0.146792	1.11988	0.591429	0.376474	0.187193	0.163728	0.434898	0.87465	0.0369647	2.01116	0.00177846	166	345
Non-EwS sarcoma	RMS_1	RMS_1_3	0.0958162	1.1125	0.408911	0.262878	0.183111	0.110689	0.421066	0.604491	0.0661791	1.43562	-6.49148e-05	167	345
Non-EwS sarcoma	RMS_10	RMS_10_1	0.137	0.840299	0.67792	0.444393	0.163612	0.149422	0.336239	0.913274	0.0304613	2.71615	0.000348206	166	325
Non-EwS sarcoma	RMS_11	RMS_11_1	0.135647	0.889319	0.650084	0.418035	0.157249	0.150891	0.360954	0.95957	0.0374169	2.65843	0.000998163	166	323
Non-EwS sarcoma	RMS_12	RMS_12_1	0.309403	2.99109	0.639625	0.290891	0.122138	0.354981	1.22032	2.90638	0.0333141	2.38165	0.00648804	166	323
Non-EwS sarcoma	RMS_2	RMS_2_1	0.17837	1.21637	0.660223	0.400853	0.147121	0.200132	0.499265	1.36033	0.0370563	2.72466	0.00333392	166	323
Non-EwS sarcoma	RMS_2	RMS_2_2	0.199364	1.55907	0.630626	0.361505	0.160098	0.222228	0.614728	1.38807	0.0327622	2.25803	0.00486814	166	333
Non-EwS sarcoma	RMS_3	RMS_3_1	0.195171	1.29407	0.683786	0.400386	0.131767	0.21847	0.545648	1.658	0.0340102	3.03859	0.0024703	166	319
Non-EwS sarcoma	RMS_4	RMS_4_1	0.146383	1.2008	0.577909	0.355839	0.181224	0.158912	0.446585	0.876881	0.0519795	1.96352	0.00265904	167	322
Non-EwS sarcoma	RMS_5	RMS_5_1	0.148965	1.29758	0.548212	0.33833	0.185193	0.171619	0.507253	0.926704	0.043922	1.82691	0.00363291	167	334
Non-EwS sarcoma	RMS_5	RMS_5_2	0.168075	1.55032	0.532704	0.314976	0.171329	0.197349	0.626551	1.15187	0.0452547	1.83843	0.00504096	166	335
Non-EwS sarcoma	RMS_6	RMS_6_1	0.237714	2.68123	0.535222	0.261874	0.147245	0.280825	1.07237	1.9072	0.0513062	1.7785	0.00371181	167	333
Non-EwS sarcoma	RMS_7	RMS_7_1	0.151927	1.28953	0.560039	0.341352	0.190681	0.187677	0.549804	0.984247	0.0399147	1.79018	0.00288114	166	333
Non-EwS sarcoma	RMS_8	RMS_8_1	0.203815	1.3707	0.696564	0.403066	0.146862	0.229414	0.569172	1.5621	0.026262	2.74452	0.00423429	166	320
Non-EwS sarcoma	RMS_9	RMS_9_1	0.127572	1.154	0.4995	0.312293	0.158372	0.154441	0.49454	0.975179	0.0528603	1.97189	0.00186042	166	334
Non-EwS sarcoma	Syn_1	Syn_1_1	0.180153	1.29837	0.640402	0.3773	0.148122	0.20519	0.543838	1.38527	0.0355715	2.54721	0.00347761	166	325
Non-EwS sarcoma	Syn_2	Syn_2_1	0.16554	1.095	0.67033	0.417249	0.154461	0.184747	0.442773	1.19607	0.0388634	2.70132	0.00137583	166	318
Non-EwS sarcoma	Syn_3	Syn_3_1	0.158193	1.10131	0.631999	0.390714	0.163808	0.182027	0.465883	1.11122	0.0308085	2.38519	0.00275518	166	352
