# Supplementary material for: Multimodal analysis of cell-free DNA whole-genome sequencing for pediatric cancers with low mutational burden
Source: Nat Commun. 2021 May 28;12:3230. doi: 10.1038/s41467-021-23445-w (PMC8163828; doi:10.1038/s41467-021-23445-w)
Supplement: Supplementary file 6 — Supplementary Data 4 [file 41467_2021_23445_MOESM6_ESM.xlsx]

## Sheet: Tumor samples
Patient	lcWGS sample name	RRBS sample name	Matched cfDNA sample	Tissue	gDNA (ng/μl)	Input lcWGS (ng)	Input RRBS (ng)	Comment
EwS_10	EwS_10_1T_lcWGS	EwS_10_1T_RRBS	EwS_10_1	fresh frozen	6.366	25	100
EwS_11	EwS_11_1T_lcWGS	EwS_11_1T_RRBS	EwS_11_1	fresh frozen	27.51	50	100
EwS_12	EwS_12_1T_lcWGS	EwS_12_1T_RRBS	EwS_12_1	fresh frozen	9.2	50	100
EwS_13	EwS_13_1T_lcWGS	EwS_13_1T_RRBS	EwS_13_1	fresh frozen	6.566	25	35
EwS_14	EwS_14_1T_lcWGS	EwS_14_1T_RRBS	EwS_14_1	fresh frozen	12.385	50	100
EwS_15	EwS_15_1T_lcWGS	EwS_15_1T_RRBS	EwS_15_1	fresh frozen	27.5225	50	100
EwS_19	EwS_19_1T_lcWGS	EwS_19_1T_RRBS	EwS_19_1	fresh frozen	5.35	40	60
EwS_2	EwS_2_1T_lcWGS	N/A	EwS_2_1	FFPE	0.672	6	N/A
EwS_20	EwS_20_1T_lcWGS	EwS_20_1T_RRBS	EwS_20_1	fresh frozen	6.027	35	80
EwS_21	EwS_21_1T_lcWGS	EwS_21_1T_RRBS	EwS_21_1	fresh frozen	4.7	40	50
EwS_22	EwS_22_1T_lcWGS	EwS_22_1T_RRBS	EwS_22_1	fresh frozen	4.2	30	50
EwS_23	EwS_23_1T_lcWGS	EwS_23_1T_RRBS	EwS_23_1	fresh frozen	7.885	50	100
EwS_24	EwS_24_1T_lcWGS	EwS_24_1T_RRBS	EwS_24_1	fresh frozen	7.755	50	100
EwS_25	EwS_25_1T_lcWGS	EwS_25_1T_RRBS	EwS_25_1	fresh frozen	6.8	35	100
EwS_26	EwS_26_1T_lcWGS	EwS_26_1T_RRBS	EwS_26_1	fresh frozen	7.02	35	100
EwS_3	EwS_3_1T_lcWGS	EwS_3_1T_RRBS	EwS_3_1	fresh frozen	13.1	50	100
EwS_30	EwS_30_3T_lcWGS	EwS_30_3T_RRBS	EwS_30_3	fresh frozen	173	50	100
EwS_31	EwS_31_1T_lcWGS	EwS_31_1T_RRBS	EwS_31_1	FFPE	17.5	50	100
EwS_4	EwS_4_1T_lcWGS	EwS_4_1T_RRBS	EwS_4_1	FFPE	9.52	45	100
EwS_48	EwS_48_1T_lcWGS	EwS_48_1T_RRBS	EwS_48_1	FFPE	5.5	35	90
EwS_49	EwS_49_1T_lcWGS	EwS_49_1T_RRBS	EwS_49_1	fresh frozen	14	50	100
EwS_5	EwS_5_1T_lcWGS	EwS_5_1T_RRBS	EwS_5_1	fresh frozen	6.96	45	90
EwS_5	EwS_5_4T_lcWGS	N/A	EwS_5_4	FFPE	4.8	40	N/A
EwS_50	EwS_50_1T_lcWGS	EwS_50_1T_RRBS	EwS_50_1	fresh frozen	9.4	45	40
EwS_56	EwS_56_1T_lcWGS	N/A	EwS_56_1	FFPE	1.86	35	N/A
EwS_6	EwS_6_1T_lcWGS	EwS_6_1T_RRBS	EwS_6_1	fresh frozen	10.9	50	100
EwS_7	EwS_7_1T_lcWGS	EwS_7_1T_RRBS	EwS_7_1	fresh frozen	40	40	40
EwS_74	EwS_74_1T_lcWGS	EwS_74_1T_RRBS	EwS_74_1	FFPE	44.8	50	100
EwS_75	EwS_75_1T_lcWGS	EwS_75_1T_RRBS	EwS_75_1	FFPE	13.5	50	100
EwS_76	EwS_76_1T_lcWGS	EwS_76_1T_RRBS	EwS_76_1	FFPE	33.2	50	100
EwS_77	EwS_77_1T_lcWGS	EwS_77_1T_RRBS	EwS_77_1	FFPE	8.32	30	100
EwS_78	EwS_78_1T_lcWGS	N/A	EwS_78_1	FFPE	2.6	40	N/A
EwS_79	EwS_79_1T_lcWGS	EwS_79_1T_RRBS	EwS_79_1	FFPE	6.42	30	40
EwS_80	EwS_80_1T_lcWGS	EwS_80_1T_RRBS	EwS_80_1	FFPE	4.24	40	40
EwS_81	EwS_81_1T_lcWGS	EwS_81_1T_RRBS	EwS_81_1	FFPE	18.4	50	100
EwS_82	EwS_82_1T_lcWGS	EwS_82_1T_RRBS	EwS_82_1	FFPE	4.58	45	40	lcWGS profiles very noisy, excluded from CNA analysis
EwS_84	EwS_84_1T_lcWGS	EwS_84_1T_RRBS	EwS_84_1	FFPE	19.8	50	100
EwS_85	EwS_85_1T_lcWGS	EwS_85_1T_RRBS	EwS_85_1	FFPE	36.6	50	100
EwS_86	EwS_86_1T_lcWGS	N/A	EwS_86_1	FFPE	1.78	16	N/A
EwS_90	EwS_90_1T_lcWGS	EwS_90_1T_RRBS	EwS_90_1	FFPE	8.24	50	100
EwS_91	EwS_91_1T_lcWGS	EwS_91_1T_RRBS	EwS_91_1	fresh frozen	13.3	35	80
EwS_92	EwS_92_1T_lcWGS	EwS_92_1T_RRBS	EwS_92_1	FFPE	6.18	35	80
EwS_93	EwS_93_1T_lcWGS	EwS_93_1T_RRBS	EwS_93_1	FFPE	26	50	100
N/A	N/A	PBMC_RRBS	N/A	NA	100	N/A	100	Peripheral blood mononuclear cells used as control
EwS_30	N/A	EwS_30_RB_RRBS	N/A	NA	200	N/A	100	Peripheral blood mononuclear cells used as control

## Sheet: Sequencing statistics lcWGS
lcWGS sample name	Reads passed filter	% passed filter	% Aligned	% Duplicates	% Adapter	Mean coverage after duplicate removal	% GC content
EwS_10_1T_lcWGS	83414074	98.9	99.7	8.3	0.5	1.2X	40.6
EwS_11_1T_lcWGS	82884718	98.8	99.61	7.2	0.5	1.2X	40.8
EwS_12_1T_lcWGS	57055072	98.4	99.33	6.7	0.5	0.8X	40.5
EwS_13_1T_lcWGS	67679594	98.6	99.6	7.5	0.5	0.9X	40.3
EwS_14_1T_lcWGS	71127044	98.9	99.62	7.1	0.5	1.0X	40.5
EwS_15_1T_lcWGS	78821188	98.7	99.52	8.8	0.6	1.1X	40.8
EwS_19_1T_lcWGS	70079440	98.7	99.63	7.1	0.5	1.0X	40.4
EwS_20_1T_lcWGS	65879246	98.6	99.62	7.1	0.5	0.9X	40.6
EwS_21_1T_lcWGS	67824026	98.8	99.56	7	0.5	0.9X	40.3
EwS_22_1T_lcWGS	75885982	98.8	99.67	8.9	0.5	1.0X	40.2
EwS_23_1T_lcWGS	73550260	98.6	99.46	7.5	0.5	1.0X	40.1
EwS_24_1T_lcWGS	65582404	98.8	99.59	7.8	0.5	0.9X	40.7
EwS_25_1T_lcWGS	83296608	98.4	99.44	7.5	0.5	1.2X	41.1
EwS_26_1T_lcWGS	89107014	98.6	99.57	8.7	0.5	1.2X	40.4
EwS_2_1T_lcWGS	94409728	98.8	99.03	10	0.6	1.2X	40.1
EwS_30_3T_lcWGS	74624776	98.5	99.53	7.2	0.5	1.1X	40.4
EwS_31_1T_lcWGS	72790338	98.5	99.43	7.3	0.7	1.0X	40.4
EwS_3_1T_lcWGS	74760416	98.6	99.54	6.9	0.4	1.1X	40.1
EwS_48_1T_lcWGS	100041184	99	99.58	10.1	0.7	1.3X	39.5
EwS_49_1T_lcWGS	83182860	98.7	99.58	8	0.5	1.1X	40.6
EwS_4_1T_lcWGS	63037872	98.4	99.51	7.4	0.9	0.8X	43.4
EwS_50_1T_lcWGS	87701410	98.6	99.66	8.7	0.5	1.2X	40.3
EwS_56_1T_lcWGS	90540636	98.8	99.5	10.2	1.1	1.1X	42.3
EwS_5_1T_lcWGS	54946358	98.4	99.5	7.7	0.6	0.7X	40.5
EwS_5_4T_lcWGS	54386786	98.3	99.42	6.8	0.6	0.7X	44.7
EwS_6_1T_lcWGS	96140314	98.7	99.49	9.3	0.5	1.3X	40.8
EwS_74_1T_lcWGS	58657958	98.4	99.4	7.2	0.6	0.8X	40.2
EwS_75_1T_lcWGS	76979446	98.6	99.55	9.4	0.8	1.0X	41.4
EwS_76_1T_lcWGS	71707622	98.8	99.65	8.5	0.7	1.0X	42
EwS_77_1T_lcWGS	70077620	98.7	99.58	7.7	0.7	1.0X	40.1
EwS_78_1T_lcWGS	65936596	97.9	98.88	7.9	1	0.8X	40.3
EwS_79_1T_lcWGS	60809864	98.7	99.04	8.4	1.2	0.8X	41.5
EwS_7_T_lcWGS	75450764	98.7	99.54	8.1	0.5	1.0X	41.2
EwS_80_1T_lcWGS	58364644	98.6	99.52	7.6	1.1	0.7X	41.5
EwS_81_1T_lcWGS	63378730	98.6	99.58	7	1.5	0.7X	43.7
EwS_82_1T_lcWGS	70797620	98.5	99.35	9.7	0.9	0.9X	39.8
EwS_84_1T_lcWGS	75015516	98.7	99.51	8.1	0.7	1.0X	40.9
EwS_85_1T_lcWGS	54814976	98.4	99.46	7.9	0.7	0.7X	41.8
EwS_86_1T_lcWGS	58111928	98.2	98.8	8	1.2	0.7X	42.2
EwS_90_1T_lcWGS	48213956	99	99.67	8.2	0.7	0.7X	39
EwS_91_1T_lcWGS	86043314	98.5	99.5	8.7	0.5	1.2X	40.5
EwS_92_1T_lcWGS	69452988	98.1	99.2	8	0.8	0.9X	40.9
EwS_93_1T_lcWGS	92559486	98.8	99.47	7.8	0.7	1.3X	40.4

## Sheet: Sequencing statistics RRBS
RRBS sample name	Raw Reads	% reads remaining after trimming	% reads aligned	Total CpGs	Unique CpGs	Uniq CpGs >2x	Uniq CpGs >4x	Uniq CpGs >9x	Mean Coverage	Bisulfite Conversion Rate (%)	Global Methylation Mean (%)	MspI	TaqI	Digested	K1 Unmethylated Count	K1 Unmethylated Meth	K3 Methylated Count	K3 Methylated Meth
EwS_10_1T_RRBS	36515355	99.8609	75.0107	54883814	3538640	2872670	2389551	1497262	15.5099	98.8639	58.7485	0.86789	0.0059	0.87379	694	0.014409	1466	0.986357
EwS_11_1T_RRBS	32437545	99.7642	88.7522	66445614	4158755	3538754	3003801	1918765	15.9773	98.9966	71.927	0.93454	0.00304	0.93758	836	0.017943	1662	0.989771
EwS_12_1T_RRBS	43756266	99.8543	55.0759	47849089	3258359	2605743	2147269	1326680	14.685	98.8442	67.8207	0.65334	0.01412	0.66746	442	0.029412	1313	0.981721
EwS_13_1T_RRBS	29258598	99.842	83.0889	51660867	3874212	3118146	2511950	1452568	13.3345	98.9716	71.3975	0.93343	0.00544	0.93887	641	0.01092	1603	0.98378
EwS_14_1T_RRBS	20302290	99.8586	82.268	34175826	3360259	2477271	1844257	916857	10.1706	99.012	69.7239	0.93056	0.00528	0.93584	387	0.002584	1080	0.985185
EwS_15_1T_RRBS	38700431	99.8114	82.5987	67943425	4097950	3456672	2931753	1862061	16.5799	99.0073	69.5774	0.91547	0.00387	0.91934	684	0.016082	1472	0.983016
EwS_19_1T_RRBS	38251619	99.873	77.2266	58619401	4279334	3295226	2543003	1435842	13.6983	98.9245	72.8473	0.88805	0.00476	0.89281	637	0.012559	1569	0.985341
EwS_20_1T_RRBS	24592329	99.8627	83.3584	41205448	3965287	2898055	2101775	1021311	10.3915	98.9461	54.5788	0.96846	0.00169	0.97015	492	0.01626	1564	0.991688
EwS_21_1T_RRBS	33363904	99.8443	83.3171	56785600	4345073	3424306	2668327	1480712	13.069	98.9229	70.0245	0.96746	0.00161	0.96907	916	0.0131	1881	0.982456
EwS_22_1T_RRBS	24728252	99.7841	79.3681	42365603	3724204	2939689	2306780	1216251	11.3757	99.013	64.5541	0.92367	0.00539	0.92906	761	0.022339	1790	0.987709
EwS_23_1T_RRBS	43103044	99.8373	85.2061	75339076	3691608	3162558	2789543	1982759	20.4082	98.8732	65.3437	0.9853	0.00117	0.98647	811	0.007398	1452	0.991047
EwS_24_1T_RRBS	24437275	99.7911	76.4717	39561749	3248890	2541912	2034319	1149291	12.177	98.8492	64.3707	0.90621	0.00489	0.9111	480	0.020833	1396	0.982092
EwS_25_1T_RRBS	34048472	99.8319	60.0111	41939063	3204942	2536301	2070133	1247763	13.0857	98.8589	59.5868	0.70527	0.01146	0.71673	562	0.02669	1452	0.985537
EwS_26_1T_RRBS	27212632	99.8311	86.2799	48988785	3772643	3014640	2414532	1350272	12.9853	99.0028	69.9188	0.97198	0.00347	0.97545	705	0.009929	1681	0.989887
EwS_3_1T_RRBS	25226435	99.7774	90.1586	49617658	4028992	3267709	2622493	1479932	12.3152	98.9892	71.193	0.97472	0.00304	0.97776	833	0.009604	1818	0.978548
EwS_30_3T_RRBS	28689946	99.743	89.754	54023278	4013989	3261392	2633567	1522382	13.4588	98.9777	71.0422	0.97423	0.0037	0.97793	918	0.007625	1880	0.987234
EwS_31_1T_RRBS	49941316	99.2314	86.1103	106869630	2945935	2517107	2330802	1972702	36.277	98.8319	52.7036	0.97468	0.00143	0.97611	1015	0.013793	1862	0.98174
EwS_4_1T_RRBS	56172894	97.9832	78.8405	129478332	1553646	1134260	997783	793231	83.3384	98.7028	37.9661	0.86123	0.00179	0.86302	1039	0.012512	1810	0.987293
EwS_48_1T_RRBS	38125580	99.3464	83.8312	75513928	2719707	2259317	2020094	1578852	27.7655	98.8124	42.8968	0.98129	0.0014	0.98269	1166	0.012007	2046	0.984848
EwS_49_1T_RRBS	30747465	99.8862	84.0959	49892070	4005581	2917384	2152908	1145154	12.4556	98.9589	67.6702	0.97216	0.00182	0.97398	471	0.008493	1314	0.986301
EwS_5_1T_RRBS	21776619	99.8591	81.5733	35420456	3791203	2654804	1861174	854170	9.3428	98.9516	63.6977	0.97867	0.00121	0.97988	809	0.017305	1596	0.983083
EwS_50_1T_RRBS	24362499	99.8012	86.2554	43653721	3758227	2924054	2260514	1184564	11.6155	99.0189	65.2271	0.97075	0.00371	0.97446	958	0.01357	1994	0.988465
EwS_6_1T_RRBS	45188343	99.887	43.2868	38162082	4022259	2924710	2106092	980717	9.48772	98.8842	64.4517	0.53619	0.02363	0.55982	729	0.013717	1825	0.985753
EwS_7_1T_RRBS	34275425	99.5754	78.0779	60538555	3764627	3248870	2833292	1907872	16.0809	98.8232	65.6075	0.86401	0.00458	0.86859	1212	0.014851	2140	0.980841
EwS_74_1T_RRBS	39320749	99.6073	87.5871	75108505	3869161	3365800	2967569	2076129	19.4121	98.5306	64.74	0.98382	0.00112	0.98494	1208	0.017384	2207	0.992297
EwS_75_1T_RRBS	61688773	98.3397	90.8383	150860020	3393891	3042055	2883739	2553209	44.4505	98.6195	40.1072	0.97511	0.00111	0.97622	1290	0.014729	2153	0.988853
EwS_76_1T_RRBS	43041589	99.2837	90.0307	103790908	2898270	2519418	2341932	1986936	35.8113	98.8359	51.6396	0.98413	0.0012	0.98533	845	0.014201	1780	0.982022
EwS_77_1T_RRBS	35447843	98.6597	86.0777	69646709	1716024	1266230	1094458	820455	40.5861	98.4663	55.1088	0.96384	0.00091	0.96475	882	0.019274	1656	0.980072
EwS_79_1T_RRBS	71999591	90.6637	75.9733	137588942	1694290	1217942	1074615	852203	81.2074	98.1313	39.1918	0.82326	0.00333	0.82659	1250	0.0136	2365	0.983932
EwS_80_1T_RRBS	46818779	98.3032	85.9393	111869504	2092764	1650714	1495659	1248585	53.4554	98.5177	47.0651	0.9176	0.00141	0.91901	1201	0.01582	2123	0.985869
EwS_81_1T_RRBS	63354575	95.8162	80.8118	142622065	1790930	1332921	1194396	1005587	79.6358	98.2346	46.5565	0.89429	0.00156	0.89585	1153	0.010408	2177	0.984382
EwS_82_1T_RRBS	58291312	98.2956	88.866	137602950	2246185	1822107	1680412	1455183	61.2607	98.3641	53.4593	0.94445	0.00148	0.94593	1125	0.018667	2124	0.981168
EwS_84_1T_RRBS	55230473	98.2156	90.7477	133300848	2140357	1728256	1593399	1374520	62.2797	98.4929	57.1894	0.96937	0.00088	0.97025	806	0.01861	1597	0.983719
EwS_85_1T_RRBS	46503858	99.4145	90.0011	103076509	3103340	2709455	2520373	2128317	33.2147	98.8801	56.7292	0.97873	0.00165	0.98038	892	0.012332	1662	0.983755
EwS_90_1T_RRBS	59644418	99.2785	82.6239	106399573	1554229	1092481	955502	748982	68.4581	98.5253	54.6813	0.94758	0.00121	0.94879	979	0.023493	1764	0.984694
EwS_91_1T_RRBS	29868665	99.884	85.1817	50622308	4117980	3113838	2362987	1286332	12.293	98.9481	67.1027	0.9735	0.00152	0.97502	467	0.012848	1490	0.979195
EwS_92_1T_RRBS	53337301	99.2006	64.2489	75748127	1840087	1324903	1157923	895927	41.1655	98.5262	61.9044	0.69422	0.00915	0.70337	952	0.012605	1683	0.983957
EwS_93_1T_RRBS	43155273	99.3527	86.7354	82277292	2795320	2328069	2123501	1719189	29.4339	98.7446	63.7787	0.98	0.00184	0.98184	757	0.01321	1573	0.980292
PBMC_RRBS	34449318	98.3955	88.4721	87269411	1737557	1325918	1182249	953484	50.2254	98.9644	58.2044	0.95325	0.0009	0.95415	793	0.017654	1497	0.987308
EwS_30_RB_RRBS	29138832	99.8386	85.0539	49944585	4158193	3168428	2397575	1282383	12.0111	98.9653	73.7852	0.96988	0.00101	0.97089	897	0.012263	1947	0.98716

## Sheet: Detected CNAs
Sample type	Patient	Sample	Combined quantification: % ctDNA	Handcurated tumor tissue purity (%, based on ichorCNA)	Comment	chr1	chr2	chr3	chr4	chr5	chr6	chr7	chr8	chr9	chr10	chr11	chr12	chr13	chr14	chr15	chr16	chr17	chr18	chr19	chr20	chr21	chr22
EwS	EwS_2	EwS_2_1	18.1659	69.73					tumor_only				same	tumor_only			tumor_only			tumor_only	same		same
EwS	EwS_3	EwS_3_1	55.988	83.46			same		cfDNA_only	same			same			same										tumor_more
EwS	EwS_4	EwS_4_1	0	81.73									tumor												tumor
EwS	EwS_5	EwS_5_1	19.0967	73.05									cfDNA_only								same	same
EwS	EwS_5	EwS_5_4	47.623	79.44						cfDNA_more			tumor_more		same			same			same	same			same		same
EwS	EwS_6	EwS_6_1	51.7333	91.34		same	cfDNA_only			same			uncomparable				uncomparable	cfDNA_only		same					uncomparable
EwS	EwS_7	EwS_7_1	94.9018	N/A	N/D (Copy number neutral)
EwS	EwS_10	EwS_10_1	63.82	76.54		same						tumor_only	same	same	same	same		same	same	tumor_only					same	same
EwS	EwS_11	EwS_11_1	61.5854	99.52			cfDNA_only					same			cfDNA_only								cfDNA_only
EwS	EwS_12	EwS_12_1	42.7939	55.25			same	same					same									same
EwS	EwS_13	EwS_13_1	14.6056	93.13		same	tumor_only			tumor_more			cfDNA_more											same
EwS	EwS_14	EwS_14_1	0	N/A	N/D (Copy number neutral)
EwS	EwS_15	EwS_15_1	0	N/A	N/D (Copy number neutral)
EwS	EwS_19	EwS_19_1	46.5994	92.5		cfDNA_only				same			same		cfDNA_only		cfDNA_only				same						same
EwS	EwS_20	EwS_20_1	30.3676	96.71		same		same		tumor_only	same	same	same	same	same	same	cfDNA_only			cfDNA_only	same		same	same
EwS	EwS_21	EwS_21_1	15.09	96.25								tumor_only	same			tumor_only		tumor_only
EwS	EwS_22	EwS_22_1	33.2525	N/A	N/D (Copy number neutral)
EwS	EwS_23	EwS_23_1	6.198	88.1					same		same		same
EwS	EwS_24	EwS_24_1	10.297	83.62			same					same	same						same						same
EwS	EwS_25	EwS_25_1	67.5426	N/A	N/D (Copy number neutral)
EwS	EwS_26	EwS_26_1	0	N/A	N/D (Copy number neutral)
EwS	EwS_30	EwS_30_3	34.309	92.92					same				same				same								same
EwS	EwS_31	EwS_31_1	16.02	91.07		tumor_more	cfDNA_only	same													cfDNA_only
EwS	EwS_48	EwS_48_1	35.5044	44.33	used log2 of CNA affected chr. to determine purity																same	same
EwS	EwS_49	EwS_49_1	40.0517	93.77		same							same			same					same				same
EwS	EwS_50	EwS_50_1	71.9067	97.67	used log2 of CNA affected chr. to determine purity	same							cfDNA_more	same							same	cfDNA_more
EwS	EwS_56	EwS_56_1	24.31	79.07						same			same													same
EwS	EwS_74	EwS_74_1	0	88.43		tumor						tumor	tumor	tumor	tumor				tumor
EwS	EwS_75	EwS_75_1	0	N/A	Purity estimation difficult due to unclear baseline	tumor																tumor
EwS	EwS_76	EwS_76_1	0	55.6			tumor																		tumor
EwS	EwS_77	EwS_77_1	0	N/A	N/D (Copy number neutral)
EwS	EwS_78	EwS_78_1	0	81.38									tumor														tumor
EwS	EwS_79	EwS_79_1	0	28.18	Almost every chromosome CNA affected – baseline cannot be determined
EwS	EwS_80	EwS_80_1	0	N/A	N/D (Copy number neutral)
EwS	EwS_81	EwS_81_1	31.7918	43.22		same					same		cfDNA_only		same		same				same
EwS	EwS_84	EwS_84_1	45.672	N/A	N/D (Copy number neutral)
EwS	EwS_85	EwS_85_1	22.38	80.66									same			same								same	same	same
EwS	EwS_86	EwS_86_1	0	N/A	N/D (Copy number neutral)
EwS	EwS_90	EwS_90_1	17.0136	51.03				same								same					same						same
EwS	EwS_91	EwS_91_1	12.69	81.38		uncomparable	tumor_only		tumor_only		tumor_only		tumor_only					tumor_only								tumor_only
EwS	EwS_92	EwS_92_1	10.864	29.36	chr16q CNA in tumor unclear – excluded
EwS	EwS_93	EwS_93_1	20.2835	80.86					same				same					same			same	same
