# Supplementary material for: Multimodal analysis of cell-free DNA whole-genome sequencing for pediatric cancers with low mutational burden
Source: Nat Commun. 2021 May 28;12:3230. doi: 10.1038/s41467-021-23445-w (PMC8163828; doi:10.1038/s41467-021-23445-w)
Supplement: Supplementary file 7 — Supplementary Dataset 5 [file 41467_2021_23445_MOESM7_ESM.xlsx]

## Sheet: S to L ratios per chr. arm
Sample	Sample type	Patient	Group	Chromosome arm	Chromosome arm-wide log2(S/L ratio), z-scored
EwS_1_6	EwS	EwS_1	EwS, no CNA detected, genetic tumor evidence	chr1p	-0.452158
EwS_1_6	EwS	EwS_1	EwS, CNA detected, genetic tumor evidence	chr1q	18.5598
EwS_1_6	EwS	EwS_1	EwS, no CNA detected, genetic tumor evidence	chr2p	0.220624
EwS_1_6	EwS	EwS_1	EwS, no CNA detected, genetic tumor evidence	chr2q	2.09933
EwS_1_6	EwS	EwS_1	EwS, CNA detected, genetic tumor evidence	chr3p	-3.30938
EwS_1_6	EwS	EwS_1	EwS, no CNA detected, genetic tumor evidence	chr3q	1.16215
EwS_1_6	EwS	EwS_1	EwS, no CNA detected, genetic tumor evidence	chr4p	0.0429269
EwS_1_6	EwS	EwS_1	EwS, no CNA detected, genetic tumor evidence	chr4q	2.18907
EwS_1_6	EwS	EwS_1	EwS, no CNA detected, genetic tumor evidence	chr5p	0.636269
EwS_1_6	EwS	EwS_1	EwS, no CNA detected, genetic tumor evidence	chr5q	1.2101
EwS_1_6	EwS	EwS_1	EwS, no CNA detected, genetic tumor evidence	chr6p	-2.31827
EwS_1_6	EwS	EwS_1	EwS, no CNA detected, genetic tumor evidence	chr6q	2.65218
EwS_1_6	EwS	EwS_1	EwS, no CNA detected, genetic tumor evidence	chr7p	0.598406
EwS_1_6	EwS	EwS_1	EwS, no CNA detected, genetic tumor evidence	chr7q	-2.60094
EwS_1_6	EwS	EwS_1	EwS, no CNA detected, genetic tumor evidence	chr8p	0.998977
EwS_1_6	EwS	EwS_1	EwS, no CNA detected, genetic tumor evidence	chr8q	3.61385
EwS_1_6	EwS	EwS_1	EwS, CNA detected, genetic tumor evidence	chr9p	-9.52785
EwS_1_6	EwS	EwS_1	EwS, no CNA detected, genetic tumor evidence	chr9q	-2.10276
EwS_1_6	EwS	EwS_1	EwS, no CNA detected, genetic tumor evidence	chr10p	-0.881992
EwS_1_6	EwS	EwS_1	EwS, no CNA detected, genetic tumor evidence	chr10q	1.40665
EwS_1_6	EwS	EwS_1	EwS, no CNA detected, genetic tumor evidence	chr11p	-0.963542
EwS_1_6	EwS	EwS_1	EwS, no CNA detected, genetic tumor evidence	chr11q	-1.76313
EwS_1_6	EwS	EwS_1	EwS, no CNA detected, genetic tumor evidence	chr12p	-0.790945
EwS_1_6	EwS	EwS_1	EwS, no CNA detected, genetic tumor evidence	chr12q	-1.51309
EwS_1_6	EwS	EwS_1	EwS, no CNA detected, genetic tumor evidence	chr13q	1.69273
EwS_1_6	EwS	EwS_1	EwS, no CNA detected, genetic tumor evidence	chr14q	-0.0239156
EwS_1_6	EwS	EwS_1	EwS, CNA detected, genetic tumor evidence	chr15q	34.4365
EwS_1_6	EwS	EwS_1	EwS, no CNA detected, genetic tumor evidence	chr16p	-2.2569
EwS_1_6	EwS	EwS_1	EwS, CNA detected, genetic tumor evidence	chr16q	-96.9265
EwS_1_6	EwS	EwS_1	EwS, no CNA detected, genetic tumor evidence	chr17p	-1.73112
EwS_1_6	EwS	EwS_1	EwS, no CNA detected, genetic tumor evidence	chr17q	-2.19985
EwS_1_6	EwS	EwS_1	EwS, no CNA detected, genetic tumor evidence	chr18p	1.38339
EwS_1_6	EwS	EwS_1	EwS, no CNA detected, genetic tumor evidence	chr18q	2.2401
EwS_1_6	EwS	EwS_1	EwS, no CNA detected, genetic tumor evidence	chr19q	2.91408
EwS_1_6	EwS	EwS_1	EwS, no CNA detected, genetic tumor evidence	chr20p	1.0458
EwS_1_6	EwS	EwS_1	EwS, no CNA detected, genetic tumor evidence	chr20q	-0.522821
EwS_1_6	EwS	EwS_1	EwS, no CNA detected, genetic tumor evidence	chr21q	-3.79471
EwS_1_6	EwS	EwS_1	EwS, no CNA detected, genetic tumor evidence	chr22q	-1.96916
EwS_1_7	EwS	EwS_1	EwS, no CNA detected, genetic tumor evidence	chr1p	0.147187
EwS_1_7	EwS	EwS_1	EwS, CNA detected, genetic tumor evidence	chr1q	10.367
EwS_1_7	EwS	EwS_1	EwS, no CNA detected, genetic tumor evidence	chr2p	-0.841929
EwS_1_7	EwS	EwS_1	EwS, no CNA detected, genetic tumor evidence	chr2q	3.59212
EwS_1_7	EwS	EwS_1	EwS, CNA detected, genetic tumor evidence	chr3p	-3.53994
EwS_1_7	EwS	EwS_1	EwS, no CNA detected, genetic tumor evidence	chr3q	1.62052
EwS_1_7	EwS	EwS_1	EwS, no CNA detected, genetic tumor evidence	chr4p	0.452749
EwS_1_7	EwS	EwS_1	EwS, no CNA detected, genetic tumor evidence	chr4q	1.78133
EwS_1_7	EwS	EwS_1	EwS, no CNA detected, genetic tumor evidence	chr5p	-1.05003
EwS_1_7	EwS	EwS_1	EwS, no CNA detected, genetic tumor evidence	chr5q	1.53409
EwS_1_7	EwS	EwS_1	EwS, no CNA detected, genetic tumor evidence	chr6p	-1.8439
EwS_1_7	EwS	EwS_1	EwS, no CNA detected, genetic tumor evidence	chr6q	1.53187
EwS_1_7	EwS	EwS_1	EwS, no CNA detected, genetic tumor evidence	chr7p	0.577762
EwS_1_7	EwS	EwS_1	EwS, no CNA detected, genetic tumor evidence	chr7q	-2.31745
EwS_1_7	EwS	EwS_1	EwS, no CNA detected, genetic tumor evidence	chr8p	3.09089
EwS_1_7	EwS	EwS_1	EwS, no CNA detected, genetic tumor evidence	chr8q	6.50537
EwS_1_7	EwS	EwS_1	EwS, CNA detected, genetic tumor evidence	chr9p	-11.3867
EwS_1_7	EwS	EwS_1	EwS, no CNA detected, genetic tumor evidence	chr9q	-1.74697
EwS_1_7	EwS	EwS_1	EwS, no CNA detected, genetic tumor evidence	chr10p	-1.03241
EwS_1_7	EwS	EwS_1	EwS, no CNA detected, genetic tumor evidence	chr10q	1.89273
EwS_1_7	EwS	EwS_1	EwS, no CNA detected, genetic tumor evidence	chr11p	-4.42616
EwS_1_7	EwS	EwS_1	EwS, no CNA detected, genetic tumor evidence	chr11q	-0.941948
EwS_1_7	EwS	EwS_1	EwS, no CNA detected, genetic tumor evidence	chr12p	-1.28559
EwS_1_7	EwS	EwS_1	EwS, no CNA detected, genetic tumor evidence	chr12q	-1.07584
EwS_1_7	EwS	EwS_1	EwS, no CNA detected, genetic tumor evidence	chr13q	-0.589597
EwS_1_7	EwS	EwS_1	EwS, no CNA detected, genetic tumor evidence	chr14q	-0.178127
EwS_1_7	EwS	EwS_1	EwS, CNA detected, genetic tumor evidence	chr15q	22.3989
EwS_1_7	EwS	EwS_1	EwS, no CNA detected, genetic tumor evidence	chr16p	-1.37348
EwS_1_7	EwS	EwS_1	EwS, CNA detected, genetic tumor evidence	chr16q	-75.1942
EwS_1_7	EwS	EwS_1	EwS, no CNA detected, genetic tumor evidence	chr17p	-2.16716
EwS_1_7	EwS	EwS_1	EwS, no CNA detected, genetic tumor evidence	chr17q	-3.05754
EwS_1_7	EwS	EwS_1	EwS, no CNA detected, genetic tumor evidence	chr18p	-0.00848795
EwS_1_7	EwS	EwS_1	EwS, no CNA detected, genetic tumor evidence	chr18q	2.13
EwS_1_7	EwS	EwS_1	EwS, no CNA detected, genetic tumor evidence	chr19q	4.04146
EwS_1_7	EwS	EwS_1	EwS, no CNA detected, genetic tumor evidence	chr20p	2.4656
EwS_1_7	EwS	EwS_1	EwS, no CNA detected, genetic tumor evidence	chr20q	-0.51525
EwS_1_7	EwS	EwS_1	EwS, no CNA detected, genetic tumor evidence	chr21q	-5.65551
EwS_1_7	EwS	EwS_1	EwS, no CNA detected, genetic tumor evidence	chr22q	-2.37179
EwS_1_9	EwS	EwS_1	EwS, no CNA detected, genetic tumor evidence	chr1p	0.784055
EwS_1_9	EwS	EwS_1	EwS, CNA detected, genetic tumor evidence	chr1q	19.0818
EwS_1_9	EwS	EwS_1	EwS, no CNA detected, genetic tumor evidence	chr2p	0.597069
EwS_1_9	EwS	EwS_1	EwS, no CNA detected, genetic tumor evidence	chr2q	2.59298
EwS_1_9	EwS	EwS_1	EwS, CNA detected, genetic tumor evidence	chr3p	-1.66538
EwS_1_9	EwS	EwS_1	EwS, no CNA detected, genetic tumor evidence	chr3q	0.639105
EwS_1_9	EwS	EwS_1	EwS, no CNA detected, genetic tumor evidence	chr4p	0.807106
EwS_1_9	EwS	EwS_1	EwS, no CNA detected, genetic tumor evidence	chr4q	0.795633
EwS_1_9	EwS	EwS_1	EwS, no CNA detected, genetic tumor evidence	chr5p	0.273055
EwS_1_9	EwS	EwS_1	EwS, no CNA detected, genetic tumor evidence	chr5q	2.37056
EwS_1_9	EwS	EwS_1	EwS, no CNA detected, genetic tumor evidence	chr6p	-2.27334
EwS_1_9	EwS	EwS_1	EwS, no CNA detected, genetic tumor evidence	chr6q	0.54994
EwS_1_9	EwS	EwS_1	EwS, no CNA detected, genetic tumor evidence	chr7p	1.12929
EwS_1_9	EwS	EwS_1	EwS, no CNA detected, genetic tumor evidence	chr7q	-3.17481
EwS_1_9	EwS	EwS_1	EwS, no CNA detected, genetic tumor evidence	chr8p	1.94433
EwS_1_9	EwS	EwS_1	EwS, no CNA detected, genetic tumor evidence	chr8q	5.32403
EwS_1_9	EwS	EwS_1	EwS, CNA detected, genetic tumor evidence	chr9p	-12.6057
EwS_1_9	EwS	EwS_1	EwS, no CNA detected, genetic tumor evidence	chr9q	0.152515
EwS_1_9	EwS	EwS_1	EwS, no CNA detected, genetic tumor evidence	chr10p	-3.54129
EwS_1_9	EwS	EwS_1	EwS, no CNA detected, genetic tumor evidence	chr10q	2.08291
EwS_1_9	EwS	EwS_1	EwS, no CNA detected, genetic tumor evidence	chr11p	-1.22224
EwS_1_9	EwS	EwS_1	EwS, no CNA detected, genetic tumor evidence	chr11q	-0.229008
EwS_1_9	EwS	EwS_1	EwS, no CNA detected, genetic tumor evidence	chr12p	-2.42569
EwS_1_9	EwS	EwS_1	EwS, no CNA detected, genetic tumor evidence	chr12q	-0.545825
EwS_1_9	EwS	EwS_1	EwS, no CNA detected, genetic tumor evidence	chr13q	-1.70251
EwS_1_9	EwS	EwS_1	EwS, no CNA detected, genetic tumor evidence	chr14q	-1.72187
EwS_1_9	EwS	EwS_1	EwS, CNA detected, genetic tumor evidence	chr15q	35.8784
EwS_1_9	EwS	EwS_1	EwS, no CNA detected, genetic tumor evidence	chr16p	-0.842783
EwS_1_9	EwS	EwS_1	EwS, CNA detected, genetic tumor evidence	chr16q	-84.8787
EwS_1_9	EwS	EwS_1	EwS, no CNA detected, genetic tumor evidence	chr17p	-2.74379
EwS_1_9	EwS	EwS_1	EwS, no CNA detected, genetic tumor evidence	chr17q	-2.51812
EwS_1_9	EwS	EwS_1	EwS, no CNA detected, genetic tumor evidence	chr18p	2.00323
EwS_1_9	EwS	EwS_1	EwS, no CNA detected, genetic tumor evidence	chr18q	2.50519
EwS_1_9	EwS	EwS_1	EwS, no CNA detected, genetic tumor evidence	chr19q	2.5203
EwS_1_9	EwS	EwS_1	EwS, no CNA detected, genetic tumor evidence	chr20p	2.36354
EwS_1_9	EwS	EwS_1	EwS, no CNA detected, genetic tumor evidence	chr20q	-0.237592
EwS_1_9	EwS	EwS_1	EwS, no CNA detected, genetic tumor evidence	chr21q	-4.94207
EwS_1_9	EwS	EwS_1	EwS, no CNA detected, genetic tumor evidence	chr22q	-2.15917
EwS_1_10	EwS	EwS_1	EwS, no CNA detected, genetic tumor evidence	chr1p	-0.95774
EwS_1_10	EwS	EwS_1	EwS, CNA detected, genetic tumor evidence	chr1q	28.6906
EwS_1_10	EwS	EwS_1	EwS, no CNA detected, genetic tumor evidence	chr2p	-1.44026
EwS_1_10	EwS	EwS_1	EwS, no CNA detected, genetic tumor evidence	chr2q	2.56656
EwS_1_10	EwS	EwS_1	EwS, CNA detected, genetic tumor evidence	chr3p	-2.98374
EwS_1_10	EwS	EwS_1	EwS, no CNA detected, genetic tumor evidence	chr3q	0.374289
EwS_1_10	EwS	EwS_1	EwS, no CNA detected, genetic tumor evidence	chr4p	0.992245
EwS_1_10	EwS	EwS_1	EwS, no CNA detected, genetic tumor evidence	chr4q	0.197876
EwS_1_10	EwS	EwS_1	EwS, no CNA detected, genetic tumor evidence	chr5p	0.906712
EwS_1_10	EwS	EwS_1	EwS, no CNA detected, genetic tumor evidence	chr5q	3.00166
EwS_1_10	EwS	EwS_1	EwS, no CNA detected, genetic tumor evidence	chr6p	-5.61897
EwS_1_10	EwS	EwS_1	EwS, no CNA detected, genetic tumor evidence	chr6q	1.3136
EwS_1_10	EwS	EwS_1	EwS, no CNA detected, genetic tumor evidence	chr7p	1.2967
EwS_1_10	EwS	EwS_1	EwS, no CNA detected, genetic tumor evidence	chr7q	-3.32552
EwS_1_10	EwS	EwS_1	EwS, no CNA detected, genetic tumor evidence	chr8p	2.61524
EwS_1_10	EwS	EwS_1	EwS, no CNA detected, genetic tumor evidence	chr8q	8.93764
EwS_1_10	EwS	EwS_1	EwS, CNA detected, genetic tumor evidence	chr9p	-21.975
EwS_1_10	EwS	EwS_1	EwS, no CNA detected, genetic tumor evidence	chr9q	2.11555
EwS_1_10	EwS	EwS_1	EwS, no CNA detected, genetic tumor evidence	chr10p	-3.4804
EwS_1_10	EwS	EwS_1	EwS, no CNA detected, genetic tumor evidence	chr10q	4.45201
EwS_1_10	EwS	EwS_1	EwS, no CNA detected, genetic tumor evidence	chr11p	0.75209
EwS_1_10	EwS	EwS_1	EwS, no CNA detected, genetic tumor evidence	chr11q	1.19034
EwS_1_10	EwS	EwS_1	EwS, no CNA detected, genetic tumor evidence	chr12p	-2.35013
EwS_1_10	EwS	EwS_1	EwS, no CNA detected, genetic tumor evidence	chr12q	-2.66828
EwS_1_10	EwS	EwS_1	EwS, no CNA detected, genetic tumor evidence	chr13q	-3.06357
EwS_1_10	EwS	EwS_1	EwS, no CNA detected, genetic tumor evidence	chr14q	-2.94926
EwS_1_10	EwS	EwS_1	EwS, CNA detected, genetic tumor evidence	chr15q	50.3638
EwS_1_10	EwS	EwS_1	EwS, no CNA detected, genetic tumor evidence	chr16p	-0.618747
EwS_1_10	EwS	EwS_1	EwS, CNA detected, genetic tumor evidence	chr16q	-128.257
EwS_1_10	EwS	EwS_1	EwS, no CNA detected, genetic tumor evidence	chr17p	-1.8042
EwS_1_10	EwS	EwS_1	EwS, no CNA detected, genetic tumor evidence	chr17q	-3.60275
EwS_1_10	EwS	EwS_1	EwS, no CNA detected, genetic tumor evidence	chr18p	1.40128
EwS_1_10	EwS	EwS_1	EwS, no CNA detected, genetic tumor evidence	chr18q	4.42115
EwS_1_10	EwS	EwS_1	EwS, no CNA detected, genetic tumor evidence	chr19q	4.4889
EwS_1_10	EwS	EwS_1	EwS, no CNA detected, genetic tumor evidence	chr20p	2.19828
EwS_1_10	EwS	EwS_1	EwS, no CNA detected, genetic tumor evidence	chr20q	0.466382
EwS_1_10	EwS	EwS_1	EwS, no CNA detected, genetic tumor evidence	chr21q	-5.69463
EwS_1_10	EwS	EwS_1	EwS, no CNA detected, genetic tumor evidence	chr22q	-1.71201
EwS_2_1	EwS	EwS_2	EwS, no CNA detected, genetic tumor evidence	chr1p	0.792633
EwS_2_1	EwS	EwS_2	EwS, no CNA detected, genetic tumor evidence	chr1q	0.163664
EwS_2_1	EwS	EwS_2	EwS, no CNA detected, genetic tumor evidence	chr2p	0.0973805
EwS_2_1	EwS	EwS_2	EwS, no CNA detected, genetic tumor evidence	chr2q	1.69087
EwS_2_1	EwS	EwS_2	EwS, no CNA detected, genetic tumor evidence	chr3p	-0.562598
EwS_2_1	EwS	EwS_2	EwS, no CNA detected, genetic tumor evidence	chr3q	0.305529
EwS_2_1	EwS	EwS_2	EwS, no CNA detected, genetic tumor evidence	chr4p	1.37559
EwS_2_1	EwS	EwS_2	EwS, no CNA detected, genetic tumor evidence	chr4q	0.928473
EwS_2_1	EwS	EwS_2	EwS, no CNA detected, genetic tumor evidence	chr5p	0.191592
EwS_2_1	EwS	EwS_2	EwS, no CNA detected, genetic tumor evidence	chr5q	0.956292
EwS_2_1	EwS	EwS_2	EwS, no CNA detected, genetic tumor evidence	chr6p	-3.24655
EwS_2_1	EwS	EwS_2	EwS, no CNA detected, genetic tumor evidence	chr6q	1.6967
EwS_2_1	EwS	EwS_2	EwS, no CNA detected, genetic tumor evidence	chr7p	-0.135781
EwS_2_1	EwS	EwS_2	EwS, no CNA detected, genetic tumor evidence	chr7q	-0.0325283
EwS_2_1	EwS	EwS_2	EwS, CNA detected, genetic tumor evidence	chr8p	26.0083
EwS_2_1	EwS	EwS_2	EwS, CNA detected, genetic tumor evidence	chr8q	71.3212
EwS_2_1	EwS	EwS_2	EwS, no CNA detected, genetic tumor evidence	chr9p	-0.780106
EwS_2_1	EwS	EwS_2	EwS, no CNA detected, genetic tumor evidence	chr9q	-3.48185
EwS_2_1	EwS	EwS_2	EwS, no CNA detected, genetic tumor evidence	chr10p	-1.20106
EwS_2_1	EwS	EwS_2	EwS, no CNA detected, genetic tumor evidence	chr10q	1.39153
EwS_2_1	EwS	EwS_2	EwS, no CNA detected, genetic tumor evidence	chr11p	-1.34475
EwS_2_1	EwS	EwS_2	EwS, no CNA detected, genetic tumor evidence	chr11q	-1.38628
EwS_2_1	EwS	EwS_2	EwS, no CNA detected, genetic tumor evidence	chr12p	0.731443
EwS_2_1	EwS	EwS_2	EwS, no CNA detected, genetic tumor evidence	chr12q	1.48887
EwS_2_1	EwS	EwS_2	EwS, no CNA detected, genetic tumor evidence	chr13q	-1.27091
EwS_2_1	EwS	EwS_2	EwS, no CNA detected, genetic tumor evidence	chr14q	-0.722018
EwS_2_1	EwS	EwS_2	EwS, no CNA detected, genetic tumor evidence	chr15q	-1.49092
EwS_2_1	EwS	EwS_2	EwS, no CNA detected, genetic tumor evidence	chr16p	-0.0933245
EwS_2_1	EwS	EwS_2	EwS, CNA detected, genetic tumor evidence	chr16q	-45.4879
EwS_2_1	EwS	EwS_2	EwS, no CNA detected, genetic tumor evidence	chr17p	-0.455166
EwS_2_1	EwS	EwS_2	EwS, no CNA detected, genetic tumor evidence	chr17q	-1.65183
EwS_2_1	EwS	EwS_2	EwS, CNA detected, genetic tumor evidence	chr18p	-18.3768
EwS_2_1	EwS	EwS_2	EwS, no CNA detected, genetic tumor evidence	chr18q	4.79789
EwS_2_1	EwS	EwS_2	EwS, no CNA detected, genetic tumor evidence	chr19q	1.63012
EwS_2_1	EwS	EwS_2	EwS, no CNA detected, genetic tumor evidence	chr20p	-0.609982
EwS_2_1	EwS	EwS_2	EwS, no CNA detected, genetic tumor evidence	chr20q	-0.472686
EwS_2_1	EwS	EwS_2	EwS, no CNA detected, genetic tumor evidence	chr21q	-4.13253
EwS_2_1	EwS	EwS_2	EwS, no CNA detected, genetic tumor evidence	chr22q	-1.21918
EwS_2_5	EwS	EwS_2	EwS, CNA detected, genetic tumor evidence	chr1p	1.39182
EwS_2_5	EwS	EwS_2	EwS, no CNA detected, genetic tumor evidence	chr1q	0.18259
EwS_2_5	EwS	EwS_2	EwS, no CNA detected, genetic tumor evidence	chr2p	1.00499
EwS_2_5	EwS	EwS_2	EwS, no CNA detected, genetic tumor evidence	chr2q	1.26492
EwS_2_5	EwS	EwS_2	EwS, no CNA detected, genetic tumor evidence	chr3p	-0.176238
EwS_2_5	EwS	EwS_2	EwS, no CNA detected, genetic tumor evidence	chr3q	-0.371897
EwS_2_5	EwS	EwS_2	EwS, no CNA detected, genetic tumor evidence	chr4p	2.32389
EwS_2_5	EwS	EwS_2	EwS, no CNA detected, genetic tumor evidence	chr4q	-0.92194
EwS_2_5	EwS	EwS_2	EwS, no CNA detected, genetic tumor evidence	chr5p	0.278802
EwS_2_5	EwS	EwS_2	EwS, no CNA detected, genetic tumor evidence	chr5q	0.733313
EwS_2_5	EwS	EwS_2	EwS, no CNA detected, genetic tumor evidence	chr6p	-1.69514
EwS_2_5	EwS	EwS_2	EwS, no CNA detected, genetic tumor evidence	chr6q	1.0049
EwS_2_5	EwS	EwS_2	EwS, no CNA detected, genetic tumor evidence	chr7p	0.616263
EwS_2_5	EwS	EwS_2	EwS, no CNA detected, genetic tumor evidence	chr7q	-1.94184
EwS_2_5	EwS	EwS_2	EwS, CNA detected, genetic tumor evidence	chr8p	4.87473
EwS_2_5	EwS	EwS_2	EwS, CNA detected, genetic tumor evidence	chr8q	14.088
EwS_2_5	EwS	EwS_2	EwS, no CNA detected, genetic tumor evidence	chr9p	-0.908671
EwS_2_5	EwS	EwS_2	EwS, no CNA detected, genetic tumor evidence	chr9q	0.574646
EwS_2_5	EwS	EwS_2	EwS, no CNA detected, genetic tumor evidence	chr10p	-0.606249
EwS_2_5	EwS	EwS_2	EwS, no CNA detected, genetic tumor evidence	chr10q	1.60906
EwS_2_5	EwS	EwS_2	EwS, no CNA detected, genetic tumor evidence	chr11p	-0.370471
EwS_2_5	EwS	EwS_2	EwS, no CNA detected, genetic tumor evidence	chr11q	-0.483172
EwS_2_5	EwS	EwS_2	EwS, no CNA detected, genetic tumor evidence	chr12p	-2.09558
EwS_2_5	EwS	EwS_2	EwS, no CNA detected, genetic tumor evidence	chr12q	-0.636696
EwS_2_5	EwS	EwS_2	EwS, no CNA detected, genetic tumor evidence	chr13q	-0.504445
EwS_2_5	EwS	EwS_2	EwS, no CNA detected, genetic tumor evidence	chr14q	-0.931624
EwS_2_5	EwS	EwS_2	EwS, no CNA detected, genetic tumor evidence	chr15q	1.80879
EwS_2_5	EwS	EwS_2	EwS, CNA detected, genetic tumor evidence	chr16p	-0.908721
EwS_2_5	EwS	EwS_2	EwS, CNA detected, genetic tumor evidence	chr16q	-5.86224
EwS_2_5	EwS	EwS_2	EwS, no CNA detected, genetic tumor evidence	chr17p	0.112831
EwS_2_5	EwS	EwS_2	EwS, no CNA detected, genetic tumor evidence	chr17q	-1.25225
EwS_2_5	EwS	EwS_2	EwS, CNA detected, genetic tumor evidence	chr18p	-2.76318
EwS_2_5	EwS	EwS_2	EwS, no CNA detected, genetic tumor evidence	chr18q	1.09114
EwS_2_5	EwS	EwS_2	EwS, CNA detected, genetic tumor evidence	chr19q	0.366023
EwS_2_5	EwS	EwS_2	EwS, no CNA detected, genetic tumor evidence	chr20p	1.10543
EwS_2_5	EwS	EwS_2	EwS, no CNA detected, genetic tumor evidence	chr20q	0.495777
EwS_2_5	EwS	EwS_2	EwS, no CNA detected, genetic tumor evidence	chr21q	0.0503458
EwS_2_5	EwS	EwS_2	EwS, no CNA detected, genetic tumor evidence	chr22q	-0.756577
EwS_2_6	EwS	EwS_2	EwS, no CNA detected, genetic tumor evidence	chr1p	1.5191
EwS_2_6	EwS	EwS_2	EwS, no CNA detected, genetic tumor evidence	chr1q	-1.44727
EwS_2_6	EwS	EwS_2	EwS, no CNA detected, genetic tumor evidence	chr2p	-0.220283
EwS_2_6	EwS	EwS_2	EwS, no CNA detected, genetic tumor evidence	chr2q	1.72982
EwS_2_6	EwS	EwS_2	EwS, no CNA detected, genetic tumor evidence	chr3p	0.000899006
EwS_2_6	EwS	EwS_2	EwS, CNA detected, genetic tumor evidence	chr3q	-1.14553
EwS_2_6	EwS	EwS_2	EwS, no CNA detected, genetic tumor evidence	chr4p	2.24767
EwS_2_6	EwS	EwS_2	EwS, no CNA detected, genetic tumor evidence	chr4q	1.759
EwS_2_6	EwS	EwS_2	EwS, no CNA detected, genetic tumor evidence	chr5p	0.110349
EwS_2_6	EwS	EwS_2	EwS, no CNA detected, genetic tumor evidence	chr5q	1.18513
EwS_2_6	EwS	EwS_2	EwS, no CNA detected, genetic tumor evidence	chr6p	-2.88859
EwS_2_6	EwS	EwS_2	EwS, no CNA detected, genetic tumor evidence	chr6q	0.900381
EwS_2_6	EwS	EwS_2	EwS, no CNA detected, genetic tumor evidence	chr7p	0.127248
EwS_2_6	EwS	EwS_2	EwS, no CNA detected, genetic tumor evidence	chr7q	-0.754426
EwS_2_6	EwS	EwS_2	EwS, CNA detected, genetic tumor evidence	chr8p	14.0174
EwS_2_6	EwS	EwS_2	EwS, CNA detected, genetic tumor evidence	chr8q	34.9215
EwS_2_6	EwS	EwS_2	EwS, no CNA detected, genetic tumor evidence	chr9p	1.21737
EwS_2_6	EwS	EwS_2	EwS, no CNA detected, genetic tumor evidence	chr9q	-0.119502
EwS_2_6	EwS	EwS_2	EwS, no CNA detected, genetic tumor evidence	chr10p	-0.591939
EwS_2_6	EwS	EwS_2	EwS, no CNA detected, genetic tumor evidence	chr10q	1.63883
EwS_2_6	EwS	EwS_2	EwS, no CNA detected, genetic tumor evidence	chr11p	-2.48003
EwS_2_6	EwS	EwS_2	EwS, no CNA detected, genetic tumor evidence	chr11q	-0.886883
EwS_2_6	EwS	EwS_2	EwS, no CNA detected, genetic tumor evidence	chr12p	-1.47815
EwS_2_6	EwS	EwS_2	EwS, no CNA detected, genetic tumor evidence	chr12q	0.0435056
EwS_2_6	EwS	EwS_2	EwS, no CNA detected, genetic tumor evidence	chr13q	-1.58712
EwS_2_6	EwS	EwS_2	EwS, no CNA detected, genetic tumor evidence	chr14q	0.0150516
EwS_2_6	EwS	EwS_2	EwS, no CNA detected, genetic tumor evidence	chr15q	0.113217
EwS_2_6	EwS	EwS_2	EwS, no CNA detected, genetic tumor evidence	chr16p	-0.750397
EwS_2_6	EwS	EwS_2	EwS, CNA detected, genetic tumor evidence	chr16q	-27.5946
EwS_2_6	EwS	EwS_2	EwS, no CNA detected, genetic tumor evidence	chr17p	-0.0612528
EwS_2_6	EwS	EwS_2	EwS, no CNA detected, genetic tumor evidence	chr17q	-1.18683
EwS_2_6	EwS	EwS_2	EwS, CNA detected, genetic tumor evidence	chr18p	-12.1458
EwS_2_6	EwS	EwS_2	EwS, no CNA detected, genetic tumor evidence	chr18q	1.08082
EwS_2_6	EwS	EwS_2	EwS, no CNA detected, genetic tumor evidence	chr19q	1.06686
EwS_2_6	EwS	EwS_2	EwS, no CNA detected, genetic tumor evidence	chr20p	-0.994887
EwS_2_6	EwS	EwS_2	EwS, no CNA detected, genetic tumor evidence	chr20q	-1.03937
EwS_2_6	EwS	EwS_2	EwS, no CNA detected, genetic tumor evidence	chr21q	-1.95539
EwS_2_6	EwS	EwS_2	EwS, no CNA detected, genetic tumor evidence	chr22q	-0.700766
EwS_3_1	EwS	EwS_3	EwS, no CNA detected, genetic tumor evidence	chr1p	-0.242317
EwS_3_1	EwS	EwS_3	EwS, no CNA detected, genetic tumor evidence	chr1q	-1.47601
EwS_3_1	EwS	EwS_3	EwS, CNA detected, genetic tumor evidence	chr2p	29.2126
EwS_3_1	EwS	EwS_3	EwS, CNA detected, genetic tumor evidence	chr2q	24.4668
EwS_3_1	EwS	EwS_3	EwS, no CNA detected, genetic tumor evidence	chr3p	1.14365
EwS_3_1	EwS	EwS_3	EwS, no CNA detected, genetic tumor evidence	chr3q	0.202825
EwS_3_1	EwS	EwS_3	EwS, CNA detected, genetic tumor evidence	chr4p	3.26385
EwS_3_1	EwS	EwS_3	EwS, CNA detected, genetic tumor evidence	chr4q	2.63943
EwS_3_1	EwS	EwS_3	EwS, CNA detected, genetic tumor evidence	chr5p	21.1029
EwS_3_1	EwS	EwS_3	EwS, CNA detected, genetic tumor evidence	chr5q	37.0868
EwS_3_1	EwS	EwS_3	EwS, no CNA detected, genetic tumor evidence	chr6p	-3.76696
EwS_3_1	EwS	EwS_3	EwS, no CNA detected, genetic tumor evidence	chr6q	4.47264
EwS_3_1	EwS	EwS_3	EwS, no CNA detected, genetic tumor evidence	chr7p	3.30832
EwS_3_1	EwS	EwS_3	EwS, no CNA detected, genetic tumor evidence	chr7q	-2.18559
EwS_3_1	EwS	EwS_3	EwS, CNA detected, genetic tumor evidence	chr8p	26.4806
EwS_3_1	EwS	EwS_3	EwS, CNA detected, genetic tumor evidence	chr8q	62.5819
EwS_3_1	EwS	EwS_3	EwS, no CNA detected, genetic tumor evidence	chr9p	1.41662
EwS_3_1	EwS	EwS_3	EwS, no CNA detected, genetic tumor evidence	chr9q	-0.201374
EwS_3_1	EwS	EwS_3	EwS, CNA detected, genetic tumor evidence	chr10p	-0.535643
EwS_3_1	EwS	EwS_3	EwS, no CNA detected, genetic tumor evidence	chr10q	4.59
EwS_3_1	EwS	EwS_3	EwS, CNA detected, genetic tumor evidence	chr11p	39.2783
EwS_3_1	EwS	EwS_3	EwS, CNA detected, genetic tumor evidence	chr11q	27.113
EwS_3_1	EwS	EwS_3	EwS, no CNA detected, genetic tumor evidence	chr12p	-1.65965
EwS_3_1	EwS	EwS_3	EwS, no CNA detected, genetic tumor evidence	chr12q	-1.60407
EwS_3_1	EwS	EwS_3	EwS, no CNA detected, genetic tumor evidence	chr13q	0.775081
EwS_3_1	EwS	EwS_3	EwS, no CNA detected, genetic tumor evidence	chr14q	-1.83617
EwS_3_1	EwS	EwS_3	EwS, no CNA detected, genetic tumor evidence	chr15q	-1.49102
EwS_3_1	EwS	EwS_3	EwS, no CNA detected, genetic tumor evidence	chr16p	-1.80154
EwS_3_1	EwS	EwS_3	EwS, no CNA detected, genetic tumor evidence	chr16q	4.09787
EwS_3_1	EwS	EwS_3	EwS, no CNA detected, genetic tumor evidence	chr17p	-0.642545
EwS_3_1	EwS	EwS_3	EwS, no CNA detected, genetic tumor evidence	chr17q	-4.36516
EwS_3_1	EwS	EwS_3	EwS, CNA detected, genetic tumor evidence	chr18p	4.07459
EwS_3_1	EwS	EwS_3	EwS, CNA detected, genetic tumor evidence	chr18q	7.06559
EwS_3_1	EwS	EwS_3	EwS, no CNA detected, genetic tumor evidence	chr19q	5.65612
EwS_3_1	EwS	EwS_3	EwS, no CNA detected, genetic tumor evidence	chr20p	3.47213
EwS_3_1	EwS	EwS_3	EwS, no CNA detected, genetic tumor evidence	chr20q	1.13042
EwS_3_1	EwS	EwS_3	EwS, CNA detected, genetic tumor evidence	chr21q	19.6287
EwS_3_1	EwS	EwS_3	EwS, no CNA detected, genetic tumor evidence	chr22q	-1.61866
EwS_3_2	EwS	EwS_3	EwS, no genetic or clinical tumor evidence	chr1p	3.29825
EwS_3_2	EwS	EwS_3	EwS, no genetic or clinical tumor evidence	chr1q	0.264851
EwS_3_2	EwS	EwS_3	EwS, no genetic or clinical tumor evidence	chr2p	0.637438
EwS_3_2	EwS	EwS_3	EwS, no genetic or clinical tumor evidence	chr2q	2.39349
EwS_3_2	EwS	EwS_3	EwS, no genetic or clinical tumor evidence	chr3p	0.376542
EwS_3_2	EwS	EwS_3	EwS, no genetic or clinical tumor evidence	chr3q	1.13692
EwS_3_2	EwS	EwS_3	EwS, no genetic or clinical tumor evidence	chr4p	1.52365
EwS_3_2	EwS	EwS_3	EwS, no genetic or clinical tumor evidence	chr4q	1.39998
EwS_3_2	EwS	EwS_3	EwS, no genetic or clinical tumor evidence	chr5p	-0.52254
EwS_3_2	EwS	EwS_3	EwS, no genetic or clinical tumor evidence	chr5q	3.02587
EwS_3_2	EwS	EwS_3	EwS, no genetic or clinical tumor evidence	chr6p	-2.8997
EwS_3_2	EwS	EwS_3	EwS, no genetic or clinical tumor evidence	chr6q	3.52648
EwS_3_2	EwS	EwS_3	EwS, no genetic or clinical tumor evidence	chr7p	0.956543
EwS_3_2	EwS	EwS_3	EwS, no genetic or clinical tumor evidence	chr7q	-0.980421
EwS_3_2	EwS	EwS_3	EwS, no genetic or clinical tumor evidence	chr8p	1.42673
EwS_3_2	EwS	EwS_3	EwS, no genetic or clinical tumor evidence	chr8q	2.46143
EwS_3_2	EwS	EwS_3	EwS, no genetic or clinical tumor evidence	chr9p	0.659708
EwS_3_2	EwS	EwS_3	EwS, no genetic or clinical tumor evidence	chr9q	2.98107
EwS_3_2	EwS	EwS_3	EwS, no genetic or clinical tumor evidence	chr10p	-1.16341
EwS_3_2	EwS	EwS_3	EwS, no genetic or clinical tumor evidence	chr10q	3.13334
EwS_3_2	EwS	EwS_3	EwS, no genetic or clinical tumor evidence	chr11p	-1.26381
EwS_3_2	EwS	EwS_3	EwS, no genetic or clinical tumor evidence	chr11q	-0.0237458
EwS_3_2	EwS	EwS_3	EwS, no genetic or clinical tumor evidence	chr12p	-0.679388
EwS_3_2	EwS	EwS_3	EwS, no genetic or clinical tumor evidence	chr12q	-1.53628
EwS_3_2	EwS	EwS_3	EwS, no genetic or clinical tumor evidence	chr13q	-1.18394
EwS_3_2	EwS	EwS_3	EwS, no genetic or clinical tumor evidence	chr14q	-1.24907
EwS_3_2	EwS	EwS_3	EwS, no genetic or clinical tumor evidence	chr15q	-0.0589666
EwS_3_2	EwS	EwS_3	EwS, no genetic or clinical tumor evidence	chr16p	-2.89714
EwS_3_2	EwS	EwS_3	EwS, no genetic or clinical tumor evidence	chr16q	1.32463
EwS_3_2	EwS	EwS_3	EwS, no genetic or clinical tumor evidence	chr17p	-1.36661
EwS_3_2	EwS	EwS_3	EwS, no genetic or clinical tumor evidence	chr17q	-1.74805
EwS_3_2	EwS	EwS_3	EwS, no genetic or clinical tumor evidence	chr18p	1.10766
EwS_3_2	EwS	EwS_3	EwS, no genetic or clinical tumor evidence	chr18q	3.06453
EwS_3_2	EwS	EwS_3	EwS, no genetic or clinical tumor evidence	chr19q	-0.562147
EwS_3_2	EwS	EwS_3	EwS, no genetic or clinical tumor evidence	chr20p	-1.21078
EwS_3_2	EwS	EwS_3	EwS, no genetic or clinical tumor evidence	chr20q	-1.34405
EwS_3_2	EwS	EwS_3	EwS, no genetic or clinical tumor evidence	chr21q	-1.69547
EwS_3_2	EwS	EwS_3	EwS, no genetic or clinical tumor evidence	chr22q	-1.31877
EwS_3_4	EwS	EwS_3	EwS, CNA detected, genetic tumor evidence	chr1p	2.09633
EwS_3_4	EwS	EwS_3	EwS, no CNA detected, genetic tumor evidence	chr1q	-0.0585155
EwS_3_4	EwS	EwS_3	EwS, no CNA detected, genetic tumor evidence	chr2p	1.4356
EwS_3_4	EwS	EwS_3	EwS, no CNA detected, genetic tumor evidence	chr2q	1.50917
EwS_3_4	EwS	EwS_3	EwS, no CNA detected, genetic tumor evidence	chr3p	0.585422
EwS_3_4	EwS	EwS_3	EwS, no CNA detected, genetic tumor evidence	chr3q	-0.522847
EwS_3_4	EwS	EwS_3	EwS, no CNA detected, genetic tumor evidence	chr4p	0.323304
EwS_3_4	EwS	EwS_3	EwS, no CNA detected, genetic tumor evidence	chr4q	-0.215563
EwS_3_4	EwS	EwS_3	EwS, no CNA detected, genetic tumor evidence	chr5p	-0.501024
EwS_3_4	EwS	EwS_3	EwS, no CNA detected, genetic tumor evidence	chr5q	0.74765
EwS_3_4	EwS	EwS_3	EwS, no CNA detected, genetic tumor evidence	chr6p	-1.04206
EwS_3_4	EwS	EwS_3	EwS, no CNA detected, genetic tumor evidence	chr6q	0.54041
EwS_3_4	EwS	EwS_3	EwS, no CNA detected, genetic tumor evidence	chr7p	0.741295
EwS_3_4	EwS	EwS_3	EwS, no CNA detected, genetic tumor evidence	chr7q	-0.0859547
EwS_3_4	EwS	EwS_3	EwS, no CNA detected, genetic tumor evidence	chr8p	-0.341627
EwS_3_4	EwS	EwS_3	EwS, no CNA detected, genetic tumor evidence	chr8q	-2.49114
EwS_3_4	EwS	EwS_3	EwS, no CNA detected, genetic tumor evidence	chr9p	1.19718
EwS_3_4	EwS	EwS_3	EwS, no CNA detected, genetic tumor evidence	chr9q	0.179111
EwS_3_4	EwS	EwS_3	EwS, no CNA detected, genetic tumor evidence	chr10p	-0.25212
EwS_3_4	EwS	EwS_3	EwS, no CNA detected, genetic tumor evidence	chr10q	1.44364
EwS_3_4	EwS	EwS_3	EwS, no CNA detected, genetic tumor evidence	chr11p	-0.977269
EwS_3_4	EwS	EwS_3	EwS, no CNA detected, genetic tumor evidence	chr11q	-1.33764
EwS_3_4	EwS	EwS_3	EwS, no CNA detected, genetic tumor evidence	chr12p	-0.711629
EwS_3_4	EwS	EwS_3	EwS, no CNA detected, genetic tumor evidence	chr12q	-0.685229
EwS_3_4	EwS	EwS_3	EwS, no CNA detected, genetic tumor evidence	chr13q	0.555575
EwS_3_4	EwS	EwS_3	EwS, no CNA detected, genetic tumor evidence	chr14q	-0.434512
EwS_3_4	EwS	EwS_3	EwS, no CNA detected, genetic tumor evidence	chr15q	0.799913
EwS_3_4	EwS	EwS_3	EwS, no CNA detected, genetic tumor evidence	chr16p	-1.5914
EwS_3_4	EwS	EwS_3	EwS, no CNA detected, genetic tumor evidence	chr16q	-0.454089
EwS_3_4	EwS	EwS_3	EwS, CNA detected, genetic tumor evidence	chr17p	0.031357
EwS_3_4	EwS	EwS_3	EwS, CNA detected, genetic tumor evidence	chr17q	0.0730023
EwS_3_4	EwS	EwS_3	EwS, no CNA detected, genetic tumor evidence	chr18p	1.14547
EwS_3_4	EwS	EwS_3	EwS, no CNA detected, genetic tumor evidence	chr18q	-1.53955
EwS_3_4	EwS	EwS_3	EwS, CNA detected, genetic tumor evidence	chr19q	-0.650811
EwS_3_4	EwS	EwS_3	EwS, no CNA detected, genetic tumor evidence	chr20p	-0.445716
EwS_3_4	EwS	EwS_3	EwS, no CNA detected, genetic tumor evidence	chr20q	-0.47633
EwS_3_4	EwS	EwS_3	EwS, no CNA detected, genetic tumor evidence	chr21q	-0.668344
EwS_3_4	EwS	EwS_3	EwS, no CNA detected, genetic tumor evidence	chr22q	-0.278629
EwS_3_5	EwS	EwS_3	EwS, no genetic or clinical tumor evidence	chr1p	0.176987
EwS_3_5	EwS	EwS_3	EwS, no genetic or clinical tumor evidence	chr1q	-0.438342
EwS_3_5	EwS	EwS_3	EwS, no genetic or clinical tumor evidence	chr2p	0.682167
EwS_3_5	EwS	EwS_3	EwS, no genetic or clinical tumor evidence	chr2q	1.90782
EwS_3_5	EwS	EwS_3	EwS, no genetic or clinical tumor evidence	chr3p	-0.904168
EwS_3_5	EwS	EwS_3	EwS, no genetic or clinical tumor evidence	chr3q	0.0107447
EwS_3_5	EwS	EwS_3	EwS, no genetic or clinical tumor evidence	chr4p	2.00916
EwS_3_5	EwS	EwS_3	EwS, no genetic or clinical tumor evidence	chr4q	1.09455
EwS_3_5	EwS	EwS_3	EwS, no genetic or clinical tumor evidence	chr5p	0.886007
EwS_3_5	EwS	EwS_3	EwS, no genetic or clinical tumor evidence	chr5q	1.43365
EwS_3_5	EwS	EwS_3	EwS, no genetic or clinical tumor evidence	chr6p	-2.10594
EwS_3_5	EwS	EwS_3	EwS, no genetic or clinical tumor evidence	chr6q	2.41839
EwS_3_5	EwS	EwS_3	EwS, no genetic or clinical tumor evidence	chr7p	1.53338
EwS_3_5	EwS	EwS_3	EwS, no genetic or clinical tumor evidence	chr7q	-0.797287
EwS_3_5	EwS	EwS_3	EwS, no genetic or clinical tumor evidence	chr8p	0.794087
EwS_3_5	EwS	EwS_3	EwS, no genetic or clinical tumor evidence	chr8q	2.71673
EwS_3_5	EwS	EwS_3	EwS, no genetic or clinical tumor evidence	chr9p	-0.543826
EwS_3_5	EwS	EwS_3	EwS, no genetic or clinical tumor evidence	chr9q	-1.07072
EwS_3_5	EwS	EwS_3	EwS, no genetic or clinical tumor evidence	chr10p	-0.738134
EwS_3_5	EwS	EwS_3	EwS, no genetic or clinical tumor evidence	chr10q	2.00407
EwS_3_5	EwS	EwS_3	EwS, no genetic or clinical tumor evidence	chr11p	-1.2561
EwS_3_5	EwS	EwS_3	EwS, no genetic or clinical tumor evidence	chr11q	-0.163443
EwS_3_5	EwS	EwS_3	EwS, no genetic or clinical tumor evidence	chr12p	-1.94576
EwS_3_5	EwS	EwS_3	EwS, no genetic or clinical tumor evidence	chr12q	-1.52769
EwS_3_5	EwS	EwS_3	EwS, no genetic or clinical tumor evidence	chr13q	0.156756
EwS_3_5	EwS	EwS_3	EwS, no genetic or clinical tumor evidence	chr14q	-1.21818
EwS_3_5	EwS	EwS_3	EwS, no genetic or clinical tumor evidence	chr15q	-1.68606
EwS_3_5	EwS	EwS_3	EwS, no genetic or clinical tumor evidence	chr16p	-1.60407
EwS_3_5	EwS	EwS_3	EwS, no genetic or clinical tumor evidence	chr16q	-0.0871568
EwS_3_5	EwS	EwS_3	EwS, no genetic or clinical tumor evidence	chr17p	0.421885
EwS_3_5	EwS	EwS_3	EwS, no genetic or clinical tumor evidence	chr17q	-1.81992
EwS_3_5	EwS	EwS_3	EwS, no genetic or clinical tumor evidence	chr18p	1.95844
EwS_3_5	EwS	EwS_3	EwS, no genetic or clinical tumor evidence	chr18q	1.6288
EwS_3_5	EwS	EwS_3	EwS, no genetic or clinical tumor evidence	chr19q	0.587305
EwS_3_5	EwS	EwS_3	EwS, no genetic or clinical tumor evidence	chr20p	-0.71521
EwS_3_5	EwS	EwS_3	EwS, no genetic or clinical tumor evidence	chr20q	-0.594259
EwS_3_5	EwS	EwS_3	EwS, no genetic or clinical tumor evidence	chr21q	-2.11181
EwS_3_5	EwS	EwS_3	EwS, no genetic or clinical tumor evidence	chr22q	-0.69363
EwS_3_6	EwS	EwS_3	EwS, CNA detected, genetic tumor evidence	chr1p	-0.757715
EwS_3_6	EwS	EwS_3	EwS, no CNA detected, genetic tumor evidence	chr1q	-0.0595092
EwS_3_6	EwS	EwS_3	EwS, no CNA detected, genetic tumor evidence	chr2p	1.17859
EwS_3_6	EwS	EwS_3	EwS, no CNA detected, genetic tumor evidence	chr2q	1.99849
EwS_3_6	EwS	EwS_3	EwS, no CNA detected, genetic tumor evidence	chr3p	-0.21489
EwS_3_6	EwS	EwS_3	EwS, no CNA detected, genetic tumor evidence	chr3q	0.736305
EwS_3_6	EwS	EwS_3	EwS, no CNA detected, genetic tumor evidence	chr4p	1.5949
EwS_3_6	EwS	EwS_3	EwS, no CNA detected, genetic tumor evidence	chr4q	-0.157706
EwS_3_6	EwS	EwS_3	EwS, no CNA detected, genetic tumor evidence	chr5p	0.630704
EwS_3_6	EwS	EwS_3	EwS, no CNA detected, genetic tumor evidence	chr5q	2.18397
EwS_3_6	EwS	EwS_3	EwS, no CNA detected, genetic tumor evidence	chr6p	-3.30329
EwS_3_6	EwS	EwS_3	EwS, no CNA detected, genetic tumor evidence	chr6q	0.412759
EwS_3_6	EwS	EwS_3	EwS, CNA detected, genetic tumor evidence	chr7p	12.1596
EwS_3_6	EwS	EwS_3	EwS, CNA detected, genetic tumor evidence	chr7q	6.91132
EwS_3_6	EwS	EwS_3	EwS, CNA detected, genetic tumor evidence	chr8p	20.0085
EwS_3_6	EwS	EwS_3	EwS, CNA detected, genetic tumor evidence	chr8q	61.2755
EwS_3_6	EwS	EwS_3	EwS, no CNA detected, genetic tumor evidence	chr9p	-0.168785
EwS_3_6	EwS	EwS_3	EwS, no CNA detected, genetic tumor evidence	chr9q	-0.111763
EwS_3_6	EwS	EwS_3	EwS, CNA detected, genetic tumor evidence	chr10p	-1.40723
EwS_3_6	EwS	EwS_3	EwS, CNA detected, genetic tumor evidence	chr10q	2.40475
EwS_3_6	EwS	EwS_3	EwS, no CNA detected, genetic tumor evidence	chr11p	0.390623
EwS_3_6	EwS	EwS_3	EwS, no CNA detected, genetic tumor evidence	chr11q	1.21373
EwS_3_6	EwS	EwS_3	EwS, CNA detected, genetic tumor evidence	chr12p	-0.669878
EwS_3_6	EwS	EwS_3	EwS, CNA detected, genetic tumor evidence	chr12q	-2.07164
EwS_3_6	EwS	EwS_3	EwS, no CNA detected, genetic tumor evidence	chr13q	-1.2227
EwS_3_6	EwS	EwS_3	EwS, no CNA detected, genetic tumor evidence	chr14q	-1.77641
EwS_3_6	EwS	EwS_3	EwS, no CNA detected, genetic tumor evidence	chr15q	-1.4705
EwS_3_6	EwS	EwS_3	EwS, CNA detected, genetic tumor evidence	chr16p	-2.34421
EwS_3_6	EwS	EwS_3	EwS, CNA detected, genetic tumor evidence	chr16q	-0.495828
EwS_3_6	EwS	EwS_3	EwS, no CNA detected, genetic tumor evidence	chr17p	-0.269979
EwS_3_6	EwS	EwS_3	EwS, no CNA detected, genetic tumor evidence	chr17q	-2.16348
EwS_3_6	EwS	EwS_3	EwS, no CNA detected, genetic tumor evidence	chr18p	1.87242
EwS_3_6	EwS	EwS_3	EwS, no CNA detected, genetic tumor evidence	chr18q	1.40846
EwS_3_6	EwS	EwS_3	EwS, CNA detected, genetic tumor evidence	chr19q	1.12872
EwS_3_6	EwS	EwS_3	EwS, no CNA detected, genetic tumor evidence	chr20p	0.856904
EwS_3_6	EwS	EwS_3	EwS, no CNA detected, genetic tumor evidence	chr20q	-0.511955
EwS_3_6	EwS	EwS_3	EwS, no CNA detected, genetic tumor evidence	chr21q	-2.04754
EwS_3_6	EwS	EwS_3	EwS, no CNA detected, genetic tumor evidence	chr22q	-1.44276
EwS_3_7	EwS	EwS_3	EwS, no CNA detected, genetic tumor evidence	chr1p	5.9724
EwS_3_7	EwS	EwS_3	EwS, no CNA detected, genetic tumor evidence	chr1q	-1.78282
EwS_3_7	EwS	EwS_3	EwS, no CNA detected, genetic tumor evidence	chr2p	1.23688
EwS_3_7	EwS	EwS_3	EwS, no CNA detected, genetic tumor evidence	chr2q	3.82058
EwS_3_7	EwS	EwS_3	EwS, no CNA detected, genetic tumor evidence	chr3p	-4.29249
EwS_3_7	EwS	EwS_3	EwS, no CNA detected, genetic tumor evidence	chr3q	1.30697
EwS_3_7	EwS	EwS_3	EwS, no CNA detected, genetic tumor evidence	chr4p	-1.69248
EwS_3_7	EwS	EwS_3	EwS, no CNA detected, genetic tumor evidence	chr4q	1.64422
EwS_3_7	EwS	EwS_3	EwS, no CNA detected, genetic tumor evidence	chr5p	-5.412
EwS_3_7	EwS	EwS_3	EwS, no CNA detected, genetic tumor evidence	chr5q	1.34727
EwS_3_7	EwS	EwS_3	EwS, no CNA detected, genetic tumor evidence	chr6p	-0.453061
EwS_3_7	EwS	EwS_3	EwS, no CNA detected, genetic tumor evidence	chr6q	4.8595
EwS_3_7	EwS	EwS_3	EwS, CNA detected, genetic tumor evidence	chr7p	18.8853
EwS_3_7	EwS	EwS_3	EwS, CNA detected, genetic tumor evidence	chr7q	14.5523
EwS_3_7	EwS	EwS_3	EwS, CNA detected, genetic tumor evidence	chr8p	18.3464
EwS_3_7	EwS	EwS_3	EwS, CNA detected, genetic tumor evidence	chr8q	43.5038
EwS_3_7	EwS	EwS_3	EwS, no CNA detected, genetic tumor evidence	chr9p	-1.67833
EwS_3_7	EwS	EwS_3	EwS, no CNA detected, genetic tumor evidence	chr9q	-2.83259
EwS_3_7	EwS	EwS_3	EwS, CNA detected, genetic tumor evidence	chr10p	-2.37233
EwS_3_7	EwS	EwS_3	EwS, CNA detected, genetic tumor evidence	chr10q	1.85472
EwS_3_7	EwS	EwS_3	EwS, CNA detected, genetic tumor evidence	chr11p	-4.07615
EwS_3_7	EwS	EwS_3	EwS, CNA detected, genetic tumor evidence	chr11q	0.527196
EwS_3_7	EwS	EwS_3	EwS, no CNA detected, genetic tumor evidence	chr12p	-1.17936
EwS_3_7	EwS	EwS_3	EwS, CNA detected, genetic tumor evidence	chr12q	-0.938068
EwS_3_7	EwS	EwS_3	EwS, no CNA detected, genetic tumor evidence	chr13q	0.745458
EwS_3_7	EwS	EwS_3	EwS, no CNA detected, genetic tumor evidence	chr14q	0.0302962
EwS_3_7	EwS	EwS_3	EwS, CNA detected, genetic tumor evidence	chr15q	-3.0707
EwS_3_7	EwS	EwS_3	EwS, CNA detected, genetic tumor evidence	chr16p	-5.78897
EwS_3_7	EwS	EwS_3	EwS, CNA detected, genetic tumor evidence	chr16q	-3.97521
EwS_3_7	EwS	EwS_3	EwS, CNA detected, genetic tumor evidence	chr17p	-4.55728
EwS_3_7	EwS	EwS_3	EwS, CNA detected, genetic tumor evidence	chr17q	-2.68697
EwS_3_7	EwS	EwS_3	EwS, no CNA detected, genetic tumor evidence	chr18p	-3.18479
EwS_3_7	EwS	EwS_3	EwS, no CNA detected, genetic tumor evidence	chr18q	-0.673349
EwS_3_7	EwS	EwS_3	EwS, CNA detected, genetic tumor evidence	chr19q	2.3678
EwS_3_7	EwS	EwS_3	EwS, no CNA detected, genetic tumor evidence	chr20p	-1.76865
EwS_3_7	EwS	EwS_3	EwS, no CNA detected, genetic tumor evidence	chr20q	-3.15616
EwS_3_7	EwS	EwS_3	EwS, no CNA detected, genetic tumor evidence	chr21q	-6.28217
EwS_3_7	EwS	EwS_3	EwS, CNA detected, genetic tumor evidence	chr22q	-2.99138
EwS_5_1	EwS	EwS_5	EwS, no CNA detected, genetic tumor evidence	chr1p	3.18539
EwS_5_1	EwS	EwS_5	EwS, no CNA detected, genetic tumor evidence	chr1q	0.762438
EwS_5_1	EwS	EwS_5	EwS, no CNA detected, genetic tumor evidence	chr2p	0.23031
EwS_5_1	EwS	EwS_5	EwS, CNA detected, genetic tumor evidence	chr2q	0.970782
EwS_5_1	EwS	EwS_5	EwS, no CNA detected, genetic tumor evidence	chr3p	1.28624
EwS_5_1	EwS	EwS_5	EwS, no CNA detected, genetic tumor evidence	chr3q	1.80396
EwS_5_1	EwS	EwS_5	EwS, no CNA detected, genetic tumor evidence	chr4p	0.385323
EwS_5_1	EwS	EwS_5	EwS, no CNA detected, genetic tumor evidence	chr4q	1.76209
EwS_5_1	EwS	EwS_5	EwS, no CNA detected, genetic tumor evidence	chr5p	-1.25664
EwS_5_1	EwS	EwS_5	EwS, no CNA detected, genetic tumor evidence	chr5q	0.840593
EwS_5_1	EwS	EwS_5	EwS, no CNA detected, genetic tumor evidence	chr6p	-2.53508
EwS_5_1	EwS	EwS_5	EwS, no CNA detected, genetic tumor evidence	chr6q	1.52342
EwS_5_1	EwS	EwS_5	EwS, no CNA detected, genetic tumor evidence	chr7p	-0.285826
EwS_5_1	EwS	EwS_5	EwS, no CNA detected, genetic tumor evidence	chr7q	0.188375
EwS_5_1	EwS	EwS_5	EwS, CNA detected, genetic tumor evidence	chr8p	26.5708
EwS_5_1	EwS	EwS_5	EwS, CNA detected, genetic tumor evidence	chr8q	71.6852
EwS_5_1	EwS	EwS_5	EwS, no CNA detected, genetic tumor evidence	chr9p	0.274908
EwS_5_1	EwS	EwS_5	EwS, no CNA detected, genetic tumor evidence	chr9q	0.162094
EwS_5_1	EwS	EwS_5	EwS, CNA detected, genetic tumor evidence	chr10p	-4.04652
EwS_5_1	EwS	EwS_5	EwS, CNA detected, genetic tumor evidence	chr10q	-1.28241
EwS_5_1	EwS	EwS_5	EwS, no CNA detected, genetic tumor evidence	chr11p	1.41853
EwS_5_1	EwS	EwS_5	EwS, no CNA detected, genetic tumor evidence	chr11q	0.0942795
EwS_5_1	EwS	EwS_5	EwS, no CNA detected, genetic tumor evidence	chr12p	-0.313803
EwS_5_1	EwS	EwS_5	EwS, no CNA detected, genetic tumor evidence	chr12q	-1.38648
EwS_5_1	EwS	EwS_5	EwS, no CNA detected, genetic tumor evidence	chr13q	-3.09755
EwS_5_1	EwS	EwS_5	EwS, no CNA detected, genetic tumor evidence	chr14q	-1.80321
EwS_5_1	EwS	EwS_5	EwS, no CNA detected, genetic tumor evidence	chr15q	-0.731303
EwS_5_1	EwS	EwS_5	EwS, no CNA detected, genetic tumor evidence	chr16p	-1.23399
EwS_5_1	EwS	EwS_5	EwS, CNA detected, genetic tumor evidence	chr16q	-62.1446
EwS_5_1	EwS	EwS_5	EwS, CNA detected, genetic tumor evidence	chr17p	-24.5011
EwS_5_1	EwS	EwS_5	EwS, no CNA detected, genetic tumor evidence	chr17q	-1.4747
EwS_5_1	EwS	EwS_5	EwS, CNA detected, genetic tumor evidence	chr18p	3.65235
EwS_5_1	EwS	EwS_5	EwS, CNA detected, genetic tumor evidence	chr18q	8.82862
EwS_5_1	EwS	EwS_5	EwS, no CNA detected, genetic tumor evidence	chr19q	0.278345
EwS_5_1	EwS	EwS_5	EwS, CNA detected, genetic tumor evidence	chr20p	3.56967
EwS_5_1	EwS	EwS_5	EwS, CNA detected, genetic tumor evidence	chr20q	2.84774
EwS_5_1	EwS	EwS_5	EwS, no CNA detected, genetic tumor evidence	chr21q	-4.12155
EwS_5_1	EwS	EwS_5	EwS, no CNA detected, genetic tumor evidence	chr22q	-1.24324
EwS_5_3	EwS	EwS_5	EwS, no genetic or clinical tumor evidence	chr1p	2.68453
EwS_5_3	EwS	EwS_5	EwS, no genetic or clinical tumor evidence	chr1q	0.371322
EwS_5_3	EwS	EwS_5	EwS, no genetic or clinical tumor evidence	chr2p	-1.44071
EwS_5_3	EwS	EwS_5	EwS, no genetic or clinical tumor evidence	chr2q	0.78871
EwS_5_3	EwS	EwS_5	EwS, no genetic or clinical tumor evidence	chr3p	-0.925106
EwS_5_3	EwS	EwS_5	EwS, no genetic or clinical tumor evidence	chr3q	0.571789
EwS_5_3	EwS	EwS_5	EwS, no genetic or clinical tumor evidence	chr4p	0.123511
EwS_5_3	EwS	EwS_5	EwS, no genetic or clinical tumor evidence	chr4q	1.39016
EwS_5_3	EwS	EwS_5	EwS, no genetic or clinical tumor evidence	chr5p	-1.31771
EwS_5_3	EwS	EwS_5	EwS, no genetic or clinical tumor evidence	chr5q	1.44429
EwS_5_3	EwS	EwS_5	EwS, no genetic or clinical tumor evidence	chr6p	-2.88997
EwS_5_3	EwS	EwS_5	EwS, no genetic or clinical tumor evidence	chr6q	2.00826
EwS_5_3	EwS	EwS_5	EwS, no genetic or clinical tumor evidence	chr7p	-0.0799576
EwS_5_3	EwS	EwS_5	EwS, no genetic or clinical tumor evidence	chr7q	1.38228
EwS_5_3	EwS	EwS_5	EwS, no genetic or clinical tumor evidence	chr8p	0.33143
EwS_5_3	EwS	EwS_5	EwS, no genetic or clinical tumor evidence	chr8q	-0.606374
EwS_5_3	EwS	EwS_5	EwS, no genetic or clinical tumor evidence	chr9p	1.73887
EwS_5_3	EwS	EwS_5	EwS, no genetic or clinical tumor evidence	chr9q	2.44068
EwS_5_3	EwS	EwS_5	EwS, no genetic or clinical tumor evidence	chr10p	-0.676691
EwS_5_3	EwS	EwS_5	EwS, no genetic or clinical tumor evidence	chr10q	0.705444
EwS_5_3	EwS	EwS_5	EwS, no genetic or clinical tumor evidence	chr11p	1.167
EwS_5_3	EwS	EwS_5	EwS, no genetic or clinical tumor evidence	chr11q	0.642444
EwS_5_3	EwS	EwS_5	EwS, no genetic or clinical tumor evidence	chr12p	0.428112
EwS_5_3	EwS	EwS_5	EwS, no genetic or clinical tumor evidence	chr12q	1.30442
EwS_5_3	EwS	EwS_5	EwS, no genetic or clinical tumor evidence	chr13q	-4.13525
EwS_5_3	EwS	EwS_5	EwS, no genetic or clinical tumor evidence	chr14q	-2.0746
EwS_5_3	EwS	EwS_5	EwS, no genetic or clinical tumor evidence	chr15q	-0.0785328
EwS_5_3	EwS	EwS_5	EwS, no genetic or clinical tumor evidence	chr16p	0.292502
EwS_5_3	EwS	EwS_5	EwS, no genetic or clinical tumor evidence	chr16q	1.39862
EwS_5_3	EwS	EwS_5	EwS, no genetic or clinical tumor evidence	chr17p	-0.507897
EwS_5_3	EwS	EwS_5	EwS, no genetic or clinical tumor evidence	chr17q	0.26355
EwS_5_3	EwS	EwS_5	EwS, no genetic or clinical tumor evidence	chr18p	0.0786624
EwS_5_3	EwS	EwS_5	EwS, no genetic or clinical tumor evidence	chr18q	-1.02659
EwS_5_3	EwS	EwS_5	EwS, no genetic or clinical tumor evidence	chr19q	-1.31039
EwS_5_3	EwS	EwS_5	EwS, no genetic or clinical tumor evidence	chr20p	-2.08672
EwS_5_3	EwS	EwS_5	EwS, no genetic or clinical tumor evidence	chr20q	-0.138108
EwS_5_3	EwS	EwS_5	EwS, no genetic or clinical tumor evidence	chr21q	-5.12302
EwS_5_3	EwS	EwS_5	EwS, no genetic or clinical tumor evidence	chr22q	0.21138
EwS_5_4	EwS	EwS_5	EwS, no CNA detected, genetic tumor evidence	chr1p	3.99806
EwS_5_4	EwS	EwS_5	EwS, no CNA detected, genetic tumor evidence	chr1q	-3.39886
EwS_5_4	EwS	EwS_5	EwS, no CNA detected, genetic tumor evidence	chr2p	-1.53148
EwS_5_4	EwS	EwS_5	EwS, no CNA detected, genetic tumor evidence	chr2q	2.62907
EwS_5_4	EwS	EwS_5	EwS, no CNA detected, genetic tumor evidence	chr3p	-0.84424
EwS_5_4	EwS	EwS_5	EwS, no CNA detected, genetic tumor evidence	chr3q	-0.507302
EwS_5_4	EwS	EwS_5	EwS, no CNA detected, genetic tumor evidence	chr4p	1.00366
EwS_5_4	EwS	EwS_5	EwS, no CNA detected, genetic tumor evidence	chr4q	1.87402
EwS_5_4	EwS	EwS_5	EwS, no CNA detected, genetic tumor evidence	chr5p	-1.01608
EwS_5_4	EwS	EwS_5	EwS, CNA detected, genetic tumor evidence	chr5q	2.20503
EwS_5_4	EwS	EwS_5	EwS, no CNA detected, genetic tumor evidence	chr6p	-3.25554
EwS_5_4	EwS	EwS_5	EwS, no CNA detected, genetic tumor evidence	chr6q	2.6708
EwS_5_4	EwS	EwS_5	EwS, no CNA detected, genetic tumor evidence	chr7p	0.80151
EwS_5_4	EwS	EwS_5	EwS, no CNA detected, genetic tumor evidence	chr7q	-0.0667227
EwS_5_4	EwS	EwS_5	EwS, CNA detected, genetic tumor evidence	chr8p	14.8236
EwS_5_4	EwS	EwS_5	EwS, CNA detected, genetic tumor evidence	chr8q	36.8303
EwS_5_4	EwS	EwS_5	EwS, no CNA detected, genetic tumor evidence	chr9p	1.12157
EwS_5_4	EwS	EwS_5	EwS, no CNA detected, genetic tumor evidence	chr9q	-0.0605981
EwS_5_4	EwS	EwS_5	EwS, CNA detected, genetic tumor evidence	chr10p	-12.4835
EwS_5_4	EwS	EwS_5	EwS, CNA detected, genetic tumor evidence	chr10q	-21.2711
EwS_5_4	EwS	EwS_5	EwS, no CNA detected, genetic tumor evidence	chr11p	-2.16784
EwS_5_4	EwS	EwS_5	EwS, no CNA detected, genetic tumor evidence	chr11q	-0.92486
EwS_5_4	EwS	EwS_5	EwS, no CNA detected, genetic tumor evidence	chr12p	-2.07187
EwS_5_4	EwS	EwS_5	EwS, no CNA detected, genetic tumor evidence	chr12q	-0.330883
EwS_5_4	EwS	EwS_5	EwS, CNA detected, genetic tumor evidence	chr13q	-33.0917
EwS_5_4	EwS	EwS_5	EwS, no CNA detected, genetic tumor evidence	chr14q	-0.303694
EwS_5_4	EwS	EwS_5	EwS, no CNA detected, genetic tumor evidence	chr15q	-2.17416
EwS_5_4	EwS	EwS_5	EwS, no CNA detected, genetic tumor evidence	chr16p	1.45354
EwS_5_4	EwS	EwS_5	EwS, CNA detected, genetic tumor evidence	chr16q	-30.1437
EwS_5_4	EwS	EwS_5	EwS, CNA detected, genetic tumor evidence	chr17p	-15.5246
EwS_5_4	EwS	EwS_5	EwS, CNA detected, genetic tumor evidence	chr17q	-4.43196
EwS_5_4	EwS	EwS_5	EwS, no CNA detected, genetic tumor evidence	chr18p	0.527377
EwS_5_4	EwS	EwS_5	EwS, no CNA detected, genetic tumor evidence	chr18q	3.08366
EwS_5_4	EwS	EwS_5	EwS, no CNA detected, genetic tumor evidence	chr19q	3.62324
EwS_5_4	EwS	EwS_5	EwS, CNA detected, genetic tumor evidence	chr20p	7.53288
EwS_5_4	EwS	EwS_5	EwS, CNA detected, genetic tumor evidence	chr20q	5.17537
EwS_5_4	EwS	EwS_5	EwS, no CNA detected, genetic tumor evidence	chr21q	-2.76751
EwS_5_4	EwS	EwS_5	EwS, CNA detected, genetic tumor evidence	chr22q	-1.4802
EwS_5_5	EwS	EwS_5	EwS, no CNA detected, genetic tumor evidence	chr1p	0.473902
EwS_5_5	EwS	EwS_5	EwS, no CNA detected, genetic tumor evidence	chr1q	-1.19616
EwS_5_5	EwS	EwS_5	EwS, no CNA detected, genetic tumor evidence	chr2p	-0.530911
EwS_5_5	EwS	EwS_5	EwS, no CNA detected, genetic tumor evidence	chr2q	0.911824
EwS_5_5	EwS	EwS_5	EwS, no CNA detected, genetic tumor evidence	chr3p	-1.46517
EwS_5_5	EwS	EwS_5	EwS, no CNA detected, genetic tumor evidence	chr3q	-0.799782
EwS_5_5	EwS	EwS_5	EwS, no CNA detected, genetic tumor evidence	chr4p	1.77083
EwS_5_5	EwS	EwS_5	EwS, no CNA detected, genetic tumor evidence	chr4q	0.39674
EwS_5_5	EwS	EwS_5	EwS, no CNA detected, genetic tumor evidence	chr5p	-0.0279174
EwS_5_5	EwS	EwS_5	EwS, no CNA detected, genetic tumor evidence	chr5q	1.36716
EwS_5_5	EwS	EwS_5	EwS, no CNA detected, genetic tumor evidence	chr6p	-3.60775
EwS_5_5	EwS	EwS_5	EwS, no CNA detected, genetic tumor evidence	chr6q	1.01805
EwS_5_5	EwS	EwS_5	EwS, no CNA detected, genetic tumor evidence	chr7p	0.586623
EwS_5_5	EwS	EwS_5	EwS, no CNA detected, genetic tumor evidence	chr7q	-0.209715
EwS_5_5	EwS	EwS_5	EwS, no CNA detected, genetic tumor evidence	chr8p	3.78311
EwS_5_5	EwS	EwS_5	EwS, no CNA detected, genetic tumor evidence	chr8q	2.58955
EwS_5_5	EwS	EwS_5	EwS, no CNA detected, genetic tumor evidence	chr9p	0.682312
EwS_5_5	EwS	EwS_5	EwS, no CNA detected, genetic tumor evidence	chr9q	0.266608
EwS_5_5	EwS	EwS_5	EwS, CNA detected, genetic tumor evidence	chr10p	-2.13568
EwS_5_5	EwS	EwS_5	EwS, CNA detected, genetic tumor evidence	chr10q	1.7138
EwS_5_5	EwS	EwS_5	EwS, no CNA detected, genetic tumor evidence	chr11p	-0.344876
EwS_5_5	EwS	EwS_5	EwS, no CNA detected, genetic tumor evidence	chr11q	0.94986
EwS_5_5	EwS	EwS_5	EwS, no CNA detected, genetic tumor evidence	chr12p	-2.2533
EwS_5_5	EwS	EwS_5	EwS, no CNA detected, genetic tumor evidence	chr12q	-0.837953
EwS_5_5	EwS	EwS_5	EwS, no CNA detected, genetic tumor evidence	chr13q	0.0740267
EwS_5_5	EwS	EwS_5	EwS, no CNA detected, genetic tumor evidence	chr14q	-1.34612
EwS_5_5	EwS	EwS_5	EwS, no CNA detected, genetic tumor evidence	chr15q	-0.543102
EwS_5_5	EwS	EwS_5	EwS, CNA detected, genetic tumor evidence	chr16p	-1.74217
EwS_5_5	EwS	EwS_5	EwS, CNA detected, genetic tumor evidence	chr16q	0.121875
EwS_5_5	EwS	EwS_5	EwS, no CNA detected, genetic tumor evidence	chr17p	1.70446
EwS_5_5	EwS	EwS_5	EwS, no CNA detected, genetic tumor evidence	chr17q	-1.57566
EwS_5_5	EwS	EwS_5	EwS, no CNA detected, genetic tumor evidence	chr18p	3.32147
EwS_5_5	EwS	EwS_5	EwS, no CNA detected, genetic tumor evidence	chr18q	3.44005
EwS_5_5	EwS	EwS_5	EwS, CNA detected, genetic tumor evidence	chr19q	1.31417
EwS_5_5	EwS	EwS_5	EwS, no CNA detected, genetic tumor evidence	chr20p	-1.35344
EwS_5_5	EwS	EwS_5	EwS, no CNA detected, genetic tumor evidence	chr20q	-0.503201
EwS_5_5	EwS	EwS_5	EwS, no CNA detected, genetic tumor evidence	chr21q	-3.65419
EwS_5_5	EwS	EwS_5	EwS, no CNA detected, genetic tumor evidence	chr22q	0.798262
EwS_5_6	EwS	EwS_5	EwS, CNA detected, genetic tumor evidence	chr1p	6.65294
EwS_5_6	EwS	EwS_5	EwS, CNA detected, genetic tumor evidence	chr1q	1.71139
EwS_5_6	EwS	EwS_5	EwS, no CNA detected, genetic tumor evidence	chr2p	-2.95558
EwS_5_6	EwS	EwS_5	EwS, CNA detected, genetic tumor evidence	chr2q	-6.16314
EwS_5_6	EwS	EwS_5	EwS, CNA detected, genetic tumor evidence	chr3p	-0.919646
EwS_5_6	EwS	EwS_5	EwS, no CNA detected, genetic tumor evidence	chr3q	-1.23265
EwS_5_6	EwS	EwS_5	EwS, no CNA detected, genetic tumor evidence	chr4p	2.43212
EwS_5_6	EwS	EwS_5	EwS, no CNA detected, genetic tumor evidence	chr4q	-0.0375256
EwS_5_6	EwS	EwS_5	EwS, CNA detected, genetic tumor evidence	chr5p	10.0368
EwS_5_6	EwS	EwS_5	EwS, CNA detected, genetic tumor evidence	chr5q	22.3652
EwS_5_6	EwS	EwS_5	EwS, no CNA detected, genetic tumor evidence	chr6p	-4.13972
EwS_5_6	EwS	EwS_5	EwS, no CNA detected, genetic tumor evidence	chr6q	5.79898
EwS_5_6	EwS	EwS_5	EwS, CNA detected, genetic tumor evidence	chr7p	8.96536
EwS_5_6	EwS	EwS_5	EwS, CNA detected, genetic tumor evidence	chr7q	5.17036
EwS_5_6	EwS	EwS_5	EwS, CNA detected, genetic tumor evidence	chr8p	30.1127
EwS_5_6	EwS	EwS_5	EwS, CNA detected, genetic tumor evidence	chr8q	85.9051
EwS_5_6	EwS	EwS_5	EwS, CNA detected, genetic tumor evidence	chr9p	-15.8703
EwS_5_6	EwS	EwS_5	EwS, CNA detected, genetic tumor evidence	chr9q	0.587588
EwS_5_6	EwS	EwS_5	EwS, CNA detected, genetic tumor evidence	chr10p	-21.5086
EwS_5_6	EwS	EwS_5	EwS, CNA detected, genetic tumor evidence	chr10q	-30.7363
EwS_5_6	EwS	EwS_5	EwS, CNA detected, genetic tumor evidence	chr11p	0.879304
EwS_5_6	EwS	EwS_5	EwS, CNA detected, genetic tumor evidence	chr11q	1.94937
EwS_5_6	EwS	EwS_5	EwS, no CNA detected, genetic tumor evidence	chr12p	-3.26373
EwS_5_6	EwS	EwS_5	EwS, no CNA detected, genetic tumor evidence	chr12q	-1.9441
EwS_5_6	EwS	EwS_5	EwS, CNA detected, genetic tumor evidence	chr13q	-1.00316
EwS_5_6	EwS	EwS_5	EwS, CNA detected, genetic tumor evidence	chr14q	-0.574106
EwS_5_6	EwS	EwS_5	EwS, no CNA detected, genetic tumor evidence	chr15q	2.67856
EwS_5_6	EwS	EwS_5	EwS, no CNA detected, genetic tumor evidence	chr16p	-1.55056
EwS_5_6	EwS	EwS_5	EwS, CNA detected, genetic tumor evidence	chr16q	-64.128
EwS_5_6	EwS	EwS_5	EwS, CNA detected, genetic tumor evidence	chr17p	-29.4719
EwS_5_6	EwS	EwS_5	EwS, CNA detected, genetic tumor evidence	chr17q	-4.92969
EwS_5_6	EwS	EwS_5	EwS, CNA detected, genetic tumor evidence	chr18p	25.4886
EwS_5_6	EwS	EwS_5	EwS, CNA detected, genetic tumor evidence	chr18q	55.1064
EwS_5_6	EwS	EwS_5	EwS, no CNA detected, genetic tumor evidence	chr19q	3.98671
EwS_5_6	EwS	EwS_5	EwS, CNA detected, genetic tumor evidence	chr20p	0.214947
EwS_5_6	EwS	EwS_5	EwS, CNA detected, genetic tumor evidence	chr20q	10.3747
EwS_5_6	EwS	EwS_5	EwS, no CNA detected, genetic tumor evidence	chr21q	-7.205
EwS_5_6	EwS	EwS_5	EwS, CNA detected, genetic tumor evidence	chr22q	-17.7812
EwS_6_1	EwS	EwS_6	EwS, no CNA detected, genetic tumor evidence	chr1p	1.20826
EwS_6_1	EwS	EwS_6	EwS, CNA detected, genetic tumor evidence	chr1q	67.3691
EwS_6_1	EwS	EwS_6	EwS, CNA detected, genetic tumor evidence	chr2p	32.8121
EwS_6_1	EwS	EwS_6	EwS, CNA detected, genetic tumor evidence	chr2q	25.4862
EwS_6_1	EwS	EwS_6	EwS, no CNA detected, genetic tumor evidence	chr3p	0.984318
EwS_6_1	EwS	EwS_6	EwS, no CNA detected, genetic tumor evidence	chr3q	0.329134
EwS_6_1	EwS	EwS_6	EwS, no CNA detected, genetic tumor evidence	chr4p	1.63822
EwS_6_1	EwS	EwS_6	EwS, no CNA detected, genetic tumor evidence	chr4q	-1.08229
EwS_6_1	EwS	EwS_6	EwS, CNA detected, genetic tumor evidence	chr5p	34.2988
EwS_6_1	EwS	EwS_6	EwS, CNA detected, genetic tumor evidence	chr5q	67.0427
EwS_6_1	EwS	EwS_6	EwS, CNA detected, genetic tumor evidence	chr6p	-2.99609
EwS_6_1	EwS	EwS_6	EwS, CNA detected, genetic tumor evidence	chr6q	-0.63064
EwS_6_1	EwS	EwS_6	EwS, no CNA detected, genetic tumor evidence	chr7p	0.425758
EwS_6_1	EwS	EwS_6	EwS, no CNA detected, genetic tumor evidence	chr7q	-3.60344
EwS_6_1	EwS	EwS_6	EwS, CNA detected, genetic tumor evidence	chr8p	36.3959
EwS_6_1	EwS	EwS_6	EwS, CNA detected, genetic tumor evidence	chr8q	111.154
EwS_6_1	EwS	EwS_6	EwS, no CNA detected, genetic tumor evidence	chr9p	-2.04811
EwS_6_1	EwS	EwS_6	EwS, no CNA detected, genetic tumor evidence	chr9q	0.573523
EwS_6_1	EwS	EwS_6	EwS, CNA detected, genetic tumor evidence	chr10p	-3.20091
EwS_6_1	EwS	EwS_6	EwS, CNA detected, genetic tumor evidence	chr10q	3.1096
EwS_6_1	EwS	EwS_6	EwS, no CNA detected, genetic tumor evidence	chr11p	-0.869139
EwS_6_1	EwS	EwS_6	EwS, no CNA detected, genetic tumor evidence	chr11q	2.22427
EwS_6_1	EwS	EwS_6	EwS, CNA detected, genetic tumor evidence	chr12p	35.3267
EwS_6_1	EwS	EwS_6	EwS, CNA detected, genetic tumor evidence	chr12q	37.4546
EwS_6_1	EwS	EwS_6	EwS, CNA detected, genetic tumor evidence	chr13q	42.8113
EwS_6_1	EwS	EwS_6	EwS, no CNA detected, genetic tumor evidence	chr14q	-2.99128
EwS_6_1	EwS	EwS_6	EwS, CNA detected, genetic tumor evidence	chr15q	66.5684
EwS_6_1	EwS	EwS_6	EwS, CNA detected, genetic tumor evidence	chr16p	-2.68104
EwS_6_1	EwS	EwS_6	EwS, CNA detected, genetic tumor evidence	chr16q	-1.46859
EwS_6_1	EwS	EwS_6	EwS, no CNA detected, genetic tumor evidence	chr17p	-1.16502
EwS_6_1	EwS	EwS_6	EwS, no CNA detected, genetic tumor evidence	chr17q	-2.30814
EwS_6_1	EwS	EwS_6	EwS, CNA detected, genetic tumor evidence	chr18p	0.511129
EwS_6_1	EwS	EwS_6	EwS, CNA detected, genetic tumor evidence	chr18q	1.92923
EwS_6_1	EwS	EwS_6	EwS, CNA detected, genetic tumor evidence	chr19q	3.4751
EwS_6_1	EwS	EwS_6	EwS, CNA detected, genetic tumor evidence	chr20p	53.565
EwS_6_1	EwS	EwS_6	EwS, CNA detected, genetic tumor evidence	chr20q	40.0907
EwS_6_1	EwS	EwS_6	EwS, no CNA detected, genetic tumor evidence	chr21q	-0.342886
EwS_6_1	EwS	EwS_6	EwS, no CNA detected, genetic tumor evidence	chr22q	0.732608
EwS_6_4	EwS	EwS_6	EwS, CNA detected, genetic tumor evidence	chr1p	-0.969459
EwS_6_4	EwS	EwS_6	EwS, no CNA detected, genetic tumor evidence	chr1q	1.10041
EwS_6_4	EwS	EwS_6	EwS, no CNA detected, genetic tumor evidence	chr2p	0.318459
EwS_6_4	EwS	EwS_6	EwS, no CNA detected, genetic tumor evidence	chr2q	1.363
EwS_6_4	EwS	EwS_6	EwS, no CNA detected, genetic tumor evidence	chr3p	0.335223
EwS_6_4	EwS	EwS_6	EwS, no CNA detected, genetic tumor evidence	chr3q	0.045985
EwS_6_4	EwS	EwS_6	EwS, no CNA detected, genetic tumor evidence	chr4p	0.928031
EwS_6_4	EwS	EwS_6	EwS, no CNA detected, genetic tumor evidence	chr4q	0.0157113
EwS_6_4	EwS	EwS_6	EwS, no CNA detected, genetic tumor evidence	chr5p	0.0935376
EwS_6_4	EwS	EwS_6	EwS, no CNA detected, genetic tumor evidence	chr5q	2.17927
EwS_6_4	EwS	EwS_6	EwS, no CNA detected, genetic tumor evidence	chr6p	-2.14047
EwS_6_4	EwS	EwS_6	EwS, no CNA detected, genetic tumor evidence	chr6q	1.81719
EwS_6_4	EwS	EwS_6	EwS, no CNA detected, genetic tumor evidence	chr7p	0.726324
EwS_6_4	EwS	EwS_6	EwS, no CNA detected, genetic tumor evidence	chr7q	-0.371118
EwS_6_4	EwS	EwS_6	EwS, no CNA detected, genetic tumor evidence	chr8p	0.43971
EwS_6_4	EwS	EwS_6	EwS, no CNA detected, genetic tumor evidence	chr8q	2.14329
EwS_6_4	EwS	EwS_6	EwS, no CNA detected, genetic tumor evidence	chr9p	0.414613
EwS_6_4	EwS	EwS_6	EwS, no CNA detected, genetic tumor evidence	chr9q	0.827827
EwS_6_4	EwS	EwS_6	EwS, no CNA detected, genetic tumor evidence	chr10p	-1.32454
EwS_6_4	EwS	EwS_6	EwS, no CNA detected, genetic tumor evidence	chr10q	1.67357
EwS_6_4	EwS	EwS_6	EwS, no CNA detected, genetic tumor evidence	chr11p	0.956515
EwS_6_4	EwS	EwS_6	EwS, no CNA detected, genetic tumor evidence	chr11q	-0.52471
EwS_6_4	EwS	EwS_6	EwS, no CNA detected, genetic tumor evidence	chr12p	-0.373664
EwS_6_4	EwS	EwS_6	EwS, no CNA detected, genetic tumor evidence	chr12q	-0.801641
EwS_6_4	EwS	EwS_6	EwS, no CNA detected, genetic tumor evidence	chr13q	-1.10399
EwS_6_4	EwS	EwS_6	EwS, no CNA detected, genetic tumor evidence	chr14q	-2.26712
EwS_6_4	EwS	EwS_6	EwS, no CNA detected, genetic tumor evidence	chr15q	-1.13233
EwS_6_4	EwS	EwS_6	EwS, no CNA detected, genetic tumor evidence	chr16p	-0.608851
EwS_6_4	EwS	EwS_6	EwS, no CNA detected, genetic tumor evidence	chr16q	-0.753828
EwS_6_4	EwS	EwS_6	EwS, CNA detected, genetic tumor evidence	chr17p	0.48031
EwS_6_4	EwS	EwS_6	EwS, CNA detected, genetic tumor evidence	chr17q	-0.77372
EwS_6_4	EwS	EwS_6	EwS, no CNA detected, genetic tumor evidence	chr18p	1.18578
EwS_6_4	EwS	EwS_6	EwS, no CNA detected, genetic tumor evidence	chr18q	-1.87049
EwS_6_4	EwS	EwS_6	EwS, CNA detected, genetic tumor evidence	chr19q	0.0305707
EwS_6_4	EwS	EwS_6	EwS, no CNA detected, genetic tumor evidence	chr20p	-0.679147
EwS_6_4	EwS	EwS_6	EwS, no CNA detected, genetic tumor evidence	chr20q	-0.502992
EwS_6_4	EwS	EwS_6	EwS, no CNA detected, genetic tumor evidence	chr21q	-1.11767
EwS_6_4	EwS	EwS_6	EwS, no CNA detected, genetic tumor evidence	chr22q	-1.1799
EwS_6_5	EwS	EwS_6	EwS, CNA detected, genetic tumor evidence	chr1p	1.59383
EwS_6_5	EwS	EwS_6	EwS, CNA detected, genetic tumor evidence	chr1q	18.0798
EwS_6_5	EwS	EwS_6	EwS, no CNA detected, genetic tumor evidence	chr2p	0.693707
EwS_6_5	EwS	EwS_6	EwS, no CNA detected, genetic tumor evidence	chr2q	2.03975
EwS_6_5	EwS	EwS_6	EwS, no CNA detected, genetic tumor evidence	chr3p	-1.278
EwS_6_5	EwS	EwS_6	EwS, no CNA detected, genetic tumor evidence	chr3q	2.23141
EwS_6_5	EwS	EwS_6	EwS, no CNA detected, genetic tumor evidence	chr4p	1.26666
EwS_6_5	EwS	EwS_6	EwS, no CNA detected, genetic tumor evidence	chr4q	-0.958858
EwS_6_5	EwS	EwS_6	EwS, CNA detected, genetic tumor evidence	chr5p	10.6614
EwS_6_5	EwS	EwS_6	EwS, CNA detected, genetic tumor evidence	chr5q	22.0601
EwS_6_5	EwS	EwS_6	EwS, no CNA detected, genetic tumor evidence	chr6p	-2.43351
EwS_6_5	EwS	EwS_6	EwS, no CNA detected, genetic tumor evidence	chr6q	-0.503246
EwS_6_5	EwS	EwS_6	EwS, no CNA detected, genetic tumor evidence	chr7p	0.639821
EwS_6_5	EwS	EwS_6	EwS, no CNA detected, genetic tumor evidence	chr7q	0.112152
EwS_6_5	EwS	EwS_6	EwS, CNA detected, genetic tumor evidence	chr8p	19.9385
EwS_6_5	EwS	EwS_6	EwS, CNA detected, genetic tumor evidence	chr8q	43.4632
EwS_6_5	EwS	EwS_6	EwS, no CNA detected, genetic tumor evidence	chr9p	-2.61333
EwS_6_5	EwS	EwS_6	EwS, no CNA detected, genetic tumor evidence	chr9q	-0.923287
EwS_6_5	EwS	EwS_6	EwS, CNA detected, genetic tumor evidence	chr10p	-2.43849
EwS_6_5	EwS	EwS_6	EwS, CNA detected, genetic tumor evidence	chr10q	-1.51801
EwS_6_5	EwS	EwS_6	EwS, CNA detected, genetic tumor evidence	chr11p	-1.91885
EwS_6_5	EwS	EwS_6	EwS, no CNA detected, genetic tumor evidence	chr11q	0.0268734
EwS_6_5	EwS	EwS_6	EwS, CNA detected, genetic tumor evidence	chr12p	6.54457
EwS_6_5	EwS	EwS_6	EwS, CNA detected, genetic tumor evidence	chr12q	5.23286
EwS_6_5	EwS	EwS_6	EwS, no CNA detected, genetic tumor evidence	chr13q	-3.20853
EwS_6_5	EwS	EwS_6	EwS, CNA detected, genetic tumor evidence	chr14q	-1.86517
EwS_6_5	EwS	EwS_6	EwS, CNA detected, genetic tumor evidence	chr15q	12.3003
EwS_6_5	EwS	EwS_6	EwS, CNA detected, genetic tumor evidence	chr16p	-1.40574
EwS_6_5	EwS	EwS_6	EwS, CNA detected, genetic tumor evidence	chr16q	-6.33763
EwS_6_5	EwS	EwS_6	EwS, CNA detected, genetic tumor evidence	chr17p	-8.09775
EwS_6_5	EwS	EwS_6	EwS, CNA detected, genetic tumor evidence	chr17q	3.61107
EwS_6_5	EwS	EwS_6	EwS, CNA detected, genetic tumor evidence	chr18p	2.21607
EwS_6_5	EwS	EwS_6	EwS, CNA detected, genetic tumor evidence	chr18q	12.5637
EwS_6_5	EwS	EwS_6	EwS, CNA detected, genetic tumor evidence	chr19q	-0.43948
EwS_6_5	EwS	EwS_6	EwS, CNA detected, genetic tumor evidence	chr20p	5.63353
EwS_6_5	EwS	EwS_6	EwS, CNA detected, genetic tumor evidence	chr20q	12.7349
EwS_6_5	EwS	EwS_6	EwS, no CNA detected, genetic tumor evidence	chr21q	-2.18495
EwS_6_5	EwS	EwS_6	EwS, no CNA detected, genetic tumor evidence	chr22q	-1.23555
EwS_6_6	EwS	EwS_6	EwS, no CNA detected, genetic tumor evidence	chr1p	4.65724
EwS_6_6	EwS	EwS_6	EwS, CNA detected, genetic tumor evidence	chr1q	10.2867
EwS_6_6	EwS	EwS_6	EwS, no CNA detected, genetic tumor evidence	chr2p	-2.18039
EwS_6_6	EwS	EwS_6	EwS, CNA detected, genetic tumor evidence	chr2q	2.19297
EwS_6_6	EwS	EwS_6	EwS, no CNA detected, genetic tumor evidence	chr3p	-4.2085
EwS_6_6	EwS	EwS_6	EwS, no CNA detected, genetic tumor evidence	chr3q	-0.446204
EwS_6_6	EwS	EwS_6	EwS, no CNA detected, genetic tumor evidence	chr4p	0.256747
EwS_6_6	EwS	EwS_6	EwS, no CNA detected, genetic tumor evidence	chr4q	-1.20112
EwS_6_6	EwS	EwS_6	EwS, CNA detected, genetic tumor evidence	chr5p	2.91512
EwS_6_6	EwS	EwS_6	EwS, CNA detected, genetic tumor evidence	chr5q	7.0845
EwS_6_6	EwS	EwS_6	EwS, no CNA detected, genetic tumor evidence	chr6p	-2.4024
EwS_6_6	EwS	EwS_6	EwS, no CNA detected, genetic tumor evidence	chr6q	2.58062
EwS_6_6	EwS	EwS_6	EwS, no CNA detected, genetic tumor evidence	chr7p	0.0713866
EwS_6_6	EwS	EwS_6	EwS, no CNA detected, genetic tumor evidence	chr7q	-0.0500455
EwS_6_6	EwS	EwS_6	EwS, CNA detected, genetic tumor evidence	chr8p	13.608
EwS_6_6	EwS	EwS_6	EwS, CNA detected, genetic tumor evidence	chr8q	26.118
EwS_6_6	EwS	EwS_6	EwS, CNA detected, genetic tumor evidence	chr9p	-2.44249
EwS_6_6	EwS	EwS_6	EwS, no CNA detected, genetic tumor evidence	chr9q	2.08516
EwS_6_6	EwS	EwS_6	EwS, CNA detected, genetic tumor evidence	chr10p	-1.96673
EwS_6_6	EwS	EwS_6	EwS, no CNA detected, genetic tumor evidence	chr10q	1.4696
EwS_6_6	EwS	EwS_6	EwS, CNA detected, genetic tumor evidence	chr11p	-1.6459
EwS_6_6	EwS	EwS_6	EwS, no CNA detected, genetic tumor evidence	chr11q	-0.60927
EwS_6_6	EwS	EwS_6	EwS, CNA detected, genetic tumor evidence	chr12p	2.35409
EwS_6_6	EwS	EwS_6	EwS, CNA detected, genetic tumor evidence	chr12q	3.76138
EwS_6_6	EwS	EwS_6	EwS, no CNA detected, genetic tumor evidence	chr13q	-2.22954
EwS_6_6	EwS	EwS_6	EwS, no CNA detected, genetic tumor evidence	chr14q	-1.67006
EwS_6_6	EwS	EwS_6	EwS, CNA detected, genetic tumor evidence	chr15q	8.8283
EwS_6_6	EwS	EwS_6	EwS, no CNA detected, genetic tumor evidence	chr16p	-0.551371
EwS_6_6	EwS	EwS_6	EwS, no CNA detected, genetic tumor evidence	chr16q	-4.21598
EwS_6_6	EwS	EwS_6	EwS, no CNA detected, genetic tumor evidence	chr17p	-4.50652
EwS_6_6	EwS	EwS_6	EwS, no CNA detected, genetic tumor evidence	chr17q	0.1405
EwS_6_6	EwS	EwS_6	EwS, no CNA detected, genetic tumor evidence	chr18p	-0.44678
EwS_6_6	EwS	EwS_6	EwS, no CNA detected, genetic tumor evidence	chr18q	8.86087
EwS_6_6	EwS	EwS_6	EwS, CNA detected, genetic tumor evidence	chr19q	0.380182
EwS_6_6	EwS	EwS_6	EwS, CNA detected, genetic tumor evidence	chr20p	4.78137
EwS_6_6	EwS	EwS_6	EwS, CNA detected, genetic tumor evidence	chr20q	8.1736
EwS_6_6	EwS	EwS_6	EwS, no CNA detected, genetic tumor evidence	chr21q	-2.40706
EwS_6_6	EwS	EwS_6	EwS, no CNA detected, genetic tumor evidence	chr22q	-0.709303
EwS_7_1	EwS	EwS_7	EwS, no CNA detected, genetic tumor evidence	chr1p	1.28082
EwS_7_1	EwS	EwS_7	EwS, no CNA detected, genetic tumor evidence	chr1q	-3.2568
EwS_7_1	EwS	EwS_7	EwS, no CNA detected, genetic tumor evidence	chr2p	-1.46321
EwS_7_1	EwS	EwS_7	EwS, CNA detected, genetic tumor evidence	chr2q	2.81919
EwS_7_1	EwS	EwS_7	EwS, no CNA detected, genetic tumor evidence	chr3p	1.40246
EwS_7_1	EwS	EwS_7	EwS, no CNA detected, genetic tumor evidence	chr3q	0.506123
EwS_7_1	EwS	EwS_7	EwS, CNA detected, genetic tumor evidence	chr4p	2.02251
EwS_7_1	EwS	EwS_7	EwS, CNA detected, genetic tumor evidence	chr4q	1.41159
EwS_7_1	EwS	EwS_7	EwS, CNA detected, genetic tumor evidence	chr5p	1.4017
EwS_7_1	EwS	EwS_7	EwS, CNA detected, genetic tumor evidence	chr5q	1.96611
EwS_7_1	EwS	EwS_7	EwS, CNA detected, genetic tumor evidence	chr6p	-4.14789
EwS_7_1	EwS	EwS_7	EwS, CNA detected, genetic tumor evidence	chr6q	1.97006
EwS_7_1	EwS	EwS_7	EwS, no CNA detected, genetic tumor evidence	chr7p	1.00369
EwS_7_1	EwS	EwS_7	EwS, no CNA detected, genetic tumor evidence	chr7q	-1.09199
EwS_7_1	EwS	EwS_7	EwS, no CNA detected, genetic tumor evidence	chr8p	3.97534
EwS_7_1	EwS	EwS_7	EwS, no CNA detected, genetic tumor evidence	chr8q	6.98756
EwS_7_1	EwS	EwS_7	EwS, no CNA detected, genetic tumor evidence	chr9p	0.527938
EwS_7_1	EwS	EwS_7	EwS, no CNA detected, genetic tumor evidence	chr9q	0.236852
EwS_7_1	EwS	EwS_7	EwS, no CNA detected, genetic tumor evidence	chr10p	-0.994364
EwS_7_1	EwS	EwS_7	EwS, no CNA detected, genetic tumor evidence	chr10q	3.34886
EwS_7_1	EwS	EwS_7	EwS, CNA detected, genetic tumor evidence	chr11p	0.0163199
EwS_7_1	EwS	EwS_7	EwS, CNA detected, genetic tumor evidence	chr11q	1.05315
EwS_7_1	EwS	EwS_7	EwS, CNA detected, genetic tumor evidence	chr12p	-5.56891
EwS_7_1	EwS	EwS_7	EwS, CNA detected, genetic tumor evidence	chr12q	-2.94504
EwS_7_1	EwS	EwS_7	EwS, no CNA detected, genetic tumor evidence	chr13q	-0.15529
EwS_7_1	EwS	EwS_7	EwS, no CNA detected, genetic tumor evidence	chr14q	-0.143732
EwS_7_1	EwS	EwS_7	EwS, no CNA detected, genetic tumor evidence	chr15q	-1.24308
EwS_7_1	EwS	EwS_7	EwS, no CNA detected, genetic tumor evidence	chr16p	-1.27114
EwS_7_1	EwS	EwS_7	EwS, no CNA detected, genetic tumor evidence	chr16q	0.382193
EwS_7_1	EwS	EwS_7	EwS, no CNA detected, genetic tumor evidence	chr17p	-0.624218
EwS_7_1	EwS	EwS_7	EwS, no CNA detected, genetic tumor evidence	chr17q	-3.00608
EwS_7_1	EwS	EwS_7	EwS, CNA detected, genetic tumor evidence	chr18p	-1.75228
EwS_7_1	EwS	EwS_7	EwS, CNA detected, genetic tumor evidence	chr18q	2.31649
EwS_7_1	EwS	EwS_7	EwS, no CNA detected, genetic tumor evidence	chr19q	7.76379
EwS_7_1	EwS	EwS_7	EwS, CNA detected, genetic tumor evidence	chr20p	2.72816
EwS_7_1	EwS	EwS_7	EwS, CNA detected, genetic tumor evidence	chr20q	1.42372
EwS_7_1	EwS	EwS_7	EwS, no CNA detected, genetic tumor evidence	chr21q	-2.91564
EwS_7_1	EwS	EwS_7	EwS, no CNA detected, genetic tumor evidence	chr22q	-0.772742
EwS_7_5	EwS	EwS_7	EwS, no CNA detected, genetic tumor evidence	chr1p	0.447
EwS_7_5	EwS	EwS_7	EwS, no CNA detected, genetic tumor evidence	chr1q	-1.32592
EwS_7_5	EwS	EwS_7	EwS, no CNA detected, genetic tumor evidence	chr2p	0.15263
EwS_7_5	EwS	EwS_7	EwS, no CNA detected, genetic tumor evidence	chr2q	0.99078
EwS_7_5	EwS	EwS_7	EwS, no CNA detected, genetic tumor evidence	chr3p	-0.524578
EwS_7_5	EwS	EwS_7	EwS, no CNA detected, genetic tumor evidence	chr3q	-0.265177
EwS_7_5	EwS	EwS_7	EwS, no CNA detected, genetic tumor evidence	chr4p	2.12844
EwS_7_5	EwS	EwS_7	EwS, no CNA detected, genetic tumor evidence	chr4q	0.351394
EwS_7_5	EwS	EwS_7	EwS, no CNA detected, genetic tumor evidence	chr5p	1.60502
EwS_7_5	EwS	EwS_7	EwS, no CNA detected, genetic tumor evidence	chr5q	-0.491177
EwS_7_5	EwS	EwS_7	EwS, no CNA detected, genetic tumor evidence	chr6p	-2.74325
EwS_7_5	EwS	EwS_7	EwS, no CNA detected, genetic tumor evidence	chr6q	-1.25076
EwS_7_5	EwS	EwS_7	EwS, no CNA detected, genetic tumor evidence	chr7p	1.42896
EwS_7_5	EwS	EwS_7	EwS, no CNA detected, genetic tumor evidence	chr7q	-1.79928
EwS_7_5	EwS	EwS_7	EwS, no CNA detected, genetic tumor evidence	chr8p	1.20952
EwS_7_5	EwS	EwS_7	EwS, no CNA detected, genetic tumor evidence	chr8q	1.40857
EwS_7_5	EwS	EwS_7	EwS, no CNA detected, genetic tumor evidence	chr9p	0.791742
EwS_7_5	EwS	EwS_7	EwS, no CNA detected, genetic tumor evidence	chr9q	-0.769951
EwS_7_5	EwS	EwS_7	EwS, no CNA detected, genetic tumor evidence	chr10p	-1.02719
EwS_7_5	EwS	EwS_7	EwS, no CNA detected, genetic tumor evidence	chr10q	2.67611
EwS_7_5	EwS	EwS_7	EwS, no CNA detected, genetic tumor evidence	chr11p	0.543354
EwS_7_5	EwS	EwS_7	EwS, no CNA detected, genetic tumor evidence	chr11q	-0.0146048
EwS_7_5	EwS	EwS_7	EwS, no CNA detected, genetic tumor evidence	chr12p	-1.5011
EwS_7_5	EwS	EwS_7	EwS, no CNA detected, genetic tumor evidence	chr12q	-2.12552
EwS_7_5	EwS	EwS_7	EwS, no CNA detected, genetic tumor evidence	chr13q	0.741085
EwS_7_5	EwS	EwS_7	EwS, no CNA detected, genetic tumor evidence	chr14q	-0.808887
EwS_7_5	EwS	EwS_7	EwS, no CNA detected, genetic tumor evidence	chr15q	-0.242372
EwS_7_5	EwS	EwS_7	EwS, CNA detected, genetic tumor evidence	chr16p	-0.766863
EwS_7_5	EwS	EwS_7	EwS, CNA detected, genetic tumor evidence	chr16q	1.36379
EwS_7_5	EwS	EwS_7	EwS, CNA detected, genetic tumor evidence	chr17p	1.3197
EwS_7_5	EwS	EwS_7	EwS, CNA detected, genetic tumor evidence	chr17q	-1.76575
EwS_7_5	EwS	EwS_7	EwS, no CNA detected, genetic tumor evidence	chr18p	1.58351
EwS_7_5	EwS	EwS_7	EwS, no CNA detected, genetic tumor evidence	chr18q	2.76853
EwS_7_5	EwS	EwS_7	EwS, CNA detected, genetic tumor evidence	chr19q	2.73161
EwS_7_5	EwS	EwS_7	EwS, no CNA detected, genetic tumor evidence	chr20p	0.584263
EwS_7_5	EwS	EwS_7	EwS, no CNA detected, genetic tumor evidence	chr20q	-0.0207692
EwS_7_5	EwS	EwS_7	EwS, no CNA detected, genetic tumor evidence	chr21q	-0.788293
EwS_7_5	EwS	EwS_7	EwS, no CNA detected, genetic tumor evidence	chr22q	0.393504
EwS_7_6	EwS	EwS_7	EwS, CNA detected, genetic tumor evidence	chr1p	0.860558
EwS_7_6	EwS	EwS_7	EwS, no CNA detected, genetic tumor evidence	chr1q	-0.803881
EwS_7_6	EwS	EwS_7	EwS, no CNA detected, genetic tumor evidence	chr2p	0.896848
EwS_7_6	EwS	EwS_7	EwS, no CNA detected, genetic tumor evidence	chr2q	1.11336
EwS_7_6	EwS	EwS_7	EwS, no CNA detected, genetic tumor evidence	chr3p	0.933095
EwS_7_6	EwS	EwS_7	EwS, no CNA detected, genetic tumor evidence	chr3q	0.633585
EwS_7_6	EwS	EwS_7	EwS, no CNA detected, genetic tumor evidence	chr4p	1.76173
EwS_7_6	EwS	EwS_7	EwS, no CNA detected, genetic tumor evidence	chr4q	-0.360648
EwS_7_6	EwS	EwS_7	EwS, no CNA detected, genetic tumor evidence	chr5p	1.05842
EwS_7_6	EwS	EwS_7	EwS, no CNA detected, genetic tumor evidence	chr5q	0.449671
EwS_7_6	EwS	EwS_7	EwS, no CNA detected, genetic tumor evidence	chr6p	-2.50579
EwS_7_6	EwS	EwS_7	EwS, no CNA detected, genetic tumor evidence	chr6q	-0.875677
EwS_7_6	EwS	EwS_7	EwS, no CNA detected, genetic tumor evidence	chr7p	1.77876
EwS_7_6	EwS	EwS_7	EwS, no CNA detected, genetic tumor evidence	chr7q	-1.93793
EwS_7_6	EwS	EwS_7	EwS, no CNA detected, genetic tumor evidence	chr8p	1.30733
EwS_7_6	EwS	EwS_7	EwS, no CNA detected, genetic tumor evidence	chr8q	1.35932
EwS_7_6	EwS	EwS_7	EwS, no CNA detected, genetic tumor evidence	chr9p	1.56793
EwS_7_6	EwS	EwS_7	EwS, no CNA detected, genetic tumor evidence	chr9q	0.248529
EwS_7_6	EwS	EwS_7	EwS, CNA detected, genetic tumor evidence	chr10p	-0.869916
EwS_7_6	EwS	EwS_7	EwS, CNA detected, genetic tumor evidence	chr10q	2.3205
EwS_7_6	EwS	EwS_7	EwS, no CNA detected, genetic tumor evidence	chr11p	1.47115
EwS_7_6	EwS	EwS_7	EwS, no CNA detected, genetic tumor evidence	chr11q	0.087906
EwS_7_6	EwS	EwS_7	EwS, no CNA detected, genetic tumor evidence	chr12p	-1.44178
EwS_7_6	EwS	EwS_7	EwS, no CNA detected, genetic tumor evidence	chr12q	-2.02935
EwS_7_6	EwS	EwS_7	EwS, no CNA detected, genetic tumor evidence	chr13q	0.301278
EwS_7_6	EwS	EwS_7	EwS, no CNA detected, genetic tumor evidence	chr14q	-1.27416
EwS_7_6	EwS	EwS_7	EwS, no CNA detected, genetic tumor evidence	chr15q	-0.717623
EwS_7_6	EwS	EwS_7	EwS, no CNA detected, genetic tumor evidence	chr16p	-0.678227
EwS_7_6	EwS	EwS_7	EwS, no CNA detected, genetic tumor evidence	chr16q	0.889145
EwS_7_6	EwS	EwS_7	EwS, no CNA detected, genetic tumor evidence	chr17p	-0.508286
EwS_7_6	EwS	EwS_7	EwS, no CNA detected, genetic tumor evidence	chr17q	-2.13511
EwS_7_6	EwS	EwS_7	EwS, no CNA detected, genetic tumor evidence	chr18p	1.12244
EwS_7_6	EwS	EwS_7	EwS, no CNA detected, genetic tumor evidence	chr18q	2.4902
EwS_7_6	EwS	EwS_7	EwS, CNA detected, genetic tumor evidence	chr19q	2.18601
EwS_7_6	EwS	EwS_7	EwS, no CNA detected, genetic tumor evidence	chr20p	1.26264
EwS_7_6	EwS	EwS_7	EwS, no CNA detected, genetic tumor evidence	chr20q	0.392058
EwS_7_6	EwS	EwS_7	EwS, no CNA detected, genetic tumor evidence	chr21q	-1.52154
EwS_7_6	EwS	EwS_7	EwS, no CNA detected, genetic tumor evidence	chr22q	-0.169037
EwS_7_7	EwS	EwS_7	EwS, CNA detected, genetic tumor evidence	chr1p	-2.62791
EwS_7_7	EwS	EwS_7	EwS, CNA detected, genetic tumor evidence	chr1q	-2.90891
EwS_7_7	EwS	EwS_7	EwS, CNA detected, genetic tumor evidence	chr2p	-3.10436
EwS_7_7	EwS	EwS_7	EwS, CNA detected, genetic tumor evidence	chr2q	0.25594
EwS_7_7	EwS	EwS_7	EwS, CNA detected, genetic tumor evidence	chr3p	-0.398857
EwS_7_7	EwS	EwS_7	EwS, CNA detected, genetic tumor evidence	chr3q	-1.18835
EwS_7_7	EwS	EwS_7	EwS, no CNA detected, genetic tumor evidence	chr4p	-0.021288
EwS_7_7	EwS	EwS_7	EwS, CNA detected, genetic tumor evidence	chr4q	2.83213
EwS_7_7	EwS	EwS_7	EwS, CNA detected, genetic tumor evidence	chr5p	-0.985676
EwS_7_7	EwS	EwS_7	EwS, CNA detected, genetic tumor evidence	chr5q	2.45985
EwS_7_7	EwS	EwS_7	EwS, CNA detected, genetic tumor evidence	chr6p	-2.28011
EwS_7_7	EwS	EwS_7	EwS, CNA detected, genetic tumor evidence	chr6q	4.0958
EwS_7_7	EwS	EwS_7	EwS, CNA detected, genetic tumor evidence	chr7p	-1.5876
EwS_7_7	EwS	EwS_7	EwS, CNA detected, genetic tumor evidence	chr7q	-1.70442
EwS_7_7	EwS	EwS_7	EwS, CNA detected, genetic tumor evidence	chr8p	0.591327
EwS_7_7	EwS	EwS_7	EwS, CNA detected, genetic tumor evidence	chr8q	0.590569
EwS_7_7	EwS	EwS_7	EwS, no CNA detected, genetic tumor evidence	chr9p	2.48377
EwS_7_7	EwS	EwS_7	EwS, no CNA detected, genetic tumor evidence	chr9q	-2.1073
EwS_7_7	EwS	EwS_7	EwS, CNA detected, genetic tumor evidence	chr10p	0.482298
EwS_7_7	EwS	EwS_7	EwS, CNA detected, genetic tumor evidence	chr10q	-0.758199
EwS_7_7	EwS	EwS_7	EwS, CNA detected, genetic tumor evidence	chr11p	-2.00821
EwS_7_7	EwS	EwS_7	EwS, CNA detected, genetic tumor evidence	chr11q	-0.879816
EwS_7_7	EwS	EwS_7	EwS, CNA detected, genetic tumor evidence	chr12p	-0.777992
EwS_7_7	EwS	EwS_7	EwS, CNA detected, genetic tumor evidence	chr12q	-0.387405
EwS_7_7	EwS	EwS_7	EwS, CNA detected, genetic tumor evidence	chr13q	-0.296683
EwS_7_7	EwS	EwS_7	EwS, CNA detected, genetic tumor evidence	chr14q	-1.5721
EwS_7_7	EwS	EwS_7	EwS, CNA detected, genetic tumor evidence	chr15q	-1.02545
EwS_7_7	EwS	EwS_7	EwS, CNA detected, genetic tumor evidence	chr16p	-3.84421
EwS_7_7	EwS	EwS_7	EwS, CNA detected, genetic tumor evidence	chr16q	-0.481547
EwS_7_7	EwS	EwS_7	EwS, CNA detected, genetic tumor evidence	chr17p	-4.68251
EwS_7_7	EwS	EwS_7	EwS, CNA detected, genetic tumor evidence	chr17q	-1.2764
EwS_7_7	EwS	EwS_7	EwS, CNA detected, genetic tumor evidence	chr18p	1.63659
EwS_7_7	EwS	EwS_7	EwS, CNA detected, genetic tumor evidence	chr18q	3.55686
EwS_7_7	EwS	EwS_7	EwS, CNA detected, genetic tumor evidence	chr19q	-2.10726
EwS_7_7	EwS	EwS_7	EwS, CNA detected, genetic tumor evidence	chr20p	-0.554514
EwS_7_7	EwS	EwS_7	EwS, CNA detected, genetic tumor evidence	chr20q	-0.713864
EwS_7_7	EwS	EwS_7	EwS, CNA detected, genetic tumor evidence	chr21q	-2.28261
EwS_7_7	EwS	EwS_7	EwS, CNA detected, genetic tumor evidence	chr22q	-1.53832
EwS_8_1	EwS	EwS_8	EwS, no CNA detected, genetic tumor evidence	chr1p	3.35952
EwS_8_1	EwS	EwS_8	EwS, no CNA detected, genetic tumor evidence	chr1q	-2.99462
EwS_8_1	EwS	EwS_8	EwS, no CNA detected, genetic tumor evidence	chr2p	0.977041
EwS_8_1	EwS	EwS_8	EwS, no CNA detected, genetic tumor evidence	chr2q	2.56224
EwS_8_1	EwS	EwS_8	EwS, no CNA detected, genetic tumor evidence	chr3p	-2.74397
EwS_8_1	EwS	EwS_8	EwS, no CNA detected, genetic tumor evidence	chr3q	-2.81109
EwS_8_1	EwS	EwS_8	EwS, no CNA detected, genetic tumor evidence	chr4p	3.13489
EwS_8_1	EwS	EwS_8	EwS, no CNA detected, genetic tumor evidence	chr4q	0.145953
EwS_8_1	EwS	EwS_8	EwS, CNA detected, genetic tumor evidence	chr5p	2.08305
EwS_8_1	EwS	EwS_8	EwS, CNA detected, genetic tumor evidence	chr5q	3.69448
EwS_8_1	EwS	EwS_8	EwS, no CNA detected, genetic tumor evidence	chr6p	-1.85683
EwS_8_1	EwS	EwS_8	EwS, no CNA detected, genetic tumor evidence	chr6q	0.902859
EwS_8_1	EwS	EwS_8	EwS, no CNA detected, genetic tumor evidence	chr7p	-0.0509918
EwS_8_1	EwS	EwS_8	EwS, no CNA detected, genetic tumor evidence	chr7q	0.662021
EwS_8_1	EwS	EwS_8	EwS, CNA detected, genetic tumor evidence	chr8p	7.46956
EwS_8_1	EwS	EwS_8	EwS, CNA detected, genetic tumor evidence	chr8q	9.27598
EwS_8_1	EwS	EwS_8	EwS, no CNA detected, genetic tumor evidence	chr9p	2.48042
EwS_8_1	EwS	EwS_8	EwS, no CNA detected, genetic tumor evidence	chr9q	0.58133
EwS_8_1	EwS	EwS_8	EwS, no CNA detected, genetic tumor evidence	chr10p	-1.09107
EwS_8_1	EwS	EwS_8	EwS, no CNA detected, genetic tumor evidence	chr10q	2.2961
EwS_8_1	EwS	EwS_8	EwS, no CNA detected, genetic tumor evidence	chr11p	-1.4363
EwS_8_1	EwS	EwS_8	EwS, no CNA detected, genetic tumor evidence	chr11q	0.718744
EwS_8_1	EwS	EwS_8	EwS, no CNA detected, genetic tumor evidence	chr12p	-3.31133
EwS_8_1	EwS	EwS_8	EwS, no CNA detected, genetic tumor evidence	chr12q	-0.252999
EwS_8_1	EwS	EwS_8	EwS, no CNA detected, genetic tumor evidence	chr13q	-1.028
EwS_8_1	EwS	EwS_8	EwS, no CNA detected, genetic tumor evidence	chr14q	-0.202481
EwS_8_1	EwS	EwS_8	EwS, no CNA detected, genetic tumor evidence	chr15q	-1.9923
EwS_8_1	EwS	EwS_8	EwS, no CNA detected, genetic tumor evidence	chr16p	2.04164
EwS_8_1	EwS	EwS_8	EwS, CNA detected, genetic tumor evidence	chr16q	-13.4739
EwS_8_1	EwS	EwS_8	EwS, no CNA detected, genetic tumor evidence	chr17p	0.843653
EwS_8_1	EwS	EwS_8	EwS, no CNA detected, genetic tumor evidence	chr17q	-2.45388
EwS_8_1	EwS	EwS_8	EwS, CNA detected, genetic tumor evidence	chr18p	-5.5341
EwS_8_1	EwS	EwS_8	EwS, no CNA detected, genetic tumor evidence	chr18q	3.32707
EwS_8_1	EwS	EwS_8	EwS, no CNA detected, genetic tumor evidence	chr19q	3.50975
EwS_8_1	EwS	EwS_8	EwS, CNA detected, genetic tumor evidence	chr20p	3.37902
EwS_8_1	EwS	EwS_8	EwS, CNA detected, genetic tumor evidence	chr20q	4.35395
EwS_8_1	EwS	EwS_8	EwS, no CNA detected, genetic tumor evidence	chr21q	-3.16979
EwS_8_1	EwS	EwS_8	EwS, no CNA detected, genetic tumor evidence	chr22q	-1.46466
EwS_8_2	EwS	EwS_8	EwS, CNA detected, genetic tumor evidence	chr1p	5.35657
EwS_8_2	EwS	EwS_8	EwS, no CNA detected, genetic tumor evidence	chr1q	-0.650136
EwS_8_2	EwS	EwS_8	EwS, no CNA detected, genetic tumor evidence	chr2p	1.42028
EwS_8_2	EwS	EwS_8	EwS, no CNA detected, genetic tumor evidence	chr2q	1.72658
EwS_8_2	EwS	EwS_8	EwS, CNA detected, genetic tumor evidence	chr3p	1.03125
EwS_8_2	EwS	EwS_8	EwS, no CNA detected, genetic tumor evidence	chr3q	0.345849
EwS_8_2	EwS	EwS_8	EwS, CNA detected, genetic tumor evidence	chr4p	2.47179
EwS_8_2	EwS	EwS_8	EwS, no CNA detected, genetic tumor evidence	chr4q	-1.50312
EwS_8_2	EwS	EwS_8	EwS, CNA detected, genetic tumor evidence	chr5p	20.6205
EwS_8_2	EwS	EwS_8	EwS, CNA detected, genetic tumor evidence	chr5q	43.7513
EwS_8_2	EwS	EwS_8	EwS, no CNA detected, genetic tumor evidence	chr6p	-4.94313
EwS_8_2	EwS	EwS_8	EwS, no CNA detected, genetic tumor evidence	chr6q	-0.727874
EwS_8_2	EwS	EwS_8	EwS, no CNA detected, genetic tumor evidence	chr7p	1.09369
EwS_8_2	EwS	EwS_8	EwS, no CNA detected, genetic tumor evidence	chr7q	-1.13205
EwS_8_2	EwS	EwS_8	EwS, CNA detected, genetic tumor evidence	chr8p	26.3305
EwS_8_2	EwS	EwS_8	EwS, CNA detected, genetic tumor evidence	chr8q	58.9295
EwS_8_2	EwS	EwS_8	EwS, CNA detected, genetic tumor evidence	chr9p	1.29693
EwS_8_2	EwS	EwS_8	EwS, CNA detected, genetic tumor evidence	chr9q	2.38625
EwS_8_2	EwS	EwS_8	EwS, CNA detected, genetic tumor evidence	chr10p	-1.82187
EwS_8_2	EwS	EwS_8	EwS, CNA detected, genetic tumor evidence	chr10q	4.20507
EwS_8_2	EwS	EwS_8	EwS, CNA detected, genetic tumor evidence	chr11p	1.81182
EwS_8_2	EwS	EwS_8	EwS, CNA detected, genetic tumor evidence	chr11q	1.64176
EwS_8_2	EwS	EwS_8	EwS, no CNA detected, genetic tumor evidence	chr12p	-1.83247
EwS_8_2	EwS	EwS_8	EwS, CNA detected, genetic tumor evidence	chr12q	-1.12084
EwS_8_2	EwS	EwS_8	EwS, CNA detected, genetic tumor evidence	chr13q	-4.37235
EwS_8_2	EwS	EwS_8	EwS, no CNA detected, genetic tumor evidence	chr14q	-0.896217
EwS_8_2	EwS	EwS_8	EwS, no CNA detected, genetic tumor evidence	chr15q	-0.163199
EwS_8_2	EwS	EwS_8	EwS, CNA detected, genetic tumor evidence	chr16p	1.36248
EwS_8_2	EwS	EwS_8	EwS, CNA detected, genetic tumor evidence	chr16q	-45.8019
EwS_8_2	EwS	EwS_8	EwS, CNA detected, genetic tumor evidence	chr17p	-0.737486
EwS_8_2	EwS	EwS_8	EwS, CNA detected, genetic tumor evidence	chr17q	-2.53411
EwS_8_2	EwS	EwS_8	EwS, CNA detected, genetic tumor evidence	chr18p	-20.4876
EwS_8_2	EwS	EwS_8	EwS, no CNA detected, genetic tumor evidence	chr18q	4.08486
EwS_8_2	EwS	EwS_8	EwS, no CNA detected, genetic tumor evidence	chr19q	2.83612
EwS_8_2	EwS	EwS_8	EwS, CNA detected, genetic tumor evidence	chr20p	26.7481
EwS_8_2	EwS	EwS_8	EwS, CNA detected, genetic tumor evidence	chr20q	18.1537
EwS_8_2	EwS	EwS_8	EwS, no CNA detected, genetic tumor evidence	chr21q	-5.82373
EwS_8_2	EwS	EwS_8	EwS, no CNA detected, genetic tumor evidence	chr22q	-0.498044
EwS_8_3	EwS	EwS_8	EwS, no CNA detected, genetic tumor evidence	chr1p	1.29458
EwS_8_3	EwS	EwS_8	EwS, no CNA detected, genetic tumor evidence	chr1q	-1.50827
EwS_8_3	EwS	EwS_8	EwS, no CNA detected, genetic tumor evidence	chr2p	0.161989
EwS_8_3	EwS	EwS_8	EwS, no CNA detected, genetic tumor evidence	chr2q	2.01161
EwS_8_3	EwS	EwS_8	EwS, no CNA detected, genetic tumor evidence	chr3p	1.80655
EwS_8_3	EwS	EwS_8	EwS, no CNA detected, genetic tumor evidence	chr3q	0.316265
EwS_8_3	EwS	EwS_8	EwS, no CNA detected, genetic tumor evidence	chr4p	1.76968
EwS_8_3	EwS	EwS_8	EwS, no CNA detected, genetic tumor evidence	chr4q	0.265256
EwS_8_3	EwS	EwS_8	EwS, no CNA detected, genetic tumor evidence	chr5p	1.44753
EwS_8_3	EwS	EwS_8	EwS, no CNA detected, genetic tumor evidence	chr5q	1.24556
EwS_8_3	EwS	EwS_8	EwS, no CNA detected, genetic tumor evidence	chr6p	-3.95429
EwS_8_3	EwS	EwS_8	EwS, no CNA detected, genetic tumor evidence	chr6q	-0.325232
EwS_8_3	EwS	EwS_8	EwS, no CNA detected, genetic tumor evidence	chr7p	1.78562
EwS_8_3	EwS	EwS_8	EwS, no CNA detected, genetic tumor evidence	chr7q	-0.500235
EwS_8_3	EwS	EwS_8	EwS, no CNA detected, genetic tumor evidence	chr8p	1.57802
EwS_8_3	EwS	EwS_8	EwS, no CNA detected, genetic tumor evidence	chr8q	3.93477
EwS_8_3	EwS	EwS_8	EwS, no CNA detected, genetic tumor evidence	chr9p	1.25142
EwS_8_3	EwS	EwS_8	EwS, no CNA detected, genetic tumor evidence	chr9q	0.112301
EwS_8_3	EwS	EwS_8	EwS, no CNA detected, genetic tumor evidence	chr10p	-1.65176
EwS_8_3	EwS	EwS_8	EwS, no CNA detected, genetic tumor evidence	chr10q	3.12828
EwS_8_3	EwS	EwS_8	EwS, no CNA detected, genetic tumor evidence	chr11p	0.217815
EwS_8_3	EwS	EwS_8	EwS, no CNA detected, genetic tumor evidence	chr11q	-0.55839
EwS_8_3	EwS	EwS_8	EwS, no CNA detected, genetic tumor evidence	chr12p	-1.37041
EwS_8_3	EwS	EwS_8	EwS, no CNA detected, genetic tumor evidence	chr12q	-1.90861
EwS_8_3	EwS	EwS_8	EwS, no CNA detected, genetic tumor evidence	chr13q	-2.62081
EwS_8_3	EwS	EwS_8	EwS, no CNA detected, genetic tumor evidence	chr14q	-1.47327
EwS_8_3	EwS	EwS_8	EwS, no CNA detected, genetic tumor evidence	chr15q	-0.433637
EwS_8_3	EwS	EwS_8	EwS, CNA detected, genetic tumor evidence	chr16p	1.35206
EwS_8_3	EwS	EwS_8	EwS, no CNA detected, genetic tumor evidence	chr16q	1.06977
EwS_8_3	EwS	EwS_8	EwS, no CNA detected, genetic tumor evidence	chr17p	-0.438963
EwS_8_3	EwS	EwS_8	EwS, no CNA detected, genetic tumor evidence	chr17q	-3.00407
EwS_8_3	EwS	EwS_8	EwS, no CNA detected, genetic tumor evidence	chr18p	0.892363
EwS_8_3	EwS	EwS_8	EwS, no CNA detected, genetic tumor evidence	chr18q	3.72338
EwS_8_3	EwS	EwS_8	EwS, no CNA detected, genetic tumor evidence	chr19q	2.52953
EwS_8_3	EwS	EwS_8	EwS, no CNA detected, genetic tumor evidence	chr20p	1.14236
EwS_8_3	EwS	EwS_8	EwS, no CNA detected, genetic tumor evidence	chr20q	-0.100187
EwS_8_3	EwS	EwS_8	EwS, no CNA detected, genetic tumor evidence	chr21q	-3.95755
EwS_8_3	EwS	EwS_8	EwS, no CNA detected, genetic tumor evidence	chr22q	-1.04638
EwS_8_6	EwS	EwS_8	EwS, no CNA detected, genetic tumor evidence	chr1p	1.58297
EwS_8_6	EwS	EwS_8	EwS, no CNA detected, genetic tumor evidence	chr1q	-4.77317
EwS_8_6	EwS	EwS_8	EwS, no CNA detected, genetic tumor evidence	chr2p	0.549882
EwS_8_6	EwS	EwS_8	EwS, no CNA detected, genetic tumor evidence	chr2q	2.90134
EwS_8_6	EwS	EwS_8	EwS, no CNA detected, genetic tumor evidence	chr3p	1.33843
EwS_8_6	EwS	EwS_8	EwS, no CNA detected, genetic tumor evidence	chr3q	0.625279
EwS_8_6	EwS	EwS_8	EwS, no CNA detected, genetic tumor evidence	chr4p	2.05037
EwS_8_6	EwS	EwS_8	EwS, no CNA detected, genetic tumor evidence	chr4q	0.228699
EwS_8_6	EwS	EwS_8	EwS, CNA detected, genetic tumor evidence	chr5p	24.7943
EwS_8_6	EwS	EwS_8	EwS, CNA detected, genetic tumor evidence	chr5q	53.5952
EwS_8_6	EwS	EwS_8	EwS, no CNA detected, genetic tumor evidence	chr6p	-3.16114
EwS_8_6	EwS	EwS_8	EwS, no CNA detected, genetic tumor evidence	chr6q	3.49213
EwS_8_6	EwS	EwS_8	EwS, no CNA detected, genetic tumor evidence	chr7p	0.875229
EwS_8_6	EwS	EwS_8	EwS, no CNA detected, genetic tumor evidence	chr7q	-1.7741
EwS_8_6	EwS	EwS_8	EwS, CNA detected, genetic tumor evidence	chr8p	32.7002
EwS_8_6	EwS	EwS_8	EwS, CNA detected, genetic tumor evidence	chr8q	83.5151
EwS_8_6	EwS	EwS_8	EwS, no CNA detected, genetic tumor evidence	chr9p	2.09546
EwS_8_6	EwS	EwS_8	EwS, no CNA detected, genetic tumor evidence	chr9q	2.04757
EwS_8_6	EwS	EwS_8	EwS, no CNA detected, genetic tumor evidence	chr10p	-1.9654
EwS_8_6	EwS	EwS_8	EwS, no CNA detected, genetic tumor evidence	chr10q	3.65127
EwS_8_6	EwS	EwS_8	EwS, no CNA detected, genetic tumor evidence	chr11p	0.490666
EwS_8_6	EwS	EwS_8	EwS, no CNA detected, genetic tumor evidence	chr11q	0.202394
EwS_8_6	EwS	EwS_8	EwS, no CNA detected, genetic tumor evidence	chr12p	-1.3122
EwS_8_6	EwS	EwS_8	EwS, no CNA detected, genetic tumor evidence	chr12q	-1.47587
EwS_8_6	EwS	EwS_8	EwS, no CNA detected, genetic tumor evidence	chr13q	-0.691066
EwS_8_6	EwS	EwS_8	EwS, no CNA detected, genetic tumor evidence	chr14q	-0.98213
EwS_8_6	EwS	EwS_8	EwS, no CNA detected, genetic tumor evidence	chr15q	-0.444118
EwS_8_6	EwS	EwS_8	EwS, no CNA detected, genetic tumor evidence	chr16p	0.232401
EwS_8_6	EwS	EwS_8	EwS, CNA detected, genetic tumor evidence	chr16q	-84.6827
EwS_8_6	EwS	EwS_8	EwS, no CNA detected, genetic tumor evidence	chr17p	-1.93195
EwS_8_6	EwS	EwS_8	EwS, no CNA detected, genetic tumor evidence	chr17q	-3.32169
EwS_8_6	EwS	EwS_8	EwS, no CNA detected, genetic tumor evidence	chr18p	3.95483
EwS_8_6	EwS	EwS_8	EwS, no CNA detected, genetic tumor evidence	chr18q	3.95194
EwS_8_6	EwS	EwS_8	EwS, no CNA detected, genetic tumor evidence	chr19q	2.3545
EwS_8_6	EwS	EwS_8	EwS, CNA detected, genetic tumor evidence	chr20p	31.0577
EwS_8_6	EwS	EwS_8	EwS, CNA detected, genetic tumor evidence	chr20q	20.428
EwS_8_6	EwS	EwS_8	EwS, no CNA detected, genetic tumor evidence	chr21q	-4.31872
EwS_8_6	EwS	EwS_8	EwS, no CNA detected, genetic tumor evidence	chr22q	-1.74143
EwS_8_7	EwS	EwS_8	EwS, no CNA detected, genetic tumor evidence	chr1p	3.06899
EwS_8_7	EwS	EwS_8	EwS, CNA detected, genetic tumor evidence	chr1q	-4.09543
EwS_8_7	EwS	EwS_8	EwS, no CNA detected, genetic tumor evidence	chr2p	0.0896761
EwS_8_7	EwS	EwS_8	EwS, no CNA detected, genetic tumor evidence	chr2q	3.00233
EwS_8_7	EwS	EwS_8	EwS, no CNA detected, genetic tumor evidence	chr3p	1.29653
EwS_8_7	EwS	EwS_8	EwS, no CNA detected, genetic tumor evidence	chr3q	1.48767
EwS_8_7	EwS	EwS_8	EwS, no CNA detected, genetic tumor evidence	chr4p	1.19589
EwS_8_7	EwS	EwS_8	EwS, no CNA detected, genetic tumor evidence	chr4q	0.00931584
EwS_8_7	EwS	EwS_8	EwS, CNA detected, genetic tumor evidence	chr5p	0.350973
EwS_8_7	EwS	EwS_8	EwS, CNA detected, genetic tumor evidence	chr5q	6.61636
EwS_8_7	EwS	EwS_8	EwS, no CNA detected, genetic tumor evidence	chr6p	-2.42153
EwS_8_7	EwS	EwS_8	EwS, no CNA detected, genetic tumor evidence	chr6q	4.31707
EwS_8_7	EwS	EwS_8	EwS, no CNA detected, genetic tumor evidence	chr7p	0.790833
EwS_8_7	EwS	EwS_8	EwS, no CNA detected, genetic tumor evidence	chr7q	-0.46905
EwS_8_7	EwS	EwS_8	EwS, CNA detected, genetic tumor evidence	chr8p	5.00286
EwS_8_7	EwS	EwS_8	EwS, CNA detected, genetic tumor evidence	chr8q	8.54926
EwS_8_7	EwS	EwS_8	EwS, no CNA detected, genetic tumor evidence	chr9p	1.87681
EwS_8_7	EwS	EwS_8	EwS, no CNA detected, genetic tumor evidence	chr9q	1.34109
EwS_8_7	EwS	EwS_8	EwS, no CNA detected, genetic tumor evidence	chr10p	-1.40329
EwS_8_7	EwS	EwS_8	EwS, no CNA detected, genetic tumor evidence	chr10q	2.22623
EwS_8_7	EwS	EwS_8	EwS, no CNA detected, genetic tumor evidence	chr11p	0.959515
EwS_8_7	EwS	EwS_8	EwS, no CNA detected, genetic tumor evidence	chr11q	-0.0243307
EwS_8_7	EwS	EwS_8	EwS, no CNA detected, genetic tumor evidence	chr12p	0.114875
EwS_8_7	EwS	EwS_8	EwS, no CNA detected, genetic tumor evidence	chr12q	-0.543057
EwS_8_7	EwS	EwS_8	EwS, no CNA detected, genetic tumor evidence	chr13q	-3.97695
EwS_8_7	EwS	EwS_8	EwS, no CNA detected, genetic tumor evidence	chr14q	-2.31866
EwS_8_7	EwS	EwS_8	EwS, CNA detected, genetic tumor evidence	chr15q	0.0361907
EwS_8_7	EwS	EwS_8	EwS, CNA detected, genetic tumor evidence	chr16p	0.0704378
EwS_8_7	EwS	EwS_8	EwS, CNA detected, genetic tumor evidence	chr16q	-7.44551
EwS_8_7	EwS	EwS_8	EwS, no CNA detected, genetic tumor evidence	chr17p	-2.73297
EwS_8_7	EwS	EwS_8	EwS, no CNA detected, genetic tumor evidence	chr17q	-2.49981
EwS_8_7	EwS	EwS_8	EwS, CNA detected, genetic tumor evidence	chr18p	1.45775
EwS_8_7	EwS	EwS_8	EwS, CNA detected, genetic tumor evidence	chr18q	3.14324
EwS_8_7	EwS	EwS_8	EwS, no CNA detected, genetic tumor evidence	chr19q	-0.363804
EwS_8_7	EwS	EwS_8	EwS, CNA detected, genetic tumor evidence	chr20p	2.81283
EwS_8_7	EwS	EwS_8	EwS, CNA detected, genetic tumor evidence	chr20q	1.97259
EwS_8_7	EwS	EwS_8	EwS, no CNA detected, genetic tumor evidence	chr21q	-5.03787
EwS_8_7	EwS	EwS_8	EwS, no CNA detected, genetic tumor evidence	chr22q	-2.04065
EwS_9_1	EwS	EwS_9	EwS, CNA detected, genetic tumor evidence	chr1p	5.1419
EwS_9_1	EwS	EwS_9	EwS, CNA detected, genetic tumor evidence	chr1q	1.29889
EwS_9_1	EwS	EwS_9	EwS, CNA detected, genetic tumor evidence	chr2p	-1.32997
EwS_9_1	EwS	EwS_9	EwS, CNA detected, genetic tumor evidence	chr2q	-0.866271
EwS_9_1	EwS	EwS_9	EwS, CNA detected, genetic tumor evidence	chr3p	-9.89605
EwS_9_1	EwS	EwS_9	EwS, CNA detected, genetic tumor evidence	chr3q	-6.98704
EwS_9_1	EwS	EwS_9	EwS, no CNA detected, genetic tumor evidence	chr4p	1.36036
EwS_9_1	EwS	EwS_9	EwS, no CNA detected, genetic tumor evidence	chr4q	0.44999
EwS_9_1	EwS	EwS_9	EwS, CNA detected, genetic tumor evidence	chr5p	-2.07866
EwS_9_1	EwS	EwS_9	EwS, CNA detected, genetic tumor evidence	chr5q	-6.2177
EwS_9_1	EwS	EwS_9	EwS, CNA detected, genetic tumor evidence	chr6p	-6.42909
EwS_9_1	EwS	EwS_9	EwS, CNA detected, genetic tumor evidence	chr6q	-10.3671
EwS_9_1	EwS	EwS_9	EwS, CNA detected, genetic tumor evidence	chr7p	3.62322
EwS_9_1	EwS	EwS_9	EwS, CNA detected, genetic tumor evidence	chr7q	2.77902
EwS_9_1	EwS	EwS_9	EwS, CNA detected, genetic tumor evidence	chr8p	18.4033
EwS_9_1	EwS	EwS_9	EwS, CNA detected, genetic tumor evidence	chr8q	38.5478
EwS_9_1	EwS	EwS_9	EwS, no CNA detected, genetic tumor evidence	chr9p	4.88475
EwS_9_1	EwS	EwS_9	EwS, CNA detected, genetic tumor evidence	chr9q	2.85605
EwS_9_1	EwS	EwS_9	EwS, CNA detected, genetic tumor evidence	chr10p	-5.72452
EwS_9_1	EwS	EwS_9	EwS, CNA detected, genetic tumor evidence	chr10q	-7.18259
EwS_9_1	EwS	EwS_9	EwS, CNA detected, genetic tumor evidence	chr11p	-6.75365
EwS_9_1	EwS	EwS_9	EwS, CNA detected, genetic tumor evidence	chr11q	-4.51391
EwS_9_1	EwS	EwS_9	EwS, CNA detected, genetic tumor evidence	chr12p	5.81184
EwS_9_1	EwS	EwS_9	EwS, CNA detected, genetic tumor evidence	chr12q	4.61751
EwS_9_1	EwS	EwS_9	EwS, no CNA detected, genetic tumor evidence	chr13q	0.65074
EwS_9_1	EwS	EwS_9	EwS, CNA detected, genetic tumor evidence	chr14q	3.43537
EwS_9_1	EwS	EwS_9	EwS, no CNA detected, genetic tumor evidence	chr15q	0.403814
EwS_9_1	EwS	EwS_9	EwS, CNA detected, genetic tumor evidence	chr16p	-0.871462
EwS_9_1	EwS	EwS_9	EwS, CNA detected, genetic tumor evidence	chr16q	-1.23389
EwS_9_1	EwS	EwS_9	EwS, CNA detected, genetic tumor evidence	chr17p	-3.47953
EwS_9_1	EwS	EwS_9	EwS, CNA detected, genetic tumor evidence	chr17q	-3.51198
EwS_9_1	EwS	EwS_9	EwS, CNA detected, genetic tumor evidence	chr18p	3.63448
EwS_9_1	EwS	EwS_9	EwS, CNA detected, genetic tumor evidence	chr18q	7.45459
EwS_9_1	EwS	EwS_9	EwS, CNA detected, genetic tumor evidence	chr19q	-1.88674
EwS_9_1	EwS	EwS_9	EwS, CNA detected, genetic tumor evidence	chr20p	9.88601
EwS_9_1	EwS	EwS_9	EwS, CNA detected, genetic tumor evidence	chr20q	5.7432
EwS_9_1	EwS	EwS_9	EwS, CNA detected, genetic tumor evidence	chr21q	11.8122
EwS_9_1	EwS	EwS_9	EwS, CNA detected, genetic tumor evidence	chr22q	-0.419263
EwS_9_4	EwS	EwS_9	EwS, CNA detected, genetic tumor evidence	chr1p	-0.0788328
EwS_9_4	EwS	EwS_9	EwS, no CNA detected, genetic tumor evidence	chr1q	-2.48869
EwS_9_4	EwS	EwS_9	EwS, no CNA detected, genetic tumor evidence	chr2p	-1.26274
EwS_9_4	EwS	EwS_9	EwS, no CNA detected, genetic tumor evidence	chr2q	-0.120173
EwS_9_4	EwS	EwS_9	EwS, no CNA detected, genetic tumor evidence	chr3p	-1.11719
EwS_9_4	EwS	EwS_9	EwS, no CNA detected, genetic tumor evidence	chr3q	-1.26141
EwS_9_4	EwS	EwS_9	EwS, no CNA detected, genetic tumor evidence	chr4p	0.999566
EwS_9_4	EwS	EwS_9	EwS, no CNA detected, genetic tumor evidence	chr4q	-0.990469
EwS_9_4	EwS	EwS_9	EwS, no CNA detected, genetic tumor evidence	chr5p	-0.579882
EwS_9_4	EwS	EwS_9	EwS, no CNA detected, genetic tumor evidence	chr5q	1.25192
EwS_9_4	EwS	EwS_9	EwS, no CNA detected, genetic tumor evidence	chr6p	-2.06161
EwS_9_4	EwS	EwS_9	EwS, no CNA detected, genetic tumor evidence	chr6q	0.187779
EwS_9_4	EwS	EwS_9	EwS, no CNA detected, genetic tumor evidence	chr7p	0.634184
EwS_9_4	EwS	EwS_9	EwS, no CNA detected, genetic tumor evidence	chr7q	-1.58885
EwS_9_4	EwS	EwS_9	EwS, CNA detected, genetic tumor evidence	chr8p	3.91871
EwS_9_4	EwS	EwS_9	EwS, CNA detected, genetic tumor evidence	chr8q	7.46712
EwS_9_4	EwS	EwS_9	EwS, no CNA detected, genetic tumor evidence	chr9p	-0.345693
EwS_9_4	EwS	EwS_9	EwS, no CNA detected, genetic tumor evidence	chr9q	1.35989
EwS_9_4	EwS	EwS_9	EwS, no CNA detected, genetic tumor evidence	chr10p	-0.154216
EwS_9_4	EwS	EwS_9	EwS, no CNA detected, genetic tumor evidence	chr10q	1.21142
EwS_9_4	EwS	EwS_9	EwS, no CNA detected, genetic tumor evidence	chr11p	0.500925
EwS_9_4	EwS	EwS_9	EwS, no CNA detected, genetic tumor evidence	chr11q	1.14144
EwS_9_4	EwS	EwS_9	EwS, no CNA detected, genetic tumor evidence	chr12p	-1.40043
EwS_9_4	EwS	EwS_9	EwS, no CNA detected, genetic tumor evidence	chr12q	0.233441
EwS_9_4	EwS	EwS_9	EwS, no CNA detected, genetic tumor evidence	chr13q	-0.948392
EwS_9_4	EwS	EwS_9	EwS, CNA detected, genetic tumor evidence	chr14q	3.10049
EwS_9_4	EwS	EwS_9	EwS, no CNA detected, genetic tumor evidence	chr15q	0.973378
EwS_9_4	EwS	EwS_9	EwS, no CNA detected, genetic tumor evidence	chr16p	0.00500979
EwS_9_4	EwS	EwS_9	EwS, no CNA detected, genetic tumor evidence	chr16q	3.00213
EwS_9_4	EwS	EwS_9	EwS, no CNA detected, genetic tumor evidence	chr17p	1.12774
EwS_9_4	EwS	EwS_9	EwS, no CNA detected, genetic tumor evidence	chr17q	-0.311728
EwS_9_4	EwS	EwS_9	EwS, no CNA detected, genetic tumor evidence	chr18p	1.65277
EwS_9_4	EwS	EwS_9	EwS, no CNA detected, genetic tumor evidence	chr18q	2.91799
EwS_9_4	EwS	EwS_9	EwS, no CNA detected, genetic tumor evidence	chr19q	2.46001
EwS_9_4	EwS	EwS_9	EwS, no CNA detected, genetic tumor evidence	chr20p	1.85282
EwS_9_4	EwS	EwS_9	EwS, no CNA detected, genetic tumor evidence	chr20q	1.44263
EwS_9_4	EwS	EwS_9	EwS, CNA detected, genetic tumor evidence	chr21q	2.75816
EwS_9_4	EwS	EwS_9	EwS, no CNA detected, genetic tumor evidence	chr22q	0.588461
EwS_17_1	EwS	EwS_17	EwS, no CNA detected, genetic tumor evidence	chr1p	0.77115
EwS_17_1	EwS	EwS_17	EwS, no CNA detected, genetic tumor evidence	chr1q	-2.68696
EwS_17_1	EwS	EwS_17	EwS, no CNA detected, genetic tumor evidence	chr2p	0.104705
EwS_17_1	EwS	EwS_17	EwS, no CNA detected, genetic tumor evidence	chr2q	3.20666
EwS_17_1	EwS	EwS_17	EwS, no CNA detected, genetic tumor evidence	chr3p	1.29616
EwS_17_1	EwS	EwS_17	EwS, no CNA detected, genetic tumor evidence	chr3q	-0.39122
EwS_17_1	EwS	EwS_17	EwS, no CNA detected, genetic tumor evidence	chr4p	2.58793
EwS_17_1	EwS	EwS_17	EwS, no CNA detected, genetic tumor evidence	chr4q	-0.263729
EwS_17_1	EwS	EwS_17	EwS, no CNA detected, genetic tumor evidence	chr5p	0.770943
EwS_17_1	EwS	EwS_17	EwS, no CNA detected, genetic tumor evidence	chr5q	1.99207
EwS_17_1	EwS	EwS_17	EwS, no CNA detected, genetic tumor evidence	chr6p	-4.4414
EwS_17_1	EwS	EwS_17	EwS, no CNA detected, genetic tumor evidence	chr6q	1.38382
EwS_17_1	EwS	EwS_17	EwS, CNA detected, genetic tumor evidence	chr7p	-68.749
EwS_17_1	EwS	EwS_17	EwS, CNA detected, genetic tumor evidence	chr7q	-57.3534
EwS_17_1	EwS	EwS_17	EwS, no CNA detected, genetic tumor evidence	chr8p	2.63013
EwS_17_1	EwS	EwS_17	EwS, no CNA detected, genetic tumor evidence	chr8q	5.66971
EwS_17_1	EwS	EwS_17	EwS, no CNA detected, genetic tumor evidence	chr9p	1.23763
EwS_17_1	EwS	EwS_17	EwS, no CNA detected, genetic tumor evidence	chr9q	0.858918
EwS_17_1	EwS	EwS_17	EwS, no CNA detected, genetic tumor evidence	chr10p	-2.12226
EwS_17_1	EwS	EwS_17	EwS, no CNA detected, genetic tumor evidence	chr10q	4.82634
EwS_17_1	EwS	EwS_17	EwS, no CNA detected, genetic tumor evidence	chr11p	1.06523
EwS_17_1	EwS	EwS_17	EwS, no CNA detected, genetic tumor evidence	chr11q	0.897672
EwS_17_1	EwS	EwS_17	EwS, no CNA detected, genetic tumor evidence	chr12p	-2.88569
EwS_17_1	EwS	EwS_17	EwS, no CNA detected, genetic tumor evidence	chr12q	-2.03317
EwS_17_1	EwS	EwS_17	EwS, no CNA detected, genetic tumor evidence	chr13q	-1.99471
EwS_17_1	EwS	EwS_17	EwS, no CNA detected, genetic tumor evidence	chr14q	-0.960485
EwS_17_1	EwS	EwS_17	EwS, no CNA detected, genetic tumor evidence	chr15q	-1.58637
EwS_17_1	EwS	EwS_17	EwS, no CNA detected, genetic tumor evidence	chr16p	-1.8436
EwS_17_1	EwS	EwS_17	EwS, no CNA detected, genetic tumor evidence	chr16q	1.54494
EwS_17_1	EwS	EwS_17	EwS, no CNA detected, genetic tumor evidence	chr17p	-0.934209
EwS_17_1	EwS	EwS_17	EwS, no CNA detected, genetic tumor evidence	chr17q	-3.68501
EwS_17_1	EwS	EwS_17	EwS, no CNA detected, genetic tumor evidence	chr18p	1.56694
EwS_17_1	EwS	EwS_17	EwS, no CNA detected, genetic tumor evidence	chr18q	4.49964
EwS_17_1	EwS	EwS_17	EwS, no CNA detected, genetic tumor evidence	chr19q	5.20489
EwS_17_1	EwS	EwS_17	EwS, no CNA detected, genetic tumor evidence	chr20p	1.5459
EwS_17_1	EwS	EwS_17	EwS, no CNA detected, genetic tumor evidence	chr20q	0.485069
EwS_17_1	EwS	EwS_17	EwS, no CNA detected, genetic tumor evidence	chr21q	-3.99292
EwS_17_1	EwS	EwS_17	EwS, no CNA detected, genetic tumor evidence	chr22q	-1.04364
EwS_21_1	EwS	EwS_21	EwS, CNA detected, genetic tumor evidence	chr1p	1.32949
EwS_21_1	EwS	EwS_21	EwS, no CNA detected, genetic tumor evidence	chr1q	-0.425324
EwS_21_1	EwS	EwS_21	EwS, no CNA detected, genetic tumor evidence	chr2p	0.348458
EwS_21_1	EwS	EwS_21	EwS, no CNA detected, genetic tumor evidence	chr2q	1.83372
EwS_21_1	EwS	EwS_21	EwS, no CNA detected, genetic tumor evidence	chr3p	0.971806
EwS_21_1	EwS	EwS_21	EwS, no CNA detected, genetic tumor evidence	chr3q	-0.581873
EwS_21_1	EwS	EwS_21	EwS, no CNA detected, genetic tumor evidence	chr4p	2.01394
EwS_21_1	EwS	EwS_21	EwS, no CNA detected, genetic tumor evidence	chr4q	0.0419116
EwS_21_1	EwS	EwS_21	EwS, no CNA detected, genetic tumor evidence	chr5p	0.918092
EwS_21_1	EwS	EwS_21	EwS, no CNA detected, genetic tumor evidence	chr5q	0.904795
EwS_21_1	EwS	EwS_21	EwS, no CNA detected, genetic tumor evidence	chr6p	-2.42579
EwS_21_1	EwS	EwS_21	EwS, no CNA detected, genetic tumor evidence	chr6q	1.35286
EwS_21_1	EwS	EwS_21	EwS, no CNA detected, genetic tumor evidence	chr7p	1.52918
EwS_21_1	EwS	EwS_21	EwS, no CNA detected, genetic tumor evidence	chr7q	-0.801943
EwS_21_1	EwS	EwS_21	EwS, CNA detected, genetic tumor evidence	chr8p	8.5261
EwS_21_1	EwS	EwS_21	EwS, CNA detected, genetic tumor evidence	chr8q	18.9844
EwS_21_1	EwS	EwS_21	EwS, no CNA detected, genetic tumor evidence	chr9p	1.88637
EwS_21_1	EwS	EwS_21	EwS, no CNA detected, genetic tumor evidence	chr9q	-1.08318
EwS_21_1	EwS	EwS_21	EwS, no CNA detected, genetic tumor evidence	chr10p	-1.37333
EwS_21_1	EwS	EwS_21	EwS, no CNA detected, genetic tumor evidence	chr10q	1.50563
EwS_21_1	EwS	EwS_21	EwS, no CNA detected, genetic tumor evidence	chr11p	-0.936687
EwS_21_1	EwS	EwS_21	EwS, no CNA detected, genetic tumor evidence	chr11q	0.671683
EwS_21_1	EwS	EwS_21	EwS, no CNA detected, genetic tumor evidence	chr12p	-1.93667
EwS_21_1	EwS	EwS_21	EwS, no CNA detected, genetic tumor evidence	chr12q	-0.727543
EwS_21_1	EwS	EwS_21	EwS, no CNA detected, genetic tumor evidence	chr13q	-0.448171
EwS_21_1	EwS	EwS_21	EwS, no CNA detected, genetic tumor evidence	chr14q	-0.379725
EwS_21_1	EwS	EwS_21	EwS, no CNA detected, genetic tumor evidence	chr15q	-1.54145
EwS_21_1	EwS	EwS_21	EwS, no CNA detected, genetic tumor evidence	chr16p	-0.441023
EwS_21_1	EwS	EwS_21	EwS, no CNA detected, genetic tumor evidence	chr16q	-0.112152
EwS_21_1	EwS	EwS_21	EwS, no CNA detected, genetic tumor evidence	chr17p	0.0384567
EwS_21_1	EwS	EwS_21	EwS, no CNA detected, genetic tumor evidence	chr17q	-1.71365
EwS_21_1	EwS	EwS_21	EwS, no CNA detected, genetic tumor evidence	chr18p	1.10162
EwS_21_1	EwS	EwS_21	EwS, no CNA detected, genetic tumor evidence	chr18q	1.22511
EwS_21_1	EwS	EwS_21	EwS, CNA detected, genetic tumor evidence	chr19q	1.83944
EwS_21_1	EwS	EwS_21	EwS, no CNA detected, genetic tumor evidence	chr20p	1.01725
EwS_21_1	EwS	EwS_21	EwS, no CNA detected, genetic tumor evidence	chr20q	-0.0788288
EwS_21_1	EwS	EwS_21	EwS, no CNA detected, genetic tumor evidence	chr21q	-2.86467
EwS_21_1	EwS	EwS_21	EwS, no CNA detected, genetic tumor evidence	chr22q	-1.21388
EwS_23_1	EwS	EwS_23	EwS, CNA detected, genetic tumor evidence	chr1p	2.37925
EwS_23_1	EwS	EwS_23	EwS, CNA detected, genetic tumor evidence	chr1q	1.1651
EwS_23_1	EwS	EwS_23	EwS, no CNA detected, genetic tumor evidence	chr2p	1.17938
EwS_23_1	EwS	EwS_23	EwS, no CNA detected, genetic tumor evidence	chr2q	1.56837
EwS_23_1	EwS	EwS_23	EwS, CNA detected, genetic tumor evidence	chr3p	0.895106
EwS_23_1	EwS	EwS_23	EwS, CNA detected, genetic tumor evidence	chr3q	0.719093
EwS_23_1	EwS	EwS_23	EwS, CNA detected, genetic tumor evidence	chr4p	11.7566
EwS_23_1	EwS	EwS_23	EwS, CNA detected, genetic tumor evidence	chr4q	15.8444
EwS_23_1	EwS	EwS_23	EwS, no CNA detected, genetic tumor evidence	chr5p	-0.608525
EwS_23_1	EwS	EwS_23	EwS, no CNA detected, genetic tumor evidence	chr5q	1.59017
EwS_23_1	EwS	EwS_23	EwS, CNA detected, genetic tumor evidence	chr6p	13.8626
EwS_23_1	EwS	EwS_23	EwS, CNA detected, genetic tumor evidence	chr6q	25.6804
EwS_23_1	EwS	EwS_23	EwS, no CNA detected, genetic tumor evidence	chr7p	0.402722
EwS_23_1	EwS	EwS_23	EwS, no CNA detected, genetic tumor evidence	chr7q	-2.22711
EwS_23_1	EwS	EwS_23	EwS, CNA detected, genetic tumor evidence	chr8p	15.8041
EwS_23_1	EwS	EwS_23	EwS, CNA detected, genetic tumor evidence	chr8q	43.0892
EwS_23_1	EwS	EwS_23	EwS, no CNA detected, genetic tumor evidence	chr9p	0.209079
EwS_23_1	EwS	EwS_23	EwS, no CNA detected, genetic tumor evidence	chr9q	0.494029
EwS_23_1	EwS	EwS_23	EwS, no CNA detected, genetic tumor evidence	chr10p	-0.467565
EwS_23_1	EwS	EwS_23	EwS, no CNA detected, genetic tumor evidence	chr10q	2.23338
EwS_23_1	EwS	EwS_23	EwS, no CNA detected, genetic tumor evidence	chr11p	-0.354853
EwS_23_1	EwS	EwS_23	EwS, no CNA detected, genetic tumor evidence	chr11q	0.350986
EwS_23_1	EwS	EwS_23	EwS, no CNA detected, genetic tumor evidence	chr12p	0.27501
EwS_23_1	EwS	EwS_23	EwS, no CNA detected, genetic tumor evidence	chr12q	-1.58363
EwS_23_1	EwS	EwS_23	EwS, CNA detected, genetic tumor evidence	chr13q	-0.964673
EwS_23_1	EwS	EwS_23	EwS, no CNA detected, genetic tumor evidence	chr14q	-0.977372
EwS_23_1	EwS	EwS_23	EwS, CNA detected, genetic tumor evidence	chr15q	0.233706
EwS_23_1	EwS	EwS_23	EwS, no CNA detected, genetic tumor evidence	chr16p	-1.60577
EwS_23_1	EwS	EwS_23	EwS, no CNA detected, genetic tumor evidence	chr16q	0.559062
EwS_23_1	EwS	EwS_23	EwS, no CNA detected, genetic tumor evidence	chr17p	-0.807088
EwS_23_1	EwS	EwS_23	EwS, no CNA detected, genetic tumor evidence	chr17q	-1.39167
EwS_23_1	EwS	EwS_23	EwS, no CNA detected, genetic tumor evidence	chr18p	0.217931
EwS_23_1	EwS	EwS_23	EwS, no CNA detected, genetic tumor evidence	chr18q	0.206396
EwS_23_1	EwS	EwS_23	EwS, no CNA detected, genetic tumor evidence	chr19q	0.18493
EwS_23_1	EwS	EwS_23	EwS, no CNA detected, genetic tumor evidence	chr20p	0.223743
EwS_23_1	EwS	EwS_23	EwS, no CNA detected, genetic tumor evidence	chr20q	-0.701157
EwS_23_1	EwS	EwS_23	EwS, CNA detected, genetic tumor evidence	chr21q	-2.35866
EwS_23_1	EwS	EwS_23	EwS, no CNA detected, genetic tumor evidence	chr22q	-0.0150271
EwS_24_1	EwS	EwS_24	EwS, no CNA detected, genetic tumor evidence	chr1p	0.548671
EwS_24_1	EwS	EwS_24	EwS, no CNA detected, genetic tumor evidence	chr1q	-0.531733
EwS_24_1	EwS	EwS_24	EwS, CNA detected, genetic tumor evidence	chr2p	17.2628
EwS_24_1	EwS	EwS_24	EwS, CNA detected, genetic tumor evidence	chr2q	12.7064
EwS_24_1	EwS	EwS_24	EwS, no CNA detected, genetic tumor evidence	chr3p	2.17533
EwS_24_1	EwS	EwS_24	EwS, no CNA detected, genetic tumor evidence	chr3q	-0.437454
EwS_24_1	EwS	EwS_24	EwS, CNA detected, genetic tumor evidence	chr4p	2.27053
EwS_24_1	EwS	EwS_24	EwS, no CNA detected, genetic tumor evidence	chr4q	2.30125
EwS_24_1	EwS	EwS_24	EwS, no CNA detected, genetic tumor evidence	chr5p	1.44793
EwS_24_1	EwS	EwS_24	EwS, no CNA detected, genetic tumor evidence	chr5q	1.37191
EwS_24_1	EwS	EwS_24	EwS, no CNA detected, genetic tumor evidence	chr6p	-1.63979
EwS_24_1	EwS	EwS_24	EwS, no CNA detected, genetic tumor evidence	chr6q	1.11999
EwS_24_1	EwS	EwS_24	EwS, CNA detected, genetic tumor evidence	chr7p	14.6205
EwS_24_1	EwS	EwS_24	EwS, CNA detected, genetic tumor evidence	chr7q	15.2067
EwS_24_1	EwS	EwS_24	EwS, CNA detected, genetic tumor evidence	chr8p	13.9578
EwS_24_1	EwS	EwS_24	EwS, CNA detected, genetic tumor evidence	chr8q	31.6968
EwS_24_1	EwS	EwS_24	EwS, no CNA detected, genetic tumor evidence	chr9p	0.370437
EwS_24_1	EwS	EwS_24	EwS, no CNA detected, genetic tumor evidence	chr9q	-0.580291
EwS_24_1	EwS	EwS_24	EwS, no CNA detected, genetic tumor evidence	chr10p	-1.26962
EwS_24_1	EwS	EwS_24	EwS, no CNA detected, genetic tumor evidence	chr10q	1.26901
EwS_24_1	EwS	EwS_24	EwS, no CNA detected, genetic tumor evidence	chr11p	-0.0181776
EwS_24_1	EwS	EwS_24	EwS, no CNA detected, genetic tumor evidence	chr11q	-0.140945
EwS_24_1	EwS	EwS_24	EwS, no CNA detected, genetic tumor evidence	chr12p	-2.403
EwS_24_1	EwS	EwS_24	EwS, no CNA detected, genetic tumor evidence	chr12q	-1.82024
EwS_24_1	EwS	EwS_24	EwS, no CNA detected, genetic tumor evidence	chr13q	0.464809
EwS_24_1	EwS	EwS_24	EwS, CNA detected, genetic tumor evidence	chr14q	16.0249
EwS_24_1	EwS	EwS_24	EwS, no CNA detected, genetic tumor evidence	chr15q	-0.395858
EwS_24_1	EwS	EwS_24	EwS, no CNA detected, genetic tumor evidence	chr16p	-0.840578
EwS_24_1	EwS	EwS_24	EwS, no CNA detected, genetic tumor evidence	chr16q	0.958248
EwS_24_1	EwS	EwS_24	EwS, no CNA detected, genetic tumor evidence	chr17p	0.502796
EwS_24_1	EwS	EwS_24	EwS, no CNA detected, genetic tumor evidence	chr17q	-1.76538
EwS_24_1	EwS	EwS_24	EwS, no CNA detected, genetic tumor evidence	chr18p	1.46531
EwS_24_1	EwS	EwS_24	EwS, no CNA detected, genetic tumor evidence	chr18q	1.20325
EwS_24_1	EwS	EwS_24	EwS, CNA detected, genetic tumor evidence	chr19q	0.722112
EwS_24_1	EwS	EwS_24	EwS, CNA detected, genetic tumor evidence	chr20p	9.32266
EwS_24_1	EwS	EwS_24	EwS, CNA detected, genetic tumor evidence	chr20q	6.0176
EwS_24_1	EwS	EwS_24	EwS, no CNA detected, genetic tumor evidence	chr21q	-0.336157
EwS_24_1	EwS	EwS_24	EwS, no CNA detected, genetic tumor evidence	chr22q	-1.1723
EwS_28_1	EwS	EwS_28	EwS, CNA detected, genetic tumor evidence	chr1p	-0.668218
EwS_28_1	EwS	EwS_28	EwS, CNA detected, genetic tumor evidence	chr1q	-0.826094
EwS_28_1	EwS	EwS_28	EwS, CNA detected, genetic tumor evidence	chr2p	35.8307
EwS_28_1	EwS	EwS_28	EwS, CNA detected, genetic tumor evidence	chr2q	25.5789
EwS_28_1	EwS	EwS_28	EwS, CNA detected, genetic tumor evidence	chr3p	2.58669
EwS_28_1	EwS	EwS_28	EwS, CNA detected, genetic tumor evidence	chr3q	-52.734
EwS_28_1	EwS	EwS_28	EwS, CNA detected, genetic tumor evidence	chr4p	2.92084
EwS_28_1	EwS	EwS_28	EwS, CNA detected, genetic tumor evidence	chr4q	1.74321
EwS_28_1	EwS	EwS_28	EwS, CNA detected, genetic tumor evidence	chr5p	3.9065
EwS_28_1	EwS	EwS_28	EwS, CNA detected, genetic tumor evidence	chr5q	2.85931
EwS_28_1	EwS	EwS_28	EwS, no CNA detected, genetic tumor evidence	chr6p	-5.74864
EwS_28_1	EwS	EwS_28	EwS, no CNA detected, genetic tumor evidence	chr6q	3.04815
EwS_28_1	EwS	EwS_28	EwS, no CNA detected, genetic tumor evidence	chr7p	3.26248
EwS_28_1	EwS	EwS_28	EwS, no CNA detected, genetic tumor evidence	chr7q	-0.90565
EwS_28_1	EwS	EwS_28	EwS, CNA detected, genetic tumor evidence	chr8p	34.3333
EwS_28_1	EwS	EwS_28	EwS, CNA detected, genetic tumor evidence	chr8q	72.114
EwS_28_1	EwS	EwS_28	EwS, CNA detected, genetic tumor evidence	chr9p	1.90228
EwS_28_1	EwS	EwS_28	EwS, CNA detected, genetic tumor evidence	chr9q	1.4428
EwS_28_1	EwS	EwS_28	EwS, no CNA detected, genetic tumor evidence	chr10p	-0.929171
EwS_28_1	EwS	EwS_28	EwS, no CNA detected, genetic tumor evidence	chr10q	4.17155
EwS_28_1	EwS	EwS_28	EwS, CNA detected, genetic tumor evidence	chr11p	3.05687
EwS_28_1	EwS	EwS_28	EwS, CNA detected, genetic tumor evidence	chr11q	2.46828
EwS_28_1	EwS	EwS_28	EwS, no CNA detected, genetic tumor evidence	chr12p	-2.38247
EwS_28_1	EwS	EwS_28	EwS, CNA detected, genetic tumor evidence	chr12q	-2.02985
EwS_28_1	EwS	EwS_28	EwS, no CNA detected, genetic tumor evidence	chr13q	0.373028
EwS_28_1	EwS	EwS_28	EwS, no CNA detected, genetic tumor evidence	chr14q	-1.59522
EwS_28_1	EwS	EwS_28	EwS, no CNA detected, genetic tumor evidence	chr15q	-0.762885
EwS_28_1	EwS	EwS_28	EwS, CNA detected, genetic tumor evidence	chr16p	0.364905
EwS_28_1	EwS	EwS_28	EwS, CNA detected, genetic tumor evidence	chr16q	5.56197
EwS_28_1	EwS	EwS_28	EwS, CNA detected, genetic tumor evidence	chr17p	0.527245
EwS_28_1	EwS	EwS_28	EwS, CNA detected, genetic tumor evidence	chr17q	-4.09374
EwS_28_1	EwS	EwS_28	EwS, CNA detected, genetic tumor evidence	chr18p	2.54563
EwS_28_1	EwS	EwS_28	EwS, CNA detected, genetic tumor evidence	chr18q	7.88779
EwS_28_1	EwS	EwS_28	EwS, no CNA detected, genetic tumor evidence	chr19q	5.441
EwS_28_1	EwS	EwS_28	EwS, CNA detected, genetic tumor evidence	chr20p	4.50964
EwS_28_1	EwS	EwS_28	EwS, CNA detected, genetic tumor evidence	chr20q	1.72348
EwS_28_1	EwS	EwS_28	EwS, CNA detected, genetic tumor evidence	chr21q	0.154238
EwS_28_1	EwS	EwS_28	EwS, CNA detected, genetic tumor evidence	chr22q	-0.672444
EwS_30_3	EwS	EwS_30	EwS, no CNA detected, genetic tumor evidence	chr1p	1.13463
EwS_30_3	EwS	EwS_30	EwS, no CNA detected, genetic tumor evidence	chr1q	-1.22595
EwS_30_3	EwS	EwS_30	EwS, no CNA detected, genetic tumor evidence	chr2p	0.386275
EwS_30_3	EwS	EwS_30	EwS, no CNA detected, genetic tumor evidence	chr2q	3.33403
EwS_30_3	EwS	EwS_30	EwS, no CNA detected, genetic tumor evidence	chr3p	1.78959
EwS_30_3	EwS	EwS_30	EwS, no CNA detected, genetic tumor evidence	chr3q	-0.106152
EwS_30_3	EwS	EwS_30	EwS, CNA detected, genetic tumor evidence	chr4p	17.4005
EwS_30_3	EwS	EwS_30	EwS, CNA detected, genetic tumor evidence	chr4q	23.0929
EwS_30_3	EwS	EwS_30	EwS, no CNA detected, genetic tumor evidence	chr5p	0.140746
EwS_30_3	EwS	EwS_30	EwS, no CNA detected, genetic tumor evidence	chr5q	1.4018
EwS_30_3	EwS	EwS_30	EwS, no CNA detected, genetic tumor evidence	chr6p	-2.65157
EwS_30_3	EwS	EwS_30	EwS, no CNA detected, genetic tumor evidence	chr6q	2.51492
EwS_30_3	EwS	EwS_30	EwS, no CNA detected, genetic tumor evidence	chr7p	1.10175
EwS_30_3	EwS	EwS_30	EwS, no CNA detected, genetic tumor evidence	chr7q	-0.661017
EwS_30_3	EwS	EwS_30	EwS, CNA detected, genetic tumor evidence	chr8p	2.07467
EwS_30_3	EwS	EwS_30	EwS, no CNA detected, genetic tumor evidence	chr8q	3.53824
EwS_30_3	EwS	EwS_30	EwS, no CNA detected, genetic tumor evidence	chr9p	0.763145
EwS_30_3	EwS	EwS_30	EwS, no CNA detected, genetic tumor evidence	chr9q	-0.668506
EwS_30_3	EwS	EwS_30	EwS, no CNA detected, genetic tumor evidence	chr10p	-1.07967
EwS_30_3	EwS	EwS_30	EwS, no CNA detected, genetic tumor evidence	chr10q	2.89765
EwS_30_3	EwS	EwS_30	EwS, no CNA detected, genetic tumor evidence	chr11p	-0.0596946
EwS_30_3	EwS	EwS_30	EwS, no CNA detected, genetic tumor evidence	chr11q	-1.38204
EwS_30_3	EwS	EwS_30	EwS, CNA detected, genetic tumor evidence	chr12p	12.4045
EwS_30_3	EwS	EwS_30	EwS, CNA detected, genetic tumor evidence	chr12q	13.6575
EwS_30_3	EwS	EwS_30	EwS, no CNA detected, genetic tumor evidence	chr13q	-0.773108
EwS_30_3	EwS	EwS_30	EwS, no CNA detected, genetic tumor evidence	chr14q	-1.5328
EwS_30_3	EwS	EwS_30	EwS, no CNA detected, genetic tumor evidence	chr15q	-2.02472
EwS_30_3	EwS	EwS_30	EwS, no CNA detected, genetic tumor evidence	chr16p	-1.47822
EwS_30_3	EwS	EwS_30	EwS, no CNA detected, genetic tumor evidence	chr16q	-0.620407
EwS_30_3	EwS	EwS_30	EwS, no CNA detected, genetic tumor evidence	chr17p	-1.25642
EwS_30_3	EwS	EwS_30	EwS, no CNA detected, genetic tumor evidence	chr17q	-2.80446
EwS_30_3	EwS	EwS_30	EwS, no CNA detected, genetic tumor evidence	chr18p	-0.757443
EwS_30_3	EwS	EwS_30	EwS, no CNA detected, genetic tumor evidence	chr18q	0.854992
EwS_30_3	EwS	EwS_30	EwS, no CNA detected, genetic tumor evidence	chr19q	2.80789
EwS_30_3	EwS	EwS_30	EwS, CNA detected, genetic tumor evidence	chr20p	11.5359
EwS_30_3	EwS	EwS_30	EwS, CNA detected, genetic tumor evidence	chr20q	11.0435
EwS_30_3	EwS	EwS_30	EwS, no CNA detected, genetic tumor evidence	chr21q	-6.5658
EwS_30_3	EwS	EwS_30	EwS, no CNA detected, genetic tumor evidence	chr22q	-1.76671
EwS_30_4	EwS	EwS_30	EwS, CNA detected, genetic tumor evidence	chr1p	2.59884
EwS_30_4	EwS	EwS_30	EwS, no CNA detected, genetic tumor evidence	chr1q	-2.22397
EwS_30_4	EwS	EwS_30	EwS, no CNA detected, genetic tumor evidence	chr2p	0.380092
EwS_30_4	EwS	EwS_30	EwS, no CNA detected, genetic tumor evidence	chr2q	3.2156
EwS_30_4	EwS	EwS_30	EwS, no CNA detected, genetic tumor evidence	chr3p	-0.584325
EwS_30_4	EwS	EwS_30	EwS, no CNA detected, genetic tumor evidence	chr3q	0.256553
EwS_30_4	EwS	EwS_30	EwS, CNA detected, genetic tumor evidence	chr4p	14.2679
EwS_30_4	EwS	EwS_30	EwS, CNA detected, genetic tumor evidence	chr4q	19.8889
EwS_30_4	EwS	EwS_30	EwS, no CNA detected, genetic tumor evidence	chr5p	-1.08871
EwS_30_4	EwS	EwS_30	EwS, no CNA detected, genetic tumor evidence	chr5q	2.60293
EwS_30_4	EwS	EwS_30	EwS, no CNA detected, genetic tumor evidence	chr6p	-2.63746
EwS_30_4	EwS	EwS_30	EwS, no CNA detected, genetic tumor evidence	chr6q	3.4042
EwS_30_4	EwS	EwS_30	EwS, no CNA detected, genetic tumor evidence	chr7p	1.02377
EwS_30_4	EwS	EwS_30	EwS, no CNA detected, genetic tumor evidence	chr7q	-1.42977
EwS_30_4	EwS	EwS_30	EwS, no CNA detected, genetic tumor evidence	chr8p	1.64964
EwS_30_4	EwS	EwS_30	EwS, no CNA detected, genetic tumor evidence	chr8q	4.18697
EwS_30_4	EwS	EwS_30	EwS, no CNA detected, genetic tumor evidence	chr9p	1.12615
EwS_30_4	EwS	EwS_30	EwS, no CNA detected, genetic tumor evidence	chr9q	0.61307
EwS_30_4	EwS	EwS_30	EwS, no CNA detected, genetic tumor evidence	chr10p	-0.742323
EwS_30_4	EwS	EwS_30	EwS, no CNA detected, genetic tumor evidence	chr10q	2.08261
EwS_30_4	EwS	EwS_30	EwS, no CNA detected, genetic tumor evidence	chr11p	-3.10491
EwS_30_4	EwS	EwS_30	EwS, no CNA detected, genetic tumor evidence	chr11q	-1.11917
EwS_30_4	EwS	EwS_30	EwS, CNA detected, genetic tumor evidence	chr12p	9.5146
EwS_30_4	EwS	EwS_30	EwS, CNA detected, genetic tumor evidence	chr12q	11.4057
EwS_30_4	EwS	EwS_30	EwS, no CNA detected, genetic tumor evidence	chr13q	-0.109396
EwS_30_4	EwS	EwS_30	EwS, no CNA detected, genetic tumor evidence	chr14q	-0.724966
EwS_30_4	EwS	EwS_30	EwS, no CNA detected, genetic tumor evidence	chr15q	-1.55979
EwS_30_4	EwS	EwS_30	EwS, no CNA detected, genetic tumor evidence	chr16p	-2.42243
EwS_30_4	EwS	EwS_30	EwS, no CNA detected, genetic tumor evidence	chr16q	-1.58113
EwS_30_4	EwS	EwS_30	EwS, no CNA detected, genetic tumor evidence	chr17p	-0.652408
EwS_30_4	EwS	EwS_30	EwS, no CNA detected, genetic tumor evidence	chr17q	-2.07458
EwS_30_4	EwS	EwS_30	EwS, no CNA detected, genetic tumor evidence	chr18p	-0.222226
EwS_30_4	EwS	EwS_30	EwS, no CNA detected, genetic tumor evidence	chr18q	1.64937
EwS_30_4	EwS	EwS_30	EwS, no CNA detected, genetic tumor evidence	chr19q	3.18275
EwS_30_4	EwS	EwS_30	EwS, CNA detected, genetic tumor evidence	chr20p	9.23037
EwS_30_4	EwS	EwS_30	EwS, CNA detected, genetic tumor evidence	chr20q	9.18688
EwS_30_4	EwS	EwS_30	EwS, no CNA detected, genetic tumor evidence	chr21q	-4.49714
EwS_30_4	EwS	EwS_30	EwS, no CNA detected, genetic tumor evidence	chr22q	-1.58603
EwS_30_4rep	EwS	EwS_30	EwS, no CNA detected, genetic tumor evidence	chr1p	1.5947
EwS_30_4rep	EwS	EwS_30	EwS, no CNA detected, genetic tumor evidence	chr1q	-1.31945
EwS_30_4rep	EwS	EwS_30	EwS, no CNA detected, genetic tumor evidence	chr2p	0.230592
EwS_30_4rep	EwS	EwS_30	EwS, no CNA detected, genetic tumor evidence	chr2q	2.89974
EwS_30_4rep	EwS	EwS_30	EwS, no CNA detected, genetic tumor evidence	chr3p	1.48836
EwS_30_4rep	EwS	EwS_30	EwS, no CNA detected, genetic tumor evidence	chr3q	-0.245835
EwS_30_4rep	EwS	EwS_30	EwS, CNA detected, genetic tumor evidence	chr4p	13.4647
EwS_30_4rep	EwS	EwS_30	EwS, CNA detected, genetic tumor evidence	chr4q	16.6444
EwS_30_4rep	EwS	EwS_30	EwS, no CNA detected, genetic tumor evidence	chr5p	0.840283
EwS_30_4rep	EwS	EwS_30	EwS, no CNA detected, genetic tumor evidence	chr5q	1.23514
EwS_30_4rep	EwS	EwS_30	EwS, no CNA detected, genetic tumor evidence	chr6p	-2.7318
EwS_30_4rep	EwS	EwS_30	EwS, no CNA detected, genetic tumor evidence	chr6q	1.95999
EwS_30_4rep	EwS	EwS_30	EwS, no CNA detected, genetic tumor evidence	chr7p	1.35304
EwS_30_4rep	EwS	EwS_30	EwS, no CNA detected, genetic tumor evidence	chr7q	-1.18735
EwS_30_4rep	EwS	EwS_30	EwS, no CNA detected, genetic tumor evidence	chr8p	3.14158
EwS_30_4rep	EwS	EwS_30	EwS, no CNA detected, genetic tumor evidence	chr8q	3.47649
EwS_30_4rep	EwS	EwS_30	EwS, no CNA detected, genetic tumor evidence	chr9p	2.69535
EwS_30_4rep	EwS	EwS_30	EwS, no CNA detected, genetic tumor evidence	chr9q	-0.728709
EwS_30_4rep	EwS	EwS_30	EwS, no CNA detected, genetic tumor evidence	chr10p	-0.939389
EwS_30_4rep	EwS	EwS_30	EwS, no CNA detected, genetic tumor evidence	chr10q	2.47607
EwS_30_4rep	EwS	EwS_30	EwS, no CNA detected, genetic tumor evidence	chr11p	-1.08367
EwS_30_4rep	EwS	EwS_30	EwS, no CNA detected, genetic tumor evidence	chr11q	-1.45405
EwS_30_4rep	EwS	EwS_30	EwS, CNA detected, genetic tumor evidence	chr12p	8.64263
EwS_30_4rep	EwS	EwS_30	EwS, CNA detected, genetic tumor evidence	chr12q	10.6497
EwS_30_4rep	EwS	EwS_30	EwS, no CNA detected, genetic tumor evidence	chr13q	0.30608
EwS_30_4rep	EwS	EwS_30	EwS, no CNA detected, genetic tumor evidence	chr14q	-0.933077
EwS_30_4rep	EwS	EwS_30	EwS, no CNA detected, genetic tumor evidence	chr15q	-3.03231
EwS_30_4rep	EwS	EwS_30	EwS, no CNA detected, genetic tumor evidence	chr16p	-1.02766
EwS_30_4rep	EwS	EwS_30	EwS, no CNA detected, genetic tumor evidence	chr16q	-1.23666
EwS_30_4rep	EwS	EwS_30	EwS, no CNA detected, genetic tumor evidence	chr17p	-0.606858
EwS_30_4rep	EwS	EwS_30	EwS, no CNA detected, genetic tumor evidence	chr17q	-2.55894
EwS_30_4rep	EwS	EwS_30	EwS, no CNA detected, genetic tumor evidence	chr18p	0.506726
EwS_30_4rep	EwS	EwS_30	EwS, no CNA detected, genetic tumor evidence	chr18q	1.67557
EwS_30_4rep	EwS	EwS_30	EwS, no CNA detected, genetic tumor evidence	chr19q	3.71589
EwS_30_4rep	EwS	EwS_30	EwS, CNA detected, genetic tumor evidence	chr20p	9.88258
EwS_30_4rep	EwS	EwS_30	EwS, CNA detected, genetic tumor evidence	chr20q	10.4388
EwS_30_4rep	EwS	EwS_30	EwS, no CNA detected, genetic tumor evidence	chr21q	-5.89842
EwS_30_4rep	EwS	EwS_30	EwS, no CNA detected, genetic tumor evidence	chr22q	-2.13321
EwS_30_9	EwS	EwS_30	EwS, no CNA detected, genetic tumor evidence	chr1p	0.6534
EwS_30_9	EwS	EwS_30	EwS, no CNA detected, genetic tumor evidence	chr1q	-2.28469
EwS_30_9	EwS	EwS_30	EwS, no CNA detected, genetic tumor evidence	chr2p	0.0947141
EwS_30_9	EwS	EwS_30	EwS, no CNA detected, genetic tumor evidence	chr2q	3.00068
EwS_30_9	EwS	EwS_30	EwS, CNA detected, genetic tumor evidence	chr3p	0.583121
EwS_30_9	EwS	EwS_30	EwS, no CNA detected, genetic tumor evidence	chr3q	-1.7216
EwS_30_9	EwS	EwS_30	EwS, CNA detected, genetic tumor evidence	chr4p	23.7047
EwS_30_9	EwS	EwS_30	EwS, CNA detected, genetic tumor evidence	chr4q	32.1022
EwS_30_9	EwS	EwS_30	EwS, no CNA detected, genetic tumor evidence	chr5p	1.05324
EwS_30_9	EwS	EwS_30	EwS, CNA detected, genetic tumor evidence	chr5q	2.34654
EwS_30_9	EwS	EwS_30	EwS, no CNA detected, genetic tumor evidence	chr6p	-3.23246
EwS_30_9	EwS	EwS_30	EwS, no CNA detected, genetic tumor evidence	chr6q	2.13703
EwS_30_9	EwS	EwS_30	EwS, no CNA detected, genetic tumor evidence	chr7p	1.22105
EwS_30_9	EwS	EwS_30	EwS, no CNA detected, genetic tumor evidence	chr7q	-1.5544
EwS_30_9	EwS	EwS_30	EwS, no CNA detected, genetic tumor evidence	chr8p	2.08587
EwS_30_9	EwS	EwS_30	EwS, no CNA detected, genetic tumor evidence	chr8q	3.80673
EwS_30_9	EwS	EwS_30	EwS, no CNA detected, genetic tumor evidence	chr9p	1.32922
EwS_30_9	EwS	EwS_30	EwS, no CNA detected, genetic tumor evidence	chr9q	-1.19685
EwS_30_9	EwS	EwS_30	EwS, no CNA detected, genetic tumor evidence	chr10p	-1.16704
EwS_30_9	EwS	EwS_30	EwS, no CNA detected, genetic tumor evidence	chr10q	2.15294
EwS_30_9	EwS	EwS_30	EwS, no CNA detected, genetic tumor evidence	chr11p	-1.45478
EwS_30_9	EwS	EwS_30	EwS, CNA detected, genetic tumor evidence	chr11q	-3.17153
EwS_30_9	EwS	EwS_30	EwS, CNA detected, genetic tumor evidence	chr12p	16.2386
EwS_30_9	EwS	EwS_30	EwS, CNA detected, genetic tumor evidence	chr12q	17.6798
EwS_30_9	EwS	EwS_30	EwS, no CNA detected, genetic tumor evidence	chr13q	1.01715
EwS_30_9	EwS	EwS_30	EwS, no CNA detected, genetic tumor evidence	chr14q	-1.16779
EwS_30_9	EwS	EwS_30	EwS, no CNA detected, genetic tumor evidence	chr15q	-1.51963
EwS_30_9	EwS	EwS_30	EwS, CNA detected, genetic tumor evidence	chr16p	-0.305019
EwS_30_9	EwS	EwS_30	EwS, CNA detected, genetic tumor evidence	chr16q	-1.62502
EwS_30_9	EwS	EwS_30	EwS, CNA detected, genetic tumor evidence	chr17p	-1.35667
EwS_30_9	EwS	EwS_30	EwS, CNA detected, genetic tumor evidence	chr17q	-2.0394
EwS_30_9	EwS	EwS_30	EwS, no CNA detected, genetic tumor evidence	chr18p	1.77413
EwS_30_9	EwS	EwS_30	EwS, no CNA detected, genetic tumor evidence	chr18q	2.90726
EwS_30_9	EwS	EwS_30	EwS, no CNA detected, genetic tumor evidence	chr19q	3.25759
EwS_30_9	EwS	EwS_30	EwS, CNA detected, genetic tumor evidence	chr20p	17.4436
EwS_30_9	EwS	EwS_30	EwS, CNA detected, genetic tumor evidence	chr20q	18.5848
EwS_30_9	EwS	EwS_30	EwS, no CNA detected, genetic tumor evidence	chr21q	-5.96732
EwS_30_9	EwS	EwS_30	EwS, no CNA detected, genetic tumor evidence	chr22q	-1.62869
EwS_31_1	EwS	EwS_31	EwS, no CNA detected, genetic tumor evidence	chr1p	-1.27245
EwS_31_1	EwS	EwS_31	EwS, CNA detected, genetic tumor evidence	chr1q	43.0803
EwS_31_1	EwS	EwS_31	EwS, CNA detected, genetic tumor evidence	chr2p	21.072
EwS_31_1	EwS	EwS_31	EwS, CNA detected, genetic tumor evidence	chr2q	16.4676
EwS_31_1	EwS	EwS_31	EwS, no CNA detected, genetic tumor evidence	chr3p	0.578117
EwS_31_1	EwS	EwS_31	EwS, CNA detected, genetic tumor evidence	chr3q	-30.8914
EwS_31_1	EwS	EwS_31	EwS, no CNA detected, genetic tumor evidence	chr4p	3.16733
EwS_31_1	EwS	EwS_31	EwS, no CNA detected, genetic tumor evidence	chr4q	2.95701
EwS_31_1	EwS	EwS_31	EwS, no CNA detected, genetic tumor evidence	chr5p	0.403566
EwS_31_1	EwS	EwS_31	EwS, no CNA detected, genetic tumor evidence	chr5q	0.320548
EwS_31_1	EwS	EwS_31	EwS, no CNA detected, genetic tumor evidence	chr6p	-1.63521
EwS_31_1	EwS	EwS_31	EwS, no CNA detected, genetic tumor evidence	chr6q	0.195492
EwS_31_1	EwS	EwS_31	EwS, no CNA detected, genetic tumor evidence	chr7p	3.29477
EwS_31_1	EwS	EwS_31	EwS, no CNA detected, genetic tumor evidence	chr7q	0.441281
EwS_31_1	EwS	EwS_31	EwS, no CNA detected, genetic tumor evidence	chr8p	0.974584
EwS_31_1	EwS	EwS_31	EwS, no CNA detected, genetic tumor evidence	chr8q	10.4806
EwS_31_1	EwS	EwS_31	EwS, no CNA detected, genetic tumor evidence	chr9p	-4.04609
EwS_31_1	EwS	EwS_31	EwS, no CNA detected, genetic tumor evidence	chr9q	2.43143
EwS_31_1	EwS	EwS_31	EwS, no CNA detected, genetic tumor evidence	chr10p	-2.75214
EwS_31_1	EwS	EwS_31	EwS, no CNA detected, genetic tumor evidence	chr10q	1.78081
EwS_31_1	EwS	EwS_31	EwS, no CNA detected, genetic tumor evidence	chr11p	0.325005
EwS_31_1	EwS	EwS_31	EwS, no CNA detected, genetic tumor evidence	chr11q	0.699968
EwS_31_1	EwS	EwS_31	EwS, no CNA detected, genetic tumor evidence	chr12p	-1.3912
EwS_31_1	EwS	EwS_31	EwS, no CNA detected, genetic tumor evidence	chr12q	-2.86597
EwS_31_1	EwS	EwS_31	EwS, no CNA detected, genetic tumor evidence	chr13q	-2.23741
EwS_31_1	EwS	EwS_31	EwS, no CNA detected, genetic tumor evidence	chr14q	-5.32236
EwS_31_1	EwS	EwS_31	EwS, no CNA detected, genetic tumor evidence	chr15q	-3.07275
EwS_31_1	EwS	EwS_31	EwS, no CNA detected, genetic tumor evidence	chr16p	-1.07739
EwS_31_1	EwS	EwS_31	EwS, CNA detected, genetic tumor evidence	chr16q	-37.4393
EwS_31_1	EwS	EwS_31	EwS, no CNA detected, genetic tumor evidence	chr17p	0.104643
EwS_31_1	EwS	EwS_31	EwS, no CNA detected, genetic tumor evidence	chr17q	-1.82324
EwS_31_1	EwS	EwS_31	EwS, no CNA detected, genetic tumor evidence	chr18p	1.28922
EwS_31_1	EwS	EwS_31	EwS, no CNA detected, genetic tumor evidence	chr18q	4.25437
EwS_31_1	EwS	EwS_31	EwS, no CNA detected, genetic tumor evidence	chr19q	1.12352
EwS_31_1	EwS	EwS_31	EwS, no CNA detected, genetic tumor evidence	chr20p	0.607699
EwS_31_1	EwS	EwS_31	EwS, no CNA detected, genetic tumor evidence	chr20q	-0.16039
EwS_31_1	EwS	EwS_31	EwS, CNA detected, genetic tumor evidence	chr21q	-9.97169
EwS_31_1	EwS	EwS_31	EwS, no CNA detected, genetic tumor evidence	chr22q	-1.05293
EwS_32_1	EwS	EwS_32	EwS, no CNA detected, genetic tumor evidence	chr1p	-2.24093
EwS_32_1	EwS	EwS_32	EwS, no CNA detected, genetic tumor evidence	chr1q	-1.10246
EwS_32_1	EwS	EwS_32	EwS, no CNA detected, genetic tumor evidence	chr2p	1.39271
EwS_32_1	EwS	EwS_32	EwS, no CNA detected, genetic tumor evidence	chr2q	2.16406
EwS_32_1	EwS	EwS_32	EwS, no CNA detected, genetic tumor evidence	chr3p	-0.0425331
EwS_32_1	EwS	EwS_32	EwS, no CNA detected, genetic tumor evidence	chr3q	0.146951
EwS_32_1	EwS	EwS_32	EwS, no CNA detected, genetic tumor evidence	chr4p	2.61541
EwS_32_1	EwS	EwS_32	EwS, no CNA detected, genetic tumor evidence	chr4q	0.173884
EwS_32_1	EwS	EwS_32	EwS, no CNA detected, genetic tumor evidence	chr5p	2.18637
EwS_32_1	EwS	EwS_32	EwS, no CNA detected, genetic tumor evidence	chr5q	1.10246
EwS_32_1	EwS	EwS_32	EwS, no CNA detected, genetic tumor evidence	chr6p	-3.21732
EwS_32_1	EwS	EwS_32	EwS, no CNA detected, genetic tumor evidence	chr6q	1.13697
EwS_32_1	EwS	EwS_32	EwS, no CNA detected, genetic tumor evidence	chr7p	1.81222
EwS_32_1	EwS	EwS_32	EwS, no CNA detected, genetic tumor evidence	chr7q	-0.774792
EwS_32_1	EwS	EwS_32	EwS, CNA detected, genetic tumor evidence	chr8p	53.6127
EwS_32_1	EwS	EwS_32	EwS, CNA detected, genetic tumor evidence	chr8q	141.674
EwS_32_1	EwS	EwS_32	EwS, no CNA detected, genetic tumor evidence	chr9p	0.741203
EwS_32_1	EwS	EwS_32	EwS, no CNA detected, genetic tumor evidence	chr9q	0.70353
EwS_32_1	EwS	EwS_32	EwS, no CNA detected, genetic tumor evidence	chr10p	-1.86192
EwS_32_1	EwS	EwS_32	EwS, no CNA detected, genetic tumor evidence	chr10q	2.21264
EwS_32_1	EwS	EwS_32	EwS, no CNA detected, genetic tumor evidence	chr11p	1.02953
EwS_32_1	EwS	EwS_32	EwS, no CNA detected, genetic tumor evidence	chr11q	0.982878
EwS_32_1	EwS	EwS_32	EwS, no CNA detected, genetic tumor evidence	chr12p	-2.24269
EwS_32_1	EwS	EwS_32	EwS, no CNA detected, genetic tumor evidence	chr12q	-1.1751
EwS_32_1	EwS	EwS_32	EwS, no CNA detected, genetic tumor evidence	chr13q	-1.46439
EwS_32_1	EwS	EwS_32	EwS, no CNA detected, genetic tumor evidence	chr14q	-0.716491
EwS_32_1	EwS	EwS_32	EwS, no CNA detected, genetic tumor evidence	chr15q	-2.51684
EwS_32_1	EwS	EwS_32	EwS, no CNA detected, genetic tumor evidence	chr16p	-0.996478
EwS_32_1	EwS	EwS_32	EwS, no CNA detected, genetic tumor evidence	chr16q	0.502452
EwS_32_1	EwS	EwS_32	EwS, no CNA detected, genetic tumor evidence	chr17p	-0.304888
EwS_32_1	EwS	EwS_32	EwS, no CNA detected, genetic tumor evidence	chr17q	-2.80148
EwS_32_1	EwS	EwS_32	EwS, no CNA detected, genetic tumor evidence	chr18p	1.34523
EwS_32_1	EwS	EwS_32	EwS, no CNA detected, genetic tumor evidence	chr18q	3.08677
EwS_32_1	EwS	EwS_32	EwS, no CNA detected, genetic tumor evidence	chr19q	2.85115
EwS_32_1	EwS	EwS_32	EwS, no CNA detected, genetic tumor evidence	chr20p	1.57552
EwS_32_1	EwS	EwS_32	EwS, no CNA detected, genetic tumor evidence	chr20q	0.684938
EwS_32_1	EwS	EwS_32	EwS, no CNA detected, genetic tumor evidence	chr21q	-1.77946
EwS_32_1	EwS	EwS_32	EwS, no CNA detected, genetic tumor evidence	chr22q	-0.95883
EwS_36_1	EwS	EwS_36	EwS, CNA detected, genetic tumor evidence	chr1p	38.5304
EwS_36_1	EwS	EwS_36	EwS, CNA detected, genetic tumor evidence	chr1q	27.1241
EwS_36_1	EwS	EwS_36	EwS, CNA detected, genetic tumor evidence	chr2p	42.6206
EwS_36_1	EwS	EwS_36	EwS, CNA detected, genetic tumor evidence	chr2q	36.6228
EwS_36_1	EwS	EwS_36	EwS, CNA detected, genetic tumor evidence	chr3p	41.8728
EwS_36_1	EwS	EwS_36	EwS, CNA detected, genetic tumor evidence	chr3q	21.6239
EwS_36_1	EwS	EwS_36	EwS, CNA detected, genetic tumor evidence	chr4p	31.3542
EwS_36_1	EwS	EwS_36	EwS, CNA detected, genetic tumor evidence	chr4q	26.6331
EwS_36_1	EwS	EwS_36	EwS, no CNA detected, genetic tumor evidence	chr5p	4.02349
EwS_36_1	EwS	EwS_36	EwS, no CNA detected, genetic tumor evidence	chr5q	-0.253598
EwS_36_1	EwS	EwS_36	EwS, CNA detected, genetic tumor evidence	chr6p	11.5744
EwS_36_1	EwS	EwS_36	EwS, CNA detected, genetic tumor evidence	chr6q	49.4441
EwS_36_1	EwS	EwS_36	EwS, CNA detected, genetic tumor evidence	chr7p	39.8906
EwS_36_1	EwS	EwS_36	EwS, CNA detected, genetic tumor evidence	chr7q	21.086
EwS_36_1	EwS	EwS_36	EwS, CNA detected, genetic tumor evidence	chr8p	29.2641
EwS_36_1	EwS	EwS_36	EwS, CNA detected, genetic tumor evidence	chr8q	63.5651
EwS_36_1	EwS	EwS_36	EwS, CNA detected, genetic tumor evidence	chr9p	33.1088
EwS_36_1	EwS	EwS_36	EwS, CNA detected, genetic tumor evidence	chr9q	26.9226
EwS_36_1	EwS	EwS_36	EwS, CNA detected, genetic tumor evidence	chr10p	-20.0688
EwS_36_1	EwS	EwS_36	EwS, CNA detected, genetic tumor evidence	chr10q	-58.3652
EwS_36_1	EwS	EwS_36	EwS, CNA detected, genetic tumor evidence	chr11p	-13.8194
EwS_36_1	EwS	EwS_36	EwS, CNA detected, genetic tumor evidence	chr11q	11.5578
EwS_36_1	EwS	EwS_36	EwS, CNA detected, genetic tumor evidence	chr12p	14.9191
EwS_36_1	EwS	EwS_36	EwS, CNA detected, genetic tumor evidence	chr12q	15.0938
EwS_36_1	EwS	EwS_36	EwS, CNA detected, genetic tumor evidence	chr13q	-23.768
EwS_36_1	EwS	EwS_36	EwS, CNA detected, genetic tumor evidence	chr14q	20.739
EwS_36_1	EwS	EwS_36	EwS, CNA detected, genetic tumor evidence	chr15q	-30.703
EwS_36_1	EwS	EwS_36	EwS, CNA detected, genetic tumor evidence	chr16p	6.32693
EwS_36_1	EwS	EwS_36	EwS, CNA detected, genetic tumor evidence	chr16q	20.7924
EwS_36_1	EwS	EwS_36	EwS, CNA detected, genetic tumor evidence	chr17p	-26.873
EwS_36_1	EwS	EwS_36	EwS, CNA detected, genetic tumor evidence	chr17q	6.71931
EwS_36_1	EwS	EwS_36	EwS, CNA detected, genetic tumor evidence	chr18p	25.3787
EwS_36_1	EwS	EwS_36	EwS, CNA detected, genetic tumor evidence	chr18q	46.8674
EwS_36_1	EwS	EwS_36	EwS, CNA detected, genetic tumor evidence	chr19q	11.7258
EwS_36_1	EwS	EwS_36	EwS, CNA detected, genetic tumor evidence	chr20p	29.4674
EwS_36_1	EwS	EwS_36	EwS, CNA detected, genetic tumor evidence	chr20q	21.7497
EwS_36_1	EwS	EwS_36	EwS, CNA detected, genetic tumor evidence	chr21q	20.7547
EwS_36_1	EwS	EwS_36	EwS, CNA detected, genetic tumor evidence	chr22q	9.26597
EwS_39_1	EwS	EwS_39	EwS, no CNA detected, genetic tumor evidence	chr1p	0.919806
EwS_39_1	EwS	EwS_39	EwS, CNA detected, genetic tumor evidence	chr1q	-0.832892
EwS_39_1	EwS	EwS_39	EwS, no CNA detected, genetic tumor evidence	chr2p	-1.15973
EwS_39_1	EwS	EwS_39	EwS, CNA detected, genetic tumor evidence	chr2q	11.7913
EwS_39_1	EwS	EwS_39	EwS, no CNA detected, genetic tumor evidence	chr3p	-0.352563
EwS_39_1	EwS	EwS_39	EwS, no CNA detected, genetic tumor evidence	chr3q	0.315276
EwS_39_1	EwS	EwS_39	EwS, no CNA detected, genetic tumor evidence	chr4p	1.85302
EwS_39_1	EwS	EwS_39	EwS, no CNA detected, genetic tumor evidence	chr4q	1.0996
EwS_39_1	EwS	EwS_39	EwS, CNA detected, genetic tumor evidence	chr5p	0.821031
EwS_39_1	EwS	EwS_39	EwS, CNA detected, genetic tumor evidence	chr5q	-0.341628
EwS_39_1	EwS	EwS_39	EwS, no CNA detected, genetic tumor evidence	chr6p	-2.99364
EwS_39_1	EwS	EwS_39	EwS, CNA detected, genetic tumor evidence	chr6q	0.118491
EwS_39_1	EwS	EwS_39	EwS, CNA detected, genetic tumor evidence	chr7p	5.39624
EwS_39_1	EwS	EwS_39	EwS, CNA detected, genetic tumor evidence	chr7q	3.46991
EwS_39_1	EwS	EwS_39	EwS, CNA detected, genetic tumor evidence	chr8p	27.7591
EwS_39_1	EwS	EwS_39	EwS, CNA detected, genetic tumor evidence	chr8q	65.9329
EwS_39_1	EwS	EwS_39	EwS, no CNA detected, genetic tumor evidence	chr9p	1.95377
EwS_39_1	EwS	EwS_39	EwS, no CNA detected, genetic tumor evidence	chr9q	-1.25458
EwS_39_1	EwS	EwS_39	EwS, no CNA detected, genetic tumor evidence	chr10p	-0.239802
EwS_39_1	EwS	EwS_39	EwS, no CNA detected, genetic tumor evidence	chr10q	3.26161
EwS_39_1	EwS	EwS_39	EwS, no CNA detected, genetic tumor evidence	chr11p	-0.96224
EwS_39_1	EwS	EwS_39	EwS, no CNA detected, genetic tumor evidence	chr11q	0.155701
EwS_39_1	EwS	EwS_39	EwS, CNA detected, genetic tumor evidence	chr12p	-1.94072
EwS_39_1	EwS	EwS_39	EwS, CNA detected, genetic tumor evidence	chr12q	-2.17658
EwS_39_1	EwS	EwS_39	EwS, CNA detected, genetic tumor evidence	chr13q	-1.753
EwS_39_1	EwS	EwS_39	EwS, CNA detected, genetic tumor evidence	chr14q	-1.3416
EwS_39_1	EwS	EwS_39	EwS, no CNA detected, genetic tumor evidence	chr15q	-0.761486
EwS_39_1	EwS	EwS_39	EwS, no CNA detected, genetic tumor evidence	chr16p	-1.05505
EwS_39_1	EwS	EwS_39	EwS, no CNA detected, genetic tumor evidence	chr16q	-4.03049
EwS_39_1	EwS	EwS_39	EwS, no CNA detected, genetic tumor evidence	chr17p	-1.09772
EwS_39_1	EwS	EwS_39	EwS, no CNA detected, genetic tumor evidence	chr17q	-2.99612
EwS_39_1	EwS	EwS_39	EwS, no CNA detected, genetic tumor evidence	chr18p	1.15983
EwS_39_1	EwS	EwS_39	EwS, no CNA detected, genetic tumor evidence	chr18q	2.80456
EwS_39_1	EwS	EwS_39	EwS, no CNA detected, genetic tumor evidence	chr19q	2.64418
EwS_39_1	EwS	EwS_39	EwS, CNA detected, genetic tumor evidence	chr20p	1.51577
EwS_39_1	EwS	EwS_39	EwS, CNA detected, genetic tumor evidence	chr20q	0.271496
EwS_39_1	EwS	EwS_39	EwS, CNA detected, genetic tumor evidence	chr21q	-4.08077
EwS_39_1	EwS	EwS_39	EwS, no CNA detected, genetic tumor evidence	chr22q	-1.63741
EwS_41_1	EwS	EwS_41	EwS, no CNA detected, genetic tumor evidence	chr1p	-0.5421
EwS_41_1	EwS	EwS_41	EwS, no CNA detected, genetic tumor evidence	chr1q	-0.541908
EwS_41_1	EwS	EwS_41	EwS, no CNA detected, genetic tumor evidence	chr2p	0.638291
EwS_41_1	EwS	EwS_41	EwS, no CNA detected, genetic tumor evidence	chr2q	1.99077
EwS_41_1	EwS	EwS_41	EwS, no CNA detected, genetic tumor evidence	chr3p	1.37334
EwS_41_1	EwS	EwS_41	EwS, no CNA detected, genetic tumor evidence	chr3q	-0.157876
EwS_41_1	EwS	EwS_41	EwS, no CNA detected, genetic tumor evidence	chr4p	3.35648
EwS_41_1	EwS	EwS_41	EwS, no CNA detected, genetic tumor evidence	chr4q	0.253464
EwS_41_1	EwS	EwS_41	EwS, no CNA detected, genetic tumor evidence	chr5p	2.63797
EwS_41_1	EwS	EwS_41	EwS, no CNA detected, genetic tumor evidence	chr5q	0.282072
EwS_41_1	EwS	EwS_41	EwS, no CNA detected, genetic tumor evidence	chr6p	-5.63103
EwS_41_1	EwS	EwS_41	EwS, no CNA detected, genetic tumor evidence	chr6q	0.413916
EwS_41_1	EwS	EwS_41	EwS, no CNA detected, genetic tumor evidence	chr7p	1.17153
EwS_41_1	EwS	EwS_41	EwS, no CNA detected, genetic tumor evidence	chr7q	-1.33373
EwS_41_1	EwS	EwS_41	EwS, CNA detected, genetic tumor evidence	chr8p	76.0928
EwS_41_1	EwS	EwS_41	EwS, CNA detected, genetic tumor evidence	chr8q	206.7
EwS_41_1	EwS	EwS_41	EwS, no CNA detected, genetic tumor evidence	chr9p	0.584383
EwS_41_1	EwS	EwS_41	EwS, no CNA detected, genetic tumor evidence	chr9q	-0.567214
EwS_41_1	EwS	EwS_41	EwS, no CNA detected, genetic tumor evidence	chr10p	-2.00081
EwS_41_1	EwS	EwS_41	EwS, no CNA detected, genetic tumor evidence	chr10q	2.99346
EwS_41_1	EwS	EwS_41	EwS, no CNA detected, genetic tumor evidence	chr11p	0.39962
EwS_41_1	EwS	EwS_41	EwS, no CNA detected, genetic tumor evidence	chr11q	0.977367
EwS_41_1	EwS	EwS_41	EwS, CNA detected, genetic tumor evidence	chr12p	32.1647
EwS_41_1	EwS	EwS_41	EwS, CNA detected, genetic tumor evidence	chr12q	34.7912
EwS_41_1	EwS	EwS_41	EwS, no CNA detected, genetic tumor evidence	chr13q	-1.32352
EwS_41_1	EwS	EwS_41	EwS, no CNA detected, genetic tumor evidence	chr14q	-1.42975
EwS_41_1	EwS	EwS_41	EwS, no CNA detected, genetic tumor evidence	chr15q	-2.0322
EwS_41_1	EwS	EwS_41	EwS, no CNA detected, genetic tumor evidence	chr16p	-0.580495
EwS_41_1	EwS	EwS_41	EwS, no CNA detected, genetic tumor evidence	chr16q	0.919665
EwS_41_1	EwS	EwS_41	EwS, no CNA detected, genetic tumor evidence	chr17p	-0.306889
EwS_41_1	EwS	EwS_41	EwS, no CNA detected, genetic tumor evidence	chr17q	-3.71566
EwS_41_1	EwS	EwS_41	EwS, no CNA detected, genetic tumor evidence	chr18p	1.45888
EwS_41_1	EwS	EwS_41	EwS, no CNA detected, genetic tumor evidence	chr18q	6.18371
EwS_41_1	EwS	EwS_41	EwS, no CNA detected, genetic tumor evidence	chr19q	4.14608
EwS_41_1	EwS	EwS_41	EwS, no CNA detected, genetic tumor evidence	chr20p	1.39583
EwS_41_1	EwS	EwS_41	EwS, no CNA detected, genetic tumor evidence	chr20q	0.556892
EwS_41_1	EwS	EwS_41	EwS, no CNA detected, genetic tumor evidence	chr21q	-2.80497
EwS_41_1	EwS	EwS_41	EwS, no CNA detected, genetic tumor evidence	chr22q	-1.52402
EwS_41_2	EwS	EwS_41	EwS, no CNA detected, genetic tumor evidence	chr1p	-1.04921
EwS_41_2	EwS	EwS_41	EwS, no CNA detected, genetic tumor evidence	chr1q	-1.65017
EwS_41_2	EwS	EwS_41	EwS, no CNA detected, genetic tumor evidence	chr2p	-0.603207
EwS_41_2	EwS	EwS_41	EwS, no CNA detected, genetic tumor evidence	chr2q	0.349799
EwS_41_2	EwS	EwS_41	EwS, no CNA detected, genetic tumor evidence	chr3p	0.972932
EwS_41_2	EwS	EwS_41	EwS, no CNA detected, genetic tumor evidence	chr3q	-1.49629
EwS_41_2	EwS	EwS_41	EwS, no CNA detected, genetic tumor evidence	chr4p	3.66776
EwS_41_2	EwS	EwS_41	EwS, no CNA detected, genetic tumor evidence	chr4q	0.478928
EwS_41_2	EwS	EwS_41	EwS, no CNA detected, genetic tumor evidence	chr5p	3.81841
EwS_41_2	EwS	EwS_41	EwS, no CNA detected, genetic tumor evidence	chr5q	0.139423
EwS_41_2	EwS	EwS_41	EwS, no CNA detected, genetic tumor evidence	chr6p	-7.1268
EwS_41_2	EwS	EwS_41	EwS, no CNA detected, genetic tumor evidence	chr6q	-0.105901
EwS_41_2	EwS	EwS_41	EwS, no CNA detected, genetic tumor evidence	chr7p	0.561518
EwS_41_2	EwS	EwS_41	EwS, no CNA detected, genetic tumor evidence	chr7q	-0.898219
EwS_41_2	EwS	EwS_41	EwS, CNA detected, genetic tumor evidence	chr8p	74.3467
EwS_41_2	EwS	EwS_41	EwS, CNA detected, genetic tumor evidence	chr8q	202.238
EwS_41_2	EwS	EwS_41	EwS, no CNA detected, genetic tumor evidence	chr9p	0.682494
EwS_41_2	EwS	EwS_41	EwS, no CNA detected, genetic tumor evidence	chr9q	-0.563176
EwS_41_2	EwS	EwS_41	EwS, no CNA detected, genetic tumor evidence	chr10p	-1.55229
EwS_41_2	EwS	EwS_41	EwS, no CNA detected, genetic tumor evidence	chr10q	2.71989
EwS_41_2	EwS	EwS_41	EwS, no CNA detected, genetic tumor evidence	chr11p	2.71362
EwS_41_2	EwS	EwS_41	EwS, no CNA detected, genetic tumor evidence	chr11q	1.3537
EwS_41_2	EwS	EwS_41	EwS, CNA detected, genetic tumor evidence	chr12p	29.7728
EwS_41_2	EwS	EwS_41	EwS, CNA detected, genetic tumor evidence	chr12q	33.0151
EwS_41_2	EwS	EwS_41	EwS, no CNA detected, genetic tumor evidence	chr13q	-0.418526
EwS_41_2	EwS	EwS_41	EwS, no CNA detected, genetic tumor evidence	chr14q	-0.598113
EwS_41_2	EwS	EwS_41	EwS, no CNA detected, genetic tumor evidence	chr15q	-2.00697
EwS_41_2	EwS	EwS_41	EwS, no CNA detected, genetic tumor evidence	chr16p	0.764767
EwS_41_2	EwS	EwS_41	EwS, no CNA detected, genetic tumor evidence	chr16q	5.00476
EwS_41_2	EwS	EwS_41	EwS, no CNA detected, genetic tumor evidence	chr17p	0.56795
EwS_41_2	EwS	EwS_41	EwS, no CNA detected, genetic tumor evidence	chr17q	-3.55494
EwS_41_2	EwS	EwS_41	EwS, no CNA detected, genetic tumor evidence	chr18p	1.36407
EwS_41_2	EwS	EwS_41	EwS, no CNA detected, genetic tumor evidence	chr18q	7.90908
EwS_41_2	EwS	EwS_41	EwS, no CNA detected, genetic tumor evidence	chr19q	4.31421
EwS_41_2	EwS	EwS_41	EwS, no CNA detected, genetic tumor evidence	chr20p	0.282143
EwS_41_2	EwS	EwS_41	EwS, no CNA detected, genetic tumor evidence	chr20q	0.470372
EwS_41_2	EwS	EwS_41	EwS, no CNA detected, genetic tumor evidence	chr21q	-4.12894
EwS_41_2	EwS	EwS_41	EwS, no CNA detected, genetic tumor evidence	chr22q	-0.219138
EwS_41_6	EwS	EwS_41	EwS, no genetic or clinical tumor evidence	chr1p	1.81214
EwS_41_6	EwS	EwS_41	EwS, no genetic or clinical tumor evidence	chr1q	-0.704417
EwS_41_6	EwS	EwS_41	EwS, no genetic or clinical tumor evidence	chr2p	-1.09945
EwS_41_6	EwS	EwS_41	EwS, no genetic or clinical tumor evidence	chr2q	-0.0363272
EwS_41_6	EwS	EwS_41	EwS, no genetic or clinical tumor evidence	chr3p	1.48067
EwS_41_6	EwS	EwS_41	EwS, no genetic or clinical tumor evidence	chr3q	-0.94222
EwS_41_6	EwS	EwS_41	EwS, no genetic or clinical tumor evidence	chr4p	-0.231434
EwS_41_6	EwS	EwS_41	EwS, no genetic or clinical tumor evidence	chr4q	-0.33561
EwS_41_6	EwS	EwS_41	EwS, no genetic or clinical tumor evidence	chr5p	-1.204
EwS_41_6	EwS	EwS_41	EwS, no genetic or clinical tumor evidence	chr5q	1.88704
EwS_41_6	EwS	EwS_41	EwS, no genetic or clinical tumor evidence	chr6p	-1.47392
EwS_41_6	EwS	EwS_41	EwS, no genetic or clinical tumor evidence	chr6q	-0.745188
EwS_41_6	EwS	EwS_41	EwS, no genetic or clinical tumor evidence	chr7p	-0.0858821
EwS_41_6	EwS	EwS_41	EwS, no genetic or clinical tumor evidence	chr7q	-1.8884
EwS_41_6	EwS	EwS_41	EwS, no genetic or clinical tumor evidence	chr8p	1.2157
EwS_41_6	EwS	EwS_41	EwS, no genetic or clinical tumor evidence	chr8q	1.4568
EwS_41_6	EwS	EwS_41	EwS, no genetic or clinical tumor evidence	chr9p	2.07056
EwS_41_6	EwS	EwS_41	EwS, no genetic or clinical tumor evidence	chr9q	-0.675439
EwS_41_6	EwS	EwS_41	EwS, no genetic or clinical tumor evidence	chr10p	-0.512403
EwS_41_6	EwS	EwS_41	EwS, no genetic or clinical tumor evidence	chr10q	0.812846
EwS_41_6	EwS	EwS_41	EwS, no genetic or clinical tumor evidence	chr11p	0.605538
EwS_41_6	EwS	EwS_41	EwS, no genetic or clinical tumor evidence	chr11q	0.732113
EwS_41_6	EwS	EwS_41	EwS, no genetic or clinical tumor evidence	chr12p	-0.72944
EwS_41_6	EwS	EwS_41	EwS, no genetic or clinical tumor evidence	chr12q	-0.0556517
EwS_41_6	EwS	EwS_41	EwS, no genetic or clinical tumor evidence	chr13q	-1.69161
EwS_41_6	EwS	EwS_41	EwS, no genetic or clinical tumor evidence	chr14q	-0.347202
EwS_41_6	EwS	EwS_41	EwS, no genetic or clinical tumor evidence	chr15q	0.37427
EwS_41_6	EwS	EwS_41	EwS, no genetic or clinical tumor evidence	chr16p	-1.93586
EwS_41_6	EwS	EwS_41	EwS, no genetic or clinical tumor evidence	chr16q	0.234031
EwS_41_6	EwS	EwS_41	EwS, no genetic or clinical tumor evidence	chr17p	-0.556134
EwS_41_6	EwS	EwS_41	EwS, no genetic or clinical tumor evidence	chr17q	-0.443119
EwS_41_6	EwS	EwS_41	EwS, no genetic or clinical tumor evidence	chr18p	-0.558024
EwS_41_6	EwS	EwS_41	EwS, no genetic or clinical tumor evidence	chr18q	2.35039
EwS_41_6	EwS	EwS_41	EwS, no genetic or clinical tumor evidence	chr19q	-0.545097
EwS_41_6	EwS	EwS_41	EwS, no genetic or clinical tumor evidence	chr20p	1.91228
EwS_41_6	EwS	EwS_41	EwS, no genetic or clinical tumor evidence	chr20q	0.111759
EwS_41_6	EwS	EwS_41	EwS, no genetic or clinical tumor evidence	chr21q	-0.711941
EwS_41_6	EwS	EwS_41	EwS, no genetic or clinical tumor evidence	chr22q	-0.0174183
EwS_42_6	EwS	EwS_42	EwS, no genetic or clinical tumor evidence	chr1p	-1.36947
EwS_42_6	EwS	EwS_42	EwS, no genetic or clinical tumor evidence	chr1q	-2.22494
EwS_42_6	EwS	EwS_42	EwS, no genetic or clinical tumor evidence	chr2p	-2.75509
EwS_42_6	EwS	EwS_42	EwS, no genetic or clinical tumor evidence	chr2q	-1.01063
EwS_42_6	EwS	EwS_42	EwS, no genetic or clinical tumor evidence	chr3p	-1.33113
EwS_42_6	EwS	EwS_42	EwS, no genetic or clinical tumor evidence	chr3q	-2.06093
EwS_42_6	EwS	EwS_42	EwS, no genetic or clinical tumor evidence	chr4p	-1.17491
EwS_42_6	EwS	EwS_42	EwS, no genetic or clinical tumor evidence	chr4q	1.02112
EwS_42_6	EwS	EwS_42	EwS, no genetic or clinical tumor evidence	chr5p	-1.23093
EwS_42_6	EwS	EwS_42	EwS, no genetic or clinical tumor evidence	chr5q	1.31915
EwS_42_6	EwS	EwS_42	EwS, no genetic or clinical tumor evidence	chr6p	-0.627957
EwS_42_6	EwS	EwS_42	EwS, no genetic or clinical tumor evidence	chr6q	2.01245
EwS_42_6	EwS	EwS_42	EwS, no genetic or clinical tumor evidence	chr7p	-1.30949
EwS_42_6	EwS	EwS_42	EwS, no genetic or clinical tumor evidence	chr7q	1.02119
EwS_42_6	EwS	EwS_42	EwS, no genetic or clinical tumor evidence	chr8p	2.18189
EwS_42_6	EwS	EwS_42	EwS, no genetic or clinical tumor evidence	chr8q	-2.00306
EwS_42_6	EwS	EwS_42	EwS, no genetic or clinical tumor evidence	chr9p	1.02151
EwS_42_6	EwS	EwS_42	EwS, no genetic or clinical tumor evidence	chr9q	-1.12659
EwS_42_6	EwS	EwS_42	EwS, no genetic or clinical tumor evidence	chr10p	3.41855
EwS_42_6	EwS	EwS_42	EwS, no genetic or clinical tumor evidence	chr10q	-2.16816
EwS_42_6	EwS	EwS_42	EwS, no genetic or clinical tumor evidence	chr11p	-0.961833
EwS_42_6	EwS	EwS_42	EwS, no genetic or clinical tumor evidence	chr11q	-0.780647
EwS_42_6	EwS	EwS_42	EwS, no genetic or clinical tumor evidence	chr12p	1.31395
EwS_42_6	EwS	EwS_42	EwS, no genetic or clinical tumor evidence	chr12q	1.51285
EwS_42_6	EwS	EwS_42	EwS, no genetic or clinical tumor evidence	chr13q	-0.310838
EwS_42_6	EwS	EwS_42	EwS, no genetic or clinical tumor evidence	chr14q	-0.99255
EwS_42_6	EwS	EwS_42	EwS, no genetic or clinical tumor evidence	chr15q	1.06709
EwS_42_6	EwS	EwS_42	EwS, no genetic or clinical tumor evidence	chr16p	-0.01376
EwS_42_6	EwS	EwS_42	EwS, no genetic or clinical tumor evidence	chr16q	3.6561
EwS_42_6	EwS	EwS_42	EwS, no genetic or clinical tumor evidence	chr17p	0.168569
EwS_42_6	EwS	EwS_42	EwS, no genetic or clinical tumor evidence	chr17q	2.97067
EwS_42_6	EwS	EwS_42	EwS, no genetic or clinical tumor evidence	chr18p	2.48493
EwS_42_6	EwS	EwS_42	EwS, no genetic or clinical tumor evidence	chr18q	-0.915927
EwS_42_6	EwS	EwS_42	EwS, no genetic or clinical tumor evidence	chr19q	-3.58311
EwS_42_6	EwS	EwS_42	EwS, no genetic or clinical tumor evidence	chr20p	-3.20239
EwS_42_6	EwS	EwS_42	EwS, no genetic or clinical tumor evidence	chr20q	0.461568
EwS_42_6	EwS	EwS_42	EwS, no genetic or clinical tumor evidence	chr21q	-1.08769
EwS_42_6	EwS	EwS_42	EwS, no genetic or clinical tumor evidence	chr22q	2.23359
EwS_42_7	EwS	EwS_42	EwS, no genetic or clinical tumor evidence	chr1p	-2.24178
EwS_42_7	EwS	EwS_42	EwS, no genetic or clinical tumor evidence	chr1q	-0.443164
EwS_42_7	EwS	EwS_42	EwS, no genetic or clinical tumor evidence	chr2p	-1.52457
EwS_42_7	EwS	EwS_42	EwS, no genetic or clinical tumor evidence	chr2q	0.158122
EwS_42_7	EwS	EwS_42	EwS, no genetic or clinical tumor evidence	chr3p	0.235329
EwS_42_7	EwS	EwS_42	EwS, no genetic or clinical tumor evidence	chr3q	1.30075
EwS_42_7	EwS	EwS_42	EwS, no genetic or clinical tumor evidence	chr4p	-1.2711
EwS_42_7	EwS	EwS_42	EwS, no genetic or clinical tumor evidence	chr4q	1.86098
EwS_42_7	EwS	EwS_42	EwS, no genetic or clinical tumor evidence	chr5p	-1.05588
EwS_42_7	EwS	EwS_42	EwS, no genetic or clinical tumor evidence	chr5q	1.58388
EwS_42_7	EwS	EwS_42	EwS, no genetic or clinical tumor evidence	chr6p	0.240824
EwS_42_7	EwS	EwS_42	EwS, no genetic or clinical tumor evidence	chr6q	2.81693
EwS_42_7	EwS	EwS_42	EwS, no genetic or clinical tumor evidence	chr7p	-1.62284
EwS_42_7	EwS	EwS_42	EwS, no genetic or clinical tumor evidence	chr7q	0.214275
EwS_42_7	EwS	EwS_42	EwS, no genetic or clinical tumor evidence	chr8p	-0.083288
EwS_42_7	EwS	EwS_42	EwS, no genetic or clinical tumor evidence	chr8q	-1.49069
EwS_42_7	EwS	EwS_42	EwS, no genetic or clinical tumor evidence	chr9p	-1.13398
EwS_42_7	EwS	EwS_42	EwS, no genetic or clinical tumor evidence	chr9q	0.553293
EwS_42_7	EwS	EwS_42	EwS, no genetic or clinical tumor evidence	chr10p	1.24997
EwS_42_7	EwS	EwS_42	EwS, no genetic or clinical tumor evidence	chr10q	-1.25777
EwS_42_7	EwS	EwS_42	EwS, no genetic or clinical tumor evidence	chr11p	-0.495519
EwS_42_7	EwS	EwS_42	EwS, no genetic or clinical tumor evidence	chr11q	-1.3699
EwS_42_7	EwS	EwS_42	EwS, no genetic or clinical tumor evidence	chr12p	0.589328
EwS_42_7	EwS	EwS_42	EwS, no genetic or clinical tumor evidence	chr12q	0.185635
EwS_42_7	EwS	EwS_42	EwS, no genetic or clinical tumor evidence	chr13q	1.18649
EwS_42_7	EwS	EwS_42	EwS, no genetic or clinical tumor evidence	chr14q	-0.51865
EwS_42_7	EwS	EwS_42	EwS, no genetic or clinical tumor evidence	chr15q	0.734524
EwS_42_7	EwS	EwS_42	EwS, no genetic or clinical tumor evidence	chr16p	-2.77181
EwS_42_7	EwS	EwS_42	EwS, no genetic or clinical tumor evidence	chr16q	-0.781226
EwS_42_7	EwS	EwS_42	EwS, no genetic or clinical tumor evidence	chr17p	-2.78581
EwS_42_7	EwS	EwS_42	EwS, no genetic or clinical tumor evidence	chr17q	1.01413
EwS_42_7	EwS	EwS_42	EwS, no genetic or clinical tumor evidence	chr18p	1.72533
EwS_42_7	EwS	EwS_42	EwS, no genetic or clinical tumor evidence	chr18q	0.0576247
EwS_42_7	EwS	EwS_42	EwS, no genetic or clinical tumor evidence	chr19q	-3.4088
EwS_42_7	EwS	EwS_42	EwS, no genetic or clinical tumor evidence	chr20p	-1.44439
EwS_42_7	EwS	EwS_42	EwS, no genetic or clinical tumor evidence	chr20q	-1.47971
EwS_42_7	EwS	EwS_42	EwS, no genetic or clinical tumor evidence	chr21q	-0.63248
EwS_42_7	EwS	EwS_42	EwS, no genetic or clinical tumor evidence	chr22q	0.327329
EwS_44_1	EwS	EwS_44	EwS, CNA detected, genetic tumor evidence	chr1p	-11.8987
EwS_44_1	EwS	EwS_44	EwS, no CNA detected, genetic tumor evidence	chr1q	-5.67119
EwS_44_1	EwS	EwS_44	EwS, no CNA detected, genetic tumor evidence	chr2p	0.0669731
EwS_44_1	EwS	EwS_44	EwS, CNA detected, genetic tumor evidence	chr2q	2.68394
EwS_44_1	EwS	EwS_44	EwS, CNA detected, genetic tumor evidence	chr3p	-16.7733
EwS_44_1	EwS	EwS_44	EwS, CNA detected, genetic tumor evidence	chr3q	-11.6134
EwS_44_1	EwS	EwS_44	EwS, no CNA detected, genetic tumor evidence	chr4p	1.06076
EwS_44_1	EwS	EwS_44	EwS, no CNA detected, genetic tumor evidence	chr4q	-0.426992
EwS_44_1	EwS	EwS_44	EwS, CNA detected, genetic tumor evidence	chr5p	-3.22716
EwS_44_1	EwS	EwS_44	EwS, no CNA detected, genetic tumor evidence	chr5q	0.744177
EwS_44_1	EwS	EwS_44	EwS, CNA detected, genetic tumor evidence	chr6p	-1.12293
EwS_44_1	EwS	EwS_44	EwS, no CNA detected, genetic tumor evidence	chr6q	0.248165
EwS_44_1	EwS	EwS_44	EwS, no CNA detected, genetic tumor evidence	chr7p	-2.17171
EwS_44_1	EwS	EwS_44	EwS, CNA detected, genetic tumor evidence	chr7q	1.9312
EwS_44_1	EwS	EwS_44	EwS, CNA detected, genetic tumor evidence	chr8p	3.63178
EwS_44_1	EwS	EwS_44	EwS, CNA detected, genetic tumor evidence	chr8q	8.53866
EwS_44_1	EwS	EwS_44	EwS, CNA detected, genetic tumor evidence	chr9p	-4.62651
EwS_44_1	EwS	EwS_44	EwS, CNA detected, genetic tumor evidence	chr9q	1.76932
EwS_44_1	EwS	EwS_44	EwS, CNA detected, genetic tumor evidence	chr10p	-4.95615
EwS_44_1	EwS	EwS_44	EwS, CNA detected, genetic tumor evidence	chr10q	-7.73764
EwS_44_1	EwS	EwS_44	EwS, CNA detected, genetic tumor evidence	chr11p	-10.067
EwS_44_1	EwS	EwS_44	EwS, CNA detected, genetic tumor evidence	chr11q	-7.29731
EwS_44_1	EwS	EwS_44	EwS, no CNA detected, genetic tumor evidence	chr12p	-1.51953
EwS_44_1	EwS	EwS_44	EwS, CNA detected, genetic tumor evidence	chr12q	-0.87396
EwS_44_1	EwS	EwS_44	EwS, CNA detected, genetic tumor evidence	chr13q	-2.02297
EwS_44_1	EwS	EwS_44	EwS, CNA detected, genetic tumor evidence	chr14q	2.92442
EwS_44_1	EwS	EwS_44	EwS, CNA detected, genetic tumor evidence	chr15q	2.32666
EwS_44_1	EwS	EwS_44	EwS, CNA detected, genetic tumor evidence	chr16p	-3.51624
EwS_44_1	EwS	EwS_44	EwS, CNA detected, genetic tumor evidence	chr16q	-7.86478
EwS_44_1	EwS	EwS_44	EwS, CNA detected, genetic tumor evidence	chr17p	-2.65804
EwS_44_1	EwS	EwS_44	EwS, CNA detected, genetic tumor evidence	chr17q	-1.60975
EwS_44_1	EwS	EwS_44	EwS, CNA detected, genetic tumor evidence	chr18p	-9.02214
EwS_44_1	EwS	EwS_44	EwS, CNA detected, genetic tumor evidence	chr18q	-10.708
EwS_44_1	EwS	EwS_44	EwS, CNA detected, genetic tumor evidence	chr19q	-1.44506
EwS_44_1	EwS	EwS_44	EwS, CNA detected, genetic tumor evidence	chr20p	10.0065
EwS_44_1	EwS	EwS_44	EwS, CNA detected, genetic tumor evidence	chr20q	9.29288
EwS_44_1	EwS	EwS_44	EwS, CNA detected, genetic tumor evidence	chr21q	0.560079
EwS_44_1	EwS	EwS_44	EwS, CNA detected, genetic tumor evidence	chr22q	-3.47484
EwS_45_1	EwS	EwS_45	EwS, no CNA detected, genetic tumor evidence	chr1p	1.36684
EwS_45_1	EwS	EwS_45	EwS, CNA detected, genetic tumor evidence	chr1q	101.826
EwS_45_1	EwS	EwS_45	EwS, no CNA detected, genetic tumor evidence	chr2p	0.223022
EwS_45_1	EwS	EwS_45	EwS, no CNA detected, genetic tumor evidence	chr2q	1.48052
EwS_45_1	EwS	EwS_45	EwS, no CNA detected, genetic tumor evidence	chr3p	0.040728
EwS_45_1	EwS	EwS_45	EwS, no CNA detected, genetic tumor evidence	chr3q	-0.0309924
EwS_45_1	EwS	EwS_45	EwS, CNA detected, genetic tumor evidence	chr4p	15.168
EwS_45_1	EwS	EwS_45	EwS, CNA detected, genetic tumor evidence	chr4q	20.1483
EwS_45_1	EwS	EwS_45	EwS, no CNA detected, genetic tumor evidence	chr5p	0.251874
EwS_45_1	EwS	EwS_45	EwS, no CNA detected, genetic tumor evidence	chr5q	0.564112
EwS_45_1	EwS	EwS_45	EwS, no CNA detected, genetic tumor evidence	chr6p	-3.50153
EwS_45_1	EwS	EwS_45	EwS, no CNA detected, genetic tumor evidence	chr6q	1.00887
EwS_45_1	EwS	EwS_45	EwS, CNA detected, genetic tumor evidence	chr7p	22.1541
EwS_45_1	EwS	EwS_45	EwS, CNA detected, genetic tumor evidence	chr7q	20.1729
EwS_45_1	EwS	EwS_45	EwS, CNA detected, genetic tumor evidence	chr8p	31.5001
EwS_45_1	EwS	EwS_45	EwS, CNA detected, genetic tumor evidence	chr8q	79.7691
EwS_45_1	EwS	EwS_45	EwS, no CNA detected, genetic tumor evidence	chr9p	0.720376
EwS_45_1	EwS	EwS_45	EwS, no CNA detected, genetic tumor evidence	chr9q	1.50298
EwS_45_1	EwS	EwS_45	EwS, no CNA detected, genetic tumor evidence	chr10p	-1.50103
EwS_45_1	EwS	EwS_45	EwS, no CNA detected, genetic tumor evidence	chr10q	1.52255
EwS_45_1	EwS	EwS_45	EwS, no CNA detected, genetic tumor evidence	chr11p	-0.513607
EwS_45_1	EwS	EwS_45	EwS, no CNA detected, genetic tumor evidence	chr11q	0.407922
EwS_45_1	EwS	EwS_45	EwS, CNA detected, genetic tumor evidence	chr12p	11.9462
[truncated: 2,980 more rows]

## Sheet: Raw p-values
Test	chr1p	chr1q	chr2p	chr2q	chr3p	chr3q	chr4p	chr4q	chr5p	chr5q	chr6p	chr6q	chr7p	chr7q	chr8p	chr8q	chr9p	chr9q	chr10p	chr10q	chr11p	chr11q	chr12p	chr12q	chr13q	chr14q	chr15q	chr16p	chr16q	chr17p	chr17q	chr18p	chr18q	chr19q	chr20p	chr20q	chr21q	chr22q
EwS samples with genetic evidence & without detected CNAs vs NonEwS samples with genetic evidence & without detected CNAs	0.0375562	0.723286	0.0173797	0.422298	0.925237	0.309273	0.299035	0.528614	0.649917	0.925566	0.410948	0.547569	0.34314	0.185537	0.647882	0.755749	0.436386	0.485668	0.803203	0.239985	0.857752	0.570707	0.215867	0.742739	0.61356	0.292272	0.585404	0.891528	0.302693	0.112802	0.834454	0.267008	0.218693	0.532445	0.64276	0.264941	0.0694106	0.200515
EwS samples with genetic evidence & without detected CNAs vs healthy controls	0.130297	0.00183188	0.981743	4.15244e-08	0.537612	0.815439	9.99092e-06	0.201667	0.376901	0.000288287	1.79438e-10	0.000999373	0.00103241	0.0133642	1.6752e-05	4.59285e-05	0.0218503	0.557416	8.42105e-05	5.08266e-09	0.398284	0.899141	5.03629e-06	4.10771e-05	0.00233805	8.07177e-05	0.000784331	0.0392154	0.117741	0.0475185	3.55679e-08	8.6438e-05	1.42073e-05	1.54627e-09	0.0193723	0.787809	2.9861e-09	0.00141432
EwS samples with genetic evidence & without detected CNAs vs EwS samples without genetic and clinical tumor evidence	0.0809103	0.520397	0.0393023	0.000300552	0.55735	0.654121	0.0026192	0.178131	0.428167	0.665002	0.00427355	0.480751	0.0698535	0.0646003	0.0137623	0.00664916	0.267097	0.339742	0.00444145	0.00351495	0.308351	0.492203	0.000204993	0.00277078	0.486308	0.0543862	0.00860003	1	0.575377	0.22999	0.000119331	0.273238	0.0478924	3.36594e-06	0.0128625	0.349269	0.000614449	0.00140437
