# Supplementary material for: Multimodal analysis of cell-free DNA whole-genome sequencing for pediatric cancers with low mutational burden
Source: Nat Commun. 2021 May 28;12:3230. doi: 10.1038/s41467-021-23445-w (PMC8163828; doi:10.1038/s41467-021-23445-w)
Supplement: Supplementary file 8 — Supplementary Dataset 6 [file 41467_2021_23445_MOESM8_ESM.xlsx]

## Sheet: EwS with ctDNA - shorter
dbSet	Nr. sign. samples	Average genetic-based ctDNA % of sign. samples	Average q-value of all samples	Description	Collection	Cell type	Tissue	Antibody	Treatment
1218	0	N/A	0.745406	Stem	sheffield_dnase	N/A	N/A	N/A	N/A
2365	0	N/A	0.771761	Epithelial;Fibroblast;Brain;Endothelial;Colon;Muscle;Skin	sheffield_dnase	N/A	N/A	N/A	N/A
1619	0	N/A	0.786873	Fibroblast	sheffield_dnase	N/A	N/A	N/A	N/A
1559	0	N/A	0.7946	Epithelial;Fibroblast;Brain;Hematopoietic;Primitive;Stem;Endothelial;Muscle;Colo	sheffield_dnase	N/A	N/A	N/A	N/A
1644	0	N/A	0.798054	Brain	sheffield_dnase	N/A	N/A	N/A	N/A
2910	0	N/A	0.805495	Epithelial;Fibroblast;Muscle;Skin;Brain;Endothelial;Cervix;Mammary;Bone	sheffield_dnase	N/A	N/A	N/A	N/A
1943	0	N/A	0.807574	Skin;Stem	sheffield_dnase	N/A	N/A	N/A	N/A
1695	0	N/A	0.809394	Fibroblast;Muscle;Endothelial;Epithelial;Brain	sheffield_dnase	N/A	N/A	N/A	N/A
1844	0	N/A	0.817092	Epithelial;Fibroblast;Brain;Colon;Cervix;Muscle;Mammary;Skin;Bone;Liver	sheffield_dnase	N/A	N/A	N/A	N/A
1700	0	N/A	0.817845	Epithelial;Muscle	sheffield_dnase	N/A	N/A	N/A	N/A
1464	0	N/A	0.818697	Fibroblast;Muscle;Brain;Stem;Endothelial;Epithelial;Bone	sheffield_dnase	N/A	N/A	N/A	N/A
1703	0	N/A	0.822122	Muscle;Skin	sheffield_dnase	N/A	N/A	N/A	N/A
2678	0	N/A	0.823391	Stem	sheffield_dnase	N/A	N/A	N/A	N/A
2647	0	N/A	0.823747	Fibroblast;Muscle;Skin;Brain;Stem;Epithelial	sheffield_dnase	N/A	N/A	N/A	N/A
2184	0	N/A	0.827694	Epithelial;Prostate;Mammary	sheffield_dnase	N/A	N/A	N/A	N/A
1611	0	N/A	0.827788	Muscle;Brain;Epithelial;Endothelial;Fibroblast	sheffield_dnase	N/A	N/A	N/A	N/A
2794	0	N/A	0.828095	Epithelial;Fibroblast;Muscle;Brain;Primitive;Skin;Stem;Endothelial;Colon;Cervix;	sheffield_dnase	N/A	N/A	N/A	N/A
2722	0	N/A	0.833651	Brain	sheffield_dnase	N/A	N/A	N/A	N/A
1720	0	N/A	0.834074	Fibroblast;Muscle;Skin	sheffield_dnase	N/A	N/A	N/A	N/A
2179	0	N/A	0.837095	Fibroblast;Muscle;Prostate	sheffield_dnase	N/A	N/A	N/A	N/A
2352	0	N/A	0.837237	Epithelial;Primitive;Brain;Stem;Colon;Cervix;Liver;Endothelial;Muscle;Hematopoie	sheffield_dnase	N/A	N/A	N/A	N/A
2433	0	N/A	0.841818	Stem;Epithelial;Mammary;Skin	sheffield_dnase	N/A	N/A	N/A	N/A
2868	0	N/A	0.842448	Epithelial;Fibroblast;Muscle;Primitive;Skin;Brain;Stem;Endothelial;Colon;Cervix;	sheffield_dnase	N/A	N/A	N/A	N/A
2390	0	N/A	0.84328	Epithelial;Fibroblast;Muscle;Skin;Brain;Endothelial;Colon;Cervix;Mammary;Bone;Li	sheffield_dnase	N/A	N/A	N/A	N/A
2367	0	N/A	0.843533	Epithelial;Fibroblast;Muscle;Brain;Skin;Stem;Endothelial;Liver;Hematopoietic;Pro	sheffield_dnase	N/A	N/A	N/A	N/A
1451	0	N/A	0.843907	Brain;Skin	sheffield_dnase	N/A	N/A	N/A	N/A
2841	0	N/A	0.844012	Epithelial;Fibroblast;Muscle;Brain;Skin;Stem;Colon;Cervix;Mammary	sheffield_dnase	N/A	N/A	N/A	N/A
2961	0	N/A	0.844852	Weak complex tissue specific	sheffield_dnase	N/A	N/A	N/A	N/A
1793	0	N/A	0.844867	Fibroblast;Skin;Brain	sheffield_dnase	N/A	N/A	N/A	N/A
1564	0	N/A	0.845984	Skin;Muscle	sheffield_dnase	N/A	N/A	N/A	N/A
2366	0	N/A	0.847093	Fibroblast;Muscle;Skin;Brain;Epithelial;Endothelial	sheffield_dnase	N/A	N/A	N/A	N/A
1492	0	N/A	0.848285	Fibroblast;Muscle;Brain;Skin;Bone	sheffield_dnase	N/A	N/A	N/A	N/A
2377	0	N/A	0.84924	Brain;Liver;Prostate;Mammary	sheffield_dnase	N/A	N/A	N/A	N/A
2156	0	N/A	0.84964	Skin	sheffield_dnase	N/A	N/A	N/A	N/A
2251	0	N/A	0.850846	Fibroblast;Muscle;Skin;Brain;Endothelial;Epithelial	sheffield_dnase	N/A	N/A	N/A	N/A
1954	0	N/A	0.851261	Epithelial;Fibroblast;Brain;Endothelial;Colon;Cervix;Liver;Mammary;Muscle;Skin	sheffield_dnase	N/A	N/A	N/A	N/A
1945	0	N/A	0.851458	Skin	sheffield_dnase	N/A	N/A	N/A	N/A
2119	0	N/A	0.852704	Fibroblast;Skin	sheffield_dnase	N/A	N/A	N/A	N/A
1754	0	N/A	0.855185	Complex tissue specific	sheffield_dnase	N/A	N/A	N/A	N/A
2036	0	N/A	0.85555	Fibroblast;Epithelial;Muscle;Skin	sheffield_dnase	N/A	N/A	N/A	N/A
1560	0	N/A	0.855644	Fibroblast;Muscle;Primitive;Brain;Epithelial;Endothelial;Cervix;Skin;Stem;Bone;L	sheffield_dnase	N/A	N/A	N/A	N/A
1635	0	N/A	0.857034	Fibroblast;Muscle;Brain;Skin	sheffield_dnase	N/A	N/A	N/A	N/A
2568	0	N/A	0.857434	Stem;Epithelial;Skin	sheffield_dnase	N/A	N/A	N/A	N/A
1405	0	N/A	0.857978	Brain;Stem;Fibroblast;Endothelial	sheffield_dnase	N/A	N/A	N/A	N/A
1529	0	N/A	0.859796	Fibroblast;Muscle	sheffield_dnase	N/A	N/A	N/A	N/A
1679	0	N/A	0.860757	Fibroblast;Muscle	sheffield_dnase	N/A	N/A	N/A	N/A
1832	0	N/A	0.861649	Skin;Brain;Epithelial	sheffield_dnase	N/A	N/A	N/A	N/A
2479	0	N/A	0.862052	Epithelial;Fibroblast;Muscle;Brain;Skin;Stem;Endothelial;Colon;Cervix;Primitive;	sheffield_dnase	N/A	N/A	N/A	N/A
1378	0	N/A	0.862247	Stem and SK-N-SH_RA	sheffield_dnase	N/A	N/A	N/A	N/A
1359	0	N/A	0.862265	Fibroblast;Muscle;Skin;Brain;Epithelial;Endothelial;Cervix;Bone	sheffield_dnase	N/A	N/A	N/A	N/A
2231	0	N/A	0.863446	Epithelial;Brain;Colon;Cervix;Hematopoietic;Mammary;Skin;Liver	sheffield_dnase	N/A	N/A	N/A	N/A
1270	0	N/A	0.863686	Epithelial;Fibroblast;Muscle;Primitive;Brain;Endothelial;Colon;Cervix;Skin;Bone;	sheffield_dnase	N/A	N/A	N/A	N/A
1433	0	N/A	0.865912	Fibroblast;Brain;Epithelial;Endothelial;Muscle;Skin;Bone	sheffield_dnase	N/A	N/A	N/A	N/A
2313	0	N/A	0.865918	Epithelial;Fibroblast;Muscle;Brain;Hematopoietic;Skin;Stem;Endothelial;Colon;Cer	sheffield_dnase	N/A	N/A	N/A	N/A
2065	0	N/A	0.866846	Fibroblast;Muscle;Stem;Brain;Skin;Bone	sheffield_dnase	N/A	N/A	N/A	N/A
2719	0	N/A	0.867759	Epithelial;Fibroblast;Muscle;Primitive;Skin;Brain;Stem;Endothelial;Colon;Cervix;	sheffield_dnase	N/A	N/A	N/A	N/A
1516	0	N/A	0.868131	Epithelial;Muscle;Skin;Brain	sheffield_dnase	N/A	N/A	N/A	N/A
2934	0	N/A	0.869292	Fibroblast;Muscle;Brain;Epithelial;Endothelial	sheffield_dnase	N/A	N/A	N/A	N/A
2324	0	N/A	0.869854	Skin;Brain;Epithelial;Muscle;Fibroblast	sheffield_dnase	N/A	N/A	N/A	N/A
1624	0	N/A	0.869963	Fibroblast;Muscle;Epithelial;Skin;Brain	sheffield_dnase	N/A	N/A	N/A	N/A
2349	0	N/A	0.870344	Epithelial;Fibroblast;Muscle;Skin;Brain;Endothelial;Colon;Cervix;Liver;Prostate;	sheffield_dnase	N/A	N/A	N/A	N/A
2933	0	N/A	0.870456	Primitive;Liver;Mammary	sheffield_dnase	N/A	N/A	N/A	N/A
1710	0	N/A	0.870915	Fibroblast;Muscle;Brain	sheffield_dnase	N/A	N/A	N/A	N/A
1855	0	N/A	0.871758	Fibroblast;Muscle;Epithelial	sheffield_dnase	N/A	N/A	N/A	N/A
1274	0	N/A	0.872279	Fibroblast;Muscle;Brain;Epithelial;Endothelial;Skin;Bone	sheffield_dnase	N/A	N/A	N/A	N/A
2238	0	N/A	0.873103	Fibroblast;Muscle;Brain;Skin	sheffield_dnase	N/A	N/A	N/A	N/A
1356	0	N/A	0.873175	Epithelial;Fibroblast;Muscle;Primitive;Skin;Brain;Endothelial;Colon;Cervix;Mamma	sheffield_dnase	N/A	N/A	N/A	N/A
1643	0	N/A	0.873755	Fibroblast;Muscle;Skin	sheffield_dnase	N/A	N/A	N/A	N/A
2881	0	N/A	0.874109	Epithelial;Brain;Hematopoietic;Skin;Stem;Colon;Cervix;Fibroblast;Liver;Mammary;M	sheffield_dnase	N/A	N/A	N/A	N/A
2640	0	N/A	0.874788	Hematopoietic;Stem;Brain	sheffield_dnase	N/A	N/A	N/A	N/A
1678	0	N/A	0.875824	Fibroblast;Muscle;Brain;Epithelial;Endothelial;Skin;Bone	sheffield_dnase	N/A	N/A	N/A	N/A
2283	0	N/A	0.876353	Complex tissue specific	sheffield_dnase	N/A	N/A	N/A	N/A
1319	0	N/A	0.87645	Muscle;Brain;Fibroblast;Skin;Colon;Cervix;Endothelial;Epithelial	sheffield_dnase	N/A	N/A	N/A	N/A
1415	0	N/A	0.877112	Complex tissue specific	sheffield_dnase	N/A	N/A	N/A	N/A
2716	0	N/A	0.877662	Epithelial;Fibroblast;Muscle;Primitive;Skin;Brain;Endothelial;Colon;Cervix;Mamma	sheffield_dnase	N/A	N/A	N/A	N/A
1331	0	N/A	0.878005	Epithelial;Fibroblast;Brain;Hematopoietic;Primitive;Stem;Endothelial;Muscle;Colo	sheffield_dnase	N/A	N/A	N/A	N/A
1314	0	N/A	0.878207	Fibroblast;Muscle;Primitive;Brain;Epithelial;Endothelial;Skin;Bone	sheffield_dnase	N/A	N/A	N/A	N/A
1977	0	N/A	0.878529	Muscle;Fibroblast;Skin	sheffield_dnase	N/A	N/A	N/A	N/A
1707	0	N/A	0.878594	Epithelial;Fibroblast;Muscle;Skin;Brain;Endothelial;Cervix	sheffield_dnase	N/A	N/A	N/A	N/A
1875	0	N/A	0.879545	Brain;Epithelial	sheffield_dnase	N/A	N/A	N/A	N/A
1374	0	N/A	0.879682	Primitive;Liver;Epithelial;Endothelial;Muscle;Stem;Prostate;Bone;Fibroblast;Brai	sheffield_dnase	N/A	N/A	N/A	N/A
1401	0	N/A	0.880665	Fibroblast;Muscle;Brain;Epithelial;Skin;Bone	sheffield_dnase	N/A	N/A	N/A	N/A
1366	0	N/A	0.881021	Fibroblast;Muscle;Brain;Skin;Liver;Endothelial;Epithelial;Primitive;Prostate;Bon	sheffield_dnase	N/A	N/A	N/A	N/A
2398	0	N/A	0.881023	Epithelial;Fibroblast;Muscle;Brain;Skin;Stem;Colon;Cervix;Liver;Mammary	sheffield_dnase	N/A	N/A	N/A	N/A
1519	0	N/A	0.881629	Fibroblast;Endothelial;Epithelial;Muscle;Brain;Bone	sheffield_dnase	N/A	N/A	N/A	N/A
2337	0	N/A	0.881678	Fibroblast;Muscle;Prostate;Mammary;Skin	sheffield_dnase	N/A	N/A	N/A	N/A
1533	0	N/A	0.881914	Fibroblast;Muscle;Brain;Epithelial	sheffield_dnase	N/A	N/A	N/A	N/A
2353	0	N/A	0.881957	Fibroblast;Muscle;Brain;Endothelial;Epithelial;Bone	sheffield_dnase	N/A	N/A	N/A	N/A
1709	0	N/A	0.883165	Fibroblast;Muscle;Skin;Brain;Endothelial;Epithelial	sheffield_dnase	N/A	N/A	N/A	N/A
2191	0	N/A	0.883594	Epithelial;Fibroblast;Muscle;Skin;Endothelial;Cervix;Mammary;Brain	sheffield_dnase	N/A	N/A	N/A	N/A
1348	0	N/A	0.884295	Brain;Endothelial;Epithelial;Fibroblast	sheffield_dnase	N/A	N/A	N/A	N/A
1272	0	N/A	0.884924	Fibroblast;Muscle;Primitive;Skin;Brain;Epithelial;Endothelial;Bone;Liver	sheffield_dnase	N/A	N/A	N/A	N/A
2720	0	N/A	0.886035	Fibroblast;Muscle;Brain;Epithelial;Skin;Bone	sheffield_dnase	N/A	N/A	N/A	N/A
1495	0	N/A	0.88635	Fibroblast;Muscle;Epithelial;Skin;Bone;Brain	sheffield_dnase	N/A	N/A	N/A	N/A
2932	0	N/A	0.886655	Brain;Liver	sheffield_dnase	N/A	N/A	N/A	N/A
1360	0	N/A	0.887534	Fibroblast;Muscle;Skin;Brain;Epithelial;Endothelial	sheffield_dnase	N/A	N/A	N/A	N/A
1210	0	N/A	0.887758	Epithelial;Brain;Primitive;Hematopoietic;Fibroblast;Stem;Colon;Cervix;Liver;Endo	sheffield_dnase	N/A	N/A	N/A	N/A
1879	0	N/A	0.887779	Epithelial;Cervix;Skin	sheffield_dnase	N/A	N/A	N/A	N/A
1484	0	N/A	0.887817	Complex tissue specific	sheffield_dnase	N/A	N/A	N/A	N/A
1736	0	N/A	0.88788	Epithelial;Brain;Hematopoietic;Stem;Colon;Cervix;Endothelial;Liver	sheffield_dnase	N/A	N/A	N/A	N/A
2604	0	N/A	0.888464	Epithelial;Brain;Hematopoietic;Stem;Colon;Cervix;Endothelial;Liver;Mammary	sheffield_dnase	N/A	N/A	N/A	N/A
1933	0	N/A	0.888691	Fibroblast	sheffield_dnase	N/A	N/A	N/A	N/A
1846	0	N/A	0.888758	Brain;Endothelial;Epithelial;Skin;Fibroblast	sheffield_dnase	N/A	N/A	N/A	N/A
2717	0	N/A	0.889144	Epithelial;Fibroblast;Muscle;Skin;Brain;Endothelial;Colon;Cervix;Primitive;Mamma	sheffield_dnase	N/A	N/A	N/A	N/A
1693	0	N/A	0.889426	Epithelial;Fibroblast;Muscle;Primitive;Skin;Brain;Stem;Endothelial;Colon;Cervix;	sheffield_dnase	N/A	N/A	N/A	N/A
2190	0	N/A	0.88944	Epithelial;Cervix;Skin	sheffield_dnase	N/A	N/A	N/A	N/A
1504	0	N/A	0.890012	Stem;Brain;Liver;Epithelial;Endothelial;Fibroblast;Bone	sheffield_dnase	N/A	N/A	N/A	N/A
2243	0	N/A	0.890635	Fibroblast;Muscle;Skin;Brain;Epithelial;Endothelial	sheffield_dnase	N/A	N/A	N/A	N/A
1438	0	N/A	0.891085	Fibroblast;Muscle;Brain;Epithelial;Endothelial;Skin;Bone	sheffield_dnase	N/A	N/A	N/A	N/A
2360	0	N/A	0.891148	Liver;Epithelial	sheffield_dnase	N/A	N/A	N/A	N/A
1381	0	N/A	0.892084	Fibroblast;Muscle;Brain;Primitive;Skin;Stem;Epithelial;Endothelial;Prostate;Mamm	sheffield_dnase	N/A	N/A	N/A	N/A
1453	0	N/A	0.892242	Brain;Cervix;Mammary	sheffield_dnase	N/A	N/A	N/A	N/A
2503	0	N/A	0.892292	Epithelial;Fibroblast;Brain;Hematopoietic;Primitive;Stem;Endothelial;Muscle;Colo	sheffield_dnase	N/A	N/A	N/A	N/A
2760	0	N/A	0.892822	Fibroblast;Brain;Skin;Muscle	sheffield_dnase	N/A	N/A	N/A	N/A
1629	0	N/A	0.893008	Fibroblast;Muscle;Brain;Epithelial;Endothelial;Skin;Bone	sheffield_dnase	N/A	N/A	N/A	N/A
1671	0	N/A	0.893148	Fibroblast;Muscle;Primitive;Brain;Epithelial;Endothelial;Bone	sheffield_dnase	N/A	N/A	N/A	N/A
1608	0	N/A	0.893329	Fibroblast;Muscle;Skin;Brain	sheffield_dnase	N/A	N/A	N/A	N/A
1315	0	N/A	0.893424	Fibroblast;Muscle;Brain;Epithelial;Endothelial;Skin;Bone	sheffield_dnase	N/A	N/A	N/A	N/A
2871	0	N/A	0.893623	Epithelial;Fibroblast;Muscle;Primitive;Skin;Brain;Endothelial;Bone	sheffield_dnase	N/A	N/A	N/A	N/A
2329	0	N/A	0.89388	Muscle;Skin;Brain;Endothelial;Fibroblast;Epithelial;Cervix	sheffield_dnase	N/A	N/A	N/A	N/A
1414	0	N/A	0.894173	Epithelial;Fibroblast;Brain;Hematopoietic;Primitive;Stem;Endothelial;Muscle;Colo	sheffield_dnase	N/A	N/A	N/A	N/A
1146	0	N/A	0.894289	Epithelial;Fibroblast;Muscle;Brain;Primitive;Skin;Endothelial;Colon;Cervix;Liver	sheffield_dnase	N/A	N/A	N/A	N/A
2219	0	N/A	0.894337	Stem;Prostate;Mammary	sheffield_dnase	N/A	N/A	N/A	N/A
2009	0	N/A	0.894546	Fibroblast	sheffield_dnase	N/A	N/A	N/A	N/A
1190	0	N/A	0.894854	Epithelial;Fibroblast;Muscle;Skin;Brain;Endothelial;Colon;Cervix;Bone	sheffield_dnase	N/A	N/A	N/A	N/A
2120	0	N/A	0.894949	Fibroblast;Skin	sheffield_dnase	N/A	N/A	N/A	N/A
1634	0	N/A	0.895136	Fibroblast;Muscle;Brain;Epithelial;Endothelial	sheffield_dnase	N/A	N/A	N/A	N/A
1347	0	N/A	0.895204	Fibroblast;Muscle;Brain;Skin	sheffield_dnase	N/A	N/A	N/A	N/A
2351	0	N/A	0.895315	Epithelial;Brain;Stem;Colon;Cervix;Prostate;Mammary;Skin;Fibroblast;Liver	sheffield_dnase	N/A	N/A	N/A	N/A
1222	0	N/A	0.895508	Muscle;Fibroblast;Brain;Endothelial;Epithelial	sheffield_dnase	N/A	N/A	N/A	N/A
1403	0	N/A	0.895663	BE2_C	sheffield_dnase	N/A	N/A	N/A	N/A
2147	0	N/A	0.895929	Epithelial;Skin	sheffield_dnase	N/A	N/A	N/A	N/A
1972	0	N/A	0.895972	Skin;Epithelial;Brain;Endothelial;Fibroblast	sheffield_dnase	N/A	N/A	N/A	N/A
2550	0	N/A	0.896071	Epithelial;Fibroblast;Muscle;Brain;Hematopoietic;Skin;Stem;Endothelial;Colon;Cer	sheffield_dnase	N/A	N/A	N/A	N/A
1767	0	N/A	0.896123	Muscle;Epithelial;Fibroblast;Brain	sheffield_dnase	N/A	N/A	N/A	N/A
2340	0	N/A	0.896139	Epithelial;Liver;Prostate;Mammary	sheffield_dnase	N/A	N/A	N/A	N/A
1652	0	N/A	0.896259	Fibroblast;Muscle	sheffield_dnase	N/A	N/A	N/A	N/A
1450	0	N/A	0.896365	Fibroblast;Muscle;Skin;Bone	sheffield_dnase	N/A	N/A	N/A	N/A
1604	0	N/A	0.896376	Brain;Endothelial;Fibroblast;Muscle;Epithelial	sheffield_dnase	N/A	N/A	N/A	N/A
2686	0	N/A	0.896654	Fibroblast	sheffield_dnase	N/A	N/A	N/A	N/A
1682	0	N/A	0.896743	Fibroblast;Muscle;Skin;Brain;Endothelial;Epithelial;Cervix	sheffield_dnase	N/A	N/A	N/A	N/A
2978	0	N/A	0.896747	Liver;Muscle;Bone;Fibroblast	sheffield_dnase	N/A	N/A	N/A	N/A
2281	0	N/A	0.896962	Epithelial;Skin	sheffield_dnase	N/A	N/A	N/A	N/A
1358	0	N/A	0.89697	Fibroblast;Muscle;Skin;Brain;Endothelial;Epithelial;Bone	sheffield_dnase	N/A	N/A	N/A	N/A
1481	0	N/A	0.89705	Fibroblast	sheffield_dnase	N/A	N/A	N/A	N/A
2923	0	N/A	0.897207	Fibroblast;Brain;Primitive;Hematopoietic;Stem;Epithelial;Muscle;Colon;Liver;Endo	sheffield_dnase	N/A	N/A	N/A	N/A
2564	0	N/A	0.897327	Brain;Hematopoietic;Stem;Liver	sheffield_dnase	N/A	N/A	N/A	N/A
1254	0	N/A	0.897677	Epithelial;Fibroblast;Brain;Primitive;Hematopoietic;Stem;Endothelial;Muscle;Colo	sheffield_dnase	N/A	N/A	N/A	N/A
1550	0	N/A	0.897806	Fibroblast;Muscle;Skin	sheffield_dnase	N/A	N/A	N/A	N/A
2995	0	N/A	0.898515	Epithelial;Fibroblast;Muscle;Skin;Brain;Endothelial;Colon;Cervix;Primitive;Bone;	sheffield_dnase	N/A	N/A	N/A	N/A
1267	0	N/A	0.898855	Fibroblast;Muscle;Brain;Primitive;Epithelial;Endothelial;Cervix;Liver;Stem;Prost	sheffield_dnase	N/A	N/A	N/A	N/A
1172	0	N/A	0.899011	Primitive;Stem;Colon;Liver;Epithelial;Prostate;Mammary;Skin;Brain;Hematopoietic	sheffield_dnase	N/A	N/A	N/A	N/A
1727	0	N/A	0.899193	Fibroblast;Skin	sheffield_dnase	N/A	N/A	N/A	N/A
1296	0	N/A	0.900428	Epithelial;Fibroblast;Muscle;Brain;Hematopoietic;Primitive;Stem;Endothelial;Colo	sheffield_dnase	N/A	N/A	N/A	N/A
2999	0	N/A	0.900557	Fibroblast;Muscle;Skin;Brain;Epithelial;Endothelial;Bone	sheffield_dnase	N/A	N/A	N/A	N/A
1228	0	N/A	0.90086	Epithelial;Fibroblast;Muscle;Brain;Skin;Colon;Cervix;Liver;Endothelial;Primitive	sheffield_dnase	N/A	N/A	N/A	N/A
1694	0	N/A	0.900976	Fibroblast;Endothelial;Epithelial;Muscle;Bone	sheffield_dnase	N/A	N/A	N/A	N/A
1275	0	N/A	0.901059	Fibroblast;Muscle;Brain;Primitive;Hematopoietic;Skin;Stem;Epithelial;Endothelial	sheffield_dnase	N/A	N/A	N/A	N/A
1637	0	N/A	0.901292	Fibroblast;Muscle;Brain;Endothelial;Epithelial;Skin	sheffield_dnase	N/A	N/A	N/A	N/A
1526	0	N/A	0.901767	Epithelial	sheffield_dnase	N/A	N/A	N/A	N/A
1675	0	N/A	0.902579	Fibroblast;Brain;Stem;Endothelial;Epithelial;Muscle	sheffield_dnase	N/A	N/A	N/A	N/A
2567	0	N/A	0.902679	Primitive;Stem;Colon;Epithelial;Prostate;Mammary;Skin	sheffield_dnase	N/A	N/A	N/A	N/A
1953	0	N/A	0.903509	Epithelial;Fibroblast;Muscle;Skin;Brain;Endothelial;Colon;Bone	sheffield_dnase	N/A	N/A	N/A	N/A
1580	0	N/A	0.903584	Fibroblast;Muscle;Brain;Epithelial;Skin;Bone	sheffield_dnase	N/A	N/A	N/A	N/A
1494	0	N/A	0.903746	Fibroblast;Muscle;Epithelial;Endothelial;Skin;Brain	sheffield_dnase	N/A	N/A	N/A	N/A
1607	0	N/A	0.904389	Fibroblast;Muscle;Brain;Skin;Bone	sheffield_dnase	N/A	N/A	N/A	N/A
2355	0	N/A	0.904403	Fibroblast;Muscle;Primitive;Brain;Epithelial;Endothelial;Skin;Bone;Liver	sheffield_dnase	N/A	N/A	N/A	N/A
1892	0	N/A	0.904715	Fibroblast	sheffield_dnase	N/A	N/A	N/A	N/A
1791	0	N/A	0.90472	HRPEpiC	sheffield_dnase	N/A	N/A	N/A	N/A
1864	0	N/A	0.90513	Fibroblast;Muscle	sheffield_dnase	N/A	N/A	N/A	N/A
2908	0	N/A	0.905311	Epithelial;Fibroblast;Muscle;Primitive;Skin;Brain;Endothelial;Colon;Cervix;Liver	sheffield_dnase	N/A	N/A	N/A	N/A
2265	0	N/A	0.905525	Epithelial;Prostate;Mammary;Skin	sheffield_dnase	N/A	N/A	N/A	N/A
2346	0	N/A	0.90558	Epithelial;Brain;Colon;Cervix;Liver;Prostate;Mammary;Skin	sheffield_dnase	N/A	N/A	N/A	N/A
2230	0	N/A	0.905927	Fibroblast;Primitive;Brain;Epithelial;Colon;Cervix;Muscle;Skin;Bone;Liver	sheffield_dnase	N/A	N/A	N/A	N/A
1428	0	N/A	0.905928	Brain;Endothelial;Epithelial;Muscle;Fibroblast	sheffield_dnase	N/A	N/A	N/A	N/A
2348	0	N/A	0.906163	Complex tissue specific	sheffield_dnase	N/A	N/A	N/A	N/A
1688	0	N/A	0.906276	Epithelial;Endothelial;Fibroblast;Skin;Brain	sheffield_dnase	N/A	N/A	N/A	N/A
1229	0	N/A	0.906375	Fibroblast;Muscle;Skin;Brain;Epithelial;Endothelial;Bone	sheffield_dnase	N/A	N/A	N/A	N/A
2821	0	N/A	0.906522	Fibroblast;Muscle;Endothelial;Primitive	sheffield_dnase	N/A	N/A	N/A	N/A
1316	0	N/A	0.906616	Hematopoietic	sheffield_dnase	N/A	N/A	N/A	N/A
2245	0	N/A	0.90686	Epithelial;Hematopoietic	sheffield_dnase	N/A	N/A	N/A	N/A
1805	0	N/A	0.907249	Endothelial;Fibroblast;Epithelial;Muscle	sheffield_dnase	N/A	N/A	N/A	N/A
1435	0	N/A	0.907504	Brain;Endothelial;Epithelial;Skin;Fibroblast	sheffield_dnase	N/A	N/A	N/A	N/A
2471	0	N/A	0.907535	Epithelial;Fibroblast;Muscle;Brain;Primitive;Hematopoietic;Skin;Stem;Endothelial	sheffield_dnase	N/A	N/A	N/A	N/A
1357	0	N/A	0.907675	Fibroblast;Muscle;Skin;Brain;Epithelial;Cervix;Bone	sheffield_dnase	N/A	N/A	N/A	N/A
1721	0	N/A	0.907773	Fibroblast;Muscle;Epithelial;Brain	sheffield_dnase	N/A	N/A	N/A	N/A
1829	0	N/A	0.908136	Skin;Brain	sheffield_dnase	N/A	N/A	N/A	N/A
2024	0	N/A	0.908303	Epithelial;Brain;Hematopoietic;Skin;Fibroblast;Stem;Muscle;Colon;Cervix;Liver;En	sheffield_dnase	N/A	N/A	N/A	N/A
2273	0	N/A	0.908324	Epithelial;Skin	sheffield_dnase	N/A	N/A	N/A	N/A
2297	0	N/A	0.908405	Skin;Prostate	sheffield_dnase	N/A	N/A	N/A	N/A
1787	0	N/A	0.908723	Fibroblast;Muscle;Skin;Brain;Endothelial;Epithelial	sheffield_dnase	N/A	N/A	N/A	N/A
2077	0	N/A	0.908867	Fibroblast;Muscle;Brain;Epithelial;Endothelial;Skin	sheffield_dnase	N/A	N/A	N/A	N/A
1318	0	N/A	0.909005	Brain;Hematopoietic	sheffield_dnase	N/A	N/A	N/A	N/A
2305	0	N/A	0.909012	Epithelial;Colon;Cervix;Liver;Endothelial;Prostate;Mammary	sheffield_dnase	N/A	N/A	N/A	N/A
1718	0	N/A	0.909013	Fibroblast;Muscle;Epithelial;Skin;Brain	sheffield_dnase	N/A	N/A	N/A	N/A
1871	0	N/A	0.909348	HRPEpiC and Colo829	sheffield_dnase	N/A	N/A	N/A	N/A
2774	0	N/A	0.909639	Hematopoietic	sheffield_dnase	N/A	N/A	N/A	N/A
2383	0	N/A	0.909863	Epithelial;Skin;Colon;Fibroblast;Endothelial;Primitive;Liver;Mammary	sheffield_dnase	N/A	N/A	N/A	N/A
2704	0	N/A	0.90992	NB4 specific	sheffield_dnase	N/A	N/A	N/A	N/A
1447	0	N/A	0.910011	Fibroblast;Muscle;Skin;Epithelial;Brain	sheffield_dnase	N/A	N/A	N/A	N/A
1985	0	N/A	0.910082	Epithelial;Brain;Colon;Cervix;Endothelial;Primitive	sheffield_dnase	N/A	N/A	N/A	N/A
1563	0	N/A	0.910376	Fibroblast;Muscle;Epithelial;Skin;Brain	sheffield_dnase	N/A	N/A	N/A	N/A
1680	0	N/A	0.91102	Fibroblast;Muscle;Brain;Epithelial;Endothelial;Skin;Bone	sheffield_dnase	N/A	N/A	N/A	N/A
2244	0	N/A	0.911266	Fibroblast;Muscle;Skin;Brain;Epithelial	sheffield_dnase	N/A	N/A	N/A	N/A
1289	0	N/A	0.911301	Epithelial;Brain;Primitive;Hematopoietic;Stem;Colon;Cervix;Liver;Fibroblast;Endo	sheffield_dnase	N/A	N/A	N/A	N/A
1527	0	N/A	0.911334	Fibroblast;Muscle;Epithelial	sheffield_dnase	N/A	N/A	N/A	N/A
1393	0	N/A	0.911359	Fibroblast;Muscle;Skin;Brain;Epithelial;Endothelial;Bone	sheffield_dnase	N/A	N/A	N/A	N/A
2674	0	N/A	0.91182	Epithelial;Fibroblast;Muscle;Skin;Brain;Endothelial;Cervix;Primitive;Bone;Liver	sheffield_dnase	N/A	N/A	N/A	N/A
1676	0	N/A	0.911899	Fibroblast;Muscle;Epithelial	sheffield_dnase	N/A	N/A	N/A	N/A
1632	0	N/A	0.911906	Fibroblast;Muscle;Epithelial;Endothelial;Brain;Bone	sheffield_dnase	N/A	N/A	N/A	N/A
2320	0	N/A	0.912099	Fibroblast;Muscle;Epithelial;Brain	sheffield_dnase	N/A	N/A	N/A	N/A
1614	0	N/A	0.912167	Epithelial;Muscle;Skin	sheffield_dnase	N/A	N/A	N/A	N/A
2806	0	N/A	0.91274	Weak repressed hematopoeitic	sheffield_dnase	N/A	N/A	N/A	N/A
1317	0	N/A	0.912785	Fibroblast;Muscle;Hematopoietic;Primitive;Skin;Brain;Epithelial;Endothelial;Cerv	sheffield_dnase	N/A	N/A	N/A	N/A
1395	0	N/A	0.913207	Epithelial;Fibroblast;Muscle;Primitive;Skin;Brain;Endothelial;Colon;Cervix;Mamma	sheffield_dnase	N/A	N/A	N/A	N/A
2741	0	N/A	0.913257	Hematopoietic;Epithelial	sheffield_dnase	N/A	N/A	N/A	N/A
1946	0	N/A	0.913263	Fibroblast;Muscle;Skin;Brain;Endothelial;Epithelial	sheffield_dnase	N/A	N/A	N/A	N/A
1491	0	N/A	0.913375	Fibroblast;Muscle;Brain;Epithelial;Endothelial;Skin;Bone	sheffield_dnase	N/A	N/A	N/A	N/A
1627	0	N/A	0.91338	Fibroblast;Muscle;Brain;Epithelial;Endothelial;Skin;Bone	sheffield_dnase	N/A	N/A	N/A	N/A
1655	0	N/A	0.913829	Fibroblast;Muscle;Brain;Epithelial;Endothelial;Skin;Bone	sheffield_dnase	N/A	N/A	N/A	N/A
2222	0	N/A	0.913834	Fibroblast;Muscle;Skin;Brain;Epithelial;Cervix;Endothelial;Prostate;Mammary	sheffield_dnase	N/A	N/A	N/A	N/A
1716	0	N/A	0.913957	Fibroblast;Muscle;Skin;Endothelial;Epithelial;Brain	sheffield_dnase	N/A	N/A	N/A	N/A
1986	0	N/A	0.914311	Epithelial	sheffield_dnase	N/A	N/A	N/A	N/A
1774	0	N/A	0.91438	Brain;Fibroblast;Skin;Epithelial;Muscle	sheffield_dnase	N/A	N/A	N/A	N/A
1544	0	N/A	0.914486	Fibroblast;Muscle;Brain;Skin	sheffield_dnase	N/A	N/A	N/A	N/A
2386	0	N/A	0.914544	Epithelial;Brain;Skin;Fibroblast;Colon;Cervix;Liver;Endothelial;Muscle;Prostate;	sheffield_dnase	N/A	N/A	N/A	N/A
1605	0	N/A	0.914575	Fibroblast;Muscle;Brain;Skin;Epithelial;Endothelial;Cervix;Prostate;Mammary	sheffield_dnase	N/A	N/A	N/A	N/A
1590	0	N/A	0.914672	Fibroblast;Muscle;Skin;Brain	sheffield_dnase	N/A	N/A	N/A	N/A
1809	0	N/A	0.914854	Fibroblast;Muscle;Epithelial;Endothelial;Brain	sheffield_dnase	N/A	N/A	N/A	N/A
1391	0	N/A	0.91487	Fibroblast;Muscle;Skin;Brain;Epithelial;Endothelial;Bone	sheffield_dnase	N/A	N/A	N/A	N/A
2332	0	N/A	0.914992	Cervix;Mammary;Muscle	sheffield_dnase	N/A	N/A	N/A	N/A
1662	0	N/A	0.915126	Fibroblast;Muscle;Skin;Brain;Endothelial;Epithelial	sheffield_dnase	N/A	N/A	N/A	N/A
2274	0	N/A	0.915305	Colon;Epithelial;Cervix;Prostate;Mammary;Skin	sheffield_dnase	N/A	N/A	N/A	N/A
1669	0	N/A	0.915701	Fibroblast;Muscle;Epithelial;Endothelial;Brain	sheffield_dnase	N/A	N/A	N/A	N/A
1287	0	N/A	0.91572	Epithelial;Liver;Endothelial;Primitive	sheffield_dnase	N/A	N/A	N/A	N/A
2939	0	N/A	0.915913	Fibroblast;Muscle;Skin;Brain;Endothelial;Epithelial;Primitive	sheffield_dnase	N/A	N/A	N/A	N/A
1485	0	N/A	0.915939	Fibroblast;Muscle;Skin;Brain;Epithelial;Endothelial	sheffield_dnase	N/A	N/A	N/A	N/A
2342	0	N/A	0.916026	Epithelial;Mammary	sheffield_dnase	N/A	N/A	N/A	N/A
2831	0	N/A	0.916075	Epithelial;Fibroblast;Muscle;Primitive;Skin;Brain;Stem;Endothelial;Colon;Cervix;	sheffield_dnase	N/A	N/A	N/A	N/A
1654	0	N/A	0.916386	Epithelial;Fibroblast;Muscle;Brain;Hematopoietic;Skin;Stem;Endothelial;Colon;Cer	sheffield_dnase	N/A	N/A	N/A	N/A
1961	0	N/A	0.916426	Muscle;Fibroblast;Cervix;Epithelial;Skin	sheffield_dnase	N/A	N/A	N/A	N/A
1715	0	N/A	0.91644	Epithelial;Fibroblast;Muscle;Hematopoietic;Skin;Brain;Endothelial;Colon;Cervix;P	sheffield_dnase	N/A	N/A	N/A	N/A
1681	0	N/A	0.916569	Fibroblast;Muscle;Skin;Brain	sheffield_dnase	N/A	N/A	N/A	N/A
1621	0	N/A	0.916797	Fibroblast;Muscle;Bone;Brain	sheffield_dnase	N/A	N/A	N/A	N/A
2949	0	N/A	0.916842	Epithelial;Fibroblast;Muscle;Skin;Brain;Endothelial;Colon;Cervix;Primitive;Liver	sheffield_dnase	N/A	N/A	N/A	N/A
2984	0	N/A	0.917211	Fibroblast	sheffield_dnase	N/A	N/A	N/A	N/A
2075	0	N/A	0.917292	Fibroblast;Brain;Epithelial;Muscle;Skin	sheffield_dnase	N/A	N/A	N/A	N/A
2904	0	N/A	0.917386	Fibroblast;Muscle;Brain;Endothelial;Epithelial;Primitive	sheffield_dnase	N/A	N/A	N/A	N/A
1948	0	N/A	0.917407	Skin;Epithelial	sheffield_dnase	N/A	N/A	N/A	N/A
1231	0	N/A	0.91818	Fibroblast;Muscle;Skin;Brain;Epithelial;Endothelial;Colon;Bone;Liver	sheffield_dnase	N/A	N/A	N/A	N/A
2600	0	N/A	0.918191	Epithelial;Fibroblast;Muscle;Brain;Primitive;Skin;Endothelial;Colon;Cervix;Liver	sheffield_dnase	N/A	N/A	N/A	N/A
2524	0	N/A	0.918373	Epithelial;Fibroblast;Muscle;Brain;Hematopoietic;Primitive;Skin;Stem;Endothelial	sheffield_dnase	N/A	N/A	N/A	N/A
1850	0	N/A	0.918396	Fibroblast	sheffield_dnase	N/A	N/A	N/A	N/A
2146	0	N/A	0.918518	Brain;Epithelial;Skin	sheffield_dnase	N/A	N/A	N/A	N/A
1200	0	N/A	0.918548	Epithelial;Stem;Cervix;Mammary	sheffield_dnase	N/A	N/A	N/A	N/A
2773	0	N/A	0.918616	Hematopoietic	sheffield_dnase	N/A	N/A	N/A	N/A
2087	0	N/A	0.918708	Skin;Hematopoietic	sheffield_dnase	N/A	N/A	N/A	N/A
2044	0	N/A	0.918816	Skin;Stem;Brain;Muscle	sheffield_dnase	N/A	N/A	N/A	N/A
1747	0	N/A	0.919028	Fibroblast;Muscle;Skin;Brain;Epithelial;Endothelial;Primitive	sheffield_dnase	N/A	N/A	N/A	N/A
1748	0	N/A	0.919303	Fibroblast;Muscle;Skin;Brain;Epithelial	sheffield_dnase	N/A	N/A	N/A	N/A
2832	0	N/A	0.919335	Epithelial;Fibroblast;Muscle;Primitive;Skin;Brain;Endothelial;Colon;Cervix;Liver	sheffield_dnase	N/A	N/A	N/A	N/A
2307	0	N/A	0.919492	Epithelial;Brain;Primitive;Hematopoietic;Stem;Colon;Cervix;Liver;Endothelial;Pro	sheffield_dnase	N/A	N/A	N/A	N/A
1719	0	N/A	0.919997	Fibroblast;Muscle;Epithelial;Skin;Brain;Bone	sheffield_dnase	N/A	N/A	N/A	N/A
2951	0	N/A	0.920182	Fibroblast;Muscle;Skin;Brain;Epithelial;Endothelial;Cervix;Primitive;Bone	sheffield_dnase	N/A	N/A	N/A	N/A
2790	0	N/A	0.92034	Complex tissue specific	sheffield_dnase	N/A	N/A	N/A	N/A
2869	0	N/A	0.920451	Epithelial;Fibroblast;Muscle;Skin;Brain;Endothelial;Colon;Cervix;Primitive;Mamma	sheffield_dnase	N/A	N/A	N/A	N/A
1706	0	N/A	0.921099	Epithelial;Fibroblast;Muscle;Skin;Brain;Endothelial;Cervix;Mammary;Bone	sheffield_dnase	N/A	N/A	N/A	N/A
1769	0	N/A	0.921258	Fibroblast;Muscle;Epithelial	sheffield_dnase	N/A	N/A	N/A	N/A
1768	0	N/A	0.921378	Muscle;Epithelial;Brain;Fibroblast	sheffield_dnase	N/A	N/A	N/A	N/A
1390	0	N/A	0.921462	Brain;Fibroblast	sheffield_dnase	N/A	N/A	N/A	N/A
2553	0	N/A	0.921508	Epithelial;Fibroblast;Muscle;Brain;Skin;Hematopoietic;Stem;Endothelial;Colon;Cer	sheffield_dnase	N/A	N/A	N/A	N/A
2285	0	N/A	0.92151	Fibroblast;Muscle;Skin;Brain;Epithelial;Endothelial;Bone	sheffield_dnase	N/A	N/A	N/A	N/A
2901	0	N/A	0.921599	Epithelial;Fibroblast;Brain;Hematopoietic;Primitive;Skin;Stem;Endothelial;Muscle	sheffield_dnase	N/A	N/A	N/A	N/A
1293	0	N/A	0.921672	Epithelial;Fibroblast;Muscle;Brain;Hematopoietic;Primitive;Skin;Stem;Endothelial	sheffield_dnase	N/A	N/A	N/A	N/A
1382	0	N/A	0.921887	Epithelial;Fibroblast;Brain;Hematopoietic;Primitive;Stem;Muscle;Colon;Liver;Endo	sheffield_dnase	N/A	N/A	N/A	N/A
2560	0	N/A	0.921991	Repressed in Hematopoietic	sheffield_dnase	N/A	N/A	N/A	N/A
1714	0	N/A	0.922025	Fibroblast;Muscle;Skin;Brain;Epithelial;Endothelial;Cervix;Primitive	sheffield_dnase	N/A	N/A	N/A	N/A
1825	0	N/A	0.922218	Epithelial;Fibroblast;Muscle;Brain;Skin;Stem;Endothelial;Colon;Cervix;Primitive;	sheffield_dnase	N/A	N/A	N/A	N/A
1630	0	N/A	0.922266	Fibroblast;Muscle;Skin;Brain;Epithelial;Endothelial;Bone	sheffield_dnase	N/A	N/A	N/A	N/A
2513	0	N/A	0.922417	Epithelial;Fibroblast;Muscle;Brain;Primitive;Hematopoietic;Skin;Endothelial;Colo	sheffield_dnase	N/A	N/A	N/A	N/A
2286	0	N/A	0.92243	Epithelial;Fibroblast;Muscle;Brain;Hematopoietic;Skin;Stem;Endothelial;Colon;Cer	sheffield_dnase	N/A	N/A	N/A	N/A
1668	0	N/A	0.922447	Fibroblast;Muscle;Brain;Epithelial;Endothelial	sheffield_dnase	N/A	N/A	N/A	N/A
1895	0	N/A	0.922473	Fibroblast;Muscle;Skin	sheffield_dnase	N/A	N/A	N/A	N/A
1812	0	N/A	0.92257	Muscle;Epithelial;Fibroblast	sheffield_dnase	N/A	N/A	N/A	N/A
1841	0	N/A	0.922691	Fibroblast;Muscle;Cervix;Skin	sheffield_dnase	N/A	N/A	N/A	N/A
1642	0	N/A	0.922772	Fibroblast;Muscle;Brain;Stem;Epithelial;Endothelial;Skin;Bone	sheffield_dnase	N/A	N/A	N/A	N/A
1158	0	N/A	0.922783	Stem;Liver;Brain	sheffield_dnase	N/A	N/A	N/A	N/A
1834	0	N/A	0.922809	Epithelial;Fibroblast	sheffield_dnase	N/A	N/A	N/A	N/A
1625	0	N/A	0.922932	Fibroblast;Muscle;Brain;Epithelial;Endothelial	sheffield_dnase	N/A	N/A	N/A	N/A
1489	0	N/A	0.922964	Fibroblast;Muscle;Brain;Epithelial;Endothelial;Skin;Bone	sheffield_dnase	N/A	N/A	N/A	N/A
1849	0	N/A	0.923164	Fibroblast;Muscle;Skin;Brain;Epithelial;Endothelial;Primitive	sheffield_dnase	N/A	N/A	N/A	N/A
2555	0	N/A	0.923253	Epithelial;Fibroblast;Muscle;Brain;Hematopoietic;Skin;Stem;Endothelial;Colon;Cer	sheffield_dnase	N/A	N/A	N/A	N/A
1770	0	N/A	0.923739	Fibroblast;Muscle;Epithelial;Brain	sheffield_dnase	N/A	N/A	N/A	N/A
1851	0	N/A	0.923876	Epithelial;Muscle;Skin;Fibroblast	sheffield_dnase	N/A	N/A	N/A	N/A
1852	0	N/A	0.924006	Fibroblast;Muscle	sheffield_dnase	N/A	N/A	N/A	N/A
2221	0	N/A	0.924176	Fibroblast;Muscle;Brain;Epithelial;Prostate	sheffield_dnase	N/A	N/A	N/A	N/A
2299	0	N/A	0.924228	Skin;Liver;Fibroblast;Prostate;Mammary	sheffield_dnase	N/A	N/A	N/A	N/A
2679	0	N/A	0.924231	Repressed in Hematopoietic	sheffield_dnase	N/A	N/A	N/A	N/A
2327	0	N/A	0.924409	Epithelial;Fibroblast;Muscle;Brain;Hematopoietic;Skin;Stem;Endothelial;Colon;Cer	sheffield_dnase	N/A	N/A	N/A	N/A
1338	0	N/A	0.924844	Primitive;Epithelial;Skin	sheffield_dnase	N/A	N/A	N/A	N/A
1699	0	N/A	0.924984	Fibroblast;Muscle;Brain;Epithelial;Endothelial	sheffield_dnase	N/A	N/A	N/A	N/A
2818	0	N/A	0.925071	Endothelial;Fibroblast;Epithelial;Muscle	sheffield_dnase	N/A	N/A	N/A	N/A
1365	0	N/A	0.925288	Brain;Skin	sheffield_dnase	N/A	N/A	N/A	N/A
2629	0	N/A	0.92537	Epithelial;Liver;Endothelial;Primitive	sheffield_dnase	N/A	N/A	N/A	N/A
1307	0	N/A	0.925495	Epithelial;Fibroblast;Muscle;Skin;Brain;Endothelial;Colon;Cervix	sheffield_dnase	N/A	N/A	N/A	N/A
1813	0	N/A	0.925497	Muscle;Fibroblast;Epithelial;Brain	sheffield_dnase	N/A	N/A	N/A	N/A
2003	0	N/A	0.925561	Fibroblast;Muscle;Skin;Brain;Endothelial;Epithelial	sheffield_dnase	N/A	N/A	N/A	N/A
2764	0	N/A	0.925596	Hematopoietic	sheffield_dnase	N/A	N/A	N/A	N/A
1265	0	N/A	0.925653	Muscle;Fibroblast;Skin;Brain;Endothelial;Cervix	sheffield_dnase	N/A	N/A	N/A	N/A
1665	0	N/A	0.92566	Fibroblast;Muscle;Skin;Endothelial;Epithelial;Brain;Bone	sheffield_dnase	N/A	N/A	N/A	N/A
2667	0	N/A	0.925771	Epithelial;Fibroblast;Muscle;Brain;Primitive;Hematopoietic;Stem;Endothelial;Colo	sheffield_dnase	N/A	N/A	N/A	N/A
1713	0	N/A	0.925975	Fibroblast;Muscle;Brain;Endothelial;Epithelial	sheffield_dnase	N/A	N/A	N/A	N/A
1633	0	N/A	0.926136	Fibroblast;Muscle;Epithelial;Brain	sheffield_dnase	N/A	N/A	N/A	N/A
2108	0	N/A	0.926151	Epithelial;Muscle;Brain;Skin;Fibroblast;Stem;Colon;Cervix;Endothelial;Primitive;	sheffield_dnase	N/A	N/A	N/A	N/A
1955	0	N/A	0.926316	Epithelial;Fibroblast;Muscle;Skin;Brain;Endothelial;Colon;Cervix;Primitive;Prost	sheffield_dnase	N/A	N/A	N/A	N/A
2183	0	N/A	0.926546	Fibroblast;Epithelial;Prostate;Mammary	sheffield_dnase	N/A	N/A	N/A	N/A
1266	0	N/A	0.926974	Fibroblast;Muscle;Skin;Brain;Epithelial;Endothelial;Cervix;Primitive;Bone	sheffield_dnase	N/A	N/A	N/A	N/A
1894	0	N/A	0.926985	Fibroblast;Muscle;Brain;Endothelial;Epithelial	sheffield_dnase	N/A	N/A	N/A	N/A
2947	0	N/A	0.927114	Epithelial;Fibroblast;Muscle;Skin;Brain;Endothelial;Colon;Cervix;Primitive;Liver	sheffield_dnase	N/A	N/A	N/A	N/A
2603	0	N/A	0.927163	Epithelial;Brain;Primitive;Hematopoietic;Stem;Colon;Cervix;Liver;Endothelial;Pro	sheffield_dnase	N/A	N/A	N/A	N/A
1594	0	N/A	0.927307	Fibroblast;Muscle;Brain	sheffield_dnase	N/A	N/A	N/A	N/A
1959	0	N/A	0.927448	Epithelial;Brain;Fibroblast;Colon;Skin	sheffield_dnase	N/A	N/A	N/A	N/A
222	0	N/A	0.927466	cistrome_epigenome metastatic prostate cancer tissue H3K9me3	cistrome_epigenome	metastatic prostate cancer tissue	prostate	H3K9me3	No treatment
1033	0	N/A	0.927586	ChIP NT2-D1 ZNF274	encode_tfbs	NT2-D1	N/A	ZNF274	None
1588	0	N/A	0.927937	Fibroblast;Muscle;Brain;Epithelial;Skin	sheffield_dnase	N/A	N/A	N/A	N/A
2061	0	N/A	0.928134	Epithelial;Colon;Cervix;Mammary;Skin	sheffield_dnase	N/A	N/A	N/A	N/A
2131	0	N/A	0.928473	Endothelial	sheffield_dnase	N/A	N/A	N/A	N/A
2407	0	N/A	0.92862	Fibroblast;Muscle;Hematopoietic;Skin;Brain;Epithelial;Endothelial;Bone	sheffield_dnase	N/A	N/A	N/A	N/A
2280	0	N/A	0.928648	Fibroblast;Muscle;Endothelial;Epithelial;Skin;Brain	sheffield_dnase	N/A	N/A	N/A	N/A
2866	0	N/A	0.928825	Fibroblast;Muscle;Skin;Epithelial;Endothelial;Primitive;Brain;Bone	sheffield_dnase	N/A	N/A	N/A	N/A
1786	0	N/A	0.929062	Fibroblast;Muscle;Brain;Epithelial;Skin	sheffield_dnase	N/A	N/A	N/A	N/A
1860	0	N/A	0.929196	Fibroblast;Skin;Muscle	sheffield_dnase	N/A	N/A	N/A	N/A
2519	0	N/A	0.92925	Stem;Muscle;Fibroblast;Bone;Brain	sheffield_dnase	N/A	N/A	N/A	N/A
1606	0	N/A	0.929605	Epithelial;Fibroblast;Muscle;Skin;Brain;Endothelial;Colon;Cervix;Liver;Primitive	sheffield_dnase	N/A	N/A	N/A	N/A
92	0	N/A	0.929792	cistrome_cistrome MCF-7 c-Fos	cistrome_cistrome	MCF-7	breast	c-Fos	DMSO(45min-3hr)
2833	0	N/A	0.930077	Epithelial;Fibroblast;Muscle;Hematopoietic;Primitive;Skin;Brain;Stem;Endothelial	sheffield_dnase	N/A	N/A	N/A	N/A
1322	0	N/A	0.930155	Brain;Stem;Liver	sheffield_dnase	N/A	N/A	N/A	N/A
1757	0	N/A	0.930174	Fibroblast;Muscle;Skin;Brain;Epithelial;Endothelial	sheffield_dnase	N/A	N/A	N/A	N/A
2905	0	N/A	0.930245	Fibroblast;Muscle;Skin;Brain;Endothelial;Epithelial;Primitive;Bone	sheffield_dnase	N/A	N/A	N/A	N/A
2987	0	N/A	0.930399	Epithelial;Fibroblast;Muscle;Skin;Brain;Endothelial;Colon;Cervix;Primitive;Mamma	sheffield_dnase	N/A	N/A	N/A	N/A
2347	0	N/A	0.930588	Epithelial;Fibroblast;Muscle;Skin;Brain;Stem;Endothelial;Colon;Cervix;Liver;Mamm	sheffield_dnase	N/A	N/A	N/A	N/A
1745	0	N/A	0.9306	Fibroblast;Muscle;Skin;Brain;Epithelial;Endothelial;Colon	sheffield_dnase	N/A	N/A	N/A	N/A
1664	0	N/A	0.930691	Fibroblast;Muscle;Epithelial;Endothelial;Brain	sheffield_dnase	N/A	N/A	N/A	N/A
1827	0	N/A	0.930779	Skin;Endothelial;Primitive	sheffield_dnase	N/A	N/A	N/A	N/A
2966	0	N/A	0.931127	Epithelial;Liver;Mammary	sheffield_dnase	N/A	N/A	N/A	N/A
2595	0	N/A	0.931254	Epithelial;Fibroblast;Muscle;Brain;Hematopoietic;Skin;Stem;Endothelial;Colon;Cer	sheffield_dnase	N/A	N/A	N/A	N/A
1673	0	N/A	0.931282	Fibroblast;Muscle;Skin;Brain;Epithelial;Endothelial;Bone	sheffield_dnase	N/A	N/A	N/A	N/A
2993	0	N/A	0.931317	Epithelial;Fibroblast;Muscle;Skin;Brain;Endothelial;Colon;Primitive;Bone;Liver	sheffield_dnase	N/A	N/A	N/A	N/A
1826	0	N/A	0.931321	Hematopoietic	sheffield_dnase	N/A	N/A	N/A	N/A
1292	0	N/A	0.931356	Epithelial;Fibroblast;Brain;Hematopoietic;Primitive;Stem;Muscle;Colon;Cervix;Liv	sheffield_dnase	N/A	N/A	N/A	N/A
2630	0	N/A	0.931388	Epithelial;Fibroblast;Muscle;Skin;Brain;Endothelial;Cervix;Primitive;Liver;Prost	sheffield_dnase	N/A	N/A	N/A	N/A
2223	0	N/A	0.9317	Colon;Epithelial;Mammary;Skin	sheffield_dnase	N/A	N/A	N/A	N/A
1423	0	N/A	0.931841	Fibroblast;Brain;Stem;Muscle;Epithelial;Liver;Endothelial;Skin;Bone	sheffield_dnase	N/A	N/A	N/A	N/A
2713	0	N/A	0.93206	Fibroblast;Muscle;Skin;Brain;Endothelial;Primitive;Bone	sheffield_dnase	N/A	N/A	N/A	N/A
2236	0	N/A	0.932188	Epithelial;Mammary;Skin	sheffield_dnase	N/A	N/A	N/A	N/A
2308	0	N/A	0.932415	Epithelial;Fibroblast;Brain;Hematopoietic;Primitive;Skin;Stem;Endothelial;Muscle	sheffield_dnase	N/A	N/A	N/A	N/A
2021	0	N/A	0.932568	Epithelial;Brain;Colon;Cervix	sheffield_dnase	N/A	N/A	N/A	N/A
1388	0	N/A	0.932629	Fibroblast;Muscle;Brain;Epithelial	sheffield_dnase	N/A	N/A	N/A	N/A
2326	0	N/A	0.932783	Fibroblast;Muscle;Skin;Brain;Epithelial;Endothelial;Cervix;Primitive	sheffield_dnase	N/A	N/A	N/A	N/A
2475	0	N/A	0.9328	Hematopoietic;Stem	sheffield_dnase	N/A	N/A	N/A	N/A
1780	0	N/A	0.932801	Skin;Fibroblast;Epithelial;Cervix;Endothelial;Primitive	sheffield_dnase	N/A	N/A	N/A	N/A
1724	0	N/A	0.932902	Fibroblast;Muscle;Brain;Epithelial	sheffield_dnase	N/A	N/A	N/A	N/A
2543	0	N/A	0.933003	Stem;Hematopoietic	sheffield_dnase	N/A	N/A	N/A	N/A
2201	0	N/A	0.933072	Muscle;Epithelial;Endothelial;Fibroblast;Brain	sheffield_dnase	N/A	N/A	N/A	N/A
1752	0	N/A	0.933076	Fibroblast;Muscle;Epithelial;Brain	sheffield_dnase	N/A	N/A	N/A	N/A
1801	0	N/A	0.933287	Epithelial;Fibroblast;Muscle;Primitive;Skin;Brain;Endothelial;Colon;Cervix;Hemat	sheffield_dnase	N/A	N/A	N/A	N/A
1762	0	N/A	0.933383	Complex tissue specific	sheffield_dnase	N/A	N/A	N/A	N/A
1651	0	N/A	0.933505	Fibroblast;Muscle;Primitive;Brain;Bone	sheffield_dnase	N/A	N/A	N/A	N/A
1722	0	N/A	0.93372	Fibroblast;Muscle;Epithelial;Brain	sheffield_dnase	N/A	N/A	N/A	N/A
2957	0	N/A	0.93383	Epithelial;Fibroblast;Muscle;Primitive;Skin;Brain;Stem;Endothelial;Colon;Cervix;	sheffield_dnase	N/A	N/A	N/A	N/A
2023	0	N/A	0.933839	Epithelial;Liver;Mammary	sheffield_dnase	N/A	N/A	N/A	N/A
1377	0	N/A	0.933894	Epithelial;Brain;Primitive;Hematopoietic;Stem;Colon;Cervix;Liver;Endothelial;Mus	sheffield_dnase	N/A	N/A	N/A	N/A
2829	0	N/A	0.934077	Epithelial;Fibroblast;Muscle;Skin;Brain;Endothelial;Colon;Cervix;Primitive	sheffield_dnase	N/A	N/A	N/A	N/A
1609	0	N/A	0.934336	Fibroblast;Muscle;Epithelial;Endothelial;Skin;Brain;Bone	sheffield_dnase	N/A	N/A	N/A	N/A
1476	0	N/A	0.934416	Epithelial;Endothelial;Fibroblast;Brain	sheffield_dnase	N/A	N/A	N/A	N/A
2527	0	N/A	0.934564	Fibroblast;Muscle;Hematopoietic;Brain;Epithelial;Endothelial	sheffield_dnase	N/A	N/A	N/A	N/A
1496	0	N/A	0.934611	Fibroblast;Muscle;Epithelial;Skin;Brain	sheffield_dnase	N/A	N/A	N/A	N/A
1723	0	N/A	0.9347	Fibroblast;Muscle;Epithelial;Skin;Brain	sheffield_dnase	N/A	N/A	N/A	N/A
2205	0	N/A	0.934776	Hematopoietic;Prostate;Mammary	sheffield_dnase	N/A	N/A	N/A	N/A
2757	0	N/A	0.935726	Epithelial;Fibroblast;Muscle;Brain;Hematopoietic;Primitive;Skin;Stem;Endothelial	sheffield_dnase	N/A	N/A	N/A	N/A
1898	0	N/A	0.935844	Fibroblast;Muscle;Epithelial;Skin	sheffield_dnase	N/A	N/A	N/A	N/A
1597	0	N/A	0.936015	Fibroblast;Muscle;Brain	sheffield_dnase	N/A	N/A	N/A	N/A
1836	0	N/A	0.936046	Muscle;Skin;Brain;Endothelial;Fibroblast;Epithelial;Primitive	sheffield_dnase	N/A	N/A	N/A	N/A
1345	0	N/A	0.936439	Fibroblast;Muscle;Epithelial;Brain	sheffield_dnase	N/A	N/A	N/A	N/A
2462	0	N/A	0.936458	Epithelial;Fibroblast;Brain;Hematopoietic;Primitive;Skin;Stem;Muscle;Colon;Cervi	sheffield_dnase	N/A	N/A	N/A	N/A
1697	0	N/A	0.936933	Muscle;Skin;Endothelial;Fibroblast;Brain	sheffield_dnase	N/A	N/A	N/A	N/A
1811	0	N/A	0.93716	Epithelial;Fibroblast	sheffield_dnase	N/A	N/A	N/A	N/A
1250	0	N/A	0.937262	Stem;Epithelial;Brain;Fibroblast;Muscle;Colon;Liver;Hematopoietic	sheffield_dnase	N/A	N/A	N/A	N/A
2937	0	N/A	0.93729	Epithelial;Fibroblast;Muscle;Brain;Hematopoietic;Primitive;Skin;Stem;Endothelial	sheffield_dnase	N/A	N/A	N/A	N/A
2469	0	N/A	0.937295	Epithelial;Fibroblast;Muscle;Brain;Hematopoietic;Skin;Stem;Endothelial;Colon;Cer	sheffield_dnase	N/A	N/A	N/A	N/A
2149	0	N/A	0.937377	Epithelial;Fibroblast;Muscle;Skin;Brain;Endothelial;Colon;Cervix;Liver;Mammary	sheffield_dnase	N/A	N/A	N/A	N/A
2444	0	N/A	0.937454	Hematopoietic	sheffield_dnase	N/A	N/A	N/A	N/A
2068	0	N/A	0.937491	Epithelial;Cervix;Mammary;Skin	sheffield_dnase	N/A	N/A	N/A	N/A
1547	0	N/A	0.938056	Fibroblast;Brain;Endothelial;Epithelial;Muscle;Bone	sheffield_dnase	N/A	N/A	N/A	N/A
2233	0	N/A	0.938116	Fibroblast;Muscle;Skin;Epithelial;Endothelial;Brain	sheffield_dnase	N/A	N/A	N/A	N/A
1189	0	N/A	0.938136	Complex tissue specific	sheffield_dnase	N/A	N/A	N/A	N/A
2594	0	N/A	0.938362	Epithelial;Fibroblast;Muscle;Brain;Hematopoietic;Skin;Stem;Endothelial;Colon;Cer	sheffield_dnase	N/A	N/A	N/A	N/A
1582	0	N/A	0.938363	Fibroblast;Muscle;Skin;Brain;Epithelial;Endothelial;Bone	sheffield_dnase	N/A	N/A	N/A	N/A
2759	0	N/A	0.938418	Brain;Hematopoietic	sheffield_dnase	N/A	N/A	N/A	N/A
1828	0	N/A	0.93853	Muscle;Skin;Brain;Endothelial;Fibroblast;Epithelial;Primitive	sheffield_dnase	N/A	N/A	N/A	N/A
2138	0	N/A	0.938582	Epithelial;Primitive;Hematopoietic;Brain;Stem;Colon;Cervix;Liver;Muscle;Prostate	sheffield_dnase	N/A	N/A	N/A	N/A
2195	0	N/A	0.938615	Epithelial;Prostate;Mammary	sheffield_dnase	N/A	N/A	N/A	N/A
2013	0	N/A	0.938656	Hematopoietic	sheffield_dnase	N/A	N/A	N/A	N/A
1645	0	N/A	0.939071	Brain;Hematopoietic;Fibroblast	sheffield_dnase	N/A	N/A	N/A	N/A
1886	0	N/A	0.939102	Epithelial;Colon;Cervix;Skin	sheffield_dnase	N/A	N/A	N/A	N/A
1186	0	N/A	0.939473	Epithelial;Fibroblast;Muscle;Skin;Brain;Endothelial;Colon;Cervix;Primitive;Bone;	sheffield_dnase	N/A	N/A	N/A	N/A
1783	0	N/A	0.939548	Skin;Fibroblast;Muscle	sheffield_dnase	N/A	N/A	N/A	N/A
1776	0	N/A	0.939567	Fibroblast;Muscle;Endothelial;Epithelial;Brain	sheffield_dnase	N/A	N/A	N/A	N/A
1398	0	N/A	0.939688	Fibroblast;Muscle;Skin;Brain;Epithelial;Endothelial;Bone	sheffield_dnase	N/A	N/A	N/A	N/A
1667	0	N/A	0.939931	Muscle;Brain;Endothelial;Fibroblast;Epithelial	sheffield_dnase	N/A	N/A	N/A	N/A
1838	0	N/A	0.940378	Epithelial	sheffield_dnase	N/A	N/A	N/A	N/A
1998	0	N/A	0.940643	Fibroblast;Muscle;Epithelial;Cervix;Brain	sheffield_dnase	N/A	N/A	N/A	N/A
1483	0	N/A	0.940657	Fibroblast;Muscle;Skin;Brain;Epithelial;Endothelial;Bone	sheffield_dnase	N/A	N/A	N/A	N/A
2392	0	N/A	0.940825	Epithelial;Fibroblast;Muscle;Hematopoietic;Primitive;Skin;Brain;Stem;Endothelial	sheffield_dnase	N/A	N/A	N/A	N/A
1711	0	N/A	0.940913	Fibroblast;Muscle;Brain;Skin;Endothelial;Epithelial;Bone	sheffield_dnase	N/A	N/A	N/A	N/A
1628	0	N/A	0.940928	Epithelial;Fibroblast;Muscle;Skin;Brain;Endothelial;Bone	sheffield_dnase	N/A	N/A	N/A	N/A
2986	0	N/A	0.94093	Fibroblast;Muscle;Skin;Brain;Epithelial;Endothelial;Cervix;Primitive;Bone	sheffield_dnase	N/A	N/A	N/A	N/A
2319	0	N/A	0.94123	Fibroblast;Muscle;Brain;Epithelial;Endothelial;Cervix;Liver;Skin;Bone	sheffield_dnase	N/A	N/A	N/A	N/A
1989	0	N/A	0.941284	Epithelial;Fibroblast;Muscle;Skin;Cervix;Prostate;Mammary	sheffield_dnase	N/A	N/A	N/A	N/A
2364	0	N/A	0.941335	Hematopoietic;Epithelial	sheffield_dnase	N/A	N/A	N/A	N/A
2301	0	N/A	0.941373	Skin;Mammary	sheffield_dnase	N/A	N/A	N/A	N/A
2240	0	N/A	0.941681	Skin;Fibroblast;Brain;Endothelial;Epithelial;Muscle;Bone	sheffield_dnase	N/A	N/A	N/A	N/A
1440	0	N/A	0.94169	Fibroblast;Muscle;Brain;Epithelial;Skin;Bone	sheffield_dnase	N/A	N/A	N/A	N/A
1161	0	N/A	0.941705	Epithelial;Fibroblast;Muscle;Hematopoietic;Primitive;Skin;Brain;Endothelial;Cerv	sheffield_dnase	N/A	N/A	N/A	N/A
1639	0	N/A	0.941707	Epithelial;Fibroblast;Muscle;Brain;Cervix;Skin	sheffield_dnase	N/A	N/A	N/A	N/A
2893	0	N/A	0.941852	Muscle	sheffield_dnase	N/A	N/A	N/A	N/A
1445	0	N/A	0.941888	Fibroblast;Muscle;Epithelial;Endothelial;Skin;Brain	sheffield_dnase	N/A	N/A	N/A	N/A
2389	0	N/A	0.942106	Epithelial;Fibroblast;Muscle;Skin;Brain;Endothelial;Cervix;Primitive;Bone	sheffield_dnase	N/A	N/A	N/A	N/A
2359	0	N/A	0.942139	Skin;Endothelial;Epithelial;Muscle;Brain;Fibroblast	sheffield_dnase	N/A	N/A	N/A	N/A
188	0	N/A	0.942209	cistrome_epigenome MCF-7 H3K9me3	cistrome_epigenome	MCF-7	breast	H3K9me3	DMSO(3hr)
1758	0	N/A	0.942251	Fibroblast;Muscle;Skin;Brain;Epithelial;Endothelial;Bone	sheffield_dnase	N/A	N/A	N/A	N/A
2828	0	N/A	0.942274	Muscle;Skin;Brain;Endothelial;Fibroblast;Epithelial;Primitive	sheffield_dnase	N/A	N/A	N/A	N/A
1696	0	N/A	0.942435	Epithelial;Fibroblast;Muscle;Brain;Skin;Hematopoietic;Stem;Endothelial;Colon;Cer	sheffield_dnase	N/A	N/A	N/A	N/A
2890	0	N/A	0.942448	Liver;Prostate	sheffield_dnase	N/A	N/A	N/A	N/A
2753	0	N/A	0.94254	Complex tissue specific, repressed hematopoeitic	sheffield_dnase	N/A	N/A	N/A	N/A
1233	0	N/A	0.942735	Epithelial;Fibroblast;Muscle;Skin;Brain;Endothelial;Cervix;Bone	sheffield_dnase	N/A	N/A	N/A	N/A
2642	0	N/A	0.942861	Epithelial;Muscle;Brain;Hematopoietic;Skin;Fibroblast;Stem;Colon;Cervix;Endothel	sheffield_dnase	N/A	N/A	N/A	N/A
1311	0	N/A	0.94299	Complex tissue specific	sheffield_dnase	N/A	N/A	N/A	N/A
2207	0	N/A	0.943058	Hematopoietic	sheffield_dnase	N/A	N/A	N/A	N/A
1540	0	N/A	0.943078	Fibroblast;Muscle;Brain;Epithelial;Liver;Prostate;Skin;Bone	sheffield_dnase	N/A	N/A	N/A	N/A
1725	0	N/A	0.943138	Fibroblast;Brain	sheffield_dnase	N/A	N/A	N/A	N/A
1411	0	N/A	0.943195	Epithelial;Brain;Colon;Liver;Bone	sheffield_dnase	N/A	N/A	N/A	N/A
2153	0	N/A	0.943258	Muscle;Skin;Fibroblast;Epithelial;Brain	sheffield_dnase	N/A	N/A	N/A	N/A
1499	0	N/A	0.943409	Fibroblast;Muscle;Skin;Brain	sheffield_dnase	N/A	N/A	N/A	N/A
1712	0	N/A	0.943444	Fibroblast;Muscle;Skin;Brain;Epithelial;Endothelial;Bone	sheffield_dnase	N/A	N/A	N/A	N/A
1448	0	N/A	0.943587	Fibroblast;Muscle;Skin;Brain;Epithelial;Endothelial;Bone	sheffield_dnase	N/A	N/A	N/A	N/A
1717	0	N/A	0.943615	Fibroblast;Muscle;Brain;Epithelial;Endothelial;Bone	sheffield_dnase	N/A	N/A	N/A	N/A
2434	0	N/A	0.943717	Epithelial;Brain;Hematopoietic;Skin;Stem;Fibroblast;Muscle;Colon;Cervix;Liver;En	sheffield_dnase	N/A	N/A	N/A	N/A
1531	0	N/A	0.943885	Fibroblast;Muscle;Brain	sheffield_dnase	N/A	N/A	N/A	N/A
2596	0	N/A	0.943952	Epithelial;Fibroblast;Muscle;Hematopoietic;Primitive;Skin;Brain;Endothelial;Colo	sheffield_dnase	N/A	N/A	N/A	N/A
1802	0	N/A	0.943995	Epithelial;Muscle;Skin;Fibroblast;Brain;Endothelial;Colon;Cervix;Primitive	sheffield_dnase	N/A	N/A	N/A	N/A
2362	0	N/A	0.944033	Epithelial;Hematopoietic;Liver	sheffield_dnase	N/A	N/A	N/A	N/A
2004	0	N/A	0.944259	Hematopoietic	sheffield_dnase	N/A	N/A	N/A	N/A
1277	0	N/A	0.94426	Fibroblast;Muscle;Brain;Epithelial	sheffield_dnase	N/A	N/A	N/A	N/A
2783	0	N/A	0.944682	Epithelial;Hematopoietic;Skin;Brain;Endothelial;Fibroblast;Colon;Cervix;Muscle	sheffield_dnase	N/A	N/A	N/A	N/A
2167	0	N/A	0.945051	Muscle;Skin;Hematopoietic;Brain;Endothelial;Fibroblast;Epithelial;Primitive	sheffield_dnase	N/A	N/A	N/A	N/A
1815	0	N/A	0.945095	Fibroblast;Muscle;Epithelial;Skin;Brain	sheffield_dnase	N/A	N/A	N/A	N/A
2401	0	N/A	0.945148	Hematopoietic	sheffield_dnase	N/A	N/A	N/A	N/A
1940	0	N/A	0.945172	Fibroblast;Muscle;Epithelial;Brain	sheffield_dnase	N/A	N/A	N/A	N/A
1367	0	N/A	0.945385	Fibroblast;Muscle;Brain;Skin;Endothelial;Primitive;Prostate;Bone;Epithelial	sheffield_dnase	N/A	N/A	N/A	N/A
1535	0	N/A	0.945406	Fibroblast;Muscle;Brain;Epithelial;Endothelial;Bone	sheffield_dnase	N/A	N/A	N/A	N/A
1788	0	N/A	0.945849	Epithelial;Skin	sheffield_dnase	N/A	N/A	N/A	N/A
1766	0	N/A	0.945974	Fibroblast;Muscle;Epithelial;Brain	sheffield_dnase	N/A	N/A	N/A	N/A
1354	0	N/A	0.945985	Complex tissue specific	sheffield_dnase	N/A	N/A	N/A	N/A
2791	0	N/A	0.946046	Epithelial;Fibroblast;Brain;Hematopoietic;Primitive;Skin;Endothelial;Muscle;Colo	sheffield_dnase	N/A	N/A	N/A	N/A
2948	0	N/A	0.946093	Fibroblast;Muscle;Skin;Brain;Endothelial;Epithelial;Cervix;Primitive;Bone	sheffield_dnase	N/A	N/A	N/A	N/A
2005	0	N/A	0.946225	Repressed in Hematopoietic	sheffield_dnase	N/A	N/A	N/A	N/A
1764	0	N/A	0.946237	Fibroblast;Muscle;Epithelial	sheffield_dnase	N/A	N/A	N/A	N/A
1790	0	N/A	0.94659	Fibroblast;Muscle;Epithelial;Skin	sheffield_dnase	N/A	N/A	N/A	N/A
1922	0	N/A	0.946612	Fibroblast;Epithelial;Endothelial;Primitive;Skin	sheffield_dnase	N/A	N/A	N/A	N/A
1591	0	N/A	0.946993	Fibroblast;Skin	sheffield_dnase	N/A	N/A	N/A	N/A
2944	0	N/A	0.947297	Fibroblast;Muscle;Skin;Brain;Epithelial;Endothelial;Primitive;Bone	sheffield_dnase	N/A	N/A	N/A	N/A
1636	0	N/A	0.947627	Fibroblast;Muscle;Brain;Epithelial;Endothelial	sheffield_dnase	N/A	N/A	N/A	N/A
2113	0	N/A	0.947886	Epithelial;Liver;Prostate;Mammary;Skin	sheffield_dnase	N/A	N/A	N/A	N/A
1782	0	N/A	0.948448	Skin;Brain;Endothelial;Epithelial;Fibroblast	sheffield_dnase	N/A	N/A	N/A	N/A
2202	0	N/A	0.948624	Skin;Brain;Epithelial;Endothelial;Fibroblast;Muscle	sheffield_dnase	N/A	N/A	N/A	N/A
1814	0	N/A	0.948958	Fibroblast;Muscle;Epithelial;Endothelial;Brain	sheffield_dnase	N/A	N/A	N/A	N/A
1847	0	N/A	0.949232	Muscle;Fibroblast;Endothelial;Epithelial;Skin;Brain	sheffield_dnase	N/A	N/A	N/A	N/A
1510	0	N/A	0.949256	Epithelial;Skin;Fibroblast;Brain;Colon;Cervix;Endothelial;Muscle;Mammary;Bone;Li	sheffield_dnase	N/A	N/A	N/A	N/A
2786	0	N/A	0.949497	Hematopoietic;Endothelial;Primitive	sheffield_dnase	N/A	N/A	N/A	N/A
2929	0	N/A	0.94961	Epithelial;Fibroblast;Muscle;Brain;Hematopoietic;Primitive;Skin;Stem;Endothelial	sheffield_dnase	N/A	N/A	N/A	N/A
2639	0	N/A	0.949674	Brain;Primitive;Hematopoietic;Stem;Colon;Liver;Epithelial;Endothelial;Prostate	sheffield_dnase	N/A	N/A	N/A	N/A
830	0	N/A	0.949772	ChIP HeLa-S3 BRF2	encode_tfbs	HeLa-S3	N/A	BRF2	None
1840	0	N/A	0.94978	Fibroblast;Muscle;Epithelial;Cervix;Brain	sheffield_dnase	N/A	N/A	N/A	N/A
1355	0	N/A	0.949811	Complex tissue specific	sheffield_dnase	N/A	N/A	N/A	N/A
2038	0	N/A	0.949951	Epithelial;Fibroblast;Muscle;Skin;Brain;Endothelial;Colon;Cervix;Primitive	sheffield_dnase	N/A	N/A	N/A	N/A
1521	0	N/A	0.950061	Fibroblast;Muscle;Brain;Hematopoietic;Primitive;Stem;Epithelial;Endothelial;Colo	sheffield_dnase	N/A	N/A	N/A	N/A
2681	0	N/A	0.950101	Epithelial;Fibroblast;Brain;Hematopoietic;Primitive;Stem;Colon;Cervix;Liver;Endo	sheffield_dnase	N/A	N/A	N/A	N/A
1205	0	N/A	0.950486	Epithelial;Fibroblast;Brain;Hematopoietic;Primitive;Stem;Endothelial;Muscle;Colo	sheffield_dnase	N/A	N/A	N/A	N/A
1785	0	N/A	0.950583	Fibroblast;Muscle;Skin;Brain;Epithelial;Endothelial	sheffield_dnase	N/A	N/A	N/A	N/A
2171	0	N/A	0.950812	Epithelial;Brain;Hematopoietic;Skin;Stem;Fibroblast;Colon;Cervix;Liver;Prostate;	sheffield_dnase	N/A	N/A	N/A	N/A
2012	0	N/A	0.950896	Endothelial;Primitive;Hematopoietic	sheffield_dnase	N/A	N/A	N/A	N/A
2707	0	N/A	0.950921	Muscle;Skin;Brain;Endothelial;Epithelial;Fibroblast;Primitive	sheffield_dnase	N/A	N/A	N/A	N/A
1441	0	N/A	0.950948	Epithelial;Fibroblast;Muscle;Skin;Brain;Endothelial;Colon;Cervix;Mammary	sheffield_dnase	N/A	N/A	N/A	N/A
1444	0	N/A	0.951282	Epithelial;Fibroblast;Muscle;Hematopoietic;Skin;Brain;Endothelial;Colon;Cervix;L	sheffield_dnase	N/A	N/A	N/A	N/A
1416	0	N/A	0.951372	Fibroblast;Muscle;Brain;Primitive;Skin;Epithelial;Endothelial;Stem;Prostate;Bone	sheffield_dnase	N/A	N/A	N/A	N/A
1730	0	N/A	0.951698	Endothelial and Lymphoblast specific	sheffield_dnase	N/A	N/A	N/A	N/A
1337	0	N/A	0.951712	Primitive;Hematopoietic;Stem;Colon;Epithelial;Liver;Endothelial;Prostate;Mammary	sheffield_dnase	N/A	N/A	N/A	N/A
1350	0	N/A	0.95195	Fibroblast;Muscle;Skin;Brain;Epithelial;Endothelial	sheffield_dnase	N/A	N/A	N/A	N/A
2744	0	N/A	0.952014	Hematopoietic;Endothelial;Primitive	sheffield_dnase	N/A	N/A	N/A	N/A
1515	0	N/A	0.952045	Hematopoietic;Muscle;Brain	sheffield_dnase	N/A	N/A	N/A	N/A
1698	0	N/A	0.952048	Fibroblast;Muscle;Skin;Brain;Epithelial;Endothelial	sheffield_dnase	N/A	N/A	N/A	N/A
1282	0	N/A	0.952115	Hematopoietic;Endothelial;Bone;Fibroblast;Brain	sheffield_dnase	N/A	N/A	N/A	N/A
2976	0	N/A	0.952137	Primitive;Liver;Endothelial;Muscle;Bone;Fibroblast	sheffield_dnase	N/A	N/A	N/A	N/A
2014	0	N/A	0.952416	Epithelial;Hematopoietic;Skin	sheffield_dnase	N/A	N/A	N/A	N/A
1421	0	N/A	0.952895	Epithelial;Fibroblast;Muscle;Brain;Hematopoietic;Skin;Stem;Endothelial;Colon;Cer	sheffield_dnase	N/A	N/A	N/A	N/A
1187	0	N/A	0.953141	Epithelial;Fibroblast;Muscle;Skin;Brain;Endothelial;Colon;Cervix;Mammary;Bone	sheffield_dnase	N/A	N/A	N/A	N/A
2116	0	N/A	0.953301	Fibroblast;Muscle;Brain;Endothelial;Epithelial;Skin	sheffield_dnase	N/A	N/A	N/A	N/A
2710	0	N/A	0.953388	Hematopoietic;Endothelial	sheffield_dnase	N/A	N/A	N/A	N/A
2310	0	N/A	0.953412	Epithelial;Fibroblast;Muscle;Primitive;Skin;Brain;Endothelial;Cervix;Mammary;Bon	sheffield_dnase	N/A	N/A	N/A	N/A
2755	0	N/A	0.95352	Epithelial;Fibroblast;Muscle;Primitive;Skin;Brain;Stem;Endothelial;Colon;Cervix;	sheffield_dnase	N/A	N/A	N/A	N/A
2339	0	N/A	0.953619	Epithelial;Liver;Prostate;Mammary	sheffield_dnase	N/A	N/A	N/A	N/A
1587	0	N/A	0.953636	Fibroblast;Muscle;Brain;Epithelial;Endothelial	sheffield_dnase	N/A	N/A	N/A	N/A
1479	0	N/A	0.95372	Muscle;Endothelial;Fibroblast;Epithelial;Brain	sheffield_dnase	N/A	N/A	N/A	N/A
1804	0	N/A	0.953898	Epithelial;Fibroblast;Muscle;Brain;Endothelial;Skin	sheffield_dnase	N/A	N/A	N/A	N/A
2641	0	N/A	0.9539	Hematopoietic;Brain	sheffield_dnase	N/A	N/A	N/A	N/A
1490	0	N/A	0.954076	Fibroblast;Muscle;Skin;Epithelial;Endothelial;Brain;Bone	sheffield_dnase	N/A	N/A	N/A	N/A
1258	0	N/A	0.954174	Hematopoietic;Cervix;Endothelial;Epithelial	sheffield_dnase	N/A	N/A	N/A	N/A
2074	0	N/A	0.954368	Primitive;Stem;Epithelial;Liver;Prostate;Mammary;Skin	sheffield_dnase	N/A	N/A	N/A	N/A
1831	0	N/A	0.954568	Skin;Epithelial	sheffield_dnase	N/A	N/A	N/A	N/A
1622	0	N/A	0.954573	Brain;Endothelial;Epithelial	sheffield_dnase	N/A	N/A	N/A	N/A
2425	0	N/A	0.954582	Epithelial;Fibroblast;Muscle;Brain;Hematopoietic;Skin;Stem;Endothelial;Colon;Cer	sheffield_dnase	N/A	N/A	N/A	N/A
2991	0	N/A	0.954609	Fibroblast;Muscle;Brain;Epithelial;Endothelial;Primitive;Bone	sheffield_dnase	N/A	N/A	N/A	N/A
1493	0	N/A	0.954609	Epithelial;Fibroblast;Brain;Cervix;Muscle;Primitive;Liver;Endothelial;Prostate;M	sheffield_dnase	N/A	N/A	N/A	N/A
1427	0	N/A	0.954618	Epithelial	sheffield_dnase	N/A	N/A	N/A	N/A
2258	0	N/A	0.954696	Epithelial;Stem;Colon;Cervix;Liver;Endothelial;Prostate;Mammary;Skin	sheffield_dnase	N/A	N/A	N/A	N/A
1332	0	N/A	0.954835	Epithelial;Fibroblast;Muscle;Brain;Hematopoietic;Primitive;Skin;Stem;Endothelial	sheffield_dnase	N/A	N/A	N/A	N/A
2048	0	N/A	0.954926	Hematopoietic	sheffield_dnase	N/A	N/A	N/A	N/A
1874	0	N/A	0.955002	Fibroblast;Muscle;Epithelial	sheffield_dnase	N/A	N/A	N/A	N/A
1744	0	N/A	0.955448	Fibroblast;Skin	sheffield_dnase	N/A	N/A	N/A	N/A
1691	0	N/A	0.955545	Hematopoietic;Epithelial	sheffield_dnase	N/A	N/A	N/A	N/A
1677	0	N/A	0.955815	Fibroblast;Muscle;Hematopoietic;Skin;Brain;Epithelial;Endothelial;Bone	sheffield_dnase	N/A	N/A	N/A	N/A
1687	0	N/A	0.955908	Hematopoietic;Endothelial	sheffield_dnase	N/A	N/A	N/A	N/A
1784	0	N/A	0.95613	Fibroblast;Muscle;Skin;Brain;Epithelial;Endothelial	sheffield_dnase	N/A	N/A	N/A	N/A
2345	0	N/A	0.956138	Epithelial;Muscle;Skin;Brain;Endothelial;Fibroblast;Colon;Cervix;Liver;Primitive	sheffield_dnase	N/A	N/A	N/A	N/A
2424	0	N/A	0.95625	Epithelial;Fibroblast;Brain;Hematopoietic;Primitive;Skin;Stem;Endothelial;Muscle	sheffield_dnase	N/A	N/A	N/A	N/A
1992	0	N/A	0.956565	Epithelial;Brain;Hematopoietic;Stem;Colon;Cervix;Liver	sheffield_dnase	N/A	N/A	N/A	N/A
2634	0	N/A	0.956669	Complex tissue specific	sheffield_dnase	N/A	N/A	N/A	N/A
2049	0	N/A	0.95673	Hematopoietic	sheffield_dnase	N/A	N/A	N/A	N/A
2080	0	N/A	0.956801	Fibroblast;Muscle;Cervix	sheffield_dnase	N/A	N/A	N/A	N/A
1672	0	N/A	0.956866	Fibroblast;Muscle;Skin;Brain;Endothelial;Epithelial	sheffield_dnase	N/A	N/A	N/A	N/A
1960	0	N/A	0.956872	Colo829 and NHEK	sheffield_dnase	N/A	N/A	N/A	N/A
1392	0	N/A	0.956951	Fibroblast;Muscle;Hematopoietic;Skin;Brain;Epithelial;Endothelial;Primitive;Bone	sheffield_dnase	N/A	N/A	N/A	N/A
2730	0	N/A	0.957095	Hematopoietic	sheffield_dnase	N/A	N/A	N/A	N/A
1577	0	N/A	0.957118	Fibroblast;Muscle;Skin;Brain;Epithelial;Endothelial;Cervix	sheffield_dnase	N/A	N/A	N/A	N/A
2169	0	N/A	0.957119	Epithelial;Fibroblast;Muscle;Brain;Hematopoietic;Skin;Stem;Endothelial;Colon;Cer	sheffield_dnase	N/A	N/A	N/A	N/A
3004	0	N/A	0.957139	UCSC LaminBq	ucsc_features	N/A	N/A	N/A	N/A
1775	0	N/A	0.957246	Brain;Primitive;Hematopoietic;Stem;Liver;Prostate	sheffield_dnase	N/A	N/A	N/A	N/A
2706	0	N/A	0.957809	Hematopoietic;Endothelial	sheffield_dnase	N/A	N/A	N/A	N/A
2909	0	N/A	0.957824	Epithelial;Fibroblast;Muscle;Primitive;Skin;Brain;Endothelial;Colon;Cervix;Liver	sheffield_dnase	N/A	N/A	N/A	N/A
2338	0	N/A	0.957936	Epithelial;Prostate;Mammary;Skin	sheffield_dnase	N/A	N/A	N/A	N/A
1887	0	N/A	0.958105	Hematopoietic;Skin;Brain;Epithelial;Endothelial;Fibroblast;Colon;Muscle	sheffield_dnase	N/A	N/A	N/A	N/A
1173	0	N/A	0.958378	Epithelial;Endothelial;Skin	sheffield_dnase	N/A	N/A	N/A	N/A
2895	0	N/A	0.958381	Endothelial;Mammary	sheffield_dnase	N/A	N/A	N/A	N/A
2092	0	N/A	0.958514	Hematopoietic	sheffield_dnase	N/A	N/A	N/A	N/A
1741	0	N/A	0.958584	Fibroblast;Muscle;Skin;Bone	sheffield_dnase	N/A	N/A	N/A	N/A
2440	0	N/A	0.959102	Hematopoietic;Stem	sheffield_dnase	N/A	N/A	N/A	N/A
2328	0	N/A	0.95915	Fibroblast;Muscle;Epithelial;Skin;Brain	sheffield_dnase	N/A	N/A	N/A	N/A
2284	0	N/A	0.959203	Epithelial;Fibroblast;Muscle;Skin;Brain;Endothelial;Colon;Cervix;Mammary	sheffield_dnase	N/A	N/A	N/A	N/A
1905	0	N/A	0.95923	Skin;Epithelial	sheffield_dnase	N/A	N/A	N/A	N/A
1975	0	N/A	0.959237	Fibroblast;Muscle;Skin;Epithelial;Endothelial;Brain	sheffield_dnase	N/A	N/A	N/A	N/A
1512	0	N/A	0.959348	Epithelial;Fibroblast;Muscle;Brain;Hematopoietic;Primitive;Skin;Stem;Endothelial	sheffield_dnase	N/A	N/A	N/A	N/A
2107	0	N/A	0.959499	Hematopoietic;Epithelial;Skin	sheffield_dnase	N/A	N/A	N/A	N/A
2505	0	N/A	0.959856	Primitive;Stem;Colon;Epithelial;Liver;Prostate;Mammary;Skin	sheffield_dnase	N/A	N/A	N/A	N/A
1867	0	N/A	0.959868	Skin;Hematopoietic	sheffield_dnase	N/A	N/A	N/A	N/A
1220	0	N/A	0.959975	Fibroblast	sheffield_dnase	N/A	N/A	N/A	N/A
2926	0	N/A	0.960054	Fibroblast;Muscle;Brain;Hematopoietic;Skin;Epithelial;Cervix;Endothelial;Liver	sheffield_dnase	N/A	N/A	N/A	N/A
1188	0	N/A	0.960129	Epithelial;Fibroblast;Muscle;Skin;Brain;Endothelial;Cervix;Bone	sheffield_dnase	N/A	N/A	N/A	N/A
1230	0	N/A	0.960267	Complex tissue specific	sheffield_dnase	N/A	N/A	N/A	N/A
2442	0	N/A	0.96042	Hematopoietic;Endothelial;Primitive	sheffield_dnase	N/A	N/A	N/A	N/A
2954	0	N/A	0.960477	Epithelial;Fibroblast;Muscle;Primitive;Skin;Brain;Endothelial;Colon;Cervix;Bone;	sheffield_dnase	N/A	N/A	N/A	N/A
1353	0	N/A	0.960582	Epithelial;Fibroblast;Muscle;Hematopoietic;Primitive;Skin;Brain;Endothelial;Colo	sheffield_dnase	N/A	N/A	N/A	N/A
3006	0	N/A	0.9606	UCSC Microsatellites	ucsc_features	N/A	N/A	N/A	N/A
1522	0	N/A	0.960671	Epithelial;Fibroblast;Skin;Brain;Endothelial;Colon;Muscle;Primitive;Bone;Liver	sheffield_dnase	N/A	N/A	N/A	N/A
1870	0	N/A	0.960686	Fibroblast;Muscle;Skin;Brain;Epithelial;Endothelial	sheffield_dnase	N/A	N/A	N/A	N/A
875	0	N/A	0.960982	ChIP HeLa-S3 ZZZ3	encode_tfbs	HeLa-S3	N/A	ZZZ3	None
1995	0	N/A	0.961011	Epithelial;Skin;Colon;Cervix;Endothelial;Primitive	sheffield_dnase	N/A	N/A	N/A	N/A
1361	0	N/A	0.961017	Fibroblast;Muscle;Skin;Brain;Epithelial;Endothelial;Cervix;Primitive;Bone	sheffield_dnase	N/A	N/A	N/A	N/A
1183	0	N/A	0.961285	Epithelial;Fibroblast;Muscle;Skin;Brain;Endothelial;Cervix;Primitive;Bone;Liver	sheffield_dnase	N/A	N/A	N/A	N/A
2924	0	N/A	0.961992	Hematopoietic;Stem;Liver	sheffield_dnase	N/A	N/A	N/A	N/A
2294	0	N/A	0.962155	Ewing sarcoma;Hematopoietic;Epithelial;Fibroblast;Brain	sheffield_dnase	N/A	N/A	N/A	N/A
1751	0	N/A	0.96216	Hematopoietic;Endothelial;Epithelial;Fibroblast	sheffield_dnase	N/A	N/A	N/A	N/A
1536	0	N/A	0.962172	Fibroblast;Muscle;Skin;Brain;Epithelial;Endothelial;Colon;Bone	sheffield_dnase	N/A	N/A	N/A	N/A
1308	0	N/A	0.96225	Hematopoietic	sheffield_dnase	N/A	N/A	N/A	N/A
1869	0	N/A	0.96303	Fibroblast;Muscle;Skin;Brain;Epithelial	sheffield_dnase	N/A	N/A	N/A	N/A
1264	0	N/A	0.963109	Fibroblast;Muscle;Brain;Epithelial;Endothelial;Skin;Bone	sheffield_dnase	N/A	N/A	N/A	N/A
2062	0	N/A	0.963172	Fibroblast;Muscle;Stem;Brain;Epithelial	sheffield_dnase	N/A	N/A	N/A	N/A
2125	0	N/A	0.963738	Hematopoietic	sheffield_dnase	N/A	N/A	N/A	N/A
2669	0	N/A	0.963752	Epithelial;Hematopoietic;Fibroblast;Muscle;Liver;Endothelial;Primitive;Prostate;	sheffield_dnase	N/A	N/A	N/A	N/A
2208	0	N/A	0.963869	Hematopoietic;Endothelial;Primitive	sheffield_dnase	N/A	N/A	N/A	N/A
1352	0	N/A	0.96419	Epithelial;Fibroblast;Muscle;Skin;Brain;Endothelial;Cervix;Primitive;Bone	sheffield_dnase	N/A	N/A	N/A	N/A
2911	0	N/A	0.964359	Epithelial;Fibroblast;Muscle;Hematopoietic;Primitive;Skin;Brain;Stem;Endothelial	sheffield_dnase	N/A	N/A	N/A	N/A
1919	0	N/A	0.964685	Epithelial;Fibroblast;Muscle;Brain;Hematopoietic;Primitive;Skin;Endothelial;Colo	sheffield_dnase	N/A	N/A	N/A	N/A
2598	0	N/A	0.964981	Fibroblast;Muscle;Brain;Hematopoietic;Primitive;Skin;Epithelial;Endothelial;Cerv	sheffield_dnase	N/A	N/A	N/A	N/A
2063	0	N/A	0.965135	Epithelial;Fibroblast;Brain;Hematopoietic;Skin;Stem;Endothelial;Muscle;Colon;Cer	sheffield_dnase	N/A	N/A	N/A	N/A
2123	0	N/A	0.965171	Hematopoietic	sheffield_dnase	N/A	N/A	N/A	N/A
1935	0	N/A	0.965233	Fibroblast;Hematopoietic;Epithelial;Endothelial;Muscle;Brain	sheffield_dnase	N/A	N/A	N/A	N/A
1573	0	N/A	0.96549	Fibroblast;Muscle;Skin;Brain;Epithelial;Endothelial;Cervix;Primitive	sheffield_dnase	N/A	N/A	N/A	N/A
1947	0	N/A	0.965528	Skin;Epithelial	sheffield_dnase	N/A	N/A	N/A	N/A
2491	0	N/A	0.965529	Fibroblast;Muscle;Hematopoietic;Skin;Brain;Epithelial;Endothelial;Primitive	sheffield_dnase	N/A	N/A	N/A	N/A
1572	0	N/A	0.96579	Fibroblast;Muscle;Epithelial;Brain;Skin	sheffield_dnase	N/A	N/A	N/A	N/A
1461	0	N/A	0.96585	Primitive;Hematopoietic;Stem;Liver;Prostate;Brain	sheffield_dnase	N/A	N/A	N/A	N/A
1708	0	N/A	0.965856	Epithelial;Fibroblast;Muscle;Skin;Brain;Endothelial;Colon;Cervix;Bone;Liver	sheffield_dnase	N/A	N/A	N/A	N/A
1997	0	N/A	0.96592	Fibroblast;Brain;Epithelial;Endothelial;Cervix	sheffield_dnase	N/A	N/A	N/A	N/A
1755	0	N/A	0.966326	Skin;Cervix	sheffield_dnase	N/A	N/A	N/A	N/A
2795	0	N/A	0.966391	Complex tissue specific	sheffield_dnase	N/A	N/A	N/A	N/A
2430	0	N/A	0.966587	Complex tissue specific distal sites	sheffield_dnase	N/A	N/A	N/A	N/A
3007	0	N/A	0.966615	UCSC Nested repeats	ucsc_features	N/A	N/A	N/A	N/A
2743	0	N/A	0.966802	Fibroblast;Endothelial;Primitive;Skin	sheffield_dnase	N/A	N/A	N/A	N/A
321	0	N/A	0.966821	CD133+ Umbilical Cord Blood (UCB) cells were expanded in vitro for 10-11 days; f	codex	Umbilical Cord Blood Stem and Progenitor Cells	N/A	MEIS1	N/A
2516	0	N/A	0.967006	Non-hematopoietic somatic cells	sheffield_dnase	N/A	N/A	N/A	N/A
2732	0	N/A	0.967025	Hematopoietic	sheffield_dnase	N/A	N/A	N/A	N/A
1321	0	N/A	0.967255	Primitive;Hematopoietic;Stem;Liver;Endothelial;Bone;Fibroblast;Brain	sheffield_dnase	N/A	N/A	N/A	N/A
2343	0	N/A	0.96732	Epithelial;Fibroblast;Muscle;Brain;Hematopoietic;Primitive;Skin;Stem;Endothelial	sheffield_dnase	N/A	N/A	N/A	N/A
1466	0	N/A	0.967479	Primitive;Hematopoietic;Fibroblast;Brain;Liver;Epithelial;Muscle;Prostate;Skin;B	sheffield_dnase	N/A	N/A	N/A	N/A
1472	0	N/A	0.967706	Complex tissue specific	sheffield_dnase	N/A	N/A	N/A	N/A
2572	0	N/A	0.967825	Muscle;Skin;Epithelial;Endothelial;Fibroblast;Primitive;Hematopoietic	sheffield_dnase	N/A	N/A	N/A	N/A
1242	0	N/A	0.968279	Hematopoietic;Stem;Brain	sheffield_dnase	N/A	N/A	N/A	N/A
1557	0	N/A	0.96832	Fibroblast;Muscle;Hematopoietic;Skin;Brain;Endothelial;Epithelial;Cervix;Primiti	sheffield_dnase	N/A	N/A	N/A	N/A
778	0	N/A	0.968651	ChIP GM12878 ZZZ3	encode_tfbs	GM12878	N/A	ZZZ3	None
2849	0	N/A	0.968664	Hematopoietic;Fibroblast;Brain;Muscle;Bone	sheffield_dnase	N/A	N/A	N/A	N/A
2734	0	N/A	0.968667	Hematopoietic	sheffield_dnase	N/A	N/A	N/A	N/A
1509	0	N/A	0.968795	Epithelial;Fibroblast;Hematopoietic;Primitive;Skin;Stem;Brain;Colon;Cervix;Liver	sheffield_dnase	N/A	N/A	N/A	N/A
1889	0	N/A	0.968883	Fibroblast;Brain;Endothelial;Epithelial;Muscle;Skin;Bone	sheffield_dnase	N/A	N/A	N/A	N/A
2463	0	N/A	0.968954	Epithelial;Fibroblast;Muscle;Brain;Hematopoietic;Primitive;Skin;Stem;Endothelial	sheffield_dnase	N/A	N/A	N/A	N/A
2870	0	N/A	0.969004	Fibroblast;Muscle;Skin;Brain;Epithelial;Endothelial;Cervix;Bone	sheffield_dnase	N/A	N/A	N/A	N/A
1497	0	N/A	0.969041	Hematopoietic;Brain;Epithelial;Endothelial;Muscle;Fibroblast	sheffield_dnase	N/A	N/A	N/A	N/A
2816	0	N/A	0.969313	Hematopoietic;Endothelial;Primitive	sheffield_dnase	N/A	N/A	N/A	N/A
3010	0	N/A	0.969451	UCSC Simple repeats	ucsc_features	N/A	N/A	N/A	N/A
2769	0	N/A	0.969551	Hematopoietic	sheffield_dnase	N/A	N/A	N/A	N/A
1166	0	N/A	0.969648	Epithelial;Fibroblast;Muscle;Brain;Primitive;Skin;Stem;Endothelial;Colon;Cervix;	sheffield_dnase	N/A	N/A	N/A	N/A
1175	0	N/A	0.969737	Hematopoietic;Stem	sheffield_dnase	N/A	N/A	N/A	N/A
2455	0	N/A	0.96976	Brain;Hematopoietic;Primitive;Fibroblast;Stem;Epithelial;Endothelial;Muscle;Bone	sheffield_dnase	N/A	N/A	N/A	N/A
2476	0	N/A	0.969799	Hematopoietic;Stem	sheffield_dnase	N/A	N/A	N/A	N/A
2559	0	N/A	0.969872	Epithelial;Fibroblast;Muscle;Brain;Hematopoietic;Primitive;Skin;Stem;Endothelial	sheffield_dnase	N/A	N/A	N/A	N/A
2776	0	N/A	0.969891	Hematopoietic;Endothelial	sheffield_dnase	N/A	N/A	N/A	N/A
234	0	N/A	0.969932	Mobilised CD34+ cells isolated from the healthly peripheral blood.	codex	Hematopoietic Stem and Progenitor Cells	N/A	LYL1	N/A
2888	0	N/A	0.970039	Primitive;Hematopoietic;Stem;Liver;Endothelial;Prostate;Brain	sheffield_dnase	N/A	N/A	N/A	N/A
2676	0	N/A	0.970043	Epithelial;Fibroblast;Muscle;Hematopoietic;Primitive;Skin;Brain;Endothelial;Colo	sheffield_dnase	N/A	N/A	N/A	N/A
2378	0	N/A	0.970123	Epithelial;Primitive;Colon;Cervix;Liver;Endothelial;Hematopoietic;Prostate;Mamma	sheffield_dnase	N/A	N/A	N/A	N/A
2882	0	N/A	0.970129	Epithelial;Hematopoietic;Fibroblast;Brain;Endothelial;Colon;Cervix;Muscle;Bone	sheffield_dnase	N/A	N/A	N/A	N/A
1674	0	N/A	0.970153	Complex tissue specific	sheffield_dnase	N/A	N/A	N/A	N/A
2267	0	N/A	0.970223	Epithelial;Fibroblast;Muscle;Brain;Hematopoietic;Primitive;Stem;Endothelial;Colo	sheffield_dnase	N/A	N/A	N/A	N/A
2739	0	N/A	0.970252	Muscle;Hematopoietic;Fibroblast	sheffield_dnase	N/A	N/A	N/A	N/A
1236	0	N/A	0.9703	Epithelial;Fibroblast;Muscle;Hematopoietic;Primitive;Skin;Brain;Endothelial;Cerv	sheffield_dnase	N/A	N/A	N/A	N/A
1575	0	N/A	0.970544	Fibroblast;Muscle;Brain;Epithelial;Endothelial	sheffield_dnase	N/A	N/A	N/A	N/A
2597	0	N/A	0.970656	Epithelial;Fibroblast;Muscle;Brain;Skin;Endothelial;Colon;Cervix;Primitive;Prost	sheffield_dnase	N/A	N/A	N/A	N/A
1524	0	N/A	0.970678	Fibroblast;Muscle;Skin;Epithelial;Endothelial;Cervix;Liver;Brain	sheffield_dnase	N/A	N/A	N/A	N/A
1800	0	N/A	0.970706	Hematopoietic	sheffield_dnase	N/A	N/A	N/A	N/A
2699	0	N/A	0.971024	Hematopoietic	sheffield_dnase	N/A	N/A	N/A	N/A
2571	0	N/A	0.971116	Fibroblast;Muscle;Hematopoietic	sheffield_dnase	N/A	N/A	N/A	N/A
1589	0	N/A	0.971203	Fibroblast;Muscle;Hematopoietic;Primitive;Skin;Brain;Epithelial;Endothelial;Cerv	sheffield_dnase	N/A	N/A	N/A	N/A
2410	0	N/A	0.971562	Hematopoietic	sheffield_dnase	N/A	N/A	N/A	N/A
2497	0	N/A	0.971595	Brain;Hematopoietic;Stem	sheffield_dnase	N/A	N/A	N/A	N/A
1648	0	N/A	0.971635	Hematopoietic	sheffield_dnase	N/A	N/A	N/A	N/A
2209	0	N/A	0.972215	Hematopoietic;Epithelial;Skin	sheffield_dnase	N/A	N/A	N/A	N/A
1327	0	N/A	0.972334	Epithelial;Hematopoietic;Liver	sheffield_dnase	N/A	N/A	N/A	N/A
2819	0	N/A	0.972387	Epithelial;Hematopoietic;Skin;Brain;Endothelial;Fibroblast;Colon;Cervix;Liver;Pr	sheffield_dnase	N/A	N/A	N/A	N/A
1810	0	N/A	0.972452	Hematopoietic	sheffield_dnase	N/A	N/A	N/A	N/A
1740	0	N/A	0.972837	Epithelial;Fibroblast;Hematopoietic;Skin;Brain;Endothelial;Colon;Cervix;Muscle;B	sheffield_dnase	N/A	N/A	N/A	N/A
2022	0	N/A	0.972856	Epithelial;Fibroblast;Muscle;Hematopoietic;Skin;Brain;Endothelial;Colon;Cervix;L	sheffield_dnase	N/A	N/A	N/A	N/A
2381	0	N/A	0.972877	Epithelial;Hematopoietic;Primitive;Brain;Stem;Colon;Cervix;Liver;Prostate;Mammar	sheffield_dnase	N/A	N/A	N/A	N/A
2428	0	N/A	0.972887	Epithelial;Fibroblast;Muscle;Brain;Hematopoietic;Primitive;Skin;Stem;Endothelial	sheffield_dnase	N/A	N/A	N/A	N/A
2652	0	N/A	0.97295	Hematopoietic;Skin	sheffield_dnase	N/A	N/A	N/A	N/A
1436	0	N/A	0.97295	Fibroblast;Muscle;Skin;Brain;Epithelial;Endothelial	sheffield_dnase	N/A	N/A	N/A	N/A
2029	0	N/A	0.973108	Muscle;Hematopoietic;Fibroblast;Stem;Cervix;Liver;Epithelial;Skin	sheffield_dnase	N/A	N/A	N/A	N/A
317	0	N/A	0.97317	T-cell acute lymphoblastic leukaemia (T-ALL) cell line.	codex	Leukaemia cell	N/A	TAL1	N/A
735	0	N/A	0.973173	ChIP GM08714 ZNF274	encode_tfbs	GM08714	N/A	ZNF274	None
2246	0	N/A	0.973176	Fibroblast;Muscle;Hematopoietic;Skin;Brain;Epithelial;Endothelial;Bone	sheffield_dnase	N/A	N/A	N/A	N/A
1334	0	N/A	0.97327	Primitive;Hematopoietic;Stem;Liver;Endothelial;Prostate;Brain;Muscle;Bone	sheffield_dnase	N/A	N/A	N/A	N/A
2700	0	N/A	0.973279	Muscle;Hematopoietic	sheffield_dnase	N/A	N/A	N/A	N/A
2698	0	N/A	0.973796	Fibroblast;Muscle;Hematopoietic;Skin;Epithelial;Endothelial;Cervix;Brain	sheffield_dnase	N/A	N/A	N/A	N/A
2421	0	N/A	0.973828	Epithelial;Fibroblast;Muscle;Brain;Hematopoietic;Skin;Stem;Endothelial;Colon;Cer	sheffield_dnase	N/A	N/A	N/A	N/A
2768	0	N/A	0.973936	Muscle;Hematopoietic;Epithelial;Fibroblast;Liver	sheffield_dnase	N/A	N/A	N/A	N/A
3008	0	N/A	0.974093	UCSC Numts assembled	ucsc_features	N/A	N/A	N/A	N/A
2204	0	N/A	0.974161	Fibroblast;Hematopoietic;Skin;Brain;Epithelial;Endothelial;Muscle	sheffield_dnase	N/A	N/A	N/A	N/A
1342	0	N/A	0.974296	Hematopoietic	sheffield_dnase	N/A	N/A	N/A	N/A
1763	0	N/A	0.974726	Fibroblast;Muscle;Brain;Epithelial;Endothelial;Skin;Bone	sheffield_dnase	N/A	N/A	N/A	N/A
1930	0	N/A	0.974806	Muscle;Epithelial;Fibroblast	sheffield_dnase	N/A	N/A	N/A	N/A
2376	0	N/A	0.975003	Liver;Prostate;Mammary	sheffield_dnase	N/A	N/A	N/A	N/A
1396	0	N/A	0.975011	Epithelial;Fibroblast;Muscle;Hematopoietic;Primitive;Skin;Brain;Endothelial;Colo	sheffield_dnase	N/A	N/A	N/A	N/A
2589	0	N/A	0.975031	Fibroblast;Muscle;Brain;Hematopoietic;Primitive;Skin;Epithelial;Endothelial;Cerv	sheffield_dnase	N/A	N/A	N/A	N/A
2587	0	N/A	0.975305	Epithelial;Fibroblast;Muscle;Brain;Hematopoietic;Skin;Endothelial;Colon;Cervix;L	sheffield_dnase	N/A	N/A	N/A	N/A
2680	0	N/A	0.975458	Fibroblast;Brain;Hematopoietic;Primitive;Stem;Colon;Epithelial;Liver;Endothelial	sheffield_dnase	N/A	N/A	N/A	N/A
2387	0	N/A	0.975698	Epithelial;Fibroblast;Muscle;Brain;Hematopoietic;Primitive;Skin;Stem;Endothelial	sheffield_dnase	N/A	N/A	N/A	N/A
2742	0	N/A	0.975756	Fibroblast;Muscle;Hematopoietic;Brain	sheffield_dnase	N/A	N/A	N/A	N/A
2884	0	N/A	0.975791	Hematopoietic	sheffield_dnase	N/A	N/A	N/A	N/A
2705	0	N/A	0.975829	Complex tissue specific	sheffield_dnase	N/A	N/A	N/A	N/A
2052	0	N/A	0.976079	Hematopoietic	sheffield_dnase	N/A	N/A	N/A	N/A
3009	0	N/A	0.976123	UCSC Repeat Masker	ucsc_features	N/A	N/A	N/A	N/A
123	0	N/A	0.976147	cistrome_cistrome UPR9 cells RARA	cistrome_cistrome	UPR9 cells	hematopoietic stem cell	RARA	No treatment
2972	0	N/A	0.976287	Complex tissue specific	sheffield_dnase	N/A	N/A	N/A	N/A
2632	0	N/A	0.976422	Epithelial;Fibroblast;Muscle;Primitive;Skin;Brain;Endothelial;Colon;Cervix;Liver	sheffield_dnase	N/A	N/A	N/A	N/A
1329	0	N/A	0.976458	Fibroblast;Muscle;Hematopoietic;Primitive;Brain;Stem;Epithelial;Endothelial;Live	sheffield_dnase	N/A	N/A	N/A	N/A
1670	0	N/A	0.976539	Epithelial;Fibroblast;Muscle;Hematopoietic;Skin;Brain;Endothelial;Colon;Cervix;B	sheffield_dnase	N/A	N/A	N/A	N/A
2756	0	N/A	0.976622	Hematopoietic	sheffield_dnase	N/A	N/A	N/A	N/A
2180	0	N/A	0.976639	Epithelial;Fibroblast;Brain;Primitive;Colon;Cervix;Liver;Hematopoietic;Endotheli	sheffield_dnase	N/A	N/A	N/A	N/A
1586	0	N/A	0.976891	Epithelial;Fibroblast;Muscle;Skin;Endothelial;Cervix;Brain;Bone	sheffield_dnase	N/A	N/A	N/A	N/A
1799	0	N/A	0.976902	Epithelial;Fibroblast;Muscle;Skin;Brain;Endothelial;Cervix;Mammary	sheffield_dnase	N/A	N/A	N/A	N/A
2563	0	N/A	0.976983	Repressed in Hematopoietic and Stem	sheffield_dnase	N/A	N/A	N/A	N/A
391	0	N/A	0.97701	Proerythroblasts were derived from CD34+ adult bone marrow cells isolated from h	codex	Erythroblast	N/A	NFE2	N/A
2804	0	N/A	0.977352	Liver;Brain;Hematopoietic	sheffield_dnase	N/A	N/A	N/A	N/A
2930	0	N/A	0.977387	Muscle;Hematopoietic;Epithelial;Fibroblast;Cervix;Liver;Mammary;Brain	sheffield_dnase	N/A	N/A	N/A	N/A
2290	0	N/A	0.977503	Fibroblast;Muscle;Hematopoietic;Primitive;Skin;Brain;Stem;Epithelial;Endothelial	sheffield_dnase	N/A	N/A	N/A	N/A
2660	0	N/A	0.97752	Skin;Hematopoietic	sheffield_dnase	N/A	N/A	N/A	N/A
2452	0	N/A	0.977767	Complex tissue specific	sheffield_dnase	N/A	N/A	N/A	N/A
1251	0	N/A	0.977767	Epithelial;Fibroblast;Muscle;Brain;Hematopoietic;Primitive;Skin;Stem;Endothelial	sheffield_dnase	N/A	N/A	N/A	N/A
1873	0	N/A	0.977795	Cervix;Epithelial	sheffield_dnase	N/A	N/A	N/A	N/A
2321	0	N/A	0.977877	Epithelial;Fibroblast;Brain;Hematopoietic;Primitive;Skin;Stem;Endothelial;Muscle	sheffield_dnase	N/A	N/A	N/A	N/A
2848	0	N/A	0.978015	Fibroblast;Muscle;Brain;Hematopoietic;Primitive;Epithelial;Endothelial;Liver;Ste	sheffield_dnase	N/A	N/A	N/A	N/A
2771	0	N/A	0.978083	Hematopoietic	sheffield_dnase	N/A	N/A	N/A	N/A
2542	0	N/A	0.978483	Fibroblast;Muscle;Hematopoietic;Brain;Epithelial;Endothelial;Bone	sheffield_dnase	N/A	N/A	N/A	N/A
2118	0	N/A	0.978538	Hematopoietic	sheffield_dnase	N/A	N/A	N/A	N/A
2583	0	N/A	0.978677	Hematopoietic	sheffield_dnase	N/A	N/A	N/A	N/A
1528	0	N/A	0.978741	Stem plus others	sheffield_dnase	N/A	N/A	N/A	N/A
2111	0	N/A	0.978773	Epithelial;Hematopoietic;Skin;Fibroblast;Colon;Cervix;Endothelial;Muscle	sheffield_dnase	N/A	N/A	N/A	N/A
2534	0	N/A	0.978846	Brain;Hematopoietic;Primitive;Stem;Fibroblast;Colon;Liver;Epithelial;Endothelial	sheffield_dnase	N/A	N/A	N/A	N/A
2128	0	N/A	0.978923	Hematopoietic	sheffield_dnase	N/A	N/A	N/A	N/A
2322	0	N/A	0.978933	Brain;Epithelial;Fibroblast	sheffield_dnase	N/A	N/A	N/A	N/A
2581	0	N/A	0.979009	Epithelial;Fibroblast;Muscle;Hematopoietic;Primitive;Brain;Endothelial;Cervix;Li	sheffield_dnase	N/A	N/A	N/A	N/A
2135	0	N/A	0.979056	Hematopoietic	sheffield_dnase	N/A	N/A	N/A	N/A
2778	0	N/A	0.979081	Hematopoietic;Skin;Endothelial;Primitive	sheffield_dnase	N/A	N/A	N/A	N/A
2496	0	N/A	0.979125	Hematopoietic	sheffield_dnase	N/A	N/A	N/A	N/A
2388	0	N/A	0.979496	Fibroblast;Muscle;Skin;Brain;Epithelial;Endothelial;Cervix;Bone	sheffield_dnase	N/A	N/A	N/A	N/A
2260	0	N/A	0.979654	Epithelial;Fibroblast;Muscle;Brain;Hematopoietic;Primitive;Skin;Stem;Endothelial	sheffield_dnase	N/A	N/A	N/A	N/A
2702	0	N/A	0.979748	CD14 specific	sheffield_dnase	N/A	N/A	N/A	N/A
2562	0	N/A	0.979939	Epithelial;Fibroblast;Muscle;Brain;Hematopoietic;Primitive;Skin;Stem;Endothelial	sheffield_dnase	N/A	N/A	N/A	N/A
2461	0	N/A	0.980071	Epithelial;Fibroblast;Muscle;Brain;Hematopoietic;Skin;Stem;Endothelial;Colon;Cer	sheffield_dnase	N/A	N/A	N/A	N/A
291	0	N/A	0.980264	Kasumi-1 (AML FAB M2) with t(8;21) translocation and mismatch siRNA derived from	codex	Acute Myeloid Leukemia	N/A	EP300	N/A
2490	0	N/A	0.98029	Hematopoietic;Fibroblast;Brain;Muscle	sheffield_dnase	N/A	N/A	N/A	N/A
1417	0	N/A	0.980334	Epithelial;Fibroblast;Muscle;Brain;Primitive;Skin;Colon;Cervix;Liver;Endothelial	sheffield_dnase	N/A	N/A	N/A	N/A
2814	0	N/A	0.980462	Hematopoietic	sheffield_dnase	N/A	N/A	N/A	N/A
1384	0	N/A	0.980573	Epithelial;Fibroblast;Muscle;Hematopoietic;Primitive;Skin;Brain;Stem;Endothelial	sheffield_dnase	N/A	N/A	N/A	N/A
2250	0	N/A	0.980596	Fibroblast;Muscle;Brain;Hematopoietic;Primitive;Skin;Stem;Epithelial;Endothelial	sheffield_dnase	N/A	N/A	N/A	N/A
1473	0	N/A	0.980674	Hematopoietic;Primitive;Fibroblast;Stem;Liver;Epithelial;Endothelial;Bone;Brain	sheffield_dnase	N/A	N/A	N/A	N/A
2164	0	N/A	0.980689	Hematopoietic	sheffield_dnase	N/A	N/A	N/A	N/A
2210	0	N/A	0.980798	Epithelial;Fibroblast;Muscle;Hematopoietic;Primitive;Skin;Brain;Endothelial;Colo	sheffield_dnase	N/A	N/A	N/A	N/A
1545	0	N/A	0.981029	Epithelial;Fibroblast;Muscle;Skin;Brain;Endothelial;Cervix;Bone	sheffield_dnase	N/A	N/A	N/A	N/A
2495	0	N/A	0.981048	Hematopoietic;Liver	sheffield_dnase	N/A	N/A	N/A	N/A
2715	0	N/A	0.981147	Fibroblast;Muscle;Brain;Hematopoietic;Skin;Epithelial;Endothelial;Cervix;Primiti	sheffield_dnase	N/A	N/A	N/A	N/A
2554	0	N/A	0.981177	Epithelial;Brain;Hematopoietic;Skin;Stem;Endothelial;Fibroblast;Muscle;Colon;Cer	sheffield_dnase	N/A	N/A	N/A	N/A
2186	0	N/A	0.981216	Hematopoietic	sheffield_dnase	N/A	N/A	N/A	N/A
1792	0	N/A	0.981228	Hematopoietic;Epithelial;Skin	sheffield_dnase	N/A	N/A	N/A	N/A
381	0	N/A	0.981451	Blast cells from human patient B with t(8;21) AML.	codex	Acute Myeloid Leukemia	N/A	RUNX1T1	N/A
2708	0	N/A	0.981529	Epithelial;Fibroblast;Muscle;Hematopoietic;Skin;Brain;Endothelial;Cervix;Primiti	sheffield_dnase	N/A	N/A	N/A	N/A
223	0	N/A	0.981612	No drug (DMSO)	codex	Erythroid Leukaemia	N/A	STAT5	N/A
2754	0	N/A	0.981731	Epithelial;Fibroblast;Muscle;Brain;Hematopoietic;Primitive;Skin;Stem;Endothelial	sheffield_dnase	N/A	N/A	N/A	N/A
2247	0	N/A	0.981877	Hematopoietic;Brain;Endothelial	sheffield_dnase	N/A	N/A	N/A	N/A
2620	0	N/A	0.981943	Fibroblast;Muscle;Hematopoietic;Epithelial;Brain	sheffield_dnase	N/A	N/A	N/A	N/A
2697	0	N/A	0.982061	Muscle;Hematopoietic;Epithelial;Endothelial;Fibroblast;Skin;Brain	sheffield_dnase	N/A	N/A	N/A	N/A
2659	0	N/A	0.982223	Fibroblast;Muscle;Hematopoietic;Skin;Epithelial;Endothelial;Bone;Brain	sheffield_dnase	N/A	N/A	N/A	N/A
2539	0	N/A	0.982358	Hematopoietic	sheffield_dnase	N/A	N/A	N/A	N/A
2466	0	N/A	0.98244	Epithelial;Fibroblast;Muscle;Brain;Hematopoietic;Primitive;Skin;Stem;Endothelial	sheffield_dnase	N/A	N/A	N/A	N/A
2793	0	N/A	0.982578	Epithelial;Fibroblast;Muscle;Hematopoietic;Primitive;Skin;Brain;Endothelial;Colo	sheffield_dnase	N/A	N/A	N/A	N/A
171	0	N/A	0.982591	cistrome_epigenome LnCaP H3K9me3	cistrome_epigenome	LnCaP	prostate	H3K9me3	R1881(16hr)
2271	0	N/A	0.98282	Epithelial;Fibroblast;Brain;Hematopoietic;Primitive;Stem;Endothelial;Colon;Cervi	sheffield_dnase	N/A	N/A	N/A	N/A
1422	0	N/A	0.982996	Fibroblast;Brain;Hematopoietic;Endothelial;Muscle;Bone;Epithelial	sheffield_dnase	N/A	N/A	N/A	N/A
2177	0	N/A	0.983027	Epithelial;Brain;Hematopoietic;Stem;Endothelial;Muscle;Fibroblast;Colon;Cervix;L	sheffield_dnase	N/A	N/A	N/A	N/A
2426	0	N/A	0.983266	Epithelial;Fibroblast;Muscle;Brain;Hematopoietic;Primitive;Skin;Stem;Endothelial	sheffield_dnase	N/A	N/A	N/A	N/A
2166	0	N/A	0.983313	Fibroblast;Muscle;Hematopoietic;Endothelial;Epithelial;Skin;Brain	sheffield_dnase	N/A	N/A	N/A	N/A
874	0	N/A	0.983404	ChIP HeLa-S3 ZNF274	encode_tfbs	HeLa-S3	N/A	ZNF274	None
292	0	N/A	0.983475	Kasumi-1 (AML FAB M2) with t(8;21) translocation and RUNX1/ETO siRNA derived fro	codex	Acute Myeloid Leukemia	N/A	EP300	N/A
2777	0	N/A	0.983557	Hematopoietic;Endothelial;Fibroblast;Muscle	sheffield_dnase	N/A	N/A	N/A	N/A
338	0	N/A	0.98361	Kasumi-1 (AML FAB M2) with t(8;21) translocation and mismatch siRNA derived from	codex	Acute Myeloid Leukemia	N/A	RUNX1T1	N/A
2248	0	N/A	0.983695	Hematopoietic;Skin;Muscle	sheffield_dnase	N/A	N/A	N/A	N/A
1208	0	N/A	0.983958	Complex tissue specific	sheffield_dnase	N/A	N/A	N/A	N/A
2615	0	N/A	0.984117	Hematopoietic	sheffield_dnase	N/A	N/A	N/A	N/A
1413	0	N/A	0.984284	Hematopoietic;Primitive;Fibroblast;Stem;Epithelial;Muscle;Liver;Endothelial;Pros	sheffield_dnase	N/A	N/A	N/A	N/A
2809	0	N/A	0.984305	Hematopoietic	sheffield_dnase	N/A	N/A	N/A	N/A
2584	0	N/A	0.984323	Hematopoietic	sheffield_dnase	N/A	N/A	N/A	N/A
1584	0	N/A	0.984364	Fibroblast;Muscle;Hematopoietic;Primitive;Skin;Brain;Epithelial;Endothelial;Live	sheffield_dnase	N/A	N/A	N/A	N/A
2616	0	N/A	0.984399	Muscle;Hematopoietic;Fibroblast;Epithelial	sheffield_dnase	N/A	N/A	N/A	N/A
2492	0	N/A	0.984567	Fibroblast;Muscle;Hematopoietic;Skin;Brain;Epithelial;Endothelial;Bone	sheffield_dnase	N/A	N/A	N/A	N/A
102	0	N/A	0.984636	cistrome_cistrome NB4 cells PML	cistrome_cistrome	NB4 cells	hematopoietic stem cell	PML	No treatment
2579	0	N/A	0.984696	Hematopoietic	sheffield_dnase	N/A	N/A	N/A	N/A
2582	0	N/A	0.984762	Hematopoietic;Skin	sheffield_dnase	N/A	N/A	N/A	N/A
1163	0	N/A	0.984973	Epithelial;Fibroblast;Brain;Hematopoietic;Primitive;Stem;Muscle;Colon;Cervix;Liv	sheffield_dnase	N/A	N/A	N/A	N/A
2159	0	N/A	0.984979	Hematopoietic;Muscle;Brain	sheffield_dnase	N/A	N/A	N/A	N/A
2997	0	N/A	0.984994	Fibroblast;Muscle;Hematopoietic;Skin;Brain;Epithelial;Endothelial;Colon;Bone;Liv	sheffield_dnase	N/A	N/A	N/A	N/A
1966	0	N/A	0.984999	Hematopoietic;Epithelial;Skin	sheffield_dnase	N/A	N/A	N/A	N/A
1553	0	N/A	0.985001	Hematopoietic	sheffield_dnase	N/A	N/A	N/A	N/A
2446	0	N/A	0.985033	Epithelial;Fibroblast;Muscle;Hematopoietic;Primitive;Skin;Brain;Endothelial;Cerv	sheffield_dnase	N/A	N/A	N/A	N/A
1845	0	N/A	0.985363	Muscle;Hematopoietic;Epithelial;Endothelial;Fibroblast	sheffield_dnase	N/A	N/A	N/A	N/A
1351	0	N/A	0.98544	Hematopoietic	sheffield_dnase	N/A	N/A	N/A	N/A
2499	0	N/A	0.985486	Epithelial;Brain;Hematopoietic;Stem;Colon;Cervix;Liver;Mammary	sheffield_dnase	N/A	N/A	N/A	N/A
2775	0	N/A	0.985542	Hematopoietic;Brain;Endothelial;Bone;Fibroblast	sheffield_dnase	N/A	N/A	N/A	N/A
2124	0	N/A	0.985545	Hematopoietic	sheffield_dnase	N/A	N/A	N/A	N/A
2226	0	N/A	0.985642	Epithelial;Fibroblast;Muscle;Brain;Hematopoietic;Primitive;Skin;Stem;Endothelial	sheffield_dnase	N/A	N/A	N/A	N/A
1424	0	N/A	0.985653	Brain;Hematopoietic;Primitive;Fibroblast;Stem;Colon;Cervix;Liver;Epithelial;Endo	sheffield_dnase	N/A	N/A	N/A	N/A
1477	0	N/A	0.985662	Epithelial;Fibroblast;Muscle;Hematopoietic;Skin;Brain;Stem;Colon;Cervix;Liver;En	sheffield_dnase	N/A	N/A	N/A	N/A
2733	0	N/A	0.985668	Hematopoietic	sheffield_dnase	N/A	N/A	N/A	N/A
1007	0	N/A	0.985737	ChIP K562 ZNF274	encode_tfbs	K562	N/A	ZNF274	None
1936	0	N/A	0.985834	Epithelial;Brain;Hematopoietic;Primitive;Stem;Colon;Cervix;Liver;Fibroblast;Endo	sheffield_dnase	N/A	N/A	N/A	N/A
1385	0	N/A	0.985839	Fibroblast;Hematopoietic;Primitive;Brain;Liver;Epithelial;Endothelial;Muscle;Pro	sheffield_dnase	N/A	N/A	N/A	N/A
2487	0	N/A	0.985895	Hematopoietic	sheffield_dnase	N/A	N/A	N/A	N/A
2206	0	N/A	0.986017	Hematopoietic	sheffield_dnase	N/A	N/A	N/A	N/A
2493	0	N/A	0.986052	Hematopoietic;Cervix;Liver	sheffield_dnase	N/A	N/A	N/A	N/A
777	0	N/A	0.986062	ChIP GM12878 ZNF274	encode_tfbs	GM12878	N/A	ZNF274	None
2618	0	N/A	0.986092	Hematopoietic	sheffield_dnase	N/A	N/A	N/A	N/A
1370	0	N/A	0.98658	Hematopoietic	sheffield_dnase	N/A	N/A	N/A	N/A
2626	0	N/A	0.986583	Brain;Hematopoietic;Stem;Fibroblast;Muscle;Endothelial;Primitive;Liver	sheffield_dnase	N/A	N/A	N/A	N/A
1165	0	N/A	0.986673	Epithelial;Fibroblast;Brain;Hematopoietic;Primitive;Stem;Endothelial;Muscle;Colo	sheffield_dnase	N/A	N/A	N/A	N/A
2431	0	N/A	0.986739	Epithelial;Fibroblast;Muscle;Hematopoietic;Primitive;Skin;Brain;Endothelial;Colo	sheffield_dnase	N/A	N/A	N/A	N/A
2474	0	N/A	0.986839	Epithelial;Fibroblast;Muscle;Brain;Hematopoietic;Primitive;Skin;Stem;Endothelial	sheffield_dnase	N/A	N/A	N/A	N/A
1285	0	N/A	0.986946	Epithelial;Fibroblast;Hematopoietic;Cervix;Liver;Endothelial;Mammary;Skin;Brain	sheffield_dnase	N/A	N/A	N/A	N/A
293	0	N/A	0.987131	Kasumi-1 (AML FAB M2) with t(8;21) translocation and mismatch siRNA derived from	codex	Acute Myeloid Leukemia	N/A	CEBPA	N/A
1373	0	N/A	0.987132	Hematopoietic	sheffield_dnase	N/A	N/A	N/A	N/A
2662	0	N/A	0.987262	Hematopoietic	sheffield_dnase	N/A	N/A	N/A	N/A
2454	0	N/A	0.987284	Hematopoietic	sheffield_dnase	N/A	N/A	N/A	N/A
2358	0	N/A	0.987423	Epithelial;Fibroblast;Muscle;Skin;Brain;Endothelial;Colon;Cervix;Primitive	sheffield_dnase	N/A	N/A	N/A	N/A
1478	0	N/A	0.987437	Fibroblast;Muscle;Epithelial;Endothelial;Brain	sheffield_dnase	N/A	N/A	N/A	N/A
2551	0	N/A	0.987569	Epithelial;Fibroblast;Muscle;Brain;Hematopoietic;Primitive;Skin;Stem;Endothelial	sheffield_dnase	N/A	N/A	N/A	N/A
2854	0	N/A	0.987768	Hematopoietic;Liver;Endothelial;Prostate;Bone	sheffield_dnase	N/A	N/A	N/A	N/A
1402	0	N/A	0.987782	Fibroblast;Muscle;Hematopoietic;Skin;Brain;Epithelial;Endothelial;Colon;Bone	sheffield_dnase	N/A	N/A	N/A	N/A
1942	0	N/A	0.987809	Fibroblast;Muscle;Brain;Hematopoietic;Primitive;Skin;Stem;Epithelial;Endothelial	sheffield_dnase	N/A	N/A	N/A	N/A
1310	0	N/A	0.987929	Epithelial;Fibroblast;Hematopoietic;Primitive;Skin;Brain;Endothelial;Colon;Cervi	sheffield_dnase	N/A	N/A	N/A	N/A
1323	0	N/A	0.988197	Hematopoeitic	sheffield_dnase	N/A	N/A	N/A	N/A
1488	0	N/A	0.988375	Fibroblast;Muscle;Primitive;Brain;Epithelial;Endothelial;Skin;Bone	sheffield_dnase	N/A	N/A	N/A	N/A
2812	0	N/A	0.988526	Fibroblast;Muscle;Brain;Hematopoietic;Skin;Epithelial;Endothelial;Primitive;Bone	sheffield_dnase	N/A	N/A	N/A	N/A
1908	0	N/A	0.988545	Fibroblast;Muscle;Hematopoietic;Primitive;Brain;Cervix;Epithelial;Endothelial;Sk	sheffield_dnase	N/A	N/A	N/A	N/A
2448	0	N/A	0.988627	Hematopoietic	sheffield_dnase	N/A	N/A	N/A	N/A
1252	0	N/A	0.988669	Epithelial;Fibroblast;Hematopoietic;Primitive;Brain;Stem;Endothelial;Muscle;Colo	sheffield_dnase	N/A	N/A	N/A	N/A
2558	0	N/A	0.988697	Epithelial;Fibroblast;Muscle;Brain;Hematopoietic;Primitive;Skin;Stem;Endothelial	sheffield_dnase	N/A	N/A	N/A	N/A
2090	0	N/A	0.988708	Hematopoietic;Endothelial;Primitive	sheffield_dnase	N/A	N/A	N/A	N/A
1162	0	N/A	0.988742	Epithelial;Hematopoietic;Primitive;Brain;Colon;Cervix;Muscle;Mammary;Skin;Liver	sheffield_dnase	N/A	N/A	N/A	N/A
2234	0	N/A	0.988799	Hematopoietic	sheffield_dnase	N/A	N/A	N/A	N/A
2165	0	N/A	0.988856	Hematopoietic	sheffield_dnase	N/A	N/A	N/A	N/A
909	0	N/A	0.98892	ChIP HepG2 ZNF274	encode_tfbs	HepG2	N/A	ZNF274	None
1818	0	N/A	0.988936	Hematopoietic	sheffield_dnase	N/A	N/A	N/A	N/A
2537	0	N/A	0.988941	Hematopoietic	sheffield_dnase	N/A	N/A	N/A	N/A
1646	0	N/A	0.988981	Hematopoietic	sheffield_dnase	N/A	N/A	N/A	N/A
2468	0	N/A	0.988991	Epithelial;Fibroblast;Muscle;Brain;Hematopoietic;Primitive;Skin;Stem;Endothelial	sheffield_dnase	N/A	N/A	N/A	N/A
1407	0	N/A	0.989033	Hematopoietic	sheffield_dnase	N/A	N/A	N/A	N/A
2450	0	N/A	0.989235	Hematopoietic	sheffield_dnase	N/A	N/A	N/A	N/A
2449	0	N/A	0.989269	Hematopoietic	sheffield_dnase	N/A	N/A	N/A	N/A
2404	0	N/A	0.989398	Epithelial;Fibroblast;Muscle;Brain;Hematopoietic;Primitive;Skin;Stem;Endothelial	sheffield_dnase	N/A	N/A	N/A	N/A
2200	0	N/A	0.989491	Hematopoietic	sheffield_dnase	N/A	N/A	N/A	N/A
2928	0	N/A	0.989515	Hematopoietic;Endothelial;Primitive	sheffield_dnase	N/A	N/A	N/A	N/A
2489	0	N/A	0.989908	Hematopoietic	sheffield_dnase	N/A	N/A	N/A	N/A
2391	0	N/A	0.989939	Hematopoietic	sheffield_dnase	N/A	N/A	N/A	N/A
1910	0	N/A	0.990445	Epithelial	sheffield_dnase	N/A	N/A	N/A	N/A
1888	0	N/A	0.990461	Muscle;Skin;Brain;Epithelial;Endothelial;Fibroblast;Cervix	sheffield_dnase	N/A	N/A	N/A	N/A
2051	0	N/A	0.990602	Hematopoietic	sheffield_dnase	N/A	N/A	N/A	N/A
2312	0	N/A	0.990699	Hematopoietic	sheffield_dnase	N/A	N/A	N/A	N/A
2823	0	N/A	0.990739	Hematopoietic;Liver;Endothelial;Primitive;Stem;Bone;Brain	sheffield_dnase	N/A	N/A	N/A	N/A
2451	0	N/A	0.991035	Hematopoietic	sheffield_dnase	N/A	N/A	N/A	N/A
2531	0	N/A	0.9914	Fibroblast;Muscle;Hematopoietic;Primitive;Skin;Brain;Epithelial;Endothelial;Cerv	sheffield_dnase	N/A	N/A	N/A	N/A
2011	0	N/A	0.991468	Epithelial;Fibroblast;Brain;Hematopoietic;Primitive;Stem;Endothelial;Muscle;Colo	sheffield_dnase	N/A	N/A	N/A	N/A
2536	0	N/A	0.991594	Hematopoietic;Epithelial;Cervix;Mammary;Skin	sheffield_dnase	N/A	N/A	N/A	N/A
2887	0	N/A	0.991828	Hematopoietic	sheffield_dnase	N/A	N/A	N/A	N/A
2091	0	N/A	0.991915	Hematopoietic	sheffield_dnase	N/A	N/A	N/A	N/A
2408	0	N/A	0.991933	Hematopoietic	sheffield_dnase	N/A	N/A	N/A	N/A
1471	0	N/A	0.992102	Hematopoietic;Liver;Epithelial;Endothelial;Prostate;Bone;Fibroblast;Brain	sheffield_dnase	N/A	N/A	N/A	N/A
1505	0	N/A	0.992122	Hematopoietic	sheffield_dnase	N/A	N/A	N/A	N/A
2658	0	N/A	0.992369	Hematopoietic;Epithelial	sheffield_dnase	N/A	N/A	N/A	N/A
2852	0	N/A	0.992435	Hematopoietic	sheffield_dnase	N/A	N/A	N/A	N/A
2657	0	N/A	0.992771	Fibroblast;Muscle;Hematopoietic;Skin	sheffield_dnase	N/A	N/A	N/A	N/A
1386	0	N/A	0.992835	Hematopoietic;Primitive;Liver;Stem;Prostate;Brain	sheffield_dnase	N/A	N/A	N/A	N/A
2974	0	N/A	0.992853	Hematopoietic;Liver	sheffield_dnase	N/A	N/A	N/A	N/A
2194	0	N/A	0.992946	Hematopoietic	sheffield_dnase	N/A	N/A	N/A	N/A
2738	0	N/A	0.993111	Hematopoietic;Skin	sheffield_dnase	N/A	N/A	N/A	N/A
2735	0	N/A	0.99315	Hematopoietic;Epithelial	sheffield_dnase	N/A	N/A	N/A	N/A
1911	0	N/A	0.993166	Epithelial;Hematopoietic;Primitive;Brain;Colon;Cervix;Liver;Fibroblast;Endotheli	sheffield_dnase	N/A	N/A	N/A	N/A
1837	0	N/A	0.993274	Hematopoietic	sheffield_dnase	N/A	N/A	N/A	N/A
2925	0	N/A	0.993498	Epithelial;Fibroblast;Muscle;Hematopoietic;Primitive;Skin;Brain;Endothelial;Colo	sheffield_dnase	N/A	N/A	N/A	N/A
2409	0	N/A	0.993829	Hematopoietic	sheffield_dnase	N/A	N/A	N/A	N/A
2453	0	N/A	0.99389	Hematopoietic;Fibroblast;Endothelial;Muscle	sheffield_dnase	N/A	N/A	N/A	N/A
2781	0	N/A	0.994454	Hematopoietic	sheffield_dnase	N/A	N/A	N/A	N/A
2772	0	N/A	0.994608	Hematopoietic	sheffield_dnase	N/A	N/A	N/A	N/A
2163	0	N/A	0.994912	Hematopoietic	sheffield_dnase	N/A	N/A	N/A	N/A
2927	0	N/A	0.995034	Epithelial;Brain;Hematopoietic;Stem;Muscle;Fibroblast;Colon;Liver;Endothelial;Sk	sheffield_dnase	N/A	N/A	N/A	N/A
1362	0	N/A	0.995068	Hematopoietic	sheffield_dnase	N/A	N/A	N/A	N/A
2803	0	N/A	0.995594	Hematopoietic	sheffield_dnase	N/A	N/A	N/A	N/A
1735	0	N/A	0.995979	Hematopoietic;Endothelial	sheffield_dnase	N/A	N/A	N/A	N/A
2088	0	N/A	0.996354	Hematopoietic	sheffield_dnase	N/A	N/A	N/A	N/A
2580	0	N/A	0.9966	Hematopoietic	sheffield_dnase	N/A	N/A	N/A	N/A
2414	0	N/A	0.996676	Hematopoietic	sheffield_dnase	N/A	N/A	N/A	N/A
412	0	N/A	0.997058	CTCF Segments	encode_segmentation	GM12878	N/A	N/A	N/A
413	0	N/A	0.997058	Enhancers Segments	encode_segmentation	GM12878	N/A	N/A	N/A
414	0	N/A	0.997058	Promoter Flank Segments	encode_segmentation	GM12878	N/A	N/A	N/A
415	0	N/A	0.997058	Repressed Segments	encode_segmentation	GM12878	N/A	N/A	N/A
416	0	N/A	0.997058	Transcribed Segments	encode_segmentation	GM12878	N/A	N/A	N/A
417	0	N/A	0.997058	TSS Segments	encode_segmentation	GM12878	N/A	N/A	N/A
418	0	N/A	0.997058	Weak Enhancer Segments	encode_segmentation	GM12878	N/A	N/A	N/A
419	0	N/A	0.997058	CTCF Segments	encode_segmentation	H1hesc	N/A	N/A	N/A
420	0	N/A	0.997058	Enhancers Segments	encode_segmentation	H1hesc	N/A	N/A	N/A
421	0	N/A	0.997058	Promoter Flank Segments	encode_segmentation	H1hesc	N/A	N/A	N/A
422	0	N/A	0.997058	Repressed Segments	encode_segmentation	H1hesc	N/A	N/A	N/A
423	0	N/A	0.997058	Transcribed Segments	encode_segmentation	H1hesc	N/A	N/A	N/A
424	0	N/A	0.997058	TSS Segments	encode_segmentation	H1hesc	N/A	N/A	N/A
425	0	N/A	0.997058	Weak Enhancer Segments	encode_segmentation	H1hesc	N/A	N/A	N/A
426	0	N/A	0.997058	CTCF Segments	encode_segmentation	HeLa-S3	N/A	N/A	N/A
427	0	N/A	0.997058	Enhancers Segments	encode_segmentation	HeLa-S3	N/A	N/A	N/A
428	0	N/A	0.997058	Promoter Flank Segments	encode_segmentation	HeLa-S3	N/A	N/A	N/A
429	0	N/A	0.997058	Repressed Segments	encode_segmentation	HeLa-S3	N/A	N/A	N/A
430	0	N/A	0.997058	Transcribed Segments	encode_segmentation	HeLa-S3	N/A	N/A	N/A
431	0	N/A	0.997058	TSS Segments	encode_segmentation	HeLa-S3	N/A	N/A	N/A
432	0	N/A	0.997058	Weak Enhancer Segments	encode_segmentation	HeLa-S3	N/A	N/A	N/A
433	0	N/A	0.997058	CTCF Segments	encode_segmentation	Hepg2	N/A	N/A	N/A
434	0	N/A	0.997058	Enhancers Segments	encode_segmentation	Hepg2	N/A	N/A	N/A
435	0	N/A	0.997058	Promoter Flank Segments	encode_segmentation	Hepg2	N/A	N/A	N/A
436	0	N/A	0.997058	Repressed Segments	encode_segmentation	Hepg2	N/A	N/A	N/A
437	0	N/A	0.997058	Transcribed Segments	encode_segmentation	Hepg2	N/A	N/A	N/A
438	0	N/A	0.997058	TSS Segments	encode_segmentation	Hepg2	N/A	N/A	N/A
439	0	N/A	0.997058	Weak Enhancer Segments	encode_segmentation	Hepg2	N/A	N/A	N/A
440	0	N/A	0.997058	CTCF Segments	encode_segmentation	Huvec	N/A	N/A	N/A
441	0	N/A	0.997058	Enhancers Segments	encode_segmentation	Huvec	N/A	N/A	N/A
442	0	N/A	0.997058	Promoter Flank Segments	encode_segmentation	Huvec	N/A	N/A	N/A
443	0	N/A	0.997058	Repressed Segments	encode_segmentation	Huvec	N/A	N/A	N/A
444	0	N/A	0.997058	Transcribed Segments	encode_segmentation	Huvec	N/A	N/A	N/A
445	0	N/A	0.997058	TSS Segments	encode_segmentation	Huvec	N/A	N/A	N/A
446	0	N/A	0.997058	Weak Enhancer Segments	encode_segmentation	Huvec	N/A	N/A	N/A
447	0	N/A	0.997058	CTCF Segments	encode_segmentation	K562	N/A	N/A	N/A
448	0	N/A	0.997058	Enhancers Segments	encode_segmentation	K562	N/A	N/A	N/A
449	0	N/A	0.997058	Promoter Flank Segments	encode_segmentation	K562	N/A	N/A	N/A
450	0	N/A	0.997058	Repressed Segments	encode_segmentation	K562	N/A	N/A	N/A
451	0	N/A	0.997058	Transcribed Segments	encode_segmentation	K562	N/A	N/A	N/A
452	0	N/A	0.997058	TSS Segments	encode_segmentation	K562	N/A	N/A	N/A
453	0	N/A	0.997058	Weak Enhancer Segments	encode_segmentation	K562	N/A	N/A	N/A
1288	0	N/A	0.997058	Epithelial;Fibroblast;Muscle;Hematopoietic;Brain;Stem;Colon;Cervix;Liver;Endothe	sheffield_dnase	N/A	N/A	N/A	N/A
1556	0	N/A	0.997058	Epithelial;Fibroblast;Muscle;Hematopoietic;Stem;Colon;Cervix;Endothelial;Primiti	sheffield_dnase	N/A	N/A	N/A	N/A
2548	0	N/A	0.997058	Epithelial;Fibroblast;Muscle;Hematopoietic;Stem;Brain;Colon;Cervix;Liver;Endothe	sheffield_dnase	N/A	N/A	N/A	N/A
2590	0	N/A	0.997058	Epithelial;Fibroblast;Hematopoietic;Skin;Stem;Brain;Endothelial;Prostate;Mammary	sheffield_dnase	N/A	N/A	N/A	N/A
2968	0	N/A	0.997058	Epithelial;Brain;Hematopoietic;Skin;Stem;Colon;Cervix;Liver;Fibroblast;Prostate;	sheffield_dnase	N/A	N/A	N/A	N/A
1684	1	94.9018	0.834441	Fibroblast	sheffield_dnase	N/A	N/A	N/A	N/A
2072	1	94.9018	0.859602	Stem;Brain;Epithelial	sheffield_dnase	N/A	N/A	N/A	N/A
1482	1	93.7031	0.79563	Fibroblast;Muscle;Brain	sheffield_dnase	N/A	N/A	N/A	N/A
1276	1	93.7031	0.885422	Brain;Skin;Muscle;Fibroblast;Epithelial	sheffield_dnase	N/A	N/A	N/A	N/A
2168	1	93.7031	0.888839	Hematopoietic;Muscle	sheffield_dnase	N/A	N/A	N/A	N/A
1950	1	93.7031	0.891107	Epithelial;Muscle	sheffield_dnase	N/A	N/A	N/A	N/A
1364	2	77.5368	0.790536	Brain	sheffield_dnase	N/A	N/A	N/A	N/A
2028	2	75.4449	0.831805	Epithelial;Brain;Hematopoietic;Skin;Stem;Colon;Cervix;Fibroblast;Liver;Prostate;	sheffield_dnase	N/A	N/A	N/A	N/A
2330	2	70.6631	0.790961	Stem;Muscle	sheffield_dnase	N/A	N/A	N/A	N/A
2397	1	69.0081	0.778384	Stem;Epithelial	sheffield_dnase	N/A	N/A	N/A	N/A
1234	1	69.0081	0.945994	Fibroblast;Muscle;Skin;Brain;Epithelial;Endothelial;Cervix;Bone	sheffield_dnase	N/A	N/A	N/A	N/A
2369	3	67.7071	0.867198	Fibroblast;Skin;Muscle	sheffield_dnase	N/A	N/A	N/A	N/A
2293	2	67.0566	0.872507	Brain;Ewing sarcoma	sheffield_dnase	N/A	N/A	N/A	N/A
1369	2	66.313	0.779261	Brain;Prostate	sheffield_dnase	N/A	N/A	N/A	N/A
590	3	64.0109	0.753726	ChIP H1-hESC BCL11A	encode_tfbs	H1-hESC	N/A	BCL11A	None
2333	4	63.6974	0.8659	Muscle;Brain	sheffield_dnase	N/A	N/A	N/A	N/A
263	2	63.4638	0.750105	codex Embryonic Stem Cell SOX2	codex	Embryonic Stem Cell	N/A	SOX2	N/A
1437	3	63.3414	0.819845	Fibroblast;Muscle;Brain;Epithelial;Endothelial;Skin;Bone	sheffield_dnase	N/A	N/A	N/A	N/A
1346	7	62.975	0.737123	Brain;Fibroblast	sheffield_dnase	N/A	N/A	N/A	N/A
261	5	61.8329	0.704275	codex Embryonic Stem Cell POU5F1	codex	Embryonic Stem Cell	N/A	POU5F1	N/A
3000	1	59.8591	0.890198	UCSC coriellDelDup table	ucsc_features	N/A	N/A	N/A	N/A
1690	1	59.8591	0.901534	MCF-7 and Epithelial	sheffield_dnase	N/A	N/A	N/A	N/A
2189	3	59.4327	0.825027	Brain;Stem;Colon;Epithelial;Skin;Liver	sheffield_dnase	N/A	N/A	N/A	N/A
1313	2	59.3843	0.823774	Fibroblast;Muscle;Skin;Brain;Epithelial;Endothelial;Bone	sheffield_dnase	N/A	N/A	N/A	N/A
1465	1	58.5968	0.768388	Brain;Muscle;Fibroblast	sheffield_dnase	N/A	N/A	N/A	N/A
1835	1	58.5968	0.783351	Stem;Brain;Epithelial	sheffield_dnase	N/A	N/A	N/A	N/A
2115	1	58.5968	0.828483	Epithelial	sheffield_dnase	N/A	N/A	N/A	N/A
2263	1	58.5968	0.85897	Brain;Endothelial;Primitive;Prostate;Mammary	sheffield_dnase	N/A	N/A	N/A	N/A
1551	1	58.5968	0.863262	Brain;Endothelial	sheffield_dnase	N/A	N/A	N/A	N/A
1320	1	58.5968	0.870348	Fibroblast;Brain;Skin	sheffield_dnase	N/A	N/A	N/A	N/A
2259	1	58.5968	0.911209	Epithelial;Prostate	sheffield_dnase	N/A	N/A	N/A	N/A
2103	1	58.5968	0.914295	Primitive;Hematopoietic;Stem;Colon;Epithelial;Cervix;Liver;Prostate;Mammary;Skin	sheffield_dnase	N/A	N/A	N/A	N/A
1344	4	58.5392	0.778941	Brain;Fibroblast	sheffield_dnase	N/A	N/A	N/A	N/A
2522	11	58.3481	0.617921	Weak stem specific	sheffield_dnase	N/A	N/A	N/A	N/A
602	1	57.9196	0.795901	ChIP H1-hESC POU5F1_(SC-9081)	encode_tfbs	H1-hESC	N/A	POU5F1_(SC-9081)	None
1561	1	57.9196	0.814186	Fibroblast;Muscle;Brain;Epithelial;Endothelial;Bone	sheffield_dnase	N/A	N/A	N/A	N/A
1692	1	57.9196	0.826765	Fibroblast; Muscle	sheffield_dnase	N/A	N/A	N/A	N/A
2104	1	57.9196	0.843757	Epithelial;Fibroblast;Muscle;Brain;Primitive;Stem;Endothelial;Colon;Cervix;Prost	sheffield_dnase	N/A	N/A	N/A	N/A
130	1	57.9196	0.858441	cistrome_cistrome VCaP AR	cistrome_cistrome	VCaP	prostate	AR	siERG
2097	1	57.9196	0.859337	Colon;Cervix;Epithelial;Mammary	sheffield_dnase	N/A	N/A	N/A	N/A
207	1	57.9196	0.859902	cistrome_epigenome VCaP H3K27me3	cistrome_epigenome	VCaP	prostate	H3K27me3	EtOH(16hr)
2467	1	57.9196	0.863758	Epithelial;Fibroblast;Muscle;Brain;Hematopoietic;Primitive;Skin;Stem;Endothelial	sheffield_dnase	N/A	N/A	N/A	N/A
2379	1	57.9196	0.86541	Colon;Epithelial;Prostate;Mammary;Skin	sheffield_dnase	N/A	N/A	N/A	N/A
1538	1	57.9196	0.870986	Epithelial;Fibroblast;Muscle;Primitive;Brain;Endothelial;Colon;Cervix;Liver;Hema	sheffield_dnase	N/A	N/A	N/A	N/A
1042	1	57.9196	0.877502	ChIP U2OS SETDB1	encode_tfbs	U2OS	N/A	SETDB1	None
800	1	57.9196	0.87933	ChIP H1-hESC c-Jun	encode_tfbs	H1-hESC	N/A	c-Jun	None
610	1	57.9196	0.88045	ChIP H1-hESC SRF	encode_tfbs	H1-hESC	N/A	SRF	None
2635	1	57.9196	0.881825	Epithelial;Fibroblast;Muscle;Primitive;Skin;Brain;Endothelial;Colon;Cervix;Bone;	sheffield_dnase	N/A	N/A	N/A	N/A
53	1	57.9196	0.883568	cistrome_cistrome MCF-7 ESR1	cistrome_cistrome	MCF-7	breast	ESR1	E2(6hr)
805	1	57.9196	0.884012	ChIP H1-hESC MafK_(ab50322)	encode_tfbs	H1-hESC	N/A	MafK_(ab50322)	None
219	1	57.9196	0.890231	cistrome_epigenome VCaP Pan-H3	cistrome_epigenome	VCaP	prostate	Pan-H3	regular medium
1853	1	57.9196	0.890822	Muscle;Epithelial;Fibroblast	sheffield_dnase	N/A	N/A	N/A	N/A
2380	1	57.9196	0.892753	Epithelial;Colon;Cervix;Prostate;Mammary;Skin	sheffield_dnase	N/A	N/A	N/A	N/A
2423	1	57.9196	0.894675	Epithelial;Fibroblast;Brain;Hematopoietic;Skin;Stem;Endothelial;Muscle;Colon;Cer	sheffield_dnase	N/A	N/A	N/A	N/A
1906	1	57.9196	0.894683	Skin	sheffield_dnase	N/A	N/A	N/A	N/A
2508	1	57.9196	0.901114	Epithelial;Fibroblast;Muscle;Brain;Hematopoietic;Skin;Stem;Endothelial;Colon;Cer	sheffield_dnase	N/A	N/A	N/A	N/A
2648	1	57.9196	0.902284	Weak HeLa specific	sheffield_dnase	N/A	N/A	N/A	N/A
1798	1	57.9196	0.903165	Epithelial;Fibroblast;Muscle;Endothelial;Cervix;Brain	sheffield_dnase	N/A	N/A	N/A	N/A
2182	1	57.9196	0.905303	Epithelial;Stem;Colon;Cervix;Liver;Prostate;Mammary	sheffield_dnase	N/A	N/A	N/A	N/A
1299	1	57.9196	0.907343	Primitive;Brain;Stem;Fibroblast;Colon;Liver;Epithelial;Endothelial;Muscle;Prosta	sheffield_dnase	N/A	N/A	N/A	N/A
2254	1	57.9196	0.908136	Hematopoietic;Muscle	sheffield_dnase	N/A	N/A	N/A	N/A
133	1	57.9196	0.912264	cistrome_cistrome VCaP ERG	cistrome_cistrome	VCaP	prostate	ERG	siERG
1915	1	57.9196	0.915009	Colon;Cervix	sheffield_dnase	N/A	N/A	N/A	N/A
810	1	57.9196	0.917123	ChIP H1-hESC RFX5_(200-401-194)	encode_tfbs	H1-hESC	N/A	RFX5_(200-401-194)	None
795	1	57.9196	0.918221	ChIP H1-hESC Bach1_(sc-14700)	encode_tfbs	H1-hESC	N/A	Bach1_(sc-14700)	None
2504	1	57.9196	0.91826	Epithelial;Fibroblast;Muscle;Brain;Hematopoietic;Primitive;Skin;Stem;Endothelial	sheffield_dnase	N/A	N/A	N/A	N/A
2782	1	57.9196	0.918692	Hematopoietic;Epithelial	sheffield_dnase	N/A	N/A	N/A	N/A
2792	1	57.9196	0.920941	Epithelial;Fibroblast;Muscle;Brain;Hematopoietic;Primitive;Skin;Stem;Endothelial	sheffield_dnase	N/A	N/A	N/A	N/A
2677	1	57.9196	0.921141	Epithelial;Fibroblast;Muscle;Primitive;Skin;Brain;Endothelial;Colon;Cervix;Mamma	sheffield_dnase	N/A	N/A	N/A	N/A
2767	1	57.9196	0.922532	Hematopoietic;Endothelial;Primitive	sheffield_dnase	N/A	N/A	N/A	N/A
2098	1	57.9196	0.9239	Epithelial;Mammary	sheffield_dnase	N/A	N/A	N/A	N/A
2758	1	57.9196	0.924056	Epithelial;Fibroblast;Brain	sheffield_dnase	N/A	N/A	N/A	N/A
1882	1	57.9196	0.924063	Epithelial;Fibroblast;Brain;Endothelial;Colon;Cervix;Hematopoietic;Muscle;Skin;L	sheffield_dnase	N/A	N/A	N/A	N/A
2789	1	57.9196	0.924183	Hematopoietic;Endothelial;Primitive	sheffield_dnase	N/A	N/A	N/A	N/A
1539	1	57.9196	0.928549	Fibroblast;Muscle;Brain;Epithelial;Endothelial;Skin;Bone	sheffield_dnase	N/A	N/A	N/A	N/A
1530	1	57.9196	0.929425	Fibroblast	sheffield_dnase	N/A	N/A	N/A	N/A
606	1	57.9196	0.930393	ChIP H1-hESC SIX5	encode_tfbs	H1-hESC	N/A	SIX5	None
2304	1	57.9196	0.932124	Hematopoietic;Mammary	sheffield_dnase	N/A	N/A	N/A	N/A
1513	1	57.9196	0.932731	Epithelial;Fibroblast;Brain;Colon;Cervix;Muscle	sheffield_dnase	N/A	N/A	N/A	N/A
2936	1	57.9196	0.933266	Epithelial;Mammary	sheffield_dnase	N/A	N/A	N/A	N/A
1917	1	57.9196	0.933506	Epithelial;Colon;Cervix;Mammary;Skin	sheffield_dnase	N/A	N/A	N/A	N/A
2334	1	57.9196	0.934405	Prostate;Mammary;Epithelial	sheffield_dnase	N/A	N/A	N/A	N/A
1952	1	57.9196	0.936638	Epithelial;Fibroblast;Brain;Endothelial;Muscle	sheffield_dnase	N/A	N/A	N/A	N/A
411	1	57.9196	0.936638	codex Embryonic Stem Cell TP53	codex	Embryonic Stem Cell	N/A	TP53	N/A
1462	1	57.9196	0.936662	Epithelial;Primitive;Brain;Stem;Colon;Cervix;Liver;Fibroblast;Endothelial;Hemato	sheffield_dnase	N/A	N/A	N/A	N/A
2689	1	57.9196	0.939064	Epithelial;Hematopoietic;Colon;Cervix;Mammary	sheffield_dnase	N/A	N/A	N/A	N/A
2215	1	57.9196	0.939084	Ewing sarcoma	sheffield_dnase	N/A	N/A	N/A	N/A
2472	1	57.9196	0.939416	Repressed in Hematopoietic	sheffield_dnase	N/A	N/A	N/A	N/A
2541	1	57.9196	0.941354	Hematopoietic	sheffield_dnase	N/A	N/A	N/A	N/A
2588	1	57.9196	0.941567	Epithelial;Fibroblast;Muscle;Hematopoietic;Skin;Brain;Endothelial;Colon;Cervix;P	sheffield_dnase	N/A	N/A	N/A	N/A
297	1	57.9196	0.941648	Kasumi-1 (AML FAB M2) with t(8;21) translocation and mismatch siRNA derived from	codex	Acute Myeloid Leukemia	N/A	SPI1	N/A
608	1	57.9196	0.941804	ChIP H1-hESC SP2_(SC-643)	encode_tfbs	H1-hESC	N/A	SP2_(SC-643)	None
1281	1	57.9196	0.941816	Hematopoietic;Stem;Brain	sheffield_dnase	N/A	N/A	N/A	N/A
179	1	57.9196	0.942119	cistrome_epigenome MCF-7 H3K4me1	cistrome_epigenome	MCF-7	breast	H3K4me1	No treatment
2614	1	57.9196	0.942277	Epithelial;Fibroblast;Muscle;Skin;Brain;Endothelial;Colon;Cervix;Primitive;Liver	sheffield_dnase	N/A	N/A	N/A	N/A
100	1	57.9196	0.94248	cistrome_cistrome MR4 cells PML	cistrome_cistrome	MR4 cells	hematopoietic stem cell	PML	No treatment
2623	1	57.9196	0.94251	Epithelial;Fibroblast;Brain;Primitive;Endothelial;Muscle;Colon;Cervix;Liver;Mamm	sheffield_dnase	N/A	N/A	N/A	N/A
2625	1	57.9196	0.942923	Epithelial;Fibroblast;Muscle;Brain;Hematopoietic;Skin;Stem;Endothelial;Colon;Cer	sheffield_dnase	N/A	N/A	N/A	N/A
772	1	57.9196	0.943688	ChIP GM12878 TR4	encode_tfbs	GM12878	N/A	TR4	None
2509	1	57.9196	0.944257	Epithelial;Fibroblast;Muscle;Brain;Hematopoietic;Primitive;Skin;Stem;Endothelial	sheffield_dnase	N/A	N/A	N/A	N/A
2093	1	57.9196	0.945423	Epithelial;Fibroblast;Muscle;Brain;Skin;Stem;Endothelial;Colon;Cervix;Liver;Hema	sheffield_dnase	N/A	N/A	N/A	N/A
1585	1	57.9196	0.945764	DNase Ubiquitous CGI Promoters	sheffield_dnase	N/A	N/A	N/A	N/A
2557	1	57.9196	0.94577	Epithelial;Fibroblast;Muscle;Brain;Hematopoietic;Primitive;Skin;Stem;Endothelial	sheffield_dnase	N/A	N/A	N/A	N/A
2083	1	57.9196	0.946247	Muscle	sheffield_dnase	N/A	N/A	N/A	N/A
2696	1	57.9196	0.946749	Weak Ubiquitous	sheffield_dnase	N/A	N/A	N/A	N/A
2417	1	57.9196	0.946777	Epithelial;Fibroblast;Muscle;Brain;Hematopoietic;Primitive;Stem;Endothelial;Colo	sheffield_dnase	N/A	N/A	N/A	N/A
568	1	57.9196	0.947051	ChIP GM12878 STAT5A_(SC-74442)	encode_tfbs	GM12878	N/A	STAT5A_(SC-74442)	None
2797	1	57.9196	0.9476	Hematopoietic;Stem;Colon;Liver;Prostate;Mammary;Brain;Epithelial	sheffield_dnase	N/A	N/A	N/A	N/A
888	1	57.9196	0.947951	ChIP HepG2 IRF3	encode_tfbs	HepG2	N/A	IRF3	None
2403	1	57.9196	0.947986	SK-N-SH_RA specific	sheffield_dnase	N/A	N/A	N/A	N/A
3003	1	57.9196	0.949627	UCSC Genomic superdups	ucsc_features	N/A	N/A	N/A	N/A
1756	1	57.9196	0.949653	Epithelial;Fibroblast;Muscle;Primitive;Brain;Colon;Cervix;Mammary;Skin;Bone	sheffield_dnase	N/A	N/A	N/A	N/A
107	1	57.9196	0.949955	cistrome_cistrome NB4 cells RARA	cistrome_cistrome	NB4 cells	hematopoietic stem cell	RARA	No treatment(Antibody RAR _A704)
753	1	57.9196	0.950223	ChIP GM12878 NF-E2_(SC-22827)	encode_tfbs	GM12878	N/A	NF-E2_(SC-22827)	None
1924	1	57.9196	0.950576	Fibroblast;Muscle;Skin;Brain;Endothelial;Epithelial;Primitive	sheffield_dnase	N/A	N/A	N/A	N/A
2314	1	57.9196	0.950783	Fibroblast;Muscle;Brain;Epithelial;Endothelial;Bone	sheffield_dnase	N/A	N/A	N/A	N/A
1198	1	57.9196	0.951154	SK-N-SH_RA and HepG2	sheffield_dnase	N/A	N/A	N/A	N/A
733	1	57.9196	0.951294	ChIP A549 Pol2(phosphoS2)	encode_tfbs	A549	N/A	Pol2(phosphoS2)	None
2344	1	57.9196	0.951674	Epithelial;Fibroblast;Muscle;Brain;Hematopoietic;Primitive;Skin;Stem;Endothelial	sheffield_dnase	N/A	N/A	N/A	N/A
2907	1	57.9196	0.951718	Epithelial;Fibroblast;Muscle;Hematopoietic;Primitive;Skin;Brain;Endothelial;Colo	sheffield_dnase	N/A	N/A	N/A	N/A
743	1	57.9196	0.951726	ChIP GM12878 COREST_(sc-30189)	encode_tfbs	GM12878	N/A	COREST_(sc-30189)	None
775	1	57.9196	0.951906	ChIP GM12878 YY1	encode_tfbs	GM12878	N/A	YY1	None
2538	1	57.9196	0.951989	Hematopoietic	sheffield_dnase	N/A	N/A	N/A	N/A
1159	1	57.9196	0.952113	Epithelial;Liver	sheffield_dnase	N/A	N/A	N/A	N/A
286	1	57.9196	0.952199	MM1-S cell line cell line treated with DMSO for 6 hours for Cdk7 inhibitor.	codex	Multiple myeloma cell	N/A	CDK7	N/A
2150	1	57.9196	0.952272	Hematopoietic	sheffield_dnase	N/A	N/A	N/A	N/A
539	1	57.9196	0.952349	ChIP GM12878 CEBPB_(SC-150)	encode_tfbs	GM12878	N/A	CEBPB_(SC-150)	None
1400	1	57.9196	0.952352	Fibroblast;Muscle;Endothelial;Epithelial;Skin;Brain;Bone	sheffield_dnase	N/A	N/A	N/A	N/A
335	1	57.9196	0.952536	Mobilised CD34+ cells isolated from the healthly peripheral blood were expanded	codex	Hematopoietic Stem and Progenitor Cells	N/A	TCF7L2	N/A
787	1	57.9196	0.952821	ChIP GM18526 NFKB	encode_tfbs	GM18526	N/A	NFKB	TNFa
2142	1	57.9196	0.95283	Hematopoietic;Liver;Epithelial;Mammary;Brain	sheffield_dnase	N/A	N/A	N/A	N/A
1904	1	57.9196	0.952992	Epithelial;Fibroblast;Muscle;Hematopoietic;Primitive;Skin;Brain;Endothelial;Colo	sheffield_dnase	N/A	N/A	N/A	N/A
575	1	57.9196	0.953099	ChIP GM12878 ZEB1_(SC-25388)	encode_tfbs	GM12878	N/A	ZEB1_(SC-25388)	None
1914	1	57.9196	0.953149	Complex tissue specific	sheffield_dnase	N/A	N/A	N/A	N/A
1503	1	57.9196	0.954096	SK-N-SH_RA and Th2	sheffield_dnase	N/A	N/A	N/A	N/A
1102	1	57.9196	0.954604	ChIP GM12801 CTCF	encode_tfbs	GM12801	N/A	CTCF	None
1927	1	57.9196	0.954718	Epithelial;Fibroblast;Muscle;Brain;Hematopoietic;Primitive;Skin;Stem;Endothelial	sheffield_dnase	N/A	N/A	N/A	N/A
2325	1	57.9196	0.954798	Epithelial;Muscle;Skin;Brain;Endothelial;Fibroblast;Colon;Cervix;Primitive;Mamma	sheffield_dnase	N/A	N/A	N/A	N/A
1554	1	57.9196	0.954905	Hematopoietic	sheffield_dnase	N/A	N/A	N/A	N/A
2570	1	57.9196	0.954943	Epithelial;Fibroblast;Muscle;Brain;Hematopoietic;Primitive;Skin;Stem;Endothelial	sheffield_dnase	N/A	N/A	N/A	N/A
380	1	57.9196	0.95504	Kasumi-1 (AML FAB M2) with t(8;21) translocation and RUNX1/ETO siRNA derived fro	codex	Acute Myeloid Leukemia	N/A	RUNX1	N/A
755	1	57.9196	0.955765	ChIP GM12878 NF-YA	encode_tfbs	GM12878	N/A	NF-YA	None
2427	1	57.9196	0.955824	Epithelial;Fibroblast;Muscle;Brain;Hematopoietic;Primitive;Skin;Stem;Endothelial	sheffield_dnase	N/A	N/A	N/A	N/A
791	1	57.9196	0.95595	ChIP GM19099 NFKB	encode_tfbs	GM19099	N/A	NFKB	TNFa
2498	1	57.9196	0.956061	Fibroblast;Brain;Hematopoietic;Primitive;Stem;Muscle;Colon;Cervix;Liver;Epitheli	sheffield_dnase	N/A	N/A	N/A	N/A
2095	1	57.9196	0.956231	Hematopoietic	sheffield_dnase	N/A	N/A	N/A	N/A
739	1	57.9196	0.956423	ChIP GM12878 BRCA1_(A300-000A)	encode_tfbs	GM12878	N/A	BRCA1_(A300-000A)	None
1295	1	57.9196	0.956425	Fibroblast;Brain;Hematopoietic;Primitive;Stem;Epithelial;Muscle;Colon;Cervix;Liv	sheffield_dnase	N/A	N/A	N/A	N/A
2154	1	57.9196	0.956479	Hematopoietic	sheffield_dnase	N/A	N/A	N/A	N/A
2464	1	57.9196	0.956554	Epithelial;Fibroblast;Muscle;Brain;Hematopoietic;Primitive;Skin;Stem;Endothelial	sheffield_dnase	N/A	N/A	N/A	N/A
1410	1	57.9196	0.956816	Epithelial;Brain;Hematopoietic;Stem;Colon;Cervix;Liver;Fibroblast;Endothelial;Pr	sheffield_dnase	N/A	N/A	N/A	N/A
295	1	57.9196	0.957507	Kasumi-1 (AML FAB M2) with t(8;21) translocation and mismatch siRNA derived from	codex	Acute Myeloid Leukemia	N/A	LMO2	N/A
2443	1	57.9196	0.957899	Epithelial;Fibroblast;Muscle;Brain;Hematopoietic;Primitive;Skin;Stem;Endothelial	sheffield_dnase	N/A	N/A	N/A	N/A
94	1	57.9196	0.957971	cistrome_cistrome MCF-7 c-Jun	cistrome_cistrome	MCF-7	breast	c-Jun	DMSO(45min-3hr)
2311	1	57.9196	0.958047	Epithelial;Primitive;Brain;Stem;Colon;Cervix;Liver;Fibroblast;Endothelial;Hemato	sheffield_dnase	N/A	N/A	N/A	N/A
818	1	57.9196	0.958143	ChIP HEK293 ELK4	encode_tfbs	HEK293	N/A	ELK4	None
121	1	57.9196	0.958199	cistrome_cistrome UPR9 cells PML	cistrome_cistrome	UPR9 cells	hematopoietic stem cell	PML	No treatment
1455	1	57.9196	0.958322	Hematopoietic;Primitive;Colon;Liver;Epithelial;Endothelial;Stem;Prostate;Bone;Fi	sheffield_dnase	N/A	N/A	N/A	N/A
2515	1	57.9196	0.958642	Epithelial;Fibroblast;Muscle;Brain;Hematopoietic;Primitive;Skin;Stem;Endothelial	sheffield_dnase	N/A	N/A	N/A	N/A
2458	1	57.9196	0.958711	Epithelial;Fibroblast;Brain;Hematopoietic;Skin;Stem;Muscle;Colon;Cervix;Liver;En	sheffield_dnase	N/A	N/A	N/A	N/A
2982	1	57.9196	0.958747	Ubiquitous CGI promoters	sheffield_dnase	N/A	N/A	N/A	N/A
333	1	57.9196	0.958896	Mobilised CD34+ cells isolated from the healthly peripheral blood were expanded	codex	Hematopoietic Stem and Progenitor Cells	N/A	TCF7L2	N/A
2056	1	57.9196	0.95976	Epithelial;Fibroblast;Muscle;Primitive;Skin;Brain;Endothelial;Colon;Cervix;Liver	sheffield_dnase	N/A	N/A	N/A	N/A
461	1	57.9196	0.959817	ChIP H1-hESC JARID1A_(ab26049)	encode_tfbs	H1-hESC	N/A	JARID1A_(ab26049)	None
2057	1	57.9196	0.959923	Epithelial;Fibroblast;Muscle;Brain;Hematopoietic;Skin;Stem;Endothelial;Colon;Cer	sheffield_dnase	N/A	N/A	N/A	N/A
1330	1	57.9196	0.96011	Hematopoietic;Primitive;Stem;Fibroblast;Colon;Liver;Epithelial;Endothelial;Muscl	sheffield_dnase	N/A	N/A	N/A	N/A
2891	1	57.9196	0.960138	Hematopoietic	sheffield_dnase	N/A	N/A	N/A	N/A
1518	1	57.9196	0.960608	Ubiquitous	sheffield_dnase	N/A	N/A	N/A	N/A
1457	1	57.9196	0.960626	Hematopoietic	sheffield_dnase	N/A	N/A	N/A	N/A
2649	1	57.9196	0.961058	Epithelial;Fibroblast;Muscle;Brain;Hematopoietic;Skin;Stem;Endothelial;Colon;Cer	sheffield_dnase	N/A	N/A	N/A	N/A
1379	1	57.9196	0.961118	Brain;Hematopoietic;Primitive;Stem;Fibroblast;Colon;Liver;Epithelial;Endothelial	sheffield_dnase	N/A	N/A	N/A	N/A
379	1	57.9196	0.961265	Kasumi-1 (AML FAB M2) with t(8;21) translocation and mismatch siRNA derived from	codex	Acute Myeloid Leukemia	N/A	RUNX1	N/A
2885	1	57.9196	0.961449	Primitive;Hematopoietic;Stem;Liver;Prostate;Brain	sheffield_dnase	N/A	N/A	N/A	N/A
2436	1	57.9196	0.961818	sheffield_dnase	sheffield_dnase	N/A	N/A	N/A	N/A
1994	1	57.9196	0.961937	Epithelial;Fibroblast;Muscle;Brain;Hematopoietic;Skin;Stem;Endothelial;Colon;Cer	sheffield_dnase	N/A	N/A	N/A	N/A
2737	1	57.9196	0.962215	Weak CD14 specific	sheffield_dnase	N/A	N/A	N/A	N/A
218	1	57.9196	0.962222	cistrome_epigenome VCaP H3K9me3	cistrome_epigenome	VCaP	prostate	H3K9me3	regular medium
248	1	57.9196	0.962332	Acute myelomonocytic leukaemia cell line carrying inv(16) translocation (CBFbeta	codex	Leukaemia cell	N/A	FLI1	N/A
1863	1	57.9196	0.962341	Epithelial;Fibroblast;Muscle;Brain;Hematopoietic;Skin;Stem;Endothelial;Colon;Cer	sheffield_dnase	N/A	N/A	N/A	N/A
907	1	57.9196	0.96236	ChIP HepG2 TR4	encode_tfbs	HepG2	N/A	TR4	None
1468	1	57.9196	0.962482	Epithelial;Fibroblast;Muscle;Brain;Hematopoietic;Primitive;Skin;Stem;Endothelial	sheffield_dnase	N/A	N/A	N/A	N/A
2510	1	57.9196	0.962549	Epithelial;Fibroblast;Muscle;Brain;Hematopoietic;Primitive;Skin;Stem;Endothelial	sheffield_dnase	N/A	N/A	N/A	N/A
2412	1	57.9196	0.96257	Epithelial;Fibroblast;Muscle;Hematopoietic;Primitive;Skin;Brain;Stem;Endothelial	sheffield_dnase	N/A	N/A	N/A	N/A
1241	1	57.9196	0.962903	Hematopoietic;Colon;Liver;Epithelial;Endothelial;Stem;Prostate;Brain	sheffield_dnase	N/A	N/A	N/A	N/A
2956	1	57.9196	0.963081	Stem plus others	sheffield_dnase	N/A	N/A	N/A	N/A
2661	1	57.9196	0.963112	Hematopoietic	sheffield_dnase	N/A	N/A	N/A	N/A
1806	1	57.9196	0.96319	Fibroblast;Muscle;Epithelial;Endothelial;Brain	sheffield_dnase	N/A	N/A	N/A	N/A
346	1	57.9196	0.963334	Macrophages were derived from peripheral blood monocytes by incubation with huma	codex	Macrophage	N/A	EGR2	N/A
801	1	57.9196	0.963386	ChIP H1-hESC c-Myc	encode_tfbs	H1-hESC	N/A	c-Myc	None
1206	1	57.9196	0.963561	Epithelial;Brain;Hematopoietic;Stem;Fibroblast;Colon;Cervix;Liver;Endothelial;Mu	sheffield_dnase	N/A	N/A	N/A	N/A
2411	1	57.9196	0.963571	Epithelial;Fibroblast;Muscle;Hematopoietic;Cervix;Liver;Brain	sheffield_dnase	N/A	N/A	N/A	N/A
2143	1	57.9196	0.963599	Primitive;Hematopoietic;Stem;Colon;Liver;Epithelial;Endothelial;Prostate;Mammary	sheffield_dnase	N/A	N/A	N/A	N/A
151	1	57.9196	0.963676	cistrome_epigenome APL164 cells H3K9K14ac	cistrome_epigenome	APL164 cells	hematopoietic stem cell	H3K9K14ac	No treatment
2864	1	57.9196	0.963683	Epithelial;Fibroblast;Brain;Hematopoietic;Primitive;Stem;Endothelial;Muscle;Colo	sheffield_dnase	N/A	N/A	N/A	N/A
2766	1	57.9196	0.963801	Fibroblast;Muscle;Epithelial;Hematopoietic	sheffield_dnase	N/A	N/A	N/A	N/A
2825	1	57.9196	0.96382	Epithelial;Fibroblast;Muscle;Brain;Hematopoietic;Primitive;Skin;Stem;Endothelial	sheffield_dnase	N/A	N/A	N/A	N/A
150	1	57.9196	0.963943	cistrome_epigenome APL164 cells H3K9K14ac	cistrome_epigenome	APL164 cells	hematopoietic stem cell	H3K9K14ac	ATRA(48hr)
2544	1	57.9196	0.964064	Epithelial;Muscle;Brain;Hematopoietic;Skin;Stem;Colon;Cervix;Liver;Endothelial;F	sheffield_dnase	N/A	N/A	N/A	N/A
2695	1	57.9196	0.964226	Muscle;Fibroblast	sheffield_dnase	N/A	N/A	N/A	N/A
2964	1	57.9196	0.964238	Ubiquitous CGI promoters	sheffield_dnase	N/A	N/A	N/A	N/A
1549	1	57.9196	0.964255	Ubiquitous except hepatocytes	sheffield_dnase	N/A	N/A	N/A	N/A
1511	1	57.9196	0.964664	Epithelial;Fibroblast;Muscle;Brain;Primitive;Hematopoietic;Skin;Stem;Endothelial	sheffield_dnase	N/A	N/A	N/A	N/A
336	1	57.9196	0.964677	Kasumi-1 (AML FAB M2) with t(8;21) translocation derived from the DSMZ.	codex	Acute Myeloid Leukemia	N/A	RUNX1	N/A
2502	1	57.9196	0.964792	Complex tissue specific	sheffield_dnase	N/A	N/A	N/A	N/A
2670	1	57.9196	0.964968	Epithelial;Brain;Skin;Stem;Colon;Cervix;Liver;Fibroblast;Endothelial;Primitive;H	sheffield_dnase	N/A	N/A	N/A	N/A
455	1	57.9196	0.964986	ChIP Dnd41 EZH2_(39875)	encode_tfbs	Dnd41	N/A	EZH2_(39875)	None
768	1	57.9196	0.965048	ChIP GM12878 STAT1	encode_tfbs	GM12878	N/A	STAT1	None
793	1	57.9196	0.965303	ChIP GM19193 NFKB	encode_tfbs	GM19193	N/A	NFKB	TNFa
2512	1	57.9196	0.965416	Epithelial;Fibroblast;Muscle;Hematopoietic;Primitive;Skin;Brain;Endothelial;Colo	sheffield_dnase	N/A	N/A	N/A	N/A
108	1	57.9196	0.965438	cistrome_cistrome NB4 cells RXR	cistrome_cistrome	NB4 cells	hematopoietic stem cell	RXR	ATRA(24hr)
482	1	57.9196	0.965461	ChIP K562 HDAC6_(A301-341A)	encode_tfbs	K562	N/A	HDAC6_(A301-341A)	None
1458	1	57.9196	0.965491	Brain;Hematopoietic;Primitive;Stem;Fibroblast;Colon;Cervix;Liver;Epithelial;Endo	sheffield_dnase	N/A	N/A	N/A	N/A
2507	1	57.9196	0.965585	Epithelial;Fibroblast;Muscle;Brain;Hematopoietic;Skin;Stem;Endothelial;Colon;Cer	sheffield_dnase	N/A	N/A	N/A	N/A
319	1	57.9196	0.965678	CD133+ Umbilical Cord Blood (UCB) cells were expanded in vitro for 10-11 days; f	codex	Umbilical Cord Blood Stem and Progenitor Cells	N/A	SPI1	N/A
2622	1	57.9196	0.965682	Complex tissue specific	sheffield_dnase	N/A	N/A	N/A	N/A
1899	1	57.9196	0.965944	Epithelial;Fibroblast;Brain;Hematopoietic;Primitive;Stem;Endothelial;Muscle;Colo	sheffield_dnase	N/A	N/A	N/A	N/A
329	1	57.9196	0.966002	Mobilised CD34+ cells isolated from the healthly peripheral blood.	codex	Hematopoietic Stem and Progenitor Cells	N/A	SMARCA4	N/A
1196	1	57.9196	0.966317	Weak	sheffield_dnase	N/A	N/A	N/A	N/A
1796	1	57.9196	0.966397	Epithelial;Cervix;Fibroblast	sheffield_dnase	N/A	N/A	N/A	N/A
2576	1	57.9196	0.966432	Epithelial;Fibroblast;Muscle;Brain;Hematopoietic;Primitive;Skin;Stem;Endothelial	sheffield_dnase	N/A	N/A	N/A	N/A
1734	1	57.9196	0.966549	Hematopoietic;Liver;Epithelial;Brain	sheffield_dnase	N/A	N/A	N/A	N/A
1371	1	57.9196	0.96665	Complex tissue specific	sheffield_dnase	N/A	N/A	N/A	N/A
564	1	57.9196	0.966758	ChIP GM12878 RXRA	encode_tfbs	GM12878	N/A	RXRA	None
1949	1	57.9196	0.966889	Epithelial;Fibroblast;Brain;Hematopoietic;Primitive;Skin;Stem;Endothelial;Muscle	sheffield_dnase	N/A	N/A	N/A	N/A
2688	1	57.9196	0.966991	Hematopoietic;Liver;Epithelial;Endothelial;Muscle;Bone;Fibroblast;Brain	sheffield_dnase	N/A	N/A	N/A	N/A
1207	1	57.9196	0.967151	Epithelial;Fibroblast;Muscle;Brain;Hematopoietic;Primitive;Skin;Endothelial;Colo	sheffield_dnase	N/A	N/A	N/A	N/A
1383	1	57.9196	0.967172	Complex tissue specific	sheffield_dnase	N/A	N/A	N/A	N/A
373	1	57.9196	0.967474	K562 erythrocytic leukaemia cells (ATCC CCL-243) were grown according to standar	codex	Embryonic Stem Cell	N/A	EP300	N/A
2664	1	57.9196	0.967524	Epithelial;Brain;Hematopoietic;Skin;Stem;Colon;Cervix;Endothelial;Liver;Mammary	sheffield_dnase	N/A	N/A	N/A	N/A
1883	1	57.9196	0.967719	Epithelial;Brain;Hematopoietic;Skin;Stem;Colon;Cervix;Liver;Fibroblast;Prostate;	sheffield_dnase	N/A	N/A	N/A	N/A
2249	1	57.9196	0.968127	Ewing sarcoma	sheffield_dnase	N/A	N/A	N/A	N/A
2592	1	57.9196	0.968296	Epithelial;Fibroblast;Muscle;Brain;Hematopoietic;Skin;Stem;Endothelial;Colon;Cer	sheffield_dnase	N/A	N/A	N/A	N/A
2683	1	57.9196	0.968643	Weak ubiquitous	sheffield_dnase	N/A	N/A	N/A	N/A
1555	1	57.9196	0.968717	Complex tissue specific	sheffield_dnase	N/A	N/A	N/A	N/A
2419	1	57.9196	0.969143	Epithelial;Fibroblast;Muscle;Brain;Hematopoietic;Primitive;Skin;Stem;Endothelial	sheffield_dnase	N/A	N/A	N/A	N/A
1508	1	57.9196	0.969169	Epithelial;Fibroblast;Muscle;Brain;Hematopoietic;Primitive;Skin;Stem;Endothelial	sheffield_dnase	N/A	N/A	N/A	N/A
1974	1	57.9196	0.969384	Epithelial;Fibroblast;Muscle;Brain;Hematopoietic;Primitive;Skin;Stem;Endothelial	sheffield_dnase	N/A	N/A	N/A	N/A
2650	1	57.9196	0.969572	Colon;Cervix;Hematopoietic	sheffield_dnase	N/A	N/A	N/A	N/A
1999	1	57.9196	0.969834	Epithelial;Fibroblast;Muscle;Brain;Hematopoietic;Primitive;Skin;Stem;Endothelial	sheffield_dnase	N/A	N/A	N/A	N/A
1602	1	57.9196	0.969921	Hematopoietic;Stem;Colon;Cervix;Liver;Epithelial;Primitive;Brain	sheffield_dnase	N/A	N/A	N/A	N/A
1862	1	57.9196	0.969979	Hematopoietic;Epithelial	sheffield_dnase	N/A	N/A	N/A	N/A
2432	1	57.9196	0.970133	Stem plus others	sheffield_dnase	N/A	N/A	N/A	N/A
337	1	57.9196	0.970193	Kasumi-1 (AML FAB M2) without t(8;21) translocation derived from the DSMZ.	codex	Acute Myeloid Leukemia	N/A	RUNX1T1	N/A
2416	1	57.9196	0.970282	Fibroblast;Brain;Hematopoietic;Primitive;Stem;Epithelial;Muscle;Colon;Cervix;Liv	sheffield_dnase	N/A	N/A	N/A	N/A
2545	1	57.9196	0.970347	Epithelial;Fibroblast;Muscle;Brain;Hematopoietic;Stem;Colon;Cervix;Liver;Endothe	sheffield_dnase	N/A	N/A	N/A	N/A
2851	1	57.9196	0.970495	Epithelial;Hematopoietic;Stem;Colon;Skin	sheffield_dnase	N/A	N/A	N/A	N/A
1876	1	57.9196	0.970528	Epithelial;Brain;Hematopoietic;Primitive;Stem;Fibroblast;Muscle;Colon;Cervix;Liv	sheffield_dnase	N/A	N/A	N/A	N/A
109	1	57.9196	0.970644	cistrome_cistrome NB4 cells RXR	cistrome_cistrome	NB4 cells	hematopoietic stem cell	RXR	No treatment(Antibody RXR _sc774)
231	1	57.9196	0.970664	Mobilised CD34+ cells isolated from the healthly peripheral blood.	codex	Hematopoietic Stem and Progenitor Cells	N/A	ERG	N/A
2071	1	57.9196	0.970681	Mammary;Epithelial	sheffield_dnase	N/A	N/A	N/A	N/A
2422	1	57.9196	0.970818	Epithelial;Brain;Hematopoietic;Primitive;Skin;Stem;Fibroblast;Muscle;Colon;Cervi	sheffield_dnase	N/A	N/A	N/A	N/A
763	1	57.9196	0.971044	ChIP GM12878 Pol3	encode_tfbs	GM12878	N/A	Pol3	None
2374	1	57.9196	0.971114	Epithelial;Fibroblast;Muscle;Brain;Hematopoietic;Primitive;Skin;Stem;Endothelial	sheffield_dnase	N/A	N/A	N/A	N/A
1507	1	57.9196	0.971279	Hematopoietic;Skin;Endothelial;Primitive;Fibroblast	sheffield_dnase	N/A	N/A	N/A	N/A
2827	1	57.9196	0.971389	Hematopoietic;Endothelial;Primitive	sheffield_dnase	N/A	N/A	N/A	N/A
2546	1	57.9196	0.971453	Weak Ubiquitous	sheffield_dnase	N/A	N/A	N/A	N/A
2945	1	57.9196	0.971509	Epithelial;Fibroblast;Muscle;Brain;Hematopoietic;Primitive;Skin;Stem;Endothelial	sheffield_dnase	N/A	N/A	N/A	N/A
593	1	57.9196	0.971578	ChIP H1-hESC FOSL1_(SC-183)	encode_tfbs	H1-hESC	N/A	FOSL1_(SC-183)	None
1596	1	57.9196	0.971714	Epithelial;Fibroblast;Muscle;Brain;Hematopoietic;Primitive;Skin;Stem;Endothelial	sheffield_dnase	N/A	N/A	N/A	N/A
2270	1	57.9196	0.971719	Epithelial;Brain;Hematopoietic;Skin;Colon;Cervix;Liver;Endothelial;Fibroblast;Pr	sheffield_dnase	N/A	N/A	N/A	N/A
2665	1	57.9196	0.9721	Epithelial;Fibroblast;Muscle;Brain;Hematopoietic;Skin;Stem;Endothelial;Colon;Cer	sheffield_dnase	N/A	N/A	N/A	N/A
2228	1	57.9196	0.972169	Epithelial;Brain;Hematopoietic;Primitive;Stem;Fibroblast;Colon;Cervix;Liver;Endo	sheffield_dnase	N/A	N/A	N/A	N/A
2540	1	57.9196	0.972343	Epithelial;Fibroblast;Muscle;Brain;Hematopoietic;Primitive;Skin;Stem;Endothelial	sheffield_dnase	N/A	N/A	N/A	N/A
2765	1	57.9196	0.972347	Hematopoietic;Brain;Cervix;Liver;Endothelial;Epithelial;Primitive;Prostate;Mamma	sheffield_dnase	N/A	N/A	N/A	N/A
2500	1	57.9196	0.972366	Epithelial;Fibroblast;Muscle;Brain;Hematopoietic;Primitive;Skin;Stem;Endothelial	sheffield_dnase	N/A	N/A	N/A	N/A
2418	1	57.9196	0.972369	Epithelial;Fibroblast;Brain;Hematopoietic;Primitive;Stem;Endothelial;Muscle;Colo	sheffield_dnase	N/A	N/A	N/A	N/A
2331	1	57.9196	0.972422	Epithelial;Fibroblast;Muscle;Brain;Hematopoietic;Primitive;Skin;Stem;Endothelial	sheffield_dnase	N/A	N/A	N/A	N/A
1459	1	57.9196	0.972557	Epithelial;Fibroblast;Muscle;Brain;Hematopoietic;Primitive;Skin;Stem;Endothelial	sheffield_dnase	N/A	N/A	N/A	N/A
101	1	57.9196	0.972605	cistrome_cistrome NB4 cells PML	cistrome_cistrome	NB4 cells	hematopoietic stem cell	PML	ATRA(24hr)
2970	1	57.9196	0.972803	Epithelial;Brain;Hematopoietic;Primitive;Stem;Fibroblast;Colon;Cervix;Liver;Endo	sheffield_dnase	N/A	N/A	N/A	N/A
1336	1	57.9196	0.972803	Hematopoeitic	sheffield_dnase	N/A	N/A	N/A	N/A
1333	1	57.9196	0.972827	Epithelial;Fibroblast;Brain;Hematopoietic;Primitive;Stem;Endothelial;Muscle;Colo	sheffield_dnase	N/A	N/A	N/A	N/A
1967	1	57.9196	0.972834	Epithelial;Fibroblast;Muscle;Brain;Hematopoietic;Primitive;Skin;Stem;Endothelial	sheffield_dnase	N/A	N/A	N/A	N/A
2858	1	57.9196	0.97291	Epithelial;Fibroblast;Muscle;Brain;Hematopoietic;Primitive;Skin;Stem;Endothelial	sheffield_dnase	N/A	N/A	N/A	N/A
1456	1	57.9196	0.972962	Fibroblast;Brain;Hematopoietic;Primitive;Stem;Epithelial;Muscle;Colon;Liver;Endo	sheffield_dnase	N/A	N/A	N/A	N/A
2406	1	57.9196	0.973068	Hematopoietic;Liver;Epithelial;Endothelial;Prostate;Brain	sheffield_dnase	N/A	N/A	N/A	N/A
2085	1	57.9196	0.973165	Epithelial;Brain;Skin;Stem;Colon;Cervix;Fibroblast;Endothelial;Liver;Hematopoiet	sheffield_dnase	N/A	N/A	N/A	N/A
827	1	57.9196	0.973303	ChIP HeLa-S3 BDP1	encode_tfbs	HeLa-S3	N/A	BDP1	None
2457	1	57.9196	0.973387	Fibroblast;Brain;Hematopoietic;Primitive;Stem;Colon;Cervix;Liver;Epithelial;Endo	sheffield_dnase	N/A	N/A	N/A	N/A
2575	1	57.9196	0.973397	Hematopoietic;Liver;Brain	sheffield_dnase	N/A	N/A	N/A	N/A
2919	1	57.9196	0.973523	Epithelial;Fibroblast;Muscle;Brain;Hematopoietic;Primitive;Skin;Stem;Endothelial	sheffield_dnase	N/A	N/A	N/A	N/A
2127	1	57.9196	0.973523	Hematopoietic	sheffield_dnase	N/A	N/A	N/A	N/A
924	1	57.9196	0.973726	ChIP K562 BDP1	encode_tfbs	K562	N/A	BDP1	None
2420	1	57.9196	0.973785	Epithelial;Fibroblast;Muscle;Brain;Hematopoietic;Primitive;Skin;Stem;Endothelial	sheffield_dnase	N/A	N/A	N/A	N/A
122	1	57.9196	0.973981	cistrome_cistrome UPR9 cells PML	cistrome_cistrome	UPR9 cells	hematopoietic stem cell	PML	Zinc(5hr)
1498	1	57.9196	0.974085	Epithelial;Fibroblast;Muscle;Brain;Hematopoietic;Primitive;Skin;Stem;Endothelial	sheffield_dnase	N/A	N/A	N/A	N/A
2880	1	57.9196	0.974145	Epithelial;Brain;Hematopoietic;Stem;Colon;Cervix;Liver;Endothelial;Mammary	sheffield_dnase	N/A	N/A	N/A	N/A
2295	1	57.9196	0.974355	Epithelial;Fibroblast;Muscle;Brain;Hematopoietic;Primitive;Skin;Stem;Endothelial	sheffield_dnase	N/A	N/A	N/A	N/A
2547	1	57.9196	0.974493	Epithelial;Fibroblast;Muscle;Brain;Hematopoietic;Skin;Endothelial;Colon;Cervix;L	sheffield_dnase	N/A	N/A	N/A	N/A
1523	1	57.9196	0.974595	Primitive;Hematopoietic;Liver;Epithelial;Endothelial;Prostate;Stem;Bone;Brain	sheffield_dnase	N/A	N/A	N/A	N/A
2020	1	57.9196	0.974641	Epithelial;Hematopoietic;Colon;Cervix;Liver;Mammary	sheffield_dnase	N/A	N/A	N/A	N/A
2593	1	57.9196	0.974691	Epithelial;Fibroblast;Muscle;Brain;Hematopoietic;Skin;Stem;Endothelial;Colon;Cer	sheffield_dnase	N/A	N/A	N/A	N/A
309	1	57.9196	0.974724	CD34+ Umbilical Cord Blood (UCB) were differentiated into megakaryocytes for 10	codex	Megakaryocyte	N/A	FLI1	N/A
2441	1	57.9196	0.97488	Brain;Hematopoietic;Stem;Colon;Cervix;Liver;Epithelial;Endothelial;Primitive;Pro	sheffield_dnase	N/A	N/A	N/A	N/A
1169	1	57.9196	0.975158	Epithelial;Fibroblast;Muscle;Brain;Liver;Skin;Bone	sheffield_dnase	N/A	N/A	N/A	N/A
2470	1	57.9196	0.975369	Epithelial;Fibroblast;Muscle;Brain;Hematopoietic;Primitive;Skin;Stem;Endothelial	sheffield_dnase	N/A	N/A	N/A	N/A
2931	1	57.9196	0.975423	Epithelial;Fibroblast;Muscle;Brain;Hematopoietic;Primitive;Skin;Endothelial;Colo	sheffield_dnase	N/A	N/A	N/A	N/A
2847	1	57.9196	0.975446	Hematopoietic	sheffield_dnase	N/A	N/A	N/A	N/A
320	1	57.9196	0.975471	CD133+ Umbilical Cord Blood (UCB) cells were expanded in vitro for 10-11 days; f	codex	Umbilical Cord Blood Stem and Progenitor Cells	N/A	IKAROS	N/A
2751	1	57.9196	0.97551	Epithelial;Fibroblast;Muscle;Hematopoietic;Skin;Brain;Endothelial;Cervix;Primiti	sheffield_dnase	N/A	N/A	N/A	N/A
2405	1	57.9196	0.975658	Hematopoietic	sheffield_dnase	N/A	N/A	N/A	N/A
2969	1	57.9196	0.975701	Epithelial;Brain;Hematopoietic;Skin;Stem;Colon;Cervix;Liver;Fibroblast;Endotheli	sheffield_dnase	N/A	N/A	N/A	N/A
2459	1	57.9196	0.975708	Epithelial;Fibroblast;Muscle;Brain;Hematopoietic;Primitive;Skin;Stem;Endothelial	sheffield_dnase	N/A	N/A	N/A	N/A
967	1	57.9196	0.975741	ChIP K562 NELFe	encode_tfbs	K562	N/A	NELFe	None
2456	1	57.9196	0.975882	Epithelial;Fibroblast;Brain;Hematopoietic;Primitive;Stem;Muscle;Colon;Cervix;Liv	sheffield_dnase	N/A	N/A	N/A	N/A
2282	1	57.9196	0.975938	Epithelial;Fibroblast;Muscle;Brain;Hematopoietic;Primitive;Skin;Stem;Endothelial	sheffield_dnase	N/A	N/A	N/A	N/A
1420	1	57.9196	0.976048	Epithelial;Fibroblast;Muscle;Brain;Hematopoietic;Primitive;Skin;Stem;Endothelial	sheffield_dnase	N/A	N/A	N/A	N/A
9	1	57.9196	0.976095	cistrome_cistrome APL164 cells RXR	cistrome_cistrome	APL164 cells	hematopoietic stem cell	RXR	No treatment
1600	1	57.9196	0.976115	Hematopoietic;Skin	sheffield_dnase	N/A	N/A	N/A	N/A
237	1	57.9196	0.976395	Mobilised CD34+ cells isolated from the healthly peripheral blood.	codex	Hematopoietic Stem and Progenitor Cells	N/A	LMO2	N/A
1988	1	57.9196	0.976488	Epithelial;Fibroblast;Muscle;Brain;Hematopoietic;Primitive;Skin;Stem;Endothelial	sheffield_dnase	N/A	N/A	N/A	N/A
2203	1	57.9196	0.976504	Epithelial	sheffield_dnase	N/A	N/A	N/A	N/A
2465	1	57.9196	0.976533	Epithelial;Fibroblast;Muscle;Brain;Primitive;Skin;Stem;Endothelial;Colon;Cervix;	sheffield_dnase	N/A	N/A	N/A	N/A
2050	1	57.9196	0.976545	Hematopoietic;Colon;Epithelial;Prostate;Mammary;Skin	sheffield_dnase	N/A	N/A	N/A	N/A
307	1	57.9196	0.97658	CD34+ Umbilical Cord Blood (UCB) were differentiated into megakaryocytes for 10	codex	Megakaryocyte	N/A	GATA2	N/A
2703	1	57.9196	0.976652	Hematopoietic	sheffield_dnase	N/A	N/A	N/A	N/A
2728	1	57.9196	0.976815	Epithelial;Hematopoietic;Brain;Colon;Cervix;Primitive	sheffield_dnase	N/A	N/A	N/A	N/A
294	1	57.9196	0.976896	Kasumi-1 (AML FAB M2) with t(8;21) translocation and RUNX1/ETO siRNA derived fro	codex	Acute Myeloid Leukemia	N/A	CEBPA	N/A
367	1	57.9196	0.976981	K562 erythrocytic leukaemia cells (ATCC CCL-243) were grown according to standar	codex	Erythrocytic leukaemia cells	N/A	SIRT6	N/A
2770	1	57.9196	0.977196	Hematopoietic	sheffield_dnase	N/A	N/A	N/A	N/A
334	1	57.9196	0.977481	Mobilised CD34+ cells isolated from the healthly peripheral blood were expanded	codex	Hematopoietic Stem and Progenitor Cells	N/A	TCF7L2	N/A
2370	1	57.9196	0.97749	Epithelial;Fibroblast;Muscle;Brain;Hematopoietic;Primitive;Skin;Stem;Endothelial	sheffield_dnase	N/A	N/A	N/A	N/A
392	1	57.9196	0.977591	Proerythroblasts were derived from CD34+ adult bone marrow cells isolated from h	codex	Erythroblast	N/A	POLR2A	N/A
2971	1	57.9196	0.977619	Ubiquitous CGI promoters	sheffield_dnase	N/A	N/A	N/A	N/A
1962	1	57.9196	0.977722	Epithelial;Fibroblast;Muscle;Brain;Hematopoietic;Primitive;Skin;Stem;Endothelial	sheffield_dnase	N/A	N/A	N/A	N/A
2839	1	57.9196	0.977842	Hematopoietic;Cervix;Liver;Epithelial	sheffield_dnase	N/A	N/A	N/A	N/A
1565	1	57.9196	0.977972	Epithelial;Fibroblast;Muscle;Brain;Hematopoietic;Primitive;Skin;Stem;Endothelial	sheffield_dnase	N/A	N/A	N/A	N/A
926	1	57.9196	0.978251	ChIP K562 BRF1	encode_tfbs	K562	N/A	BRF1	None
981	1	57.9196	0.978307	ChIP K562 Pol3	encode_tfbs	K562	N/A	Pol3	None
2808	1	57.9196	0.978352	Stem;Hematopoietic	sheffield_dnase	N/A	N/A	N/A	N/A
1558	1	57.9196	0.978377	Hematopoietic;Stem;Brain;Fibroblast;Muscle;Epithelial;Liver;Endothelial;Bone	sheffield_dnase	N/A	N/A	N/A	N/A
342	1	57.9196	0.978747	Acute promyelocytic leukaemia (APL) M3-subtype cell line from the bone marrow of	codex	Leukaemia cell	N/A	EP300	N/A
2879	1	57.9196	0.979034	Hematopoietic;Stem;Liver;Epithelial;Prostate;Brain	sheffield_dnase	N/A	N/A	N/A	N/A
2437	1	57.9196	0.97906	Epithelial;Fibroblast;Brain;Hematopoietic;Primitive;Stem;Endothelial;Muscle;Colo	sheffield_dnase	N/A	N/A	N/A	N/A
8	1	57.9196	0.97909	cistrome_cistrome APL164 cells PML	cistrome_cistrome	APL164 cells	hematopoietic stem cell	PML	No treatment
1170	1	57.9196	0.979205	Hematopoietic;Liver	sheffield_dnase	N/A	N/A	N/A	N/A
2573	1	57.9196	0.979262	Hematopoietic;Brain;Stem;Colon;Cervix;Liver;Epithelial;Endothelial;Prostate	sheffield_dnase	N/A	N/A	N/A	N/A
1439	1	57.9196	0.979392	Epithelial;Fibroblast;Brain;Hematopoietic;Primitive;Stem;Endothelial;Muscle;Colo	sheffield_dnase	N/A	N/A	N/A	N/A
2530	1	57.9196	0.979438	Primitive;Hematopoietic;Liver;Epithelial;Endothelial;Stem;Prostate;Brain	sheffield_dnase	N/A	N/A	N/A	N/A
1866	1	57.9196	0.979715	Epithelial;Fibroblast;Brain;Hematopoietic;Primitive;Stem;Endothelial;Muscle;Colo	sheffield_dnase	N/A	N/A	N/A	N/A
2501	1	57.9196	0.979746	Epithelial;Fibroblast;Muscle;Brain;Hematopoietic;Skin;Stem;Endothelial;Colon;Cer	sheffield_dnase	N/A	N/A	N/A	N/A
1885	1	57.9196	0.979747	Epithelial;Fibroblast;Brain;Hematopoietic;Primitive;Stem;Endothelial;Muscle;Colo	sheffield_dnase	N/A	N/A	N/A	N/A
1599	1	57.9196	0.97981	Hematopoietic	sheffield_dnase	N/A	N/A	N/A	N/A
2577	1	57.9196	0.98002	Hematopoietic	sheffield_dnase	N/A	N/A	N/A	N/A
378	1	57.9196	0.980179	Acute myeloid leukaemia (AML) M2-subtype cell line from the bone marrow of a 22-	codex	Leukaemia cell	N/A	EP300	N/A
2235	1	57.9196	0.980738	Epithelial;Fibroblast;Muscle;Brain;Hematopoietic;Primitive;Skin;Stem;Endothelial	sheffield_dnase	N/A	N/A	N/A	N/A
2382	1	57.9196	0.980945	Epithelial;Fibroblast;Muscle;Brain;Hematopoietic;Primitive;Skin;Stem;Endothelial	sheffield_dnase	N/A	N/A	N/A	N/A
829	1	57.9196	0.981189	ChIP HeLa-S3 BRF1	encode_tfbs	HeLa-S3	N/A	BRF1	None
1328	1	57.9196	0.981198	Hematopoietic;Primitive;Brain;Colon;Cervix;Liver;Epithelial;Endothelial;Stem;Pro	sheffield_dnase	N/A	N/A	N/A	N/A
1284	1	57.9196	0.981232	Hematopoietic;Primitive;Liver;Epithelial;Endothelial;Stem;Prostate;Bone;Fibrobla	sheffield_dnase	N/A	N/A	N/A	N/A
2494	1	57.9196	0.981327	Hematopoietic	sheffield_dnase	N/A	N/A	N/A	N/A
1443	1	57.9196	0.981354	Epithelial;Fibroblast;Muscle;Hematopoietic;Primitive;Skin;Brain;Endothelial;Cerv	sheffield_dnase	N/A	N/A	N/A	N/A
1429	1	57.9196	0.981493	Complex tissue specific	sheffield_dnase	N/A	N/A	N/A	N/A
233	1	57.9196	0.981808	Mobilised CD34+ cells isolated from the healthly peripheral blood.	codex	Hematopoietic Stem and Progenitor Cells	N/A	TAL1	N/A
2533	1	57.9196	0.982174	Hematopoietic;Colon;Cervix;Liver;Mammary;Skin;Epithelial;Fibroblast	sheffield_dnase	N/A	N/A	N/A	N/A
2529	1	57.9196	0.982355	Hematopoietic	sheffield_dnase	N/A	N/A	N/A	N/A
1981	1	57.9196	0.982477	Ubiquitous	sheffield_dnase	N/A	N/A	N/A	N/A
1916	1	57.9196	0.982724	Epithelial;Brain;Hematopoietic;Skin;Stem;Colon;Cervix;Fibroblast;Endothelial;Liv	sheffield_dnase	N/A	N/A	N/A	N/A
125	1	57.9196	0.982862	cistrome_cistrome UPR9 cells RXR	cistrome_cistrome	UPR9 cells	hematopoietic stem cell	RXR	No treatment
2514	1	57.9196	0.983128	Ubiquitous	sheffield_dnase	N/A	N/A	N/A	N/A
228	1	57.9196	0.983206	Juvenile acute myeloid leukaemia cell line carrying t(8;21) translocation RUNX1-	codex	Leukaemia cell	N/A	LMO2	N/A
2850	1	57.9196	0.983307	Epithelial;Fibroblast;Muscle;Brain;Hematopoietic;Primitive;Stem;Endothelial;Colo	sheffield_dnase	N/A	N/A	N/A	N/A
1408	1	57.9196	0.983506	Brain;Hematopoietic;Primitive;Stem;Liver;Endothelial;Prostate	sheffield_dnase	N/A	N/A	N/A	N/A
2134	1	57.9196	0.983789	Epithelial;Brain;Hematopoietic;Skin;Fibroblast;Stem;Muscle;Colon;Cervix;Liver;En	sheffield_dnase	N/A	N/A	N/A	N/A
2482	1	57.9196	0.983827	Hematopoietic	sheffield_dnase	N/A	N/A	N/A	N/A
2473	1	57.9196	0.98386	Epithelial;Fibroblast;Muscle;Brain;Hematopoietic;Primitive;Skin;Stem;Endothelial	sheffield_dnase	N/A	N/A	N/A	N/A
1406	1	57.9196	0.983972	Primitive;Hematopoietic;Stem;Colon;Liver;Epithelial;Endothelial;Prostate;Brain	sheffield_dnase	N/A	N/A	N/A	N/A
2889	1	57.9196	0.984224	Brain;Hematopoietic;Primitive;Stem;Colon;Cervix;Liver;Epithelial;Endothelial;Mus	sheffield_dnase	N/A	N/A	N/A	N/A
2532	1	57.9196	0.984802	Hematopoietic;Colon;Liver;Epithelial;Endothelial;Prostate;Mammary;Skin;Brain;Fib	sheffield_dnase	N/A	N/A	N/A	N/A
2094	1	57.9196	0.984908	Epithelial;Brain;Skin;Colon;Hematopoietic	sheffield_dnase	N/A	N/A	N/A	N/A
2840	1	57.9196	0.985307	Epithelial;Fibroblast;Muscle;Brain;Hematopoietic;Primitive;Skin;Stem;Endothelial	sheffield_dnase	N/A	N/A	N/A	N/A
110	1	57.9196	0.985349	cistrome_cistrome PR9 cells RARA	cistrome_cistrome	PR9 cells	hematopoietic stem cell	RARA	ZnSO4(4hr)
2779	1	57.9196	0.985404	CD14 specific	sheffield_dnase	N/A	N/A	N/A	N/A
2724	1	57.9196	0.985573	Primitive;Hematopoietic;Stem;Colon;Liver;Epithelial;Endothelial;Prostate;Brain	sheffield_dnase	N/A	N/A	N/A	N/A
2617	1	57.9196	0.985645	Hematopoietic;Brain;Fibroblast;Epithelial;Muscle;Skin	sheffield_dnase	N/A	N/A	N/A	N/A
2535	1	57.9196	0.985668	Muscle;Hematopoietic;Fibroblast;Epithelial;Brain	sheffield_dnase	N/A	N/A	N/A	N/A
2141	1	57.9196	0.98606	Hematopoietic;Stem;Colon;Liver;Epithelial;Endothelial;Brain	sheffield_dnase	N/A	N/A	N/A	N/A
2447	1	57.9196	0.986303	Hematopoietic	sheffield_dnase	N/A	N/A	N/A	N/A
2445	1	57.9196	0.98631	Epithelial;Fibroblast;Muscle;Brain;Hematopoietic;Skin;Stem;Colon;Cervix;Liver;En	sheffield_dnase	N/A	N/A	N/A	N/A
2415	1	57.9196	0.98636	Epithelial;Fibroblast;Brain;Hematopoietic;Primitive;Stem;Muscle;Colon;Cervix;Liv	sheffield_dnase	N/A	N/A	N/A	N/A
1957	1	57.9196	0.986374	Complex tissue specific no SFM	sheffield_dnase	N/A	N/A	N/A	N/A
1335	1	57.9196	0.986731	Complex tissue specific	sheffield_dnase	N/A	N/A	N/A	N/A
2586	1	57.9196	0.986813	Brain;Hematopoietic;Stem;Colon;Cervix;Liver;Epithelial	sheffield_dnase	N/A	N/A	N/A	N/A
2413	1	57.9196	0.986899	Epithelial;Fibroblast;Brain;Hematopoietic;Stem;Endothelial;Muscle;Colon;Cervix;L	sheffield_dnase	N/A	N/A	N/A	N/A
2845	1	57.9196	0.98714	Epithelial;Brain;Hematopoietic;Stem;Fibroblast;Colon;Cervix;Liver;Endothelial;Mu	sheffield_dnase	N/A	N/A	N/A	N/A
2578	1	57.9196	0.987721	Hematopoietic;Skin	sheffield_dnase	N/A	N/A	N/A	N/A
2047	1	57.9196	0.987727	Hematopoietic	sheffield_dnase	N/A	N/A	N/A	N/A
1689	1	57.9196	0.988506	Hematopoietic;Liver;Prostate;Brain	sheffield_dnase	N/A	N/A	N/A	N/A
1686	5	57.8862	0.815921	Fibroblast;Muscle	sheffield_dnase	N/A	N/A	N/A	N/A
2214	16	57.7644	0.663912	Ewing sarcoma	sheffield_dnase	N/A	N/A	N/A	N/A
1434	3	57.6671	0.726753	Fibroblast;Brain;Epithelial;Endothelial;Muscle	sheffield_dnase	N/A	N/A	N/A	N/A
114	3	57.4156	0.803129	cistrome_cistrome T47D ESR1	cistrome_cistrome	T47D	breast	ESR1	EtOH(45min)
1397	2	57.1636	0.810368	Fibroblast;Muscle;Brain;Primitive;Stem;Epithelial;Endothelial;Skin;Bone	sheffield_dnase	N/A	N/A	N/A	N/A
1312	3	56.9199	0.828316	Epithelial;Fibroblast;Muscle;Skin;Brain;Stem;Endothelial;Colon;Cervix;Mammary;Li	sheffield_dnase	N/A	N/A	N/A	N/A
2025	12	56.7055	0.715995	Stem	sheffield_dnase	N/A	N/A	N/A	N/A
2638	7	56.5859	0.779647	Epithelial;Brain;Stem;Fibroblast;Colon;Liver;Muscle;Prostate;Mammary	sheffield_dnase	N/A	N/A	N/A	N/A
2292	11	56.39	0.713437	Stem;Ewing sarcoma	sheffield_dnase	N/A	N/A	N/A	N/A
1380	10	56.2515	0.738704	Brain;Stem	sheffield_dnase	N/A	N/A	N/A	N/A
1666	1	55.988	0.871108	Stem;Brain	sheffield_dnase	N/A	N/A	N/A	N/A
2303	2	55.7962	0.846267	Epithelial;Fibroblast;Brain;Hematopoietic;Primitive;Skin;Stem;Endothelial;Muscle	sheffield_dnase	N/A	N/A	N/A	N/A
2835	5	55.5489	0.766863	Stem;Brain	sheffield_dnase	N/A	N/A	N/A	N/A
1148	2	55.1651	0.777706	Fibroblast;Brain;Muscle;Bone	sheffield_dnase	N/A	N/A	N/A	N/A
1404	10	55.0766	0.694235	BE2_C, SK-N-SH_RA, and Stem	sheffield_dnase	N/A	N/A	N/A	N/A
2644	11	54.98	0.668354	Stem;Colon;Mammary	sheffield_dnase	N/A	N/A	N/A	N/A
2834	11	54.9439	0.691637	Stem and Medullo specific	sheffield_dnase	N/A	N/A	N/A	N/A
322	2	54.8265	0.828859	Mobilised CD34+ cells isolated from the healthly peripheral blood.	codex	Hematopoietic Stem and Progenitor Cells	N/A	CTCF	N/A
2591	2	54.8265	0.829555	Epithelial;Fibroblast;Muscle;Brain;Hematopoietic;Skin;Stem;Endothelial;Colon;Cer	sheffield_dnase	N/A	N/A	N/A	N/A
604	2	54.8265	0.859157	ChIP H1-hESC RXRA	encode_tfbs	H1-hESC	N/A	RXRA	None
2610	2	54.8265	0.88798	Weak lymphoblast specific	sheffield_dnase	N/A	N/A	N/A	N/A
2643	2	54.8265	0.891743	Stem	sheffield_dnase	N/A	N/A	N/A	N/A
135	2	54.8265	0.900367	cistrome_cistrome VCaP Polll	cistrome_cistrome	VCaP	prostate	Polll	EtOH(16hr)
457	2	54.8265	0.907203	ChIP GM12878 EZH2_(39875)	encode_tfbs	GM12878	N/A	EZH2_(39875)	None
2656	2	54.8265	0.924114	Hematopoietic	sheffield_dnase	N/A	N/A	N/A	N/A
2807	2	54.8265	0.933101	Stem;Colon;Hematopoietic	sheffield_dnase	N/A	N/A	N/A	N/A
1601	2	54.8265	0.961685	Hematopoietic;Liver;Epithelial	sheffield_dnase	N/A	N/A	N/A	N/A
2288	2	54.794	0.922682	Stem;Ewing sarcoma	sheffield_dnase	N/A	N/A	N/A	N/A
2875	7	54.7627	0.683387	Brain;Muscle	sheffield_dnase	N/A	N/A	N/A	N/A
2212	2	54.709	0.914891	Fibroblast;Skin;Ewing sarcoma	sheffield_dnase	N/A	N/A	N/A	N/A
1211	7	54.3678	0.753961	Brain;Primitive;Hematopoietic;Stem;Muscle;Fibroblast;Colon;Epithelial;Liver;Endo	sheffield_dnase	N/A	N/A	N/A	N/A
2121	5	54.3566	0.717138	sheffield_dnase	sheffield_dnase	N/A	N/A	N/A	N/A
2323	1	54.2431	0.812209	Brain;Colon;Epithelial;Skin;Fibroblast	sheffield_dnase	N/A	N/A	N/A	N/A
2277	1	54.2431	0.850817	Fibroblast;Endothelial;Epithelial;Muscle;Bone	sheffield_dnase	N/A	N/A	N/A	N/A
2607	4	54.1555	0.781771	Weak stem and HCT-116	sheffield_dnase	N/A	N/A	N/A	N/A
2309	2	54.0075	0.953405	Epithelial;Fibroblast;Muscle;Brain;Skin;Stem;Endothelial;Colon;Cervix;Liver;Pros	sheffield_dnase	N/A	N/A	N/A	N/A
2161	14	53.9929	0.674664	Stem	sheffield_dnase	N/A	N/A	N/A	N/A
1823	6	53.8705	0.832804	Brain;Hematopoietic;Stem;Colon;Epithelial	sheffield_dnase	N/A	N/A	N/A	N/A
1579	2	53.8607	0.745196	Fibroblast;Muscle;Skin;Brain;Epithelial;Endothelial	sheffield_dnase	N/A	N/A	N/A	N/A
2520	14	53.1519	0.654811	Stem;Colon;Liver;Hematopoietic	sheffield_dnase	N/A	N/A	N/A	N/A
1154	9	53.0099	0.736925	Brain;Stem;Epithelial	sheffield_dnase	N/A	N/A	N/A	N/A
2621	2	52.9882	0.757415	Brain;Hematopoietic;Epithelial	sheffield_dnase	N/A	N/A	N/A	N/A
1291	2	52.9882	0.831532	Epithelial;Brain;Primitive;Hematopoietic;Stem;Fibroblast;Colon;Liver;Endothelial	sheffield_dnase	N/A	N/A	N/A	N/A
262	5	52.8071	0.768817	codex Embryonic Stem Cell SOX2	codex	Embryonic Stem Cell	N/A	SOX2	N/A
1143	15	52.7902	0.781103	EwS-specific DHSs	EwS-specific DHSs	N/A	N/A	N/A	N/A
2384	1	52.7261	0.927139	Epithelial;Fibroblast;Muscle;Brain;Hematopoietic;Skin;Stem;Endothelial;Colon;Cer	sheffield_dnase	N/A	N/A	N/A	N/A
1268	5	52.3584	0.841353	Epithelial;Fibroblast;Muscle;Brain;Primitive;Hematopoietic;Skin;Stem;Endothelial	sheffield_dnase	N/A	N/A	N/A	N/A
410	7	52.3517	0.702284	codex Embryonic Stem Cell TP53	codex	Embryonic Stem Cell	N/A	TP53	N/A
2721	9	52.3138	0.728858	Stem;Brain	sheffield_dnase	N/A	N/A	N/A	N/A
2371	24	52.2632	0.534322	Weak Ewing sarcoma	sheffield_dnase	N/A	N/A	N/A	N/A
220	15	52.1773	0.705734	cistrome_epigenome metastatic prostate cancer tissue H3K27me3	cistrome_epigenome	metastatic prostate cancer tissue	prostate	H3K27me3	No treatment
1192	2	52.1344	0.764876	Fibroblast;Muscle;Primitive;Skin;Brain;Epithelial;Endothelial;Bone;Liver	sheffield_dnase	N/A	N/A	N/A	N/A
1501	4	52.0022	0.797163	Muscle;Brain	sheffield_dnase	N/A	N/A	N/A	N/A
2523	9	51.7688	0.85439	sheffield_dnase	sheffield_dnase	N/A	N/A	N/A	N/A
2137	1	51.7333	0.783118	Liver;Prostate	sheffield_dnase	N/A	N/A	N/A	N/A
2139	1	51.7333	0.793654	Epithelial;Mammary;Skin	sheffield_dnase	N/A	N/A	N/A	N/A
2566	1	51.7333	0.810598	Primitive;Hematopoietic;Stem;Liver;Prostate;Brain	sheffield_dnase	N/A	N/A	N/A	N/A
1339	1	51.7333	0.848066	Primitive;Epithelial;Skin	sheffield_dnase	N/A	N/A	N/A	N/A
1419	1	51.7333	0.864423	Fibroblast;Primitive;Brain;Colon;Epithelial;Muscle;Skin;Bone;Liver	sheffield_dnase	N/A	N/A	N/A	N/A
2811	1	51.7333	0.868251	Brain;Hematopoietic	sheffield_dnase	N/A	N/A	N/A	N/A
1881	1	51.7333	0.870737	Epithelial;Primitive;Brain;Colon;Cervix;Muscle;Mammary;Skin	sheffield_dnase	N/A	N/A	N/A	N/A
2266	1	51.7333	0.880384	Prostate;Mammary	sheffield_dnase	N/A	N/A	N/A	N/A
2335	1	51.7333	0.89616	Epithelial;Fibroblast;Muscle;Brain;Hematopoietic;Skin;Stem;Endothelial;Colon;Cer	sheffield_dnase	N/A	N/A	N/A	N/A
1298	1	51.7333	0.900564	Brain;Primitive;Hematopoietic;Stem;Liver;Epithelial;Endothelial;Prostate;Muscle;	sheffield_dnase	N/A	N/A	N/A	N/A
2518	1	51.7333	0.901454	Brain;Hematopoietic;Stem;Colon;Liver;Endothelial;Prostate	sheffield_dnase	N/A	N/A	N/A	N/A
1297	1	51.7333	0.90518	Primitive	sheffield_dnase	N/A	N/A	N/A	N/A
1376	1	51.7333	0.90732	Epithelial;Brain;Hematopoietic;Stem;Fibroblast;Colon;Cervix;Liver;Endothelial;Pr	sheffield_dnase	N/A	N/A	N/A	N/A
2921	1	51.7333	0.917591	Epithelial;Brain;Hematopoietic;Stem;Colon;Cervix;Liver;Endothelial;Mammary	sheffield_dnase	N/A	N/A	N/A	N/A
2585	1	51.7333	0.918027	Hematopoietic	sheffield_dnase	N/A	N/A	N/A	N/A
2605	1	51.7333	0.941146	Hematopoietic;Stem;Liver;Brain	sheffield_dnase	N/A	N/A	N/A	N/A
2429	8	51.7165	0.667872	Stem	sheffield_dnase	N/A	N/A	N/A	N/A
2067	1	51.6684	0.89707	Epithelial;Fibroblast;Muscle;Brain;Skin;Stem;Endothelial;Colon;Cervix;Liver;Pros	sheffield_dnase	N/A	N/A	N/A	N/A
2255	1	51.6684	0.898104	Epithelial;Muscle;Brain;Skin;Fibroblast;Hematopoietic;Colon;Cervix;Endothelial;P	sheffield_dnase	N/A	N/A	N/A	N/A
2506	7	51.567	0.785625	Epithelial;Brain;Hematopoietic;Skin;Stem;Fibroblast;Muscle;Colon;Cervix;Liver;En	sheffield_dnase	N/A	N/A	N/A	N/A
2400	6	51.4713	0.766261	Epithelial;Fibroblast;Muscle;Brain;Hematopoietic;Skin;Stem;Colon;Cervix;Endothel	sheffield_dnase	N/A	N/A	N/A	N/A
1031	16	51.4494	0.643821	ChIP NT2-D1 SUZ12	encode_tfbs	NT2-D1	N/A	SUZ12	None
2628	17	51.3484	0.656814	Stem	sheffield_dnase	N/A	N/A	N/A	N/A
2396	8	51.3473	0.636839	Stem	sheffield_dnase	N/A	N/A	N/A	N/A
1623	12	51.2555	0.73594	Epithelial;Fibroblast;Brain;Hematopoietic;Stem;Endothelial;Muscle;Colon;Cervix;L	sheffield_dnase	N/A	N/A	N/A	N/A
2279	7	51.167	0.757517	Fibroblast	sheffield_dnase	N/A	N/A	N/A	N/A
2211	4	51.0853	0.838229	Ewing sarcoma;Skin;Endothelial;Primitive	sheffield_dnase	N/A	N/A	N/A	N/A
370	14	51.044	0.689684	K562 erythrocytic leukaemia cells (ATCC CCL-243) were grown according to standar	codex	Embryonic Stem Cell	N/A	EZH2	N/A
1739	4	50.9869	0.740545	Colon;Epithelial;Skin	sheffield_dnase	N/A	N/A	N/A	N/A
1467	8	50.9539	0.732521	Brain;Muscle	sheffield_dnase	N/A	N/A	N/A	N/A
2368	16	50.8357	0.744815	Melanocyte, Colo829, and Ewing sarcoma	sheffield_dnase	N/A	N/A	N/A	N/A
1147	2	50.83	0.815572	Fibroblast;Brain;Primitive;Hematopoietic;Stem;Epithelial;Muscle;Liver;Endothelia	sheffield_dnase	N/A	N/A	N/A	N/A
2478	21	50.7826	0.566723	Stem	sheffield_dnase	N/A	N/A	N/A	N/A
19	12	50.6918	0.765272	cistrome_cistrome ECC-1 ESR1	cistrome_cistrome	ECC-1	uterus	ESR1	EtOH(45min)
2601	14	50.4735	0.670031	Stem	sheffield_dnase	N/A	N/A	N/A	N/A
471	7	50.2499	0.740304	ChIP HSMM EZH2_(39875)	encode_tfbs	HSMM	N/A	EZH2_(39875)	None
2253	23	50.2231	0.577325	Brain;Muscle	sheffield_dnase	N/A	N/A	N/A	N/A
467	14	50.1735	0.685709	ChIP HepG2 EZH2_(39875)	encode_tfbs	HepG2	N/A	EZH2_(39875)	None
1182	20	49.9628	0.607842	Stem	sheffield_dnase	N/A	N/A	N/A	N/A
38	3	49.9016	0.813521	cistrome_cistrome LnCaP PolII	cistrome_cistrome	LnCaP	prostate	PolII	R1881(16hr)
475	20	49.8263	0.616366	ChIP HUVEC EZH2_(39875)	encode_tfbs	HUVEC	N/A	EZH2_(39875)	None
552	16	49.8143	0.70315	ChIP GM12878 NRSF	encode_tfbs	GM12878	N/A	NRSF	None
2269	6	49.6804	0.767566	Epithelial;Brain;Stem;Colon;Cervix;Liver;Hematopoietic;Prostate;Mammary	sheffield_dnase	N/A	N/A	N/A	N/A
651	12	49.677	0.726953	ChIP HepG2 SP2_(SC-643)	encode_tfbs	HepG2	N/A	SP2_(SC-643)	None
469	20	49.5825	0.632001	ChIP HMEC EZH2_(39875)	encode_tfbs	HMEC	N/A	EZH2_(39875)	None
2026	15	49.5752	0.641786	Fibroblast;Hematopoietic;Brain;Stem;Epithelial;Endothelial;Muscle;Colon;Cervix;L	sheffield_dnase	N/A	N/A	N/A	N/A
202	25	49.5298	0.543152	cistrome_epigenome UPR9 cells H3K27me3	cistrome_epigenome	UPR9 cells	hematopoietic stem cell	H3K27me3	No treatment
594	5	49.4916	0.830513	ChIP H1-hESC GABP	encode_tfbs	H1-hESC	N/A	GABP	None
2276	16	49.4528	0.62224	Fibroblast;Muscle;Skin	sheffield_dnase	N/A	N/A	N/A	N/A
1283	10	49.3845	0.68373	Brain;Prostate	sheffield_dnase	N/A	N/A	N/A	N/A
1749	3	49.3515	0.792233	Fibroblast;Brain;Epithelial;Endothelial;Muscle;Bone	sheffield_dnase	N/A	N/A	N/A	N/A
2122	2	49.3243	0.806456	Hematopoietic;Brain	sheffield_dnase	N/A	N/A	N/A	N/A
2372	14	49.3229	0.776917	Ewing sarcoma	sheffield_dnase	N/A	N/A	N/A	N/A
2016	12	49.2621	0.704061	Epithelial;Brain;Hematopoietic;Stem;Colon;Endothelial;Liver	sheffield_dnase	N/A	N/A	N/A	N/A
2837	9	49.2101	0.758484	Brain	sheffield_dnase	N/A	N/A	N/A	N/A
1080	27	49.0842	0.526487	ChIP MCF-7 CTCF	encode_tfbs	MCF-7	N/A	CTCF	estrogen
2761	7	48.9453	0.750769	Liver	sheffield_dnase	N/A	N/A	N/A	N/A
2480	12	48.8315	0.685262	Epithelial;Fibroblast;Muscle;Primitive;Hematopoietic;Skin;Brain;Stem;Endothelial	sheffield_dnase	N/A	N/A	N/A	N/A
460	17	48.7574	0.620121	ChIP H1-hESC EZH2_(39875)	encode_tfbs	H1-hESC	N/A	EZH2_(39875)	None
1568	2	48.7027	0.814497	Fibroblast;Brain;Epithelial;Endothelial;Muscle;Bone	sheffield_dnase	N/A	N/A	N/A	N/A
2853	3	48.6761	0.834648	Liver;Brain	sheffield_dnase	N/A	N/A	N/A	N/A
368	23	48.6278	0.577593	K562 erythrocytic leukaemia cells (ATCC CCL-243) were grown according to standar	codex	Erythrocytic leukaemia cells	N/A	SUZ12	N/A
1247	3	48.6267	0.754691	Complex tissue specific	sheffield_dnase	N/A	N/A	N/A	N/A
1280	21	48.5572	0.575853	Brain;Stem	sheffield_dnase	N/A	N/A	N/A	N/A
1150	26	48.498	0.524904	Brain	sheffield_dnase	N/A	N/A	N/A	N/A
1255	4	48.4971	0.797881	Brain	sheffield_dnase	N/A	N/A	N/A	N/A
2959	3	48.4819	0.83909	Brain;Primitive;Hematopoietic;Stem;Liver;Epithelial;Endothelial;Prostate;Mammary	sheffield_dnase	N/A	N/A	N/A	N/A
1861	6	48.4014	0.761111	Weak HFF	sheffield_dnase	N/A	N/A	N/A	N/A
2606	4	48.3613	0.846974	Primitive;Stem;Liver	sheffield_dnase	N/A	N/A	N/A	N/A
494	26	48.2434	0.595377	ChIP NHEK EZH2_(39875)	encode_tfbs	NHEK	N/A	EZH2_(39875)	None
1426	9	48.2071	0.743275	Primitive	sheffield_dnase	N/A	N/A	N/A	N/A
712	10	47.9841	0.686518	ChIP SK-N-SH NRSF	encode_tfbs	SK-N-SH	N/A	NRSF	None
2073	5	47.9481	0.817115	Brain;Stem;Epithelial	sheffield_dnase	N/A	N/A	N/A	N/A
2796	5	47.9293	0.742212	Muscle;Brain	sheffield_dnase	N/A	N/A	N/A	N/A
1781	3	47.9002	0.847349	Epithelial;Brain;Colon;Cervix;Skin;Liver	sheffield_dnase	N/A	N/A	N/A	N/A
809	28	47.8816	0.542752	ChIP H1-hESC Rad21	encode_tfbs	H1-hESC	N/A	Rad21	None
1452	6	47.8654	0.749886	Brain;Mammary	sheffield_dnase	N/A	N/A	N/A	N/A
1193	3	47.8453	0.769397	Brain;Epithelial	sheffield_dnase	N/A	N/A	N/A	N/A
79	19	47.8275	0.58497	cistrome_cistrome MCF-7 RAD21	cistrome_cistrome	MCF-7	breast	RAD21	E2(45min)
2170	13	47.8198	0.755403	Fibroblast;Muscle	sheffield_dnase	N/A	N/A	N/A	N/A
2481	3	47.8178	0.73712	Fibroblast;Muscle;Brain;Endothelial;Bone	sheffield_dnase	N/A	N/A	N/A	N/A
709	12	47.7986	0.759727	ChIP SK-N-MC FOXP2	encode_tfbs	SK-N-MC	N/A	FOXP2	None
1235	25	47.7793	0.58479	Stem;Colon;Liver	sheffield_dnase	N/A	N/A	N/A	N/A
1141	28	47.7714	0.555112	ChIP WERI-Rb-1 CTCF	encode_tfbs	WERI-Rb-1	N/A	CTCF	None
603	25	47.7566	0.546097	ChIP H1-hESC Rad21	encode_tfbs	H1-hESC	N/A	Rad21	None
1133	25	47.7224	0.553323	ChIP MCF-7 CTCF	encode_tfbs	MCF-7	N/A	CTCF	None
42	24	47.703	0.553584	cistrome_cistrome MCF-7 CTCF	cistrome_cistrome	MCF-7	breast	CTCF	Tam(45min)
1552	20	47.6994	0.617744	BE2_C and Stem	sheffield_dnase	N/A	N/A	N/A	N/A
1118	24	47.6589	0.56256	ChIP HEK293 CTCF	encode_tfbs	HEK293	N/A	CTCF	None
1149	22	47.6118	0.605199	Brain	sheffield_dnase	N/A	N/A	N/A	N/A
473	19	47.5998	0.653616	ChIP HSMMtube EZH2_(39875)	encode_tfbs	HSMMtube	N/A	EZH2_(39875)	None
2078	6	47.5778	0.731456	Epithelial	sheffield_dnase	N/A	N/A	N/A	N/A
1598	3	47.5697	0.823272	Brain;Skin	sheffield_dnase	N/A	N/A	N/A	N/A
2289	3	47.4724	0.898376	Skin;Endothelial;Primitive;Ewing sarcoma	sheffield_dnase	N/A	N/A	N/A	N/A
490	27	47.4469	0.602677	ChIP NH-A EZH2_(39875)	encode_tfbs	NH-A	N/A	EZH2_(39875)	None
28	17	47.4013	0.608957	cistrome_cistrome Ishikawa ESR1	cistrome_cistrome	Ishikawa	uterus	ESR1	E2(45min)
353	21	47.3997	0.612919	K562 erythrocytic leukaemia cells (ATCC CCL-243) were grown according to standar	codex	Erythrocytic leukaemia cells	N/A	CREBBP	N/A
1257	4	47.3432	0.816421	Primitive;Hematopoietic;Stem;Liver;Endothelial;Prostate;Bone;Brain	sheffield_dnase	N/A	N/A	N/A	N/A
3012	5	47.3416	0.742879	UCSC Vista enhancers	ucsc_features	N/A	N/A	N/A	N/A
2799	27	47.3383	0.493027	Brain	sheffield_dnase	N/A	N/A	N/A	N/A
1246	3	47.2819	0.895085	Epithelial;Colon;Liver	sheffield_dnase	N/A	N/A	N/A	N/A
1500	26	47.2439	0.548526	Brain	sheffield_dnase	N/A	N/A	N/A	N/A
2037	21	47.185	0.595103	Stem	sheffield_dnase	N/A	N/A	N/A	N/A
2375	14	47.1421	0.693399	Prostate	sheffield_dnase	N/A	N/A	N/A	N/A
401	8	47.0641	0.774582	ChIP-seq_ZNF143_FLP143HA_T0. cell line specificity: HEK293-T-Rex inducible cell	codex	Embryonic kidney cells	N/A	ZNF143	N/A
348	4	47.041	0.861841	K562 erythrocytic leukaemia cells (ATCC CCL-243) were grown according to standar	codex	Erythrocytic leukaemia cells	N/A	CBX8	N/A
347	4	47.041	0.878177	K562 erythrocytic leukaemia cells (ATCC CCL-243) were grown according to standar	codex	Erythrocytic leukaemia cells	N/A	CBX2	N/A
1305	3	47.0296	0.764807	Brain;Fibroblast	sheffield_dnase	N/A	N/A	N/A	N/A
1123	11	47.0065	0.753349	ChIP HL-60 CTCF	encode_tfbs	HL-60	N/A	CTCF	None
18	11	46.9943	0.682532	cistrome_cistrome ECC-1 ESR1	cistrome_cistrome	ECC-1	uterus	ESR1	E2(45min)
721	15	46.9672	0.64048	ChIP T-47D CTCF_(SC-5916)	encode_tfbs	T-47D	N/A	CTCF_(SC-5916)	DMSO_0.02pct
127	3	46.951	0.827934	cistrome_cistrome VCaP AR	cistrome_cistrome	VCaP	prostate	AR	EtOH(16hr)
1084	26	46.9493	0.519115	ChIP MCF-7 CTCF	encode_tfbs	MCF-7	N/A	CTCF	vehicle
2089	16	46.9128	0.68555	Stem and Jurkat	sheffield_dnase	N/A	N/A	N/A	N/A
1617	7	46.895	0.751421	Weak Ostoblast	sheffield_dnase	N/A	N/A	N/A	N/A
2958	20	46.8919	0.612954	Brain	sheffield_dnase	N/A	N/A	N/A	N/A
2001	7	46.8703	0.738986	Brain;Fibroblast;Epithelial	sheffield_dnase	N/A	N/A	N/A	N/A
1061	18	46.8549	0.625136	ChIP H1-hESC c-Myc	encode_tfbs	H1-hESC	N/A	c-Myc	None
716	18	46.851	0.631783	ChIP SK-N-SH_RA CTCF	encode_tfbs	SK-N-SH_RA	N/A	CTCF	None
459	28	46.8469	0.553009	ChIP H1-hESC CTCF	encode_tfbs	H1-hESC	N/A	CTCF	None
385	25	46.7607	0.576929	codex Embryonic Stem Cell SMC1A	codex	Embryonic Stem Cell	N/A	SMC1A	N/A
2218	18	46.7512	0.66912	Prostate Cancer	sheffield_dnase	N/A	N/A	N/A	N/A
29	16	46.6882	0.670472	cistrome_cistrome Ishikawa ESR1	cistrome_cistrome	Ishikawa	uterus	ESR1	EtOH(45min)
1278	27	46.6852	0.540281	Brain	sheffield_dnase	N/A	N/A	N/A	N/A
157	28	46.6399	0.556153	cistrome_epigenome LnCaP H3K27me3	cistrome_epigenome	LnCaP	prostate	H3K27me3	EtOH(16hr)
2393	9	46.622	0.77795	Epithelial;Fibroblast;Brain;Hematopoietic;Primitive;Skin;Stem;Endothelial;Muscle	sheffield_dnase	N/A	N/A	N/A	N/A
591	29	46.5848	0.521156	ChIP H1-hESC CTCF_(SC-5916)	encode_tfbs	H1-hESC	N/A	CTCF_(SC-5916)	None
2008	21	46.5754	0.586733	sheffield_dnase	sheffield_dnase	N/A	N/A	N/A	N/A
1610	21	46.566	0.635313	Muscle;Brain	sheffield_dnase	N/A	N/A	N/A	N/A
728	10	46.4573	0.759033	ChIP U87 NRSF	encode_tfbs	U87	N/A	NRSF	None
1326	16	46.4371	0.691875	Stem;Colon;Liver	sheffield_dnase	N/A	N/A	N/A	N/A
158	29	46.4284	0.52924	cistrome_epigenome LnCaP H3K27me3	cistrome_epigenome	LnCaP	prostate	H3K27me3	R1881(16hr)
2685	8	46.4245	0.73129	Liver;Brain	sheffield_dnase	N/A	N/A	N/A	N/A
2216	21	46.4242	0.606004	Prostate and Breast Cancer	sheffield_dnase	N/A	N/A	N/A	N/A
2915	12	46.3737	0.689608	Epithelial;Brain;Hematopoietic;Stem;Colon;Liver;Mammary	sheffield_dnase	N/A	N/A	N/A	N/A
1612	9	46.3364	0.762466	Epithelial;Brain;Hematopoietic;Stem;Colon;Cervix;Liver;Endothelial;Mammary;Muscl	sheffield_dnase	N/A	N/A	N/A	N/A
621	20	46.3193	0.665858	ChIP HeLa-S3 NRSF	encode_tfbs	HeLa-S3	N/A	NRSF	None
2438	29	46.2776	0.502235	Stem	sheffield_dnase	N/A	N/A	N/A	N/A
1290	1	46.27	0.876152	Fibroblast;Brain;Primitive;Stem;Epithelial;Muscle;Liver;Endothelial;Skin;Bone	sheffield_dnase	N/A	N/A	N/A	N/A
2526	13	46.2644	0.646791	Stem;Liver	sheffield_dnase	N/A	N/A	N/A	N/A
2237	9	46.2327	0.710621	Liver;Brain	sheffield_dnase	N/A	N/A	N/A	N/A
814	8	46.1658	0.778345	ChIP H1-hESC USF2	encode_tfbs	H1-hESC	N/A	USF2	None
1480	2	46.159	0.790295	Fibroblast	sheffield_dnase	N/A	N/A	N/A	N/A
1340	9	46.151	0.714101	Primitive;Hematopoietic;Endothelial	sheffield_dnase	N/A	N/A	N/A	N/A
2035	23	46.1494	0.589064	Skin	sheffield_dnase	N/A	N/A	N/A	N/A
2646	7	46.1414	0.742117	Weak stem plus others	sheffield_dnase	N/A	N/A	N/A	N/A
2521	30	46.0934	0.505939	sheffield_dnase	sheffield_dnase	N/A	N/A	N/A	N/A
2684	18	46.0856	0.669259	SK-N-SH_RA and Medullo specific	sheffield_dnase	N/A	N/A	N/A	N/A
129	22	46.0638	0.578943	cistrome_cistrome VCaP AR	cistrome_cistrome	VCaP	prostate	AR	R1881(16hr)
1618	14	46.0137	0.659825	Bone	sheffield_dnase	N/A	N/A	N/A	N/A
2110	25	46.0073	0.581877	Epithelial	sheffield_dnase	N/A	N/A	N/A	N/A
1660	23	45.9686	0.592126	Stem	sheffield_dnase	N/A	N/A	N/A	N/A
2517	2	45.8925	0.812145	Brain;Stem	sheffield_dnase	N/A	N/A	N/A	N/A
2838	3	45.8784	0.809378	Epithelial;Brain;Colon;Cervix;Liver;Hematopoietic;Mammary	sheffield_dnase	N/A	N/A	N/A	N/A
175	25	45.8231	0.562287	cistrome_epigenome MCF-7 H3K27me3	cistrome_epigenome	MCF-7	breast	H3K27me3	DMSO(3hr)
2549	16	45.807	0.686084	Epithelial;Fibroblast;Muscle;Brain;Hematopoietic;Skin;Stem;Endothelial;Colon;Cer	sheffield_dnase	N/A	N/A	N/A	N/A
33	11	45.8029	0.705212	cistrome_cistrome LnCaP AR	cistrome_cistrome	LnCaP	prostate	AR	EtOH(16hr)
2045	1	45.672	0.777257	Hematopoietic	sheffield_dnase	N/A	N/A	N/A	N/A
2232	1	45.672	0.875075	Epithelial;Skin	sheffield_dnase	N/A	N/A	N/A	N/A
2356	1	45.672	0.900583	Brain;Epithelial;Skin;Fibroblast	sheffield_dnase	N/A	N/A	N/A	N/A
3005	13	45.6148	0.752207	UCSC LaminB1 Lads	ucsc_features	N/A	N/A	N/A	N/A
706	24	45.6091	0.564272	ChIP PFSK-1 NRSF	encode_tfbs	PFSK-1	N/A	NRSF	None
812	26	45.5624	0.574772	ChIP H1-hESC SUZ12	encode_tfbs	H1-hESC	N/A	SUZ12	None
2144	4	45.5589	0.743964	Epithelial;Skin	sheffield_dnase	N/A	N/A	N/A	N/A
2435	21	45.529	0.639973	Stem	sheffield_dnase	N/A	N/A	N/A	N/A
1194	6	45.5091	0.755154	Weak SK-N-SH_RA specific	sheffield_dnase	N/A	N/A	N/A	N/A
1821	19	45.4849	0.677976	sheffield_dnase	sheffield_dnase	N/A	N/A	N/A	N/A
131	6	45.4455	0.776206	cistrome_cistrome VCaP ERG+AR	cistrome_cistrome	VCaP	prostate	ERG+AR	regular medium
1409	7	45.4318	0.765037	Hematopoietic	sheffield_dnase	N/A	N/A	N/A	N/A
1239	8	45.421	0.713375	Brain	sheffield_dnase	N/A	N/A	N/A	N/A
1197	23	45.3662	0.583562	Stem and SK-N-SH_RA	sheffield_dnase	N/A	N/A	N/A	N/A
2798	23	45.3524	0.565726	Stem;Brain	sheffield_dnase	N/A	N/A	N/A	N/A
1368	26	45.2929	0.55346	SK-N-SH_RA	sheffield_dnase	N/A	N/A	N/A	N/A
2007	20	45.2125	0.635932	sheffield_dnase	sheffield_dnase	N/A	N/A	N/A	N/A
1062	28	45.2051	0.547965	ChIP H1-hESC CTCF	encode_tfbs	H1-hESC	N/A	CTCF	None
1613	21	45.2031	0.605411	Muscle	sheffield_dnase	N/A	N/A	N/A	N/A
2983	19	45.1928	0.658123	sheffield_dnase	sheffield_dnase	N/A	N/A	N/A	N/A
1120	26	45.1882	0.546692	ChIP HepG2 CTCF	encode_tfbs	HepG2	N/A	CTCF	None
1051	28	45.1754	0.542756	ChIP Gliobla CTCF	encode_tfbs	Gliobla	N/A	CTCF	None
2173	24	45.1571	0.613165	Weak A549	sheffield_dnase	N/A	N/A	N/A	N/A
54	3	45.146	0.865404	cistrome_cistrome MCF-7 ESR1	cistrome_cistrome	MCF-7	breast	ESR1	EtOH(45min)
711	15	45.0741	0.687592	ChIP SK-N-SH NRSF	encode_tfbs	SK-N-SH	N/A	NRSF	None
1216	19	44.98	0.691022	Weak	sheffield_dnase	N/A	N/A	N/A	N/A
2913	20	44.9683	0.597442	Brain	sheffield_dnase	N/A	N/A	N/A	N/A
1615	6	44.9427	0.777577	Fibroblast;Muscle;Bone	sheffield_dnase	N/A	N/A	N/A	N/A
383	15	44.9347	0.64538	codex Embryonic Stem Cell SMAD3	codex	Embryonic Stem Cell	N/A	SMAD3	N/A
2874	24	44.9346	0.634521	Medullo specific	sheffield_dnase	N/A	N/A	N/A	N/A
1541	2	44.8984	0.907679	Fibroblast;Muscle;Brain;Epithelial;Endothelial;Skin	sheffield_dnase	N/A	N/A	N/A	N/A
1939	9	44.8856	0.769371	sheffield_dnase	sheffield_dnase	N/A	N/A	N/A	N/A
464	30	44.8609	0.546168	ChIP HeLa-S3 EZH2_(39875)	encode_tfbs	HeLa-S3	N/A	EZH2_(39875)	None
1134	17	44.8341	0.614781	ChIP NB4 CTCF	encode_tfbs	NB4	N/A	CTCF	None
21	25	44.8042	0.515991	cistrome_cistrome HepG2 liver cells CTCF	cistrome_cistrome	HepG2 liver cells	liver	CTCF	No treatment
647	30	44.7799	0.518222	ChIP HepG2 Rad21	encode_tfbs	HepG2	N/A	Rad21	None
2086	7	44.7781	0.788308	Jurkat	sheffield_dnase	N/A	N/A	N/A	N/A
176	24	44.7777	0.578724	cistrome_epigenome MCF-7 H3K27me3	cistrome_epigenome	MCF-7	breast	H3K27me3	E2(3hr)
718	18	44.775	0.641438	ChIP SK-N-SH_RA Rad21	encode_tfbs	SK-N-SH_RA	N/A	Rad21	None
1209	2	44.7288	0.82747	Epithelial;Fibroblast;Brain;Hematopoietic;Primitive;Stem;Endothelial;Muscle;Colo	sheffield_dnase	N/A	N/A	N/A	N/A
2975	2	44.7288	0.841	Brain;Primitive;Hematopoietic;Stem;Muscle;Fibroblast;Colon;Liver;Epithelial;Endo	sheffield_dnase	N/A	N/A	N/A	N/A
1171	2	44.7288	0.871252	Primitive;Hematopoietic;Liver;Muscle;Bone	sheffield_dnase	N/A	N/A	N/A	N/A
2278	3	44.7147	0.801248	Fibroblast	sheffield_dnase	N/A	N/A	N/A	N/A
1040	8	44.7103	0.742897	ChIP SH-SY5Y GATA3_(SC-269)	encode_tfbs	SH-SY5Y	N/A	GATA3_(SC-269)	None
628	30	44.6794	0.528919	ChIP HepG2 CTCF_(SC-5916)	encode_tfbs	HepG2	N/A	CTCF_(SC-5916)	None
492	21	44.6292	0.629156	ChIP NHDF-Ad EZH2_(39875)	encode_tfbs	NHDF-Ad	N/A	EZH2_(39875)	None
2099	2	44.5598	0.870488	Epithelial;Cervix	sheffield_dnase	N/A	N/A	N/A	N/A
499	2	44.5598	0.875685	ChIP A549 ATF3	encode_tfbs	A549	N/A	ATF3	EtOH_0.02pct
500	2	44.5598	0.87607	ChIP A549 BCL3	encode_tfbs	A549	N/A	BCL3	EtOH_0.02pct
2058	2	44.5598	0.885855	Epithelial	sheffield_dnase	N/A	N/A	N/A	N/A
509	2	44.5598	0.886372	ChIP A549 GR	encode_tfbs	A549	N/A	GR	DEX_500pM
2133	2	44.5598	0.8916	Epithelial;Colon;Cervix	sheffield_dnase	N/A	N/A	N/A	N/A
13	2	44.5598	0.894156	cistrome_cistrome Caco-2(differentiated) GATA6	cistrome_cistrome	Caco-2(differentiated)	intestine	GATA6	No treatment
867	2	44.5598	0.89448	ChIP HeLa-S3 TCF7L2	encode_tfbs	HeLa-S3	N/A	TCF7L2	None
872	2	44.5598	0.895091	ChIP HeLa-S3 ZKSCAN1_(HPA006672)	encode_tfbs	HeLa-S3	N/A	ZKSCAN1_(HPA006672)	None
1958	2	44.5598	0.895811	Epithelial;Brain;Colon;Cervix;Skin	sheffield_dnase	N/A	N/A	N/A	N/A
1753	2	44.5598	0.895891	Epithelial;Cervix;Liver	sheffield_dnase	N/A	N/A	N/A	N/A
2217	2	44.5598	0.898514	Endothelial;Prostate	sheffield_dnase	N/A	N/A	N/A	N/A
1177	2	44.5598	0.899024	Epithelial;Muscle;Skin;Brain;Endothelial;Fibroblast;Colon;Cervix;Primitive	sheffield_dnase	N/A	N/A	N/A	N/A
2784	2	44.5598	0.89969	Muscle;Epithelial	sheffield_dnase	N/A	N/A	N/A	N/A
2361	2	44.5598	0.899694	Epithelial	sheffield_dnase	N/A	N/A	N/A	N/A
1842	2	44.5598	0.900574	Cervix	sheffield_dnase	N/A	N/A	N/A	N/A
1649	2	44.5598	0.901146	Epithelial;Muscle;Skin;Brain;Fibroblast;Colon;Cervix;Liver;Endothelial;Mammary	sheffield_dnase	N/A	N/A	N/A	N/A
746	2	44.5598	0.9049	ChIP GM12878 EBF1_(SC-137065)	encode_tfbs	GM12878	N/A	EBF1_(SC-137065)	None
892	2	44.5598	0.910433	ChIP HepG2 MafK_(SC-477)	encode_tfbs	HepG2	N/A	MafK_(SC-477)	None
1795	2	44.5598	0.910461	HeLa	sheffield_dnase	N/A	N/A	N/A	N/A
1843	2	44.5598	0.912263	Epithelial;Cervix;Prostate;Mammary	sheffield_dnase	N/A	N/A	N/A	N/A
1983	2	44.5598	0.913822	Complex tissue specific	sheffield_dnase	N/A	N/A	N/A	N/A
1868	2	44.5598	0.917159	Skin;Liver	sheffield_dnase	N/A	N/A	N/A	N/A
890	2	44.5598	0.921429	ChIP HepG2 MafF_(M8194)	encode_tfbs	HepG2	N/A	MafF_(M8194)	None
887	2	44.5598	0.931204	ChIP HepG2 HSF1	encode_tfbs	HepG2	N/A	HSF1	forskolin
344	2	44.5598	0.931488	Macrophages were derived from peripheral blood monocytes by incubation with huma	codex	Macrophage	N/A	SPI1	N/A
2922	2	44.5598	0.934396	Epithelial;Fibroblast;Muscle;Skin;Stem;Endothelial;Cervix;Liver;Hematopoietic;Ma	sheffield_dnase	N/A	N/A	N/A	N/A
1156	2	44.5598	0.936125	Liver	sheffield_dnase	N/A	N/A	N/A	N/A
769	2	44.5598	0.936803	ChIP GM12878 STAT3	encode_tfbs	GM12878	N/A	STAT3	None
1064	2	44.5598	0.937181	ChIP HeLa-S3 c-Myc	encode_tfbs	HeLa-S3	N/A	c-Myc	None
826	2	44.5598	0.938202	ChIP HeLa-S3 BAF170	encode_tfbs	HeLa-S3	N/A	BAF170	None
536	2	44.5598	0.938543	ChIP GM12878 BCL11A	encode_tfbs	GM12878	N/A	BCL11A	None
2740	2	44.5598	0.939848	Hematopoietic	sheffield_dnase	N/A	N/A	N/A	N/A
2483	2	44.5598	0.943947	Hematopoietic	sheffield_dnase	N/A	N/A	N/A	N/A
1442	2	44.5598	0.945574	Epithelial;Fibroblast;Muscle;Primitive;Skin;Brain;Endothelial;Cervix;Liver;Mamma	sheffield_dnase	N/A	N/A	N/A	N/A
2613	2	44.5598	0.950217	Weak lymphoblast specific	sheffield_dnase	N/A	N/A	N/A	N/A
748	2	44.5598	0.951619	ChIP GM12878 IKZF1_(IkN)_(UCLA)	encode_tfbs	GM12878	N/A	IKZF1_(IkN)_(UCLA)	None
2842	2	44.5598	0.952812	Epithelial;Liver;Fibroblast	sheffield_dnase	N/A	N/A	N/A	N/A
553	2	44.5598	0.955216	ChIP GM12878 p300	encode_tfbs	GM12878	N/A	p300	None
831	2	44.5598	0.955468	ChIP HeLa-S3 Brg1	encode_tfbs	HeLa-S3	N/A	Brg1	None
2485	2	44.5598	0.956162	Hematopoietic	sheffield_dnase	N/A	N/A	N/A	N/A
749	2	44.5598	0.957175	ChIP GM12878 JunD	encode_tfbs	GM12878	N/A	JunD	None
388	2	44.5598	0.967397	Cell line: Germinal center B cells. Chip antibody: SMRT	codex	B-Cells	N/A	NCOR2	N/A
115	15	44.5498	0.664545	cistrome_cistrome T47D ESR1	cistrome_cistrome	T47D	breast	ESR1	full media
1375	8	44.5444	0.795215	Liver	sheffield_dnase	N/A	N/A	N/A	N/A
478	28	44.5312	0.542878	ChIP K562 CTCF	encode_tfbs	K562	N/A	CTCF	None
86	16	44.4923	0.598778	cistrome_cistrome MCF-7 STAG1	cistrome_cistrome	MCF-7	breast	STAG1	CTCF knock out
1253	8	44.4572	0.705755	Fibroblast;Brain;Hematopoietic;Primitive;Stem;Epithelial;Muscle;Colon;Liver;Endo	sheffield_dnase	N/A	N/A	N/A	N/A
403	9	44.4336	0.755096	ChIP-seq_ZNF76_FLP76_T4. cell line specificity: HEK293-T-Rex inducible cell line	codex	Embryonic kidney cells	N/A	ZNF143	N/A
2856	4	44.4132	0.722864	Cervix	sheffield_dnase	N/A	N/A	N/A	N/A
2395	22	44.3932	0.623122	Stem	sheffield_dnase	N/A	N/A	N/A	N/A
822	23	44.3751	0.592186	ChIP HEK293-T-REx ZNF263	encode_tfbs	HEK293-T-REx	N/A	ZNF263	None
1144	31	44.3436	0.49017	Stem cell specific (weak)	sheffield_dnase	N/A	N/A	N/A	N/A
598	29	44.3386	0.531767	ChIP H1-hESC NRSF	encode_tfbs	H1-hESC	N/A	NRSF	None
667	27	44.3251	0.530029	ChIP K562 CTCF_(SC-5916)	encode_tfbs	K562	N/A	CTCF_(SC-5916)	None
2914	28	44.3061	0.52224	Brain	sheffield_dnase	N/A	N/A	N/A	N/A
2484	19	44.3047	0.64805	sheffield_dnase	sheffield_dnase	N/A	N/A	N/A	N/A
81	26	44.2726	0.530183	cistrome_cistrome MCF-7 RAD21	cistrome_cistrome	MCF-7	breast	RAD21	mock
489	17	44.2181	0.662438	ChIP NH-A CTCF	encode_tfbs	NH-A	N/A	CTCF	None
1469	10	44.192	0.722402	Muscle;Epithelial	sheffield_dnase	N/A	N/A	N/A	N/A
1058	23	44.1233	0.599291	ChIP GM19238 CTCF	encode_tfbs	GM19238	N/A	CTCF	None
1091	27	44.1225	0.557903	ChIP A549 CTCF	encode_tfbs	A549	N/A	CTCF	None
2257	27	44.0879	0.556159	sheffield_dnase	sheffield_dnase	N/A	N/A	N/A	N/A
1941	25	44.0873	0.517451	sheffield_dnase	sheffield_dnase	N/A	N/A	N/A	N/A
497	23	44.0809	0.603575	ChIP NHLF EZH2_(39875)	encode_tfbs	NHLF	N/A	EZH2_(39875)	None
710	12	44.0736	0.806923	ChIP SK-N-MC Pol2-4H8	encode_tfbs	SK-N-MC	N/A	Pol2-4H8	None
1098	21	44.0291	0.586302	ChIP BE2_C CTCF	encode_tfbs	BE2_C	N/A	CTCF	None
1110	20	44.0006	0.610869	ChIP HAc CTCF	encode_tfbs	HAc	N/A	CTCF	None
1109	13	43.9718	0.681176	ChIP GM12878 CTCF	encode_tfbs	GM12878	N/A	CTCF	None
815	27	43.9686	0.565137	ChIP H1-hESC Znf143_(16618-1-AP)	encode_tfbs	H1-hESC	N/A	Znf143_(16618-1-AP)	None
2081	20	43.9582	0.59021	Fibroblast	sheffield_dnase	N/A	N/A	N/A	N/A
181	21	43.9516	0.664197	cistrome_epigenome MCF-7 H3K4me2	cistrome_epigenome	MCF-7	breast	H3K4me2	EtOH(6hr)
2608	26	43.9328	0.606781	Weak lymphoblast specific	sheffield_dnase	N/A	N/A	N/A	N/A
1128	18	43.8937	0.612209	ChIP HRE CTCF	encode_tfbs	HRE	N/A	CTCF	None
1068	23	43.8589	0.571692	ChIP HepG2 CTCF	encode_tfbs	HepG2	N/A	CTCF	None
1104	15	43.8358	0.617852	ChIP GM12865 CTCF	encode_tfbs	GM12865	N/A	CTCF	None
1107	12	43.8301	0.663582	ChIP GM12874 CTCF	encode_tfbs	GM12874	N/A	CTCF	None
2525	33	43.7967	0.509792	Weak stem and endothelial	sheffield_dnase	N/A	N/A	N/A	N/A
2187	4	43.7953	0.756682	Stem;Mammary;Brain	sheffield_dnase	N/A	N/A	N/A	N/A
2477	4	43.7953	0.761455	Stem;Brain	sheffield_dnase	N/A	N/A	N/A	N/A
41	25	43.7692	0.559046	cistrome_cistrome MCF-7 CTCF	cistrome_cistrome	MCF-7	breast	CTCF	No treatment
597	6	43.6471	0.714675	ChIP H1-hESC NANOG_(SC-33759)	encode_tfbs	H1-hESC	N/A	NANOG_(SC-33759)	None
1778	20	43.645	0.70477	Weak Th1	sheffield_dnase	N/A	N/A	N/A	N/A
195	32	43.6303	0.480726	cistrome_epigenome NB4 cells H3K27me3	cistrome_epigenome	NB4 cells	hematopoietic stem cell	H3K27me3	No treatment
384	26	43.6128	0.57463	codex Embryonic Stem Cell SMC3	codex	Embryonic Stem Cell	N/A	SMC3	N/A
2962	30	43.5803	0.541798	sheffield_dnase	sheffield_dnase	N/A	N/A	N/A	N/A
128	2	43.5641	0.829696	cistrome_cistrome VCaP AR	cistrome_cistrome	VCaP	prostate	AR	No treatment
1092	20	43.5639	0.595163	ChIP AG04449 CTCF	encode_tfbs	AG04449	N/A	CTCF	None
1195	33	43.5626	0.500207	Brain	sheffield_dnase	N/A	N/A	N/A	N/A
902	17	43.4983	0.622699	ChIP HepG2 Rad21	encode_tfbs	HepG2	N/A	Rad21	None
120	26	43.4738	0.574136	cistrome_cistrome U2OS cells ESR2	cistrome_cistrome	U2OS cells	osteosarcoma	ESR2	No treatment
1057	27	43.4104	0.594869	ChIP GM12892 CTCF	encode_tfbs	GM12892	N/A	CTCF	None
2896	25	43.4096	0.624766	Weak PA-TU-8988T specific	sheffield_dnase	N/A	N/A	N/A	N/A
1732	8	43.4019	0.677923	Brain;Fibroblast	sheffield_dnase	N/A	N/A	N/A	N/A
27	27	43.3356	0.540178	cistrome_cistrome HepG2 liver cells STAG1	cistrome_cistrome	HepG2 liver cells	liver	STAG1	No treatment
80	22	43.3174	0.559224	cistrome_cistrome MCF-7 RAD21	cistrome_cistrome	MCF-7	breast	RAD21	No treatment
1138	24	43.3108	0.569555	ChIP RPTEC CTCF	encode_tfbs	RPTEC	N/A	CTCF	None
1074	29	43.2819	0.521154	ChIP K562 CTCF	encode_tfbs	K562	N/A	CTCF	None
946	29	43.2819	0.530283	ChIP K562 CTCF_(SC-15914)	encode_tfbs	K562	N/A	CTCF_(SC-15914)	None
1050	34	43.2132	0.523912	ChIP Fibrobl CTCF	encode_tfbs	Fibrobl	N/A	CTCF	None
1261	22	43.1757	0.631078	Weak NHDF	sheffield_dnase	N/A	N/A	N/A	N/A
1152	30	43.1608	0.542942	Weak HepG2 specific	sheffield_dnase	N/A	N/A	N/A	N/A
1217	35	43.144	0.449472	sheffield_dnase	sheffield_dnase	N/A	N/A	N/A	N/A
1048	33	43.1275	0.499053	ChIP A549 CTCF	encode_tfbs	A549	N/A	CTCF	None
615	26	43.113	0.540047	ChIP H1-hESC USF-1	encode_tfbs	H1-hESC	N/A	USF-1	None
1105	17	43.0503	0.639311	ChIP GM12872 CTCF	encode_tfbs	GM12872	N/A	CTCF	None
324	15	43.0222	0.710746	CD36+ erythroid progenitor cells were derived from mobilised CD34+ cells isolate	codex	Erythroid Progenitor	N/A	CTCF	N/A
1964	20	42.975	0.61953	sheffield_dnase	sheffield_dnase	N/A	N/A	N/A	N/A
1525	2	42.9519	0.864455	Fibroblast;Muscle;Epithelial;Bone;Brain	sheffield_dnase	N/A	N/A	N/A	N/A
1116	24	42.8818	0.552314	ChIP HCT-116 CTCF	encode_tfbs	HCT-116	N/A	CTCF	None
526	11	42.8299	0.712623	ChIP ECC-1 CTCF_(SC-5916)	encode_tfbs	ECC-1	N/A	CTCF_(SC-5916)	DMSO_0.02pct
1039	30	42.8238	0.532059	ChIP SH-SY5Y GATA-2	encode_tfbs	SH-SY5Y	N/A	GATA-2	None
1155	22	42.8207	0.642344	DNase Liver	sheffield_dnase	N/A	N/A	N/A	N/A
2225	4	42.8164	0.808088	Stem;Liver;Mammary	sheffield_dnase	N/A	N/A	N/A	N/A
78	15	42.81	0.717482	cistrome_cistrome MCF-7 RAD21	cistrome_cistrome	MCF-7	breast	RAD21	CTCF knock out
1081	31	42.801	0.512898	ChIP MCF-7 CTCF	encode_tfbs	MCF-7	N/A	CTCF	serum_stimulated_media
1106	19	42.7913	0.598206	ChIP GM12873 CTCF	encode_tfbs	GM12873	N/A	CTCF	None
2960	35	42.7436	0.526708	sheffield_dnase	sheffield_dnase	N/A	N/A	N/A	N/A
2069	30	42.7322	0.547817	sheffield_dnase	sheffield_dnase	N/A	N/A	N/A	N/A
466	21	42.7251	0.558138	ChIP HepG2 CTCF	encode_tfbs	HepG2	N/A	CTCF	None
1937	33	42.6562	0.512533	sheffield_dnase	sheffield_dnase	N/A	N/A	N/A	N/A
1157	7	42.6557	0.781853	Liver	sheffield_dnase	N/A	N/A	N/A	N/A
1595	24	42.6353	0.639251	Hematopoietic	sheffield_dnase	N/A	N/A	N/A	N/A
2224	25	42.6178	0.599661	sheffield_dnase	sheffield_dnase	N/A	N/A	N/A	N/A
2315	3	42.617	0.804885	Fibroblast;Muscle;Brain;Epithelial;Endothelial;Bone	sheffield_dnase	N/A	N/A	N/A	N/A
642	23	42.5877	0.61247	ChIP HepG2 NRSF	encode_tfbs	HepG2	N/A	NRSF	None
3002	27	42.5683	0.581681	UCSC Evo CpG islands	ucsc_features	N/A	N/A	N/A	N/A
595	4	42.5412	0.781672	ChIP H1-hESC HDAC2_(SC-6296)	encode_tfbs	H1-hESC	N/A	HDAC2_(SC-6296)	None
1101	21	42.534	0.580303	ChIP GM06990 CTCF	encode_tfbs	GM06990	N/A	CTCF	None
1122	21	42.5141	0.585281	ChIP HFF-Myc CTCF	encode_tfbs	HFF-Myc	N/A	CTCF	None
1108	16	42.5117	0.604067	ChIP GM12875 CTCF	encode_tfbs	GM12875	N/A	CTCF	None
456	14	42.4959	0.651639	ChIP GM12878 CTCF	encode_tfbs	GM12878	N/A	CTCF	None
1132	26	42.4259	0.542945	ChIP K562 CTCF	encode_tfbs	K562	N/A	CTCF	None
1056	26	42.4259	0.61928	ChIP GM12891 CTCF	encode_tfbs	GM12891	N/A	CTCF	None
1819	8	42.3903	0.821474	sheffield_dnase	sheffield_dnase	N/A	N/A	N/A	N/A
2053	19	42.3833	0.647588	Skin;Stem;Brain;Endothelial;Muscle;Epithelial;Cervix;Fibroblast;Liver;Hematopoie	sheffield_dnase	N/A	N/A	N/A	N/A
2105	7	42.341	0.755574	Cervix;Mammary	sheffield_dnase	N/A	N/A	N/A	N/A
454	16	42.3408	0.638745	ChIP Dnd41 CTCF	encode_tfbs	Dnd41	N/A	CTCF	None
1683	6	42.3169	0.733977	Fibroblast	sheffield_dnase	N/A	N/A	N/A	N/A
463	22	42.3136	0.560993	ChIP HeLa-S3 CTCF	encode_tfbs	HeLa-S3	N/A	CTCF	None
702	27	42.2916	0.586197	ChIP PANC-1 NRSF	encode_tfbs	PANC-1	N/A	NRSF	None
1324	26	42.279	0.572173	sheffield_dnase	sheffield_dnase	N/A	N/A	N/A	N/A
323	14	42.2349	0.725447	CD36+ erythroid progenitor cells were derived from mobilised CD34+ cells isolate	codex	Erythroid Progenitor	N/A	CTCF	N/A
1103	18	42.2057	0.570492	ChIP GM12864 CTCF	encode_tfbs	GM12864	N/A	CTCF	None
1059	22	42.1915	0.619104	ChIP GM19239 CTCF	encode_tfbs	GM19239	N/A	CTCF	None
1243	11	42.1174	0.665432	Stem;Liver;Brain	sheffield_dnase	N/A	N/A	N/A	N/A
1685	9	41.9635	0.776122	Stem;Liver	sheffield_dnase	N/A	N/A	N/A	N/A
87	21	41.9425	0.54774	cistrome_cistrome MCF-7 STAG1	cistrome_cistrome	MCF-7	breast	STAG1	E2(45min)
685	20	41.941	0.600596	ChIP K562 Rad21	encode_tfbs	K562	N/A	Rad21	None
32	5	41.929	0.818047	cistrome_cistrome LnCaP AR	cistrome_cistrome	LnCaP	prostate	AR	DHT(4hr)
2917	32	41.921	0.475567	sheffield_dnase	sheffield_dnase	N/A	N/A	N/A	N/A
2000	27	41.9076	0.572824	Epithelial	sheffield_dnase	N/A	N/A	N/A	N/A
177	21	41.8935	0.644354	cistrome_epigenome MCF-7 H3K4me1	cistrome_epigenome	MCF-7	breast	H3K4me1	DMSO(3hr)
1900	21	41.8855	0.649973	Colon;Mammary	sheffield_dnase	N/A	N/A	N/A	N/A
1884	2	41.8523	0.887289	Epithelial;Colon;Cervix;Mammary;Skin	sheffield_dnase	N/A	N/A	N/A	N/A
1	2	41.8523	0.890407	cistrome_cistrome 22RV1 AR	cistrome_cistrome	22RV1	prostate	AR	No treatment
2565	2	41.8523	0.911875	Brain;Primitive;Hematopoietic;Stem;Colon;Liver;Epithelial;Endothelial;Fibroblast	sheffield_dnase	N/A	N/A	N/A	N/A
365	2	41.8523	0.921297	K562 erythrocytic leukaemia cells (ATCC CCL-243) were grown according to standar	codex	Erythrocytic leukaemia cells	N/A	RNF2	N/A
203	2	41.8523	0.921583	cistrome_epigenome UPR9 cells H3K27me3	cistrome_epigenome	UPR9 cells	hematopoietic stem cell	H3K27me3	Zinc(5hr)
861	2	41.8523	0.929398	ChIP HeLa-S3 RPC155	encode_tfbs	HeLa-S3	N/A	RPC155	None
2275	2	41.8523	0.940468	Colon;Epithelial;Prostate;Mammary;Skin	sheffield_dnase	N/A	N/A	N/A	N/A
31	2	41.8523	0.944871	cistrome_cistrome LnCaP AR	cistrome_cistrome	LnCaP	prostate	AR	1nmR1881(16hr)
136	2	41.8523	0.950199	cistrome_cistrome VCaP Polll	cistrome_cistrome	VCaP	prostate	Polll	R1881(16hr)
30	2	41.8523	0.950495	cistrome_cistrome LnCaP AR	cistrome_cistrome	LnCaP	prostate	AR	10nmR1881(16hr)
170	2	41.8523	0.951914	cistrome_epigenome LnCaP H3K9me3	cistrome_epigenome	LnCaP	prostate	H3K9me3	EtOH(16hr)
91	2	41.8523	0.953338	cistrome_cistrome MCF-7 TRIM24	cistrome_cistrome	MCF-7	breast	TRIM24	EtOH(6hr)
72	2	41.8523	0.957876	cistrome_cistrome MCF-7 PolII	cistrome_cistrome	MCF-7	breast	PolII	E2(6hr)
95	2	41.8523	0.958804	cistrome_cistrome MCF-7 c-Jun	cistrome_cistrome	MCF-7	breast	c-Jun	E2(45min-3hr)
208	2	41.8523	0.970425	cistrome_epigenome VCaP H3K27me3	cistrome_epigenome	VCaP	prostate	H3K27me3	R1881(16hr)
1088	33	41.8367	0.526477	ChIP NHEK CTCF	encode_tfbs	NHEK	N/A	CTCF	None
2030	20	41.7845	0.643482	sheffield_dnase	sheffield_dnase	N/A	N/A	N/A	N/A
377	5	41.7775	0.820634	K562 erythrocytic leukaemia cells (ATCC CCL-243) were grown according to standar	codex	Embryonic Stem Cell	N/A	SUZ12	N/A
1164	6	41.7642	0.750758	Stem;Brain;Muscle;Epithelial	sheffield_dnase	N/A	N/A	N/A	N/A
1089	28	41.764	0.560213	ChIP ProgFib CTCF	encode_tfbs	ProgFib	N/A	CTCF	None
1005	15	41.7639	0.687245	ChIP K562 Znf143_(16618-1-AP)	encode_tfbs	K562	N/A	Znf143_(16618-1-AP)	None
2106	4	41.7527	0.731085	Mammary	sheffield_dnase	N/A	N/A	N/A	N/A
2780	30	41.7417	0.566498	sheffield_dnase	sheffield_dnase	N/A	N/A	N/A	N/A
1083	31	41.733	0.529205	ChIP MCF-7 CTCF	encode_tfbs	MCF-7	N/A	CTCF	None
2070	33	41.7103	0.541488	sheffield_dnase	sheffield_dnase	N/A	N/A	N/A	N/A
2877	32	41.7031	0.507283	Weak Huh specific	sheffield_dnase	N/A	N/A	N/A	N/A
39	29	41.7006	0.567036	cistrome_cistrome MCF-7 CTCF	cistrome_cistrome	MCF-7	breast	CTCF	E2(45min)
2609	35	41.6945	0.475211	sheffield_dnase	sheffield_dnase	N/A	N/A	N/A	N/A
1779	16	41.6853	0.70902	Colon	sheffield_dnase	N/A	N/A	N/A	N/A
96	6	41.683	0.755482	cistrome_cistrome MCF-7 c_MYC	cistrome_cistrome	MCF-7	breast	c_MYC	E2(2hr)
2727	35	41.6775	0.502416	sheffield_dnase	sheffield_dnase	N/A	N/A	N/A	N/A
1096	21	41.6297	0.602662	ChIP AG10803 CTCF	encode_tfbs	AG10803	N/A	CTCF	None
119	34	41.6278	0.480307	cistrome_cistrome U2OS cells ESR2	cistrome_cistrome	U2OS cells	osteosarcoma	ESR2	E2(18hr)
502	20	41.6101	0.571537	ChIP A549 CTCF_(SC-5916)	encode_tfbs	A549	N/A	CTCF_(SC-5916)	DEX_100nM
472	26	41.5831	0.549004	ChIP HSMMtube CTCF	encode_tfbs	HSMMtube	N/A	CTCF	None
2181	11	41.5741	0.733856	Primitive;Prostate;Mammary;Epithelial	sheffield_dnase	N/A	N/A	N/A	N/A
2096	12	41.5721	0.69044	Brain	sheffield_dnase	N/A	N/A	N/A	N/A
2965	5	41.5572	0.831991	Liver	sheffield_dnase	N/A	N/A	N/A	N/A
89	21	41.5182	0.56069	cistrome_cistrome MCF-7 STAG1	cistrome_cistrome	MCF-7	breast	STAG1	mock
1082	32	41.4973	0.539672	ChIP MCF-7 CTCF	encode_tfbs	MCF-7	N/A	CTCF	serum_starved_media
2032	31	41.4886	0.527859	sheffield_dnase	sheffield_dnase	N/A	N/A	N/A	N/A
2916	25	41.4768	0.597814	Medullo and SK-N-SH_RA	sheffield_dnase	N/A	N/A	N/A	N/A
43	24	41.4559	0.599389	cistrome_cistrome MCF-7 ESR1	cistrome_cistrome	MCF-7	breast	ESR1	17b-E2(1hr)
1140	25	41.4133	0.549296	ChIP SK-N-SH_RA CTCF	encode_tfbs	SK-N-SH_RA	N/A	CTCF	None
1794	23	41.3749	0.55557	Muscle	sheffield_dnase	N/A	N/A	N/A	N/A
88	24	41.3718	0.552024	cistrome_cistrome MCF-7 STAG1	cistrome_cistrome	MCF-7	breast	STAG1	No treatment
2574	29	41.2986	0.58907	sheffield_dnase	sheffield_dnase	N/A	N/A	N/A	N/A
40	27	41.2901	0.51864	cistrome_cistrome MCF-7 CTCF	cistrome_cistrome	MCF-7	breast	CTCF	E2(45min)
1244	34	41.278	0.516911	Weak stem specific	sheffield_dnase	N/A	N/A	N/A	N/A
1578	3	41.2094	0.774697	Fibroblast;Skin	sheffield_dnase	N/A	N/A	N/A	N/A
1343	34	41.1985	0.466771	sheffield_dnase	sheffield_dnase	N/A	N/A	N/A	N/A
2041	32	41.1671	0.541452	DNase Weak CD14	sheffield_dnase	N/A	N/A	N/A	N/A
1822	32	41.1671	0.584785	sheffield_dnase	sheffield_dnase	N/A	N/A	N/A	N/A
988	18	41.1414	0.652439	ChIP K562 SMC3_(ab9263)	encode_tfbs	K562	N/A	SMC3_(ab9263)	None
60	24	41.1214	0.639269	cistrome_cistrome MCF-7 ESR1	cistrome_cistrome	MCF-7	breast	ESR1	full media
2306	3	41.0751	0.838526	Epithelial;Fibroblast;Muscle;Skin;Brain;Cervix;Liver;Prostate;Mammary	sheffield_dnase	N/A	N/A	N/A	N/A
1136	21	41.0637	0.568585	ChIP NHEK CTCF	encode_tfbs	NHEK	N/A	CTCF	None
1125	22	41.0279	0.595555	ChIP HMF CTCF	encode_tfbs	HMF	N/A	CTCF	None
1733	33	41.0078	0.483832	DNase Osteoblast specific	sheffield_dnase	N/A	N/A	N/A	N/A
149	39	40.9543	0.421552	cistrome_epigenome APL164 cells H3K27me3	cistrome_epigenome	APL164 cells	hematopoietic stem cell	H3K27me3	No treatment
1661	2	40.9534	0.7234	Fibroblast;Muscle	sheffield_dnase	N/A	N/A	N/A	N/A
1562	2	40.9534	0.742378	Epithelial;Muscle;Brain	sheffield_dnase	N/A	N/A	N/A	N/A
2394	2	40.9534	0.782091	Fibroblast;Brain;Primitive;Hematopoietic;Stem;Epithelial;Muscle;Colon;Liver;Endo	sheffield_dnase	N/A	N/A	N/A	N/A
1303	2	40.9534	0.857047	Fibroblast;Muscle;Brain	sheffield_dnase	N/A	N/A	N/A	N/A
363	23	40.9461	0.616901	K562 erythrocytic leukaemia cells (ATCC CCL-243) were grown according to standar	codex	Erythrocytic leukaemia cells	N/A	REST	N/A
1065	19	40.925	0.624395	ChIP HeLa-S3 CTCF	encode_tfbs	HeLa-S3	N/A	CTCF	None
1129	17	40.9015	0.630213	ChIP HRPEpiC CTCF	encode_tfbs	HRPEpiC	N/A	CTCF	None
1119	20	40.8917	0.593543	ChIP HeLa-S3 CTCF	encode_tfbs	HeLa-S3	N/A	CTCF	None
2723	31	40.8712	0.543873	sheffield_dnase	sheffield_dnase	N/A	N/A	N/A	N/A
797	4	40.8512	0.832177	ChIP H1-hESC CEBPB	encode_tfbs	H1-hESC	N/A	CEBPB	None
1302	35	40.8296	0.48467	sheffield_dnase	sheffield_dnase	N/A	N/A	N/A	N/A
1060	22	40.8187	0.628979	ChIP GM19240 CTCF	encode_tfbs	GM19240	N/A	CTCF	None
1094	22	40.767	0.604066	ChIP AG09309 CTCF	encode_tfbs	AG09309	N/A	CTCF	None
113	8	40.7371	0.774585	cistrome_cistrome T47D ESR1	cistrome_cistrome	T47D	breast	ESR1	E2(45min)
2725	2	40.6548	0.898283	Complex tissue specific	sheffield_dnase	N/A	N/A	N/A	N/A
216	2	40.6548	0.926448	cistrome_epigenome VCaP H3K9me3	cistrome_epigenome	VCaP	prostate	H3K9me3	EtOH(16hr)
2935	27	40.6519	0.586822	DNase Hepatocyte specific	sheffield_dnase	N/A	N/A	N/A	N/A
2100	8	40.6473	0.7618	Muscle;Brain;Fibroblast	sheffield_dnase	N/A	N/A	N/A	N/A
470	22	40.6309	0.571674	ChIP HSMM CTCF	encode_tfbs	HSMM	N/A	CTCF	None
491	22	40.6309	0.581962	ChIP NHDF-Ad CTCF	encode_tfbs	NHDF-Ad	N/A	CTCF	None
498	22	40.6309	0.58643	ChIP Osteobl CTCF	encode_tfbs	Osteobl	N/A	CTCF	None
1099	22	40.6309	0.6153	ChIP BJ CTCF	encode_tfbs	BJ	N/A	CTCF	None
2718	2	40.6148	0.888815	Epithelial;Fibroblast;Muscle;Primitive;Skin;Brain;Endothelial;Colon;Cervix;Mamma	sheffield_dnase	N/A	N/A	N/A	N/A
2859	2	40.6148	0.896539	Muscle;Endothelial;Primitive;Fibroblast	sheffield_dnase	N/A	N/A	N/A	N/A
2176	2	40.6148	0.898699	Endothelial;Primitive;Prostate;Mammary	sheffield_dnase	N/A	N/A	N/A	N/A
2857	2	40.6148	0.904232	Muscle;Endothelial	sheffield_dnase	N/A	N/A	N/A	N/A
1704	2	40.6148	0.922924	Stem;Endothelial;Primitive	sheffield_dnase	N/A	N/A	N/A	N/A
2199	2	40.6148	0.936678	Skin;Endothelial;Primitive	sheffield_dnase	N/A	N/A	N/A	N/A
1951	33	40.5978	0.532369	sheffield_dnase	sheffield_dnase	N/A	N/A	N/A	N/A
48	24	40.4734	0.619435	cistrome_cistrome MCF-7 ESR1	cistrome_cistrome	MCF-7	breast	ESR1	E2(45min)
1204	2	40.471	0.864817	Liver	sheffield_dnase	N/A	N/A	N/A	N/A
697	6	40.4579	0.800136	ChIP K562 USF-1	encode_tfbs	K562	N/A	USF-1	None
744	13	40.4442	0.708657	ChIP GM12878 CTCF_(SC-15914)	encode_tfbs	GM12878	N/A	CTCF_(SC-15914)	None
2039	33	40.4352	0.507878	Fibrobl specific	sheffield_dnase	N/A	N/A	N/A	N/A
2486	1	40.41	0.825299	Stem plus others	sheffield_dnase	N/A	N/A	N/A	N/A
1858	1	40.41	0.862341	Fibroblast;Muscle	sheffield_dnase	N/A	N/A	N/A	N/A
2291	1	40.41	0.871384	Fibroblast;Ewing sarcoma;Skin	sheffield_dnase	N/A	N/A	N/A	N/A
2671	1	40.41	0.871459	Epithelial;Fibroblast;Muscle;Skin;Brain;Endothelial;Colon;Cervix;Prostate;Bone	sheffield_dnase	N/A	N/A	N/A	N/A
1878	1	40.41	0.898692	Endothelial;Epithelial;Fibroblast	sheffield_dnase	N/A	N/A	N/A	N/A
2252	1	40.41	0.901647	Skin;Muscle;Brain	sheffield_dnase	N/A	N/A	N/A	N/A
1446	1	40.41	0.904445	Fibroblast;Muscle;Skin;Brain;Endothelial	sheffield_dnase	N/A	N/A	N/A	N/A
1773	1	40.41	0.906901	Fibroblast	sheffield_dnase	N/A	N/A	N/A	N/A
2136	1	40.41	0.907416	Epithelial;Fibroblast;Muscle;Brain;Hematopoietic;Skin;Stem;Endothelial;Colon;Cer	sheffield_dnase	N/A	N/A	N/A	N/A
2373	1	40.41	0.91951	Ewing sarcoma and Prostate Cancer	sheffield_dnase	N/A	N/A	N/A	N/A
1759	1	40.41	0.926887	Fibroblast;Muscle;Epithelial;Brain	sheffield_dnase	N/A	N/A	N/A	N/A
1877	1	40.41	0.926904	sheffield_dnase	sheffield_dnase	N/A	N/A	N/A	N/A
891	1	40.41	0.9377	ChIP HepG2 MafK_(ab50322)	encode_tfbs	HepG2	N/A	MafK_(ab50322)	None
1620	1	40.41	0.94203	Endothelial;Fibroblast;Muscle;Brain	sheffield_dnase	N/A	N/A	N/A	N/A
1432	1	40.41	0.94291	Fibroblast;Muscle;Brain;Epithelial;Endothelial	sheffield_dnase	N/A	N/A	N/A	N/A
1743	1	40.41	0.951757	Skin;Brain;Endothelial	sheffield_dnase	N/A	N/A	N/A	N/A
2046	4	40.3362	0.761087	Fibroblast;Muscle;Epithelial;Skin	sheffield_dnase	N/A	N/A	N/A	N/A
1093	14	40.3235	0.671507	ChIP AG04450 CTCF	encode_tfbs	AG04450	N/A	CTCF	None
1659	32	40.3168	0.522779	HSMM	sheffield_dnase	N/A	N/A	N/A	N/A
49	22	40.2555	0.57209	cistrome_cistrome MCF-7 ESR1	cistrome_cistrome	MCF-7	breast	ESR1	E2(45min)
2843	5	40.2371	0.757083	Stem;Liver	sheffield_dnase	N/A	N/A	N/A	N/A
2701	3	40.2072	0.791132	Weak CD14 specific	sheffield_dnase	N/A	N/A	N/A	N/A
1824	9	40.1948	0.780209	Weak	sheffield_dnase	N/A	N/A	N/A	N/A
211	32	40.1809	0.519035	cistrome_epigenome VCaP H3K4me1	cistrome_epigenome	VCaP	prostate	H3K4me1	regular medium
145	5	40.1719	0.777611	cistrome_cistrome metastatic prostate cancer tissue PolII	cistrome_cistrome	metastatic prostate cancer tissue	prostate	PolII	No treatment
2938	22	40.1452	0.564158	sheffield_dnase	sheffield_dnase	N/A	N/A	N/A	N/A
1777	5	40.0839	0.784768	Bone	sheffield_dnase	N/A	N/A	N/A	N/A
503	20	40.076	0.586977	ChIP A549 CTCF_(SC-5916)	encode_tfbs	A549	N/A	CTCF_(SC-5916)	EtOH_0.02pct
1593	2	40.0577	0.779539	Fibroblast;Muscle	sheffield_dnase	N/A	N/A	N/A	N/A
2145	1	40.0517	0.804976	Epithelial;Brain;Primitive;Hematopoietic;Stem;Colon;Cervix;Liver;Endothelial;Mam	sheffield_dnase	N/A	N/A	N/A	N/A
57	10	40.0411	0.756348	cistrome_cistrome MCF-7 ESR1	cistrome_cistrome	MCF-7	breast	ESR1	No treatment
1100	17	39.9993	0.590895	ChIP Caco-2 CTCF	encode_tfbs	Caco-2	N/A	CTCF	None
148	47	39.9557	0.37881	cistrome_epigenome APL164 cells H3K27me3	cistrome_epigenome	APL164 cells	hematopoietic stem cell	H3K27me3	ATRA(48hr)
1121	19	39.9475	0.650486	ChIP HFF CTCF	encode_tfbs	HFF	N/A	CTCF	None
1982	19	39.9183	0.686484	sheffield_dnase	sheffield_dnase	N/A	N/A	N/A	N/A
1135	20	39.8947	0.62389	ChIP NHDF-neo CTCF	encode_tfbs	NHDF-neo	N/A	CTCF	None
1054	16	39.8281	0.613348	ChIP GM12878 CTCF	encode_tfbs	GM12878	N/A	CTCF	None
806	6	39.7535	0.780155	ChIP H1-hESC Max	encode_tfbs	H1-hESC	N/A	Max	None
1626	2	39.7191	0.836484	Fibroblast;Muscle;Epithelial;Brain	sheffield_dnase	N/A	N/A	N/A	N/A
2800	5	39.7143	0.814119	Primitive;Hematopoietic;Stem;Prostate;Brain	sheffield_dnase	N/A	N/A	N/A	N/A
200	11	39.6846	0.757881	cistrome_epigenome T47D H3K4me1	cistrome_epigenome	T47D	breast	H3K4me1	DMSO(45min-3hr)
819	8	39.636	0.806231	ChIP HEK293 KAP1	encode_tfbs	HEK293	N/A	KAP1	None
717	10	39.6218	0.770551	ChIP SK-N-SH_RA p300	encode_tfbs	SK-N-SH_RA	N/A	p300	None
50	10	39.5557	0.732552	cistrome_cistrome MCF-7 ESR1	cistrome_cistrome	MCF-7	breast	ESR1	E2(45min)
1640	3	39.5543	0.836625	Fibroblast;Skin	sheffield_dnase	N/A	N/A	N/A	N/A
26	25	39.4452	0.54269	cistrome_cistrome HepG2 liver cells RAD21	cistrome_cistrome	HepG2 liver cells	liver	RAD21	No treatment
2060	3	39.4427	0.880991	Epithelial;Liver	sheffield_dnase	N/A	N/A	N/A	N/A
1201	3	39.4427	0.900588	Muscle;Epithelial;Fibroblast;Liver;Brain	sheffield_dnase	N/A	N/A	N/A	N/A
2802	17	39.4326	0.713892	Liver	sheffield_dnase	N/A	N/A	N/A	N/A
46	18	39.4283	0.671521	cistrome_cistrome MCF-7 ESR1	cistrome_cistrome	MCF-7	breast	ESR1	E2(45min)
2132	4	39.3835	0.847236	Epithelial	sheffield_dnase	N/A	N/A	N/A	N/A
1897	4	39.3046	0.806272	NHEK and Epithelial	sheffield_dnase	N/A	N/A	N/A	N/A
2242	7	39.1652	0.7168	Brain;Epithelial;Fibroblast	sheffield_dnase	N/A	N/A	N/A	N/A
2817	2	39.1411	0.892646	Liver	sheffield_dnase	N/A	N/A	N/A	N/A
767	4	39.1353	0.812268	ChIP GM12878 SMC3_(ab9263)	encode_tfbs	GM12878	N/A	SMC3_(ab9263)	None
493	21	39.1307	0.618046	ChIP NHEK CTCF	encode_tfbs	NHEK	N/A	CTCF	None
194	48	39.0102	0.388504	cistrome_epigenome NB4 cells H3K27me3	cistrome_epigenome	NB4 cells	hematopoietic stem cell	H3K27me3	ATRA(24hr)
55	8	38.9761	0.818632	cistrome_cistrome MCF-7 ESR1	cistrome_cistrome	MCF-7	breast	ESR1	EtOH(6hr)
2317	6	38.843	0.774223	Fibroblast;Muscle;Brain;Endothelial;Skin;Bone;Epithelial	sheffield_dnase	N/A	N/A	N/A	N/A
209	5	38.8217	0.874623	cistrome_epigenome VCaP H3K27me3	cistrome_epigenome	VCaP	prostate	H3K27me3	regular medium
1486	4	38.6964	0.694282	Fibroblast;Muscle;Skin;Brain;Epithelial;Endothelial;Bone	sheffield_dnase	N/A	N/A	N/A	N/A
1304	4	38.555	0.775764	Brain	sheffield_dnase	N/A	N/A	N/A	N/A
1111	14	38.5407	0.67033	ChIP HA-sp CTCF	encode_tfbs	HA-sp	N/A	CTCF	None
1729	5	38.5401	0.802121	Skin;Fibroblast	sheffield_dnase	N/A	N/A	N/A	N/A
1738	7	38.5021	0.716748	Epithelial;Brain;Stem;Colon;Cervix;Liver;Mammary	sheffield_dnase	N/A	N/A	N/A	N/A
1114	21	38.4625	0.625235	ChIP HCM CTCF	encode_tfbs	HCM	N/A	CTCF	None
56	12	38.4604	0.702344	cistrome_cistrome MCF-7 ESR1	cistrome_cistrome	MCF-7	breast	ESR1	Fulv
614	19	38.4152	0.580147	ChIP H1-hESC TEAD4_(SC-101184)	encode_tfbs	H1-hESC	N/A	TEAD4_(SC-101184)	None
525	3	38.3015	0.917028	ChIP A549 ZBTB33	encode_tfbs	A549	N/A	ZBTB33	EtOH_0.02pct
144	3	38.3015	0.922907	cistrome_cistrome metastatic prostate cancer tissue ERG	cistrome_cistrome	metastatic prostate cancer tissue	prostate	ERG	No treatment
112	3	38.3015	0.941916	cistrome_cistrome RWPE ERG	cistrome_cistrome	RWPE	prostate	ERG	GUS overexpression
174	13	38.2261	0.727672	cistrome_epigenome MCF-7 H3K14ac	cistrome_epigenome	MCF-7	breast	H3K14ac	E2(3hr)
1412	4	38.2048	0.729108	Epithelial;Brain;Hematopoietic;Skin;Stem;Fibroblast;Muscle;Colon;Cervix;Liver;En	sheffield_dnase	N/A	N/A	N/A	N/A
1142	20	38.0755	0.625633	ChIP WI-38 CTCF	encode_tfbs	WI-38	N/A	CTCF	None
668	5	38.0042	0.867895	ChIP K562 CTCFL_(SC-98982)	encode_tfbs	K562	N/A	CTCFL_(SC-98982)	None
1112	20	37.9463	0.622715	ChIP HBMEC CTCF	encode_tfbs	HBMEC	N/A	CTCF	None
1859	14	37.8807	0.62152	Fibroblast	sheffield_dnase	N/A	N/A	N/A	N/A
656	18	37.8218	0.682323	ChIP HepG2 USF-1	encode_tfbs	HepG2	N/A	USF-1	None
45	12	37.7795	0.665326	cistrome_cistrome MCF-7 ESR1	cistrome_cistrome	MCF-7	breast	ESR1	E2(45min)
1970	4	37.762	0.868545	Fibroblast	sheffield_dnase	N/A	N/A	N/A	N/A
530	4	37.762	0.88289	ChIP ECC-1 FOXA1_(SC-6553)	encode_tfbs	ECC-1	N/A	FOXA1_(SC-6553)	DMSO_0.02pct
1394	4	37.762	0.893731	Epithelial;Fibroblast;Muscle;Skin;Brain;Endothelial;Colon;Cervix;Primitive;Bone	sheffield_dnase	N/A	N/A	N/A	N/A
859	7	37.7609	0.720896	ChIP HeLa-S3 Rad21	encode_tfbs	HeLa-S3	N/A	Rad21	None
1115	15	37.7563	0.65682	ChIP HCPEpiC CTCF	encode_tfbs	HCPEpiC	N/A	CTCF	None
2197	5	37.7308	0.794935	Fibroblast;Brain;Endothelial;Muscle;Primitive;Bone;Liver;Epithelial	sheffield_dnase	N/A	N/A	N/A	N/A
2101	1	37.7243	0.806809	Epithelial;Fibroblast;Muscle;Brain;Hematopoietic;Skin;Stem;Endothelial;Colon;Cer	sheffield_dnase	N/A	N/A	N/A	N/A
2066	1	37.7243	0.82917	Epithelial;Hematopoietic;Stem;Colon;Liver;Prostate;Mammary;Skin	sheffield_dnase	N/A	N/A	N/A	N/A
1463	1	37.7243	0.834061	Epithelial;Fibroblast;Brain;Hematopoietic;Primitive;Skin;Stem;Endothelial;Muscle	sheffield_dnase	N/A	N/A	N/A	N/A
2079	1	37.7243	0.857481	Fibroblast;Muscle;Epithelial;Skin;Brain;Bone	sheffield_dnase	N/A	N/A	N/A	N/A
2033	1	37.7243	0.863937	Brain;Endothelial;Epithelial;Fibroblast	sheffield_dnase	N/A	N/A	N/A	N/A
862	9	37.7078	0.699642	ChIP HeLa-S3 SMC3_(ab9263)	encode_tfbs	HeLa-S3	N/A	SMC3_(ab9263)	None
1750	4	37.7068	0.790601	Brain;Muscle;Fibroblast	sheffield_dnase	N/A	N/A	N/A	N/A
2687	3	37.7023	0.841631	Endothelial	sheffield_dnase	N/A	N/A	N/A	N/A
2302	3	37.6979	0.822625	Primitive;Mammary	sheffield_dnase	N/A	N/A	N/A	N/A
1616	10	37.5971	0.672181	Fibroblast;Brain;Muscle;Bone	sheffield_dnase	N/A	N/A	N/A	N/A
1237	3	37.5892	0.799079	Brain;Skin	sheffield_dnase	N/A	N/A	N/A	N/A
52	13	37.5886	0.73027	cistrome_cistrome MCF-7 ESR1	cistrome_cistrome	MCF-7	breast	ESR1	E2(6hr)
2663	2	37.5617	0.860303	Hematopoietic	sheffield_dnase	N/A	N/A	N/A	N/A
1124	16	37.5609	0.655246	ChIP HMEC CTCF	encode_tfbs	HMEC	N/A	CTCF	None
680	5	37.5538	0.811232	ChIP K562 NRSF	encode_tfbs	K562	N/A	NRSF	None
1418	2	37.5217	0.830892	Brain;Stem;Colon;Fibroblast;Epithelial;Muscle;Mammary;Liver	sheffield_dnase	N/A	N/A	N/A	N/A
802	16	37.5188	0.64894	ChIP H1-hESC CtBP2	encode_tfbs	H1-hESC	N/A	CtBP2	None
23	9	37.414	0.813815	cistrome_cistrome HepG2 liver cells GABP	cistrome_cistrome	HepG2 liver cells	liver	GABP	No treatment
47	16	37.3932	0.699117	cistrome_cistrome MCF-7 ESR1	cistrome_cistrome	MCF-7	breast	ESR1	E2(45min)
613	11	37.372	0.6875	ChIP H1-hESC TCF12	encode_tfbs	H1-hESC	N/A	TCF12	None
1139	15	37.3342	0.65826	ChIP SAEC CTCF	encode_tfbs	SAEC	N/A	CTCF	None
1095	21	37.2237	0.606167	ChIP AG09319 CTCF	encode_tfbs	AG09319	N/A	CTCF	None
2040	2	37.1919	0.78219	Fibroblast;Brain;Endothelial;Epithelial;Muscle;Bone	sheffield_dnase	N/A	N/A	N/A	N/A
164	13	37.0175	0.658341	cistrome_epigenome LnCaP H3K4me2	cistrome_epigenome	LnCaP	prostate	H3K4me2	vehicle
1534	5	36.8992	0.783492	Fibroblast;Muscle;Brain;Epithelial;Endothelial;Bone	sheffield_dnase	N/A	N/A	N/A	N/A
1854	3	36.8794	0.865638	Epithelial	sheffield_dnase	N/A	N/A	N/A	N/A
116	3	36.8794	0.88917	cistrome_cistrome T47D FoxA1	cistrome_cistrome	T47D	breast	FoxA1	DMSO(45min-3hr)
98	24	36.8305	0.585685	cistrome_cistrome MDA-MB-231 Cells ESR1	cistrome_cistrome	MDA-MB-231 Cells	breast	ESR1	E2(45min)
1474	2	36.8039	0.828528	Fibroblast	sheffield_dnase	N/A	N/A	N/A	N/A
2341	2	36.8039	0.875531	Epithelial;Prostate;Mammary	sheffield_dnase	N/A	N/A	N/A	N/A
522	8	36.7486	0.803176	ChIP A549 USF-1	encode_tfbs	A549	N/A	USF-1	EtOH_0.02pct
1006	3	36.6643	0.874028	ChIP K562 ZNF263	encode_tfbs	K562	N/A	ZNF263	None
173	15	36.5866	0.727954	cistrome_epigenome MCF-7 H3K14ac	cistrome_epigenome	MCF-7	breast	H3K14ac	DMSO(3hr)
916	14	36.5373	0.676392	ChIP IMR90 CTCF_(SC-15914)	encode_tfbs	IMR90	N/A	CTCF_(SC-15914)	None
734	15	36.4536	0.695681	ChIP A549 Rad21	encode_tfbs	A549	N/A	Rad21	None
161	17	36.1761	0.62672	cistrome_epigenome LnCaP H3K4me2	cistrome_epigenome	LnCaP	prostate	H3K4me2	DHT(16hr)
264	6	36.0718	0.721564	codex Embryonic Stem Cell NANOG	codex	Embryonic Stem Cell	N/A	NANOG	N/A
180	10	35.9601	0.730667	cistrome_epigenome MCF-7 H3K4me2	cistrome_epigenome	MCF-7	breast	H3K4me2	E2(6hr)
2227	5	35.9194	0.740263	Mammary	sheffield_dnase	N/A	N/A	N/A	N/A
527	7	35.7703	0.769314	ChIP ECC-1 ERalpha_a	encode_tfbs	ECC-1	N/A	ERalpha_a	BPA_100nM
1137	16	35.7584	0.644161	ChIP NHLF CTCF	encode_tfbs	NHLF	N/A	CTCF	None
1592	2	35.6622	0.832292	Fibroblast;Muscle;Skin	sheffield_dnase	N/A	N/A	N/A	N/A
1214	6	35.6011	0.801461	Liver	sheffield_dnase	N/A	N/A	N/A	N/A
1520	7	35.5176	0.753369	Muscle;Fibroblast	sheffield_dnase	N/A	N/A	N/A	N/A
44	11	35.4704	0.732869	cistrome_cistrome MCF-7 ESR1	cistrome_cistrome	MCF-7	breast	ESR1	E2(45min)
2528	19	35.4585	0.616518	Weak PANC-1 specific	sheffield_dnase	N/A	N/A	N/A	N/A
2034	6	35.3668	0.777271	sheffield_dnase	sheffield_dnase	N/A	N/A	N/A	N/A
1657	11	35.3614	0.728551	Fibroblast;Brain;Epithelial;Muscle	sheffield_dnase	N/A	N/A	N/A	N/A
1294	3	35.3489	0.830087	Epithelial;Fibroblast;Brain;Hematopoietic;Primitive;Stem;Endothelial;Muscle;Colo	sheffield_dnase	N/A	N/A	N/A	N/A
22	4	35.2982	0.885819	cistrome_cistrome HepG2 liver cells FoxA2	cistrome_cistrome	HepG2 liver cells	liver	FoxA2	No treatment
537	4	35.2982	0.898592	ChIP GM12878 BCL3	encode_tfbs	GM12878	N/A	BCL3	None
2830	4	35.2275	0.832759	Epithelial;Fibroblast;Muscle;Primitive;Skin;Brain;Stem;Endothelial;Colon;Cervix;	sheffield_dnase	N/A	N/A	N/A	N/A
776	5	35.1659	0.803719	ChIP GM12878 Znf143_(16618-1-AP)	encode_tfbs	GM12878	N/A	Znf143_(16618-1-AP)	None
37	5	35.1659	0.872465	cistrome_cistrome LnCaP PolII	cistrome_cistrome	LnCaP	prostate	PolII	EtOH(16hr)
2185	7	35.1634	0.731977	Mammary	sheffield_dnase	N/A	N/A	N/A	N/A
2158	10	35.1487	0.673148	Skin;Epithelial	sheffield_dnase	N/A	N/A	N/A	N/A
178	8	35.133	0.786346	cistrome_epigenome MCF-7 H3K4me1	cistrome_epigenome	MCF-7	breast	H3K4me1	E2(3hr)
468	15	35.0523	0.673925	ChIP HMEC CTCF	encode_tfbs	HMEC	N/A	CTCF	None
58	3	34.9359	0.76695	cistrome_cistrome MCF-7 ESR1	cistrome_cistrome	MCF-7	breast	ESR1	Tam(45min)
2918	3	34.9359	0.826262	Liver	sheffield_dnase	N/A	N/A	N/A	N/A
722	3	34.9359	0.84579	ChIP T-47D ERalpha_a	encode_tfbs	T-47D	N/A	ERalpha_a	BPA_100nM
764	3	34.9359	0.865812	ChIP GM12878 Rad21	encode_tfbs	GM12878	N/A	Rad21	None
143	3	34.9359	0.903371	cistrome_cistrome metastatic prostate cancer tissue AR	cistrome_cistrome	metastatic prostate cancer tissue	prostate	AR	No treatment
904	14	34.9118	0.680539	ChIP HepG2 SMC3_(ab9263)	encode_tfbs	HepG2	N/A	SMC3_(ab9263)	None
1126	14	34.8121	0.680279	ChIP HPAF CTCF	encode_tfbs	HPAF	N/A	CTCF	None
529	6	34.7055	0.829907	ChIP ECC-1 ERalpha_a	encode_tfbs	ECC-1	N/A	ERalpha_a	Genistein_100nM
1097	16	34.6	0.657277	ChIP AoAF CTCF	encode_tfbs	AoAF	N/A	CTCF	None
84	12	34.5368	0.745479	cistrome_cistrome MCF-7 SRC-3	cistrome_cistrome	MCF-7	breast	SRC-3	E2(1hr)
513	6	34.5049	0.774047	ChIP A549 NRSF	encode_tfbs	A549	N/A	NRSF	EtOH_0.02pct
1286	3	34.4751	0.740851	Fibroblast;Brain;Primitive;Hematopoietic;Stem;Epithelial;Muscle;Colon;Liver;Endo	sheffield_dnase	N/A	N/A	N/A	N/A
496	17	34.4532	0.643273	ChIP NHLF CTCF	encode_tfbs	NHLF	N/A	CTCF	None
1131	20	34.3997	0.627	ChIP HVMF CTCF	encode_tfbs	HVMF	N/A	CTCF	None
2872	11	34.2929	0.686333	Epithelial;Brain	sheffield_dnase	N/A	N/A	N/A	N/A
2213	6	34.2542	0.80199	Ewing sarcoma	sheffield_dnase	N/A	N/A	N/A	N/A
982	5	34.2214	0.762418	ChIP K562 Rad21	encode_tfbs	K562	N/A	Rad21	None
970	4	34.1927	0.903295	ChIP K562 NF-YB	encode_tfbs	K562	N/A	NF-YB	None
1023	4	34.1058	0.906418	ChIP MCF-7 GATA3_(SC-268)	encode_tfbs	MCF-7	N/A	GATA3_(SC-268)	None
2878	11	34.0629	0.767153	Liver;Epithelial	sheffield_dnase	N/A	N/A	N/A	N/A
162	9	33.9976	0.688219	cistrome_epigenome LnCaP H3K4me2	cistrome_epigenome	LnCaP	prostate	H3K4me2	DHT(4hr)
201	15	33.9595	0.702593	cistrome_epigenome T47D H3K4me1	cistrome_epigenome	T47D	breast	H3K4me1	E2(45min-3hr)
726	5	33.915	0.875514	ChIP T-47D GATA3_(SC-268)	encode_tfbs	T-47D	N/A	GATA3_(SC-268)	DMSO_0.02pct
654	5	33.9042	0.855638	ChIP HepG2 TCF12	encode_tfbs	HepG2	N/A	TCF12	None
479	5	33.8366	0.717859	ChIP K562 EZH2_(39875)	encode_tfbs	K562	N/A	EZH2_(39875)	None
1024	11	33.8326	0.751978	ChIP MCF-7 GATA3_(SC-269)	encode_tfbs	MCF-7	N/A	GATA3_(SC-269)	None
212	22	33.7985	0.578152	cistrome_epigenome VCaP H3K4me2	cistrome_epigenome	VCaP	prostate	H3K4me2	regular medium
616	10	33.7035	0.723463	ChIP H1-hESC YY1_(SC-281)	encode_tfbs	H1-hESC	N/A	YY1_(SC-281)	None
1203	4	33.6734	0.782419	Brain;Liver	sheffield_dnase	N/A	N/A	N/A	N/A
1153	4	33.6734	0.80518	Liver;Epithelial	sheffield_dnase	N/A	N/A	N/A	N/A
821	10	33.6386	0.758615	ChIP HEK293 TCF7L2	encode_tfbs	HEK293	N/A	TCF7L2	None
607	5	33.5941	0.866268	ChIP H1-hESC SP1	encode_tfbs	H1-hESC	N/A	SP1	None
90	5	33.5941	0.872235	cistrome_cistrome MCF-7 TRIM24	cistrome_cistrome	MCF-7	breast	TRIM24	E2(6hr)
523	5	33.5941	0.887209	ChIP A549 USF-1	encode_tfbs	A549	N/A	USF-1	EtOH_0.02pct
521	5	33.5941	0.890052	ChIP A549 USF-1	encode_tfbs	A549	N/A	USF-1	DEX_100nM
2002	3	33.5327	0.80139	Primitive;Stem;Colon;Liver;Epithelial;Prostate;Brain;Hematopoietic	sheffield_dnase	N/A	N/A	N/A	N/A
884	4	33.5041	0.847432	ChIP HepG2 ERRA	encode_tfbs	HepG2	N/A	ERRA	forskolin
898	4	33.5041	0.895267	ChIP HepG2 PGC1A	encode_tfbs	HepG2	N/A	PGC1A	forskolin
625	4	33.5041	0.90144	ChIP HepG2 BHLHE40	encode_tfbs	HepG2	N/A	BHLHE40	None
[truncated: 1,013 more rows]

## Sheet: EwS with ctDNA - longer
dbSet	Nr. sign. samples	Average genetic-based ctDNA % of sign. samples	Average q-value of all samples	Description	Collection	Cell type	Tissue	Antibody	Treatment
342	62	36.4763	0.202611	Acute promyelocytic leukaemia (APL) M3-subtype cell line from the bone marrow of	codex	Leukaemia cell	N/A	EP300	N/A
388	60	36.264	0.202846	Cell line: Germinal center B cells. Chip antibody: SMRT	codex	B-Cells	N/A	NCOR2	N/A
197	63	35.7792	0.206192	cistrome_epigenome NB4 cells H3K9K14ac	cistrome_epigenome	NB4 cells	hematopoietic stem cell	H3K9K14ac	No treatment
150	64	35.8361	0.207487	cistrome_epigenome APL164 cells H3K9K14ac	cistrome_epigenome	APL164 cells	hematopoietic stem cell	H3K9K14ac	ATRA(48hr)
103	63	35.7245	0.207922	cistrome_cistrome NB4 cells PolII	cistrome_cistrome	NB4 cells	hematopoietic stem cell	PolII	ATRA(24hr)
104	63	35.7245	0.20925	cistrome_cistrome NB4 cells PolII	cistrome_cistrome	NB4 cells	hematopoietic stem cell	PolII	ATRA(48hr)
380	63	35.9246	0.209601	Kasumi-1 (AML FAB M2) with t(8;21) translocation and RUNX1/ETO siRNA derived fro	codex	Acute Myeloid Leukemia	N/A	RUNX1	N/A
379	62	36.0969	0.209971	Kasumi-1 (AML FAB M2) with t(8;21) translocation and mismatch siRNA derived from	codex	Acute Myeloid Leukemia	N/A	RUNX1	N/A
2737	61	36.411	0.211826	Weak CD14 specific	sheffield_dnase	N/A	N/A	N/A	N/A
549	62	36.0969	0.212383	ChIP GM12878 MTA3_(SC-81325)	encode_tfbs	GM12878	N/A	MTA3_(SC-81325)	None
236	62	36.0969	0.212721	Mobilised CD34+ cells isolated from the healthly peripheral blood.	codex	Hematopoietic Stem and Progenitor Cells	N/A	RUNX1	N/A
294	62	36.0855	0.214341	Kasumi-1 (AML FAB M2) with t(8;21) translocation and RUNX1/ETO siRNA derived fro	codex	Acute Myeloid Leukemia	N/A	CEBPA	N/A
229	62	36.0969	0.21461	Adult B cell Non-Hodgkin Lymphoma (large diffuse cell lymphoma) carrying t(8;14)	codex	Lymphoma cell	N/A	BACH2	N/A
378	61	36.332	0.214947	Acute myeloid leukaemia (AML) M2-subtype cell line from the bone marrow of a 22-	codex	Leukaemia cell	N/A	EP300	N/A
555	62	36.0969	0.216619	ChIP GM12878 PAX5-N19	encode_tfbs	GM12878	N/A	PAX5-N19	None
557	62	35.3665	0.216897	ChIP GM12878 PML_(SC-71910)	encode_tfbs	GM12878	N/A	PML_(SC-71910)	None
2619	61	36.7149	0.217094	Weak lymphoblast specific	sheffield_dnase	N/A	N/A	N/A	N/A
230	59	36.7738	0.217113	Adult B cell Non-Hodgkin Lymphoma (large diffuse cell lymphoma) carrying t(8;14)	codex	Lymphoma cell	N/A	BCL6	N/A
256	60	36.1728	0.217211	U937 (histiocytic lymphoma) cell line conditionally expressing CBFbeta-MYH11 tra	codex	Leukaemia cell	N/A	CBFB	N/A
308	59	36.9282	0.21806	CD34+ Umbilical Cord Blood (UCB) were differentiated into megakaryocytes for 10	codex	Megakaryocyte	N/A	RUNX1	N/A
343	63	35.7245	0.218123	Peripheral blood monocytes separated by leukapheresis of healthy donors.	codex	Monocyte	N/A	SPI1	N/A
791	59	37.1232	0.218313	ChIP GM19099 NFKB	encode_tfbs	GM19099	N/A	NFKB	TNFa
99	61	35.6462	0.218339	cistrome_cistrome MR4 cells PML	cistrome_cistrome	MR4 cells	hematopoietic stem cell	PML	ATRA(24hr)
336	61	35.8776	0.218358	Kasumi-1 (AML FAB M2) with t(8;21) translocation derived from the DSMZ.	codex	Acute Myeloid Leukemia	N/A	RUNX1	N/A
579	62	36.0969	0.219153	ChIP GM12891 POU2F2	encode_tfbs	GM12891	N/A	POU2F2	None
785	60	36.7859	0.219832	ChIP GM18505 NFKB	encode_tfbs	GM18505	N/A	NFKB	TNFa
539	60	36.7859	0.221509	ChIP GM12878 CEBPB_(SC-150)	encode_tfbs	GM12878	N/A	CEBPB_(SC-150)	None
789	62	36.096	0.221981	ChIP GM18951 NFKB	encode_tfbs	GM18951	N/A	NFKB	TNFa
29	8	35.6212	0.476281	cistrome_cistrome Ishikawa ESR1	cistrome_cistrome	Ishikawa	uterus	ESR1	EtOH(45min)
781	60	36.7859	0.222368	ChIP GM12892 NFKB	encode_tfbs	GM12892	N/A	NFKB	TNFa
770	61	36.3908	0.222388	ChIP GM12878 TBLR1_(ab24550)	encode_tfbs	GM12878	N/A	TBLR1_(ab24550)	None
345	63	35.7245	0.222758	Macrophages were derived from peripheral blood monocytes by incubation with huma	codex	Macrophage	N/A	CEBPB	N/A
245	61	35.8776	0.223145	Acute myelomonocytic leukaemia cell line carrying inv(16) translocation (CBFbeta	codex	Leukaemia cell	N/A	TCF12	N/A
567	60	36.1122	0.223729	ChIP GM12878 SRF	encode_tfbs	GM12878	N/A	SRF	None
344	62	36.0284	0.224007	Macrophages were derived from peripheral blood monocytes by incubation with huma	codex	Macrophage	N/A	SPI1	N/A
742	63	35.7245	0.224198	ChIP GM12878 CHD2_(AB68301)	encode_tfbs	GM12878	N/A	CHD2_(AB68301)	None
258	63	35.7245	0.22427	U937 (histiocytic lymphoma) cell line conditionally expressing CBFbeta-MYH11 tra	codex	Leukaemia cell	N/A	MYH11	N/A
758	61	36.5279	0.224415	ChIP GM12878 p300	encode_tfbs	GM12878	N/A	p300	None
250	62	36.0969	0.224445	Acute myelomonocytic leukaemia cell line carrying inv(16) translocation (CBFbeta	codex	Leukaemia cell	N/A	ERG	N/A
541	60	36.0024	0.224464	ChIP GM12878 Egr-1	encode_tfbs	GM12878	N/A	Egr-1	None
252	62	36.0969	0.224504	Acute myelomonocytic leukaemia cell line carrying inv(16) translocation (CBFbeta	codex	Leukaemia cell	N/A	EP300	N/A
124	61	35.8776	0.224522	cistrome_cistrome UPR9 cells RARA	cistrome_cistrome	UPR9 cells	hematopoietic stem cell	RARA	Zinc(5hr)
560	62	36.0969	0.224692	ChIP GM12878 POU2F2	encode_tfbs	GM12878	N/A	POU2F2	None
297	60	36.7159	0.224845	Kasumi-1 (AML FAB M2) with t(8;21) translocation and mismatch siRNA derived from	codex	Acute Myeloid Leukemia	N/A	SPI1	N/A
2449	62	36.375	0.225082	Hematopoietic	sheffield_dnase	N/A	N/A	N/A	N/A
551	62	36.0077	0.225229	ChIP GM12878 NFIC_(SC-81335)	encode_tfbs	GM12878	N/A	NFIC_(SC-81335)	None
228	64	35.8361	0.225245	Juvenile acute myeloid leukaemia cell line carrying t(8;21) translocation RUNX1-	codex	Leukaemia cell	N/A	LMO2	N/A
2541	61	35.924	0.225246	Hematopoietic	sheffield_dnase	N/A	N/A	N/A	N/A
787	60	37.1779	0.22547	ChIP GM18526 NFKB	encode_tfbs	GM18526	N/A	NFKB	TNFa
311	61	36.2632	0.225761	Infantile acute megakaryoblastic leukaemia (AML M7) cell line with Trisomy 21.	codex	Leukaemia cell	N/A	RUNX1	N/A
298	59	36.4997	0.225764	Kasumi-1 (AML FAB M2) with t(8;21) translocation and RUNX1/ETO siRNA derived fro	codex	Acute Myeloid Leukemia	N/A	SPI1	N/A
566	63	35.7245	0.225905	ChIP GM12878 SP1	encode_tfbs	GM12878	N/A	SP1	None
266	61	36.3908	0.226051	Adult B cell Non-Hodgkin Lymphoma (large diffuse cell lymphoma) carrying t(8;14)	codex	Lymphoma cell	N/A	MAFK	N/A
204	63	35.7245	0.22619	cistrome_epigenome UPR9 cells H3K9K14ac	cistrome_epigenome	UPR9 cells	hematopoietic stem cell	H3K9K14ac	No treatment
193	63	35.7245	0.226349	cistrome_epigenome MR4 cells H3K9me3	cistrome_epigenome	MR4 cells	hematopoietic stem cell	H3K9me3	No treatment
1030	59	35.6151	0.226406	ChIP NB4 Pol2	encode_tfbs	NB4	N/A	Pol2	None
751	61	36.2232	0.226412	ChIP GM12878 MAZ_(ab85725)	encode_tfbs	GM12878	N/A	MAZ_(ab85725)	None
548	60	36.7159	0.226642	ChIP GM12878 MEF2C_(SC-13268)	encode_tfbs	GM12878	N/A	MEF2C_(SC-13268)	None
386	61	36.3908	0.22671	Cell line: Germinal center B cells. Chip antibody: BCL6	codex	B-Cells	N/A	BCL6	N/A
192	63	35.7245	0.227063	cistrome_epigenome MR4 cells H3K9K14ac	cistrome_epigenome	MR4 cells	hematopoietic stem cell	H3K9K14ac	ATRA(24hr)
783	62	36.0077	0.227394	ChIP GM15510 NFKB	encode_tfbs	GM15510	N/A	NFKB	TNFa
1035	62	36.0969	0.227526	ChIP PBDE GATA-1	encode_tfbs	PBDE	N/A	GATA-1	None
2779	60	36.6561	0.227618	CD14 specific	sheffield_dnase	N/A	N/A	N/A	N/A
247	61	36.2232	0.22779	Acute myelomonocytic leukaemia cell line carrying inv(16) translocation (CBFbeta	codex	Leukaemia cell	N/A	TAL1	N/A
140	63	35.7245	0.227897	cistrome_cistrome lymphoblastoid(GM10855) VDR	cistrome_cistrome	lymphoblastoid(GM10855)	hematopoietic stem cell	VDR	calcitriol(36hr)
736	60	36.7859	0.227979	ChIP GM10847 NFKB	encode_tfbs	GM10847	N/A	NFKB	TNFa
295	60	36.7159	0.228083	Kasumi-1 (AML FAB M2) with t(8;21) translocation and mismatch siRNA derived from	codex	Acute Myeloid Leukemia	N/A	LMO2	N/A
752	61	35.4809	0.228241	ChIP GM12878 Mxi1_(AF4185)	encode_tfbs	GM12878	N/A	Mxi1_(AF4185)	None
319	60	36.1941	0.228324	CD133+ Umbilical Cord Blood (UCB) cells were expanded in vitro for 10-11 days; f	codex	Umbilical Cord Blood Stem and Progenitor Cells	N/A	SPI1	N/A
542	61	36.2232	0.228572	ChIP GM12878 ELF1_(SC-631)	encode_tfbs	GM12878	N/A	ELF1_(SC-631)	None
107	60	36.6348	0.228645	cistrome_cistrome NB4 cells RARA	cistrome_cistrome	NB4 cells	hematopoietic stem cell	RARA	No treatment(Antibody RAR _A704)
536	61	36.4118	0.228792	ChIP GM12878 BCL11A	encode_tfbs	GM12878	N/A	BCL11A	None
100	60	36.7159	0.228873	cistrome_cistrome MR4 cells PML	cistrome_cistrome	MR4 cells	hematopoietic stem cell	PML	No treatment
387	63	35.7245	0.228955	Cell line: Germinal center B cells. Chip antibody: BCOR	codex	B-Cells	N/A	BCOR	N/A
780	61	35.4809	0.229205	ChIP GM12891 Pol2	encode_tfbs	GM12891	N/A	Pol2	None
2661	57	37.3893	0.229436	Hematopoietic	sheffield_dnase	N/A	N/A	N/A	N/A
771	61	35.6485	0.229787	ChIP GM12878 TBP	encode_tfbs	GM12878	N/A	TBP	None
2618	60	35.6411	0.229911	Hematopoietic	sheffield_dnase	N/A	N/A	N/A	N/A
232	61	36.4806	0.230068	Mobilised CD34+ cells isolated from the healthly peripheral blood.	codex	Hematopoietic Stem and Progenitor Cells	N/A	FLI1	N/A
253	61	35.8776	0.2303	Acute myelomonocytic leukaemia cell line carrying inv(16) translocation (CBFbeta	codex	Leukaemia cell	N/A	HDAC1	N/A
769	61	36.3908	0.230406	ChIP GM12878 STAT3	encode_tfbs	GM12878	N/A	STAT3	None
550	59	37.1232	0.230492	ChIP GM12878 NFATC1_(SC-17834)	encode_tfbs	GM12878	N/A	NFATC1_(SC-17834)	None
760	60	35.7089	0.230797	ChIP GM12878 Pol2	encode_tfbs	GM12878	N/A	Pol2	None
793	59	37.2467	0.230907	ChIP GM19193 NFKB	encode_tfbs	GM19193	N/A	NFKB	TNFa
341	58	35.8694	0.231004	Kasumi-1 (AML FAB M2) with t(8;21) translocation and RUNX1/ETO siRNA derived fro	codex	Acute Myeloid Leukemia	N/A	POLR2A	N/A
774	62	36.0969	0.231199	ChIP GM12878 WHIP	encode_tfbs	GM12878	N/A	WHIP	None
205	63	35.7245	0.231227	cistrome_epigenome UPR9 cells H3K9K14ac	cistrome_epigenome	UPR9 cells	hematopoietic stem cell	H3K9K14ac	Zinc(5hr)
407	60	35.9715	0.23124	Proerythroblasts derived from CD34+ foetal liver cells (2-trimester stage).	codex	Erythroblast	N/A	POLR2A	N/A
578	60	35.7089	0.231331	ChIP GM12891 Pol2	encode_tfbs	GM12891	N/A	Pol2	None
196	63	35.7245	0.231454	cistrome_epigenome NB4 cells H3K9K14ac	cistrome_epigenome	NB4 cells	hematopoietic stem cell	H3K9K14ac	ATRA(24hr)
546	62	36.1425	0.231459	ChIP GM12878 IRF4_(SC-6059)	encode_tfbs	GM12878	N/A	IRF4_(SC-6059)	None
754	60	36.7859	0.231625	ChIP GM12878 NFKB	encode_tfbs	GM12878	N/A	NFKB	TNFa
540	61	36.3908	0.231944	ChIP GM12878 EBF1_(SC-137065)	encode_tfbs	GM12878	N/A	EBF1_(SC-137065)	None
303	60	36.7159	0.232084	codex T-Cell TAL1	codex	T-Cell	N/A	TAL1	N/A
583	59	36.1	0.232389	ChIP GM12892 PAX5-C20	encode_tfbs	GM12892	N/A	PAX5-C20	None
122	61	36.3908	0.23249	cistrome_cistrome UPR9 cells PML	cistrome_cistrome	UPR9 cells	hematopoietic stem cell	PML	Zinc(5hr)
559	60	35.2476	0.232517	ChIP GM12878 Pol2	encode_tfbs	GM12878	N/A	Pol2	None
105	58	35.8694	0.232865	cistrome_cistrome NB4 cells PolII	cistrome_cistrome	NB4 cells	hematopoietic stem cell	PolII	No treatment
225	61	35.8776	0.233053	Juvenile acute myeloid leukaemia cell line carrying t(8;21) translocation RUNX1-	codex	Leukaemia cell	N/A	RUNX1T1	N/A
2047	61	36.8453	0.233135	Hematopoietic	sheffield_dnase	N/A	N/A	N/A	N/A
750	60	35.7089	0.233271	ChIP GM12878 Max	encode_tfbs	GM12878	N/A	Max	None
142	60	36.7138	0.233998	cistrome_cistrome lymphoblastoid(GM10861) VDR	cistrome_cistrome	lymphoblastoid(GM10861)	hematopoietic stem cell	VDR	calcitriol(36hr)
577	61	35.9362	0.234005	ChIP GM12891 Pol2-4H8	encode_tfbs	GM12891	N/A	Pol2-4H8	None
997	59	36.7738	0.234075	ChIP K562 TBLR1_(NB600-270)	encode_tfbs	K562	N/A	TBLR1_(NB600-270)	None
573	61	36.1326	0.234077	ChIP GM12878 YY1_(SC-281)	encode_tfbs	GM12878	N/A	YY1_(SC-281)	None
354	60	36.4637	0.234487	K562 erythrocytic leukaemia cells (ATCC CCL-243) were grown according to standar	codex	Erythrocytic leukaemia cells	N/A	KDM1A	N/A
553	60	36.7859	0.234946	ChIP GM12878 p300	encode_tfbs	GM12878	N/A	p300	None
568	59	37.1232	0.234985	ChIP GM12878 STAT5A_(SC-74442)	encode_tfbs	GM12878	N/A	STAT5A_(SC-74442)	None
547	61	36.3908	0.235152	ChIP GM12878 MEF2A	encode_tfbs	GM12878	N/A	MEF2A	None
748	59	37.1232	0.235294	ChIP GM12878 IKZF1_(IkN)_(UCLA)	encode_tfbs	GM12878	N/A	IKZF1_(IkN)_(UCLA)	None
273	61	36.1326	0.235525	T cell Lymphoblastic Lymphoma cell line carrying t(7;9) translocation (TCRB-NOTC	codex	Lymphoma cell	N/A	RUNX1	N/A
296	61	36.3908	0.235685	Kasumi-1 (AML FAB M2) with t(8;21) translocation and RUNX1/ETO siRNA derived fro	codex	Acute Myeloid Leukemia	N/A	LMO2	N/A
558	58	36.4092	0.235695	ChIP GM12878 Pol2-4H8	encode_tfbs	GM12878	N/A	Pol2-4H8	None
571	61	36.3908	0.235798	ChIP GM12878 TCF3_(SC-349)	encode_tfbs	GM12878	N/A	TCF3_(SC-349)	None
570	62	36.0969	0.235982	ChIP GM12878 TCF12	encode_tfbs	GM12878	N/A	TCF12	None
226	61	36.3908	0.236189	Juvenile acute myeloid leukaemia cell line carrying t(8;21) translocation RUNX1-	codex	Leukaemia cell	N/A	TCF12	N/A
538	59	36.274	0.236249	ChIP GM12878 BCLAF1_(SC-101388)	encode_tfbs	GM12878	N/A	BCLAF1_(SC-101388)	None
779	63	35.7245	0.236574	ChIP GM12891 NFKB	encode_tfbs	GM12891	N/A	NFKB	TNFa
794	58	35.7939	0.236868	ChIP GM19193 Pol2	encode_tfbs	GM19193	N/A	Pol2	None
569	60	35.7089	0.236907	ChIP GM12878 TAF1	encode_tfbs	GM12878	N/A	TAF1	None
121	5	49.5845	0.574619	cistrome_cistrome UPR9 cells PML	cistrome_cistrome	UPR9 cells	hematopoietic stem cell	PML	No treatment
533	62	36.0077	0.236968	ChIP GM12878 ATF2_(SC-81188)	encode_tfbs	GM12878	N/A	ATF2_(SC-81188)	None
123	4	23.8397	0.541779	cistrome_cistrome UPR9 cells RARA	cistrome_cistrome	UPR9 cells	hematopoietic stem cell	RARA	No treatment
251	57	36.6865	0.237179	Acute myelomonocytic leukaemia cell line carrying inv(16) translocation (CBFbeta	codex	Leukaemia cell	N/A	SPI1	N/A
141	61	36.1326	0.237216	cistrome_cistrome lymphoblastoid(GM10861) VDR	cistrome_cistrome	lymphoblastoid(GM10861)	hematopoietic stem cell	VDR	No treatment
289	61	36.3908	0.237257	codex T-Cell MYB	codex	T-Cell	N/A	MYB	N/A
784	59	35.4756	0.237468	ChIP GM15510 Pol2	encode_tfbs	GM15510	N/A	Pol2	None
128	5	42.9827	0.514438	cistrome_cistrome VCaP AR	cistrome_cistrome	VCaP	prostate	AR	No treatment
339	61	36.3908	0.237572	Peripheral blood (bone marrow mononuclear CD34+) cells from non-t(8;21) AML pati	codex	Acute Myeloid Leukemia	N/A	RUNX1	N/A
333	61	36.0137	0.237599	Mobilised CD34+ cells isolated from the healthly peripheral blood were expanded	codex	Hematopoietic Stem and Progenitor Cells	N/A	TCF7L2	N/A
285	58	36.4092	0.237662	Untreated Jurkat T-ALL cell line.	codex	Leukemia cell	N/A	CDK7	N/A
271	60	36.5242	0.237787	T cell Lymphoblastic Lymphoma cell line carrying t(7;9) translocation (TCRB-NOTC	codex	Lymphoma cell	N/A	ETS1	N/A
283	62	36.0969	0.237906	Proerythroblasts derived from CD34+ bone marrow cells isolated from heathly dono	codex	Erythroblast	N/A	TAL1	N/A
227	63	35.7245	0.237942	Juvenile acute myeloid leukaemia cell line carrying t(8;21) translocation RUNX1-	codex	Leukaemia cell	N/A	TCF3	N/A
2612	57	37.543	0.238168	sheffield_dnase	sheffield_dnase	N/A	N/A	N/A	N/A
2654	59	36.5698	0.238466	Weak tissue specific	sheffield_dnase	N/A	N/A	N/A	N/A
299	60	36.6341	0.238469	codex T-Cell MYB	codex	T-Cell	N/A	MYB	N/A
139	59	36.7738	0.238682	cistrome_cistrome lymphoblastoid(GM10855) VDR	cistrome_cistrome	lymphoblastoid(GM10855)	hematopoietic stem cell	VDR	No treatment
790	59	36.0258	0.238684	ChIP GM18951 Pol2	encode_tfbs	GM18951	N/A	Pol2	None
279	58	36.5548	0.238699	T cell Lymphoblastic Lymphoma cell line carrying t(7;9) translocation (TCRB-NOTC	codex	Lymphoma cell	N/A	MED1	N/A
1028	63	35.7245	0.238752	ChIP NB4 c-Myc	encode_tfbs	NB4	N/A	c-Myc	None
126	61	36.3908	0.239007	cistrome_cistrome UPR9 cells RXR	cistrome_cistrome	UPR9 cells	hematopoietic stem cell	RXR	Zinc(5hr)
554	63	35.7245	0.239037	ChIP GM12878 PAX5-C20	encode_tfbs	GM12878	N/A	PAX5-C20	None
576	58	37.189	0.239098	ChIP GM12891 PAX5-C20	encode_tfbs	GM12891	N/A	PAX5-C20	None
242	62	36.0969	0.239108	Acute myelomonocytic leukaemia cell line carrying inv(16) translocation (CBFbeta	codex	Leukaemia cell	N/A	RUNX1	N/A
581	58	35.8694	0.239164	ChIP GM12891 TAF1	encode_tfbs	GM12891	N/A	TAF1	None
556	60	36.5242	0.239273	ChIP GM12878 Pbx3	encode_tfbs	GM12878	N/A	Pbx3	None
148	1	57.9196	0.902977	cistrome_epigenome APL164 cells H3K27me3	cistrome_epigenome	APL164 cells	hematopoietic stem cell	H3K27me3	ATRA(48hr)
149	1	57.9196	0.899806	cistrome_epigenome APL164 cells H3K27me3	cistrome_epigenome	APL164 cells	hematopoietic stem cell	H3K27me3	No treatment
792	59	36.1	0.239493	ChIP GM19099 Pol2	encode_tfbs	GM19099	N/A	Pol2	None
290	61	36.3908	0.239629	codex T-Cell MYB	codex	T-Cell	N/A	MYB	N/A
936	59	37.0399	0.239747	ChIP K562 c-Jun	encode_tfbs	K562	N/A	c-Jun	IFNg6h
738	61	36.3908	0.239785	ChIP GM12878 BHLHE40_(NB100-1800)	encode_tfbs	GM12878	N/A	BHLHE40_(NB100-1800)	None
337	59	36.4997	0.239824	Kasumi-1 (AML FAB M2) without t(8;21) translocation derived from the DSMZ.	codex	Acute Myeloid Leukemia	N/A	RUNX1T1	N/A
786	59	35.4756	0.239978	ChIP GM18505 Pol2	encode_tfbs	GM18505	N/A	Pol2	None
584	59	35.6309	0.240064	ChIP GM12892 Pol2-4H8	encode_tfbs	GM12892	N/A	Pol2-4H8	None
157	1	57.9196	0.895746	cistrome_epigenome LnCaP H3K27me3	cistrome_epigenome	LnCaP	prostate	H3K27me3	EtOH(16hr)
158	2	44.5598	0.854394	cistrome_epigenome LnCaP H3K27me3	cistrome_epigenome	LnCaP	prostate	H3K27me3	R1881(16hr)
257	58	36.5548	0.240181	U937 (histiocytic lymphoma) cell line conditionally expressing CBFbeta-MYH11 tra	codex	Leukaemia cell	N/A	CBFB	N/A
1029	63	35.9246	0.240509	ChIP NB4 Max	encode_tfbs	NB4	N/A	Max	None
151	60	36.6561	0.240965	cistrome_epigenome APL164 cells H3K9K14ac	cistrome_epigenome	APL164 cells	hematopoietic stem cell	H3K9K14ac	No treatment
314	56	37.0993	0.241116	Adult chronic myeloid leukaemia (at blast crisis) cell line carrying t(9;22) tra	codex	Leukaemia cell	N/A	GATA1	N/A
994	58	37.5924	0.241206	ChIP K562 STAT2	encode_tfbs	K562	N/A	STAT2	IFNa6h
572	58	37.189	0.241225	ChIP GM12878 USF-1	encode_tfbs	GM12878	N/A	USF-1	None
544	62	36.2111	0.241275	ChIP GM12878 FOXM1_(SC-502)	encode_tfbs	GM12878	N/A	FOXM1_(SC-502)	None
328	61	36.3908	0.241443	CD36+ erythroid progenitor cells were derived from mobilised CD34+ cells isolate	codex	Erythroid Progenitor	N/A	GATA1	N/A
404	60	36.5233	0.241494	ChIP-seq_ICN1_HPB-ALL. ChIP assays were performed essentially as previously desc	codex	T-cell acute lymphoblastic leukemia cells	N/A	NOTCH1	N/A
537	60	36.7159	0.241726	ChIP GM12878 BCL3	encode_tfbs	GM12878	N/A	BCL3	None
329	59	36.4997	0.241746	Mobilised CD34+ cells isolated from the healthly peripheral blood.	codex	Hematopoietic Stem and Progenitor Cells	N/A	SMARCA4	N/A
170	3	35.246	0.581158	cistrome_epigenome LnCaP H3K9me3	cistrome_epigenome	LnCaP	prostate	H3K9me3	EtOH(16hr)
171	0	N/A	0.852459	cistrome_epigenome LnCaP H3K9me3	cistrome_epigenome	LnCaP	prostate	H3K9me3	R1881(16hr)
563	61	36.3908	0.241799	ChIP GM12878 RUNX3_(SC-101553)	encode_tfbs	GM12878	N/A	RUNX3_(SC-101553)	None
282	60	36.3223	0.242063	Proerythroblasts derived from CD34+ bone marrow cells isolated from heathly dono	codex	Erythroblast	N/A	GATA1	N/A
925	59	36.7738	0.242192	ChIP K562 BHLHE40_(NB100-1800)	encode_tfbs	K562	N/A	BHLHE40_(NB100-1800)	None
175	1	57.9196	0.860152	cistrome_epigenome MCF-7 H3K27me3	cistrome_epigenome	MCF-7	breast	H3K27me3	DMSO(3hr)
176	1	57.9196	0.863424	cistrome_epigenome MCF-7 H3K27me3	cistrome_epigenome	MCF-7	breast	H3K27me3	E2(3hr)
679	60	36.4637	0.242194	ChIP K562 NR2F2_(SC-271940)	encode_tfbs	K562	N/A	NR2F2_(SC-271940)	None
280	58	36.5548	0.242652	T cell Lymphoblastic Lymphoma cell line carrying t(7;9) translocation (TCRB-NOTC	codex	Lymphoma cell	N/A	P300	N/A
2653	57	37.0597	0.242799	sheffield_dnase	sheffield_dnase	N/A	N/A	N/A	N/A
773	58	37.2737	0.243208	ChIP GM12878 USF2	encode_tfbs	GM12878	N/A	USF2	None
326	60	36.8051	0.243302	CD36+ erythroid progenitor cells were derived from mobilised CD34+ cells isolate	codex	Erythroid Progenitor	N/A	TAL1	N/A
198	54	37.6497	0.243305	cistrome_epigenome NB4 cells H3K9me3	cistrome_epigenome	NB4 cells	hematopoietic stem cell	H3K9me3	ATRA(24hr)
741	60	36.4335	0.243514	ChIP GM12878 CHD1_(A301-218A)	encode_tfbs	GM12878	N/A	CHD1_(A301-218A)	None
2699	58	36.6425	0.243534	Hematopoietic	sheffield_dnase	N/A	N/A	N/A	N/A
972	60	36.1519	0.243754	ChIP K562 p300	encode_tfbs	K562	N/A	p300	None
766	58	35.8694	0.243764	ChIP GM12878 SIN3A_(NB600-1263)	encode_tfbs	GM12878	N/A	SIN3A_(NB600-1263)	None
951	58	37.1167	0.244287	ChIP K562 GATA-2	encode_tfbs	K562	N/A	GATA-2	None
188	0	N/A	0.768249	cistrome_epigenome MCF-7 H3K9me3	cistrome_epigenome	MCF-7	breast	H3K9me3	DMSO(3hr)
189	1	40.41	0.834395	cistrome_epigenome MCF-7 H3K9me3	cistrome_epigenome	MCF-7	breast	H3K9me3	E2(3hr)
301	62	36.0077	0.244394	codex T-Cell MYB	codex	T-Cell	N/A	MYB	N/A
944	59	36.8666	0.244458	ChIP K562 COREST_(ab24166)	encode_tfbs	K562	N/A	COREST_(ab24166)	None
302	62	36.0077	0.244503	codex T-Cell MYB	codex	T-Cell	N/A	MYB	N/A
1822	55	37.2554	0.244522	sheffield_dnase	sheffield_dnase	N/A	N/A	N/A	N/A
194	1	57.9196	0.911812	cistrome_epigenome NB4 cells H3K27me3	cistrome_epigenome	NB4 cells	hematopoietic stem cell	H3K27me3	ATRA(24hr)
195	1	57.9196	0.903324	cistrome_epigenome NB4 cells H3K27me3	cistrome_epigenome	NB4 cells	hematopoietic stem cell	H3K27me3	No treatment
316	61	36.3908	0.244533	Adult chronic myeloid leukaemia (at blast crisis) cell line carrying t(9;22) tra	codex	Leukaemia cell	N/A	FOSB	N/A
671	59	36.7738	0.244647	ChIP K562 ELF1_(SC-631)	encode_tfbs	K562	N/A	ELF1_(SC-631)	None
697	59	36.7738	0.244659	ChIP K562 USF-1	encode_tfbs	K562	N/A	USF-1	None
313	58	36.6492	0.244879	Adult chronic myeloid leukaemia (at blast crisis) cell line carrying t(9;22) tra	codex	Leukaemia cell	N/A	RUNX1	N/A
300	60	36.1728	0.244923	codex T-Cell MYB	codex	T-Cell	N/A	MYB	N/A
759	57	37.3893	0.244929	ChIP GM12878 p300_(SC-584)	encode_tfbs	GM12878	N/A	p300_(SC-584)	None
202	0	N/A	0.92344	cistrome_epigenome UPR9 cells H3K27me3	cistrome_epigenome	UPR9 cells	hematopoietic stem cell	H3K27me3	No treatment
305	56	37.0889	0.245062	Human K562 erythroleukemia cells (ATCC # CCL-243) were cultured in RPMI medium 1	codex	Myeloid Leukemia	N/A	GATA2	N/A
315	59	37.0399	0.245458	Adult chronic myeloid leukaemia (at blast crisis) cell line carrying t(9;22) tra	codex	Leukaemia cell	N/A	FOS	N/A
561	59	36.4997	0.245669	ChIP GM12878 PU.1	encode_tfbs	GM12878	N/A	PU.1	None
960	59	36.7738	0.245855	ChIP K562 JunD	encode_tfbs	K562	N/A	JunD	None
920	56	36.1233	0.246021	ChIP K562 ARID3A_(sc-8821)	encode_tfbs	K562	N/A	ARID3A_(sc-8821)	None
788	59	36.0258	0.246265	ChIP GM18526 Pol2	encode_tfbs	GM18526	N/A	Pol2	None
209	0	N/A	0.902012	cistrome_epigenome VCaP H3K27me3	cistrome_epigenome	VCaP	prostate	H3K27me3	regular medium
587	58	37.1145	0.246397	ChIP GM12892 YY1	encode_tfbs	GM12892	N/A	YY1	None
580	58	36.8356	0.246526	ChIP GM12891 PU.1	encode_tfbs	GM12891	N/A	PU.1	None
406	57	36.6851	0.246698	Proerythroblasts were derived from CD34+ adult bone marrow cells isolated from h	codex	Erythroblast	N/A	GATA1	N/A
278	58	36.5548	0.24698	T cell Lymphoblastic Lymphoma cell line carrying t(7;9) translocation (TCRB-NOTC	codex	Lymphoma cell	N/A	BRD4	N/A
585	60	35.7089	0.246985	ChIP GM12892 Pol2	encode_tfbs	GM12892	N/A	Pol2	None
327	58	36.4917	0.247036	CD36+ erythroid progenitor cells were derived from mobilised CD34+ cells isolate	codex	Erythroid Progenitor	N/A	GATA1	N/A
665	60	36.4637	0.247139	ChIP K562 CBX3_(SC-101004)	encode_tfbs	K562	N/A	CBX3_(SC-101004)	None
1055	58	36.2529	0.247262	ChIP GM12878 Pol2	encode_tfbs	GM12878	N/A	Pol2	None
218	0	N/A	0.690411	cistrome_epigenome VCaP H3K9me3	cistrome_epigenome	VCaP	prostate	H3K9me3	regular medium
2613	55	37.2828	0.247346	Weak lymphoblast specific	sheffield_dnase	N/A	N/A	N/A	N/A
220	1	57.9196	0.884128	cistrome_epigenome metastatic prostate cancer tissue H3K27me3	cistrome_epigenome	metastatic prostate cancer tissue	prostate	H3K27me3	No treatment
586	58	36.2728	0.247612	ChIP GM12892 TAF1	encode_tfbs	GM12892	N/A	TAF1	None
222	0	N/A	0.891806	cistrome_epigenome metastatic prostate cancer tissue H3K9me3	cistrome_epigenome	metastatic prostate cancer tissue	prostate	H3K9me3	No treatment
335	59	36.4997	0.247626	Mobilised CD34+ cells isolated from the healthly peripheral blood were expanded	codex	Hematopoietic Stem and Progenitor Cells	N/A	TCF7L2	N/A
235	59	36.5925	0.247734	Mobilised CD34+ cells isolated from the healthly peripheral blood.	codex	Hematopoietic Stem and Progenitor Cells	N/A	GATA2	N/A
945	60	36.5242	0.247849	ChIP K562 COREST_(sc-30189)	encode_tfbs	K562	N/A	COREST_(sc-30189)	None
678	57	36.7495	0.247942	ChIP K562 MEF2A	encode_tfbs	K562	N/A	MEF2A	None
935	59	37.0399	0.248035	ChIP K562 c-Jun	encode_tfbs	K562	N/A	c-Jun	IFNg30
928	54	37.5559	0.248068	ChIP K562 Brg1	encode_tfbs	K562	N/A	Brg1	None
535	59	36.4988	0.248186	ChIP GM12878 BATF	encode_tfbs	GM12878	N/A	BATF	None
782	59	36.0258	0.248619	ChIP GM12892 Pol2	encode_tfbs	GM12892	N/A	Pol2	None
746	59	37.1232	0.248864	ChIP GM12878 EBF1_(SC-137065)	encode_tfbs	GM12878	N/A	EBF1_(SC-137065)	None
582	59	36.1	0.248873	ChIP GM12891 YY1_(SC-281)	encode_tfbs	GM12891	N/A	YY1_(SC-281)	None
964	59	36.7738	0.248936	ChIP K562 Max	encode_tfbs	K562	N/A	Max	None
911	58	36.4972	0.249012	ChIP HUVEC c-Jun	encode_tfbs	HUVEC	N/A	c-Jun	None
2054	59	36.5708	0.249173	Hematopoietic	sheffield_dnase	N/A	N/A	N/A	N/A
325	59	36.5903	0.24955	CD36+ erythroid progenitor cells were derived from mobilised CD34+ cells isolate	codex	Erythroid Progenitor	N/A	TAL1	N/A
312	57	36.9735	0.249802	Adult chronic myeloid leukaemia (at blast crisis) cell line carrying t(9;22) tra	codex	Leukaemia cell	N/A	RUNX1	N/A
2656	57	37.3862	0.250183	Hematopoietic	sheffield_dnase	N/A	N/A	N/A	N/A
934	58	37.189	0.25042	ChIP K562 c-Jun	encode_tfbs	K562	N/A	c-Jun	IFNa6h
405	60	36.032	0.250452	Proerythroblasts derived from CD34+ foetal liver cells (2-trimester stage).	codex	Erythroblast	N/A	GATA1	N/A
1056	57	37.0597	0.250648	ChIP GM12891 CTCF	encode_tfbs	GM12891	N/A	CTCF	None
694	61	36.2232	0.250791	ChIP K562 TEAD4_(SC-101184)	encode_tfbs	K562	N/A	TEAD4_(SC-101184)	None
330	58	36.7624	0.251113	CD36+ erythroid progenitor cells were derived from mobilised CD34+ cells isolate	codex	Erythroid Progenitor	N/A	SMARCA4	N/A
125	55	37.2804	0.251164	cistrome_cistrome UPR9 cells RXR	cistrome_cistrome	UPR9 cells	hematopoietic stem cell	RXR	No treatment
1457	54	37.0185	0.251398	Hematopoietic	sheffield_dnase	N/A	N/A	N/A	N/A
2485	56	37.7532	0.251493	Hematopoietic	sheffield_dnase	N/A	N/A	N/A	N/A
1047	59	36.7738	0.251627	ChIP K562 eGFP-JunD	encode_tfbs	K562	N/A	eGFP-JunD	None
2017	57	36.6584	0.251675	Weak Th2	sheffield_dnase	N/A	N/A	N/A	N/A
231	62	35.9507	0.251686	Mobilised CD34+ cells isolated from the healthly peripheral blood.	codex	Hematopoietic Stem and Progenitor Cells	N/A	ERG	N/A
684	61	36.3908	0.252018	ChIP K562 PU.1	encode_tfbs	K562	N/A	PU.1	None
675	60	36.6155	0.252057	ChIP K562 GATA2_(SC-267)	encode_tfbs	K562	N/A	GATA2_(SC-267)	None
940	59	36.7738	0.252186	ChIP K562 c-Myc	encode_tfbs	K562	N/A	c-Myc	IFNg30
309	62	35.9507	0.252661	CD34+ Umbilical Cord Blood (UCB) were differentiated into megakaryocytes for 10	codex	Megakaryocyte	N/A	FLI1	N/A
995	60	36.6155	0.252679	ChIP K562 TAL1_(SC-12984)	encode_tfbs	K562	N/A	TAL1_(SC-12984)	None
666	57	37.1308	0.252983	ChIP K562 CEBPB_(SC-150)	encode_tfbs	K562	N/A	CEBPB_(SC-150)	None
691	59	36.3975	0.253057	ChIP K562 STAT5A_(SC-74442)	encode_tfbs	K562	N/A	STAT5A_(SC-74442)	None
761	58	36.2529	0.253422	ChIP GM12878 Pol2	encode_tfbs	GM12878	N/A	Pol2	None
993	59	37.2436	0.253491	ChIP K562 STAT2	encode_tfbs	K562	N/A	STAT2	IFNa30
1046	56	37.3322	0.253514	ChIP K562 eGFP-JunB	encode_tfbs	K562	N/A	eGFP-JunB	None
110	58	37.2311	0.25354	cistrome_cistrome PR9 cells RARA	cistrome_cistrome	PR9 cells	hematopoietic stem cell	RARA	ZnSO4(4hr)
965	61	36.0731	0.253541	ChIP K562 MAZ_(ab85725)	encode_tfbs	K562	N/A	MAZ_(ab85725)	None
262	3	38.2281	0.63622	codex Embryonic Stem Cell SOX2	codex	Embryonic Stem Cell	N/A	SOX2	N/A
263	6	53.8673	0.547891	codex Embryonic Stem Cell SOX2	codex	Embryonic Stem Cell	N/A	SOX2	N/A
264	0	N/A	0.695721	codex Embryonic Stem Cell NANOG	codex	Embryonic Stem Cell	N/A	NANOG	N/A
265	1	17.0136	0.750478	codex Embryonic Stem Cell NANOG	codex	Embryonic Stem Cell	N/A	NANOG	N/A
682	56	36.6824	0.253559	ChIP K562 Pol2-4H8	encode_tfbs	K562	N/A	Pol2-4H8	None
996	58	35.5468	0.253564	ChIP K562 TBLR1_(ab24550)	encode_tfbs	K562	N/A	TBLR1_(ab24550)	None
199	54	37.3254	0.253703	cistrome_epigenome NB4 cells H3K9me3	cistrome_epigenome	NB4 cells	hematopoietic stem cell	H3K9me3	No treatment
670	59	36.8549	0.253724	ChIP K562 Egr-1	encode_tfbs	K562	N/A	Egr-1	None
929	57	36.3576	0.254071	ChIP K562 CCNT2	encode_tfbs	K562	N/A	CCNT2	None
941	58	36.4092	0.254606	ChIP K562 c-Myc	encode_tfbs	K562	N/A	c-Myc	IFNg6h
246	56	36.62	0.254704	Acute myelomonocytic leukaemia cell line carrying inv(16) translocation (CBFbeta	codex	Leukaemia cell	N/A	GATA2	N/A
762	58	36.2728	0.254853	ChIP GM12878 Pol2(phosphoS2)	encode_tfbs	GM12878	N/A	Pol2(phosphoS2)	None
334	59	36.5708	0.254955	Mobilised CD34+ cells isolated from the healthly peripheral blood were expanded	codex	Hematopoietic Stem and Progenitor Cells	N/A	TCF7L2	N/A
676	58	36.5548	0.255029	ChIP K562 HDAC2_(SC-6296)	encode_tfbs	K562	N/A	HDAC2_(SC-6296)	None
956	48	38.5646	0.255194	ChIP K562 IRF1	encode_tfbs	K562	N/A	IRF1	IFNa30
681	58	36.024	0.255206	ChIP K562 PML_(SC-71910)	encode_tfbs	K562	N/A	PML_(SC-71910)	None
2692	55	36.5961	0.255312	K562 specific	sheffield_dnase	N/A	N/A	N/A	N/A
696	61	36.2232	0.25534	ChIP K562 TRIM28_(SC-81411)	encode_tfbs	K562	N/A	TRIM28_(SC-81411)	None
276	55	36.4498	0.255383	T cell Lymphoblastic Lymphoma cell line carrying t(7;9) translocation (TCRB-NOTC	codex	Lymphoma cell	N/A	NOTCH1	N/A
958	55	36.5494	0.255602	ChIP K562 IRF1	encode_tfbs	K562	N/A	IRF1	IFNg30
234	54	38.0886	0.255684	Mobilised CD34+ cells isolated from the healthly peripheral blood.	codex	Hematopoietic Stem and Progenitor Cells	N/A	LYL1	N/A
409	50	38.8205	0.255733	Proerythroblasts were derived from CD34+ adult bone marrow cells isolated from h	codex	Erythroblast	N/A	IRF2	N/A
963	55	37.2722	0.256193	ChIP K562 MafK_(ab50322)	encode_tfbs	K562	N/A	MafK_(ab50322)	None
673	57	36.9735	0.256409	ChIP K562 FOSL1_(SC-183)	encode_tfbs	K562	N/A	FOSL1_(SC-183)	None
2160	59	37.1232	0.256523	Hematopoietic	sheffield_dnase	N/A	N/A	N/A	N/A
921	59	36.7933	0.256611	ChIP K562 ATF1_(06-325)	encode_tfbs	K562	N/A	ATF1_(06-325)	None
942	59	36.7738	0.256971	ChIP K562 c-Myc	encode_tfbs	K562	N/A	c-Myc	None
677	58	37.1145	0.257193	ChIP K562 Max	encode_tfbs	K562	N/A	Max	None
1038	58	35.7939	0.257222	ChIP Raji Pol2	encode_tfbs	Raji	N/A	Pol2	None
69	56	37.1595	0.257768	cistrome_cistrome MCF-7 PolII	cistrome_cistrome	MCF-7	breast	PolII	E2(1hr)
756	59	36.2733	0.257802	ChIP GM12878 NF-YB	encode_tfbs	GM12878	N/A	NF-YB	None
977	59	36.2431	0.258039	ChIP K562 Pol2	encode_tfbs	K562	N/A	Pol2	None
277	56	36.1882	0.25805	T cell Lymphoblastic Lymphoma cell line carrying t(7;9) translocation (TCRB-NOTC	codex	Lymphoma cell	N/A	RBPJ	N/A
669	58	37.2089	0.258418	ChIP K562 E2F6	encode_tfbs	K562	N/A	E2F6	None
2089	53	38.2631	0.258757	Stem and Jurkat	sheffield_dnase	N/A	N/A	N/A	N/A
954	58	35.8694	0.258774	ChIP K562 HMGN3	encode_tfbs	K562	N/A	HMGN3	None
957	54	36.547	0.258845	ChIP K562 IRF1	encode_tfbs	K562	N/A	IRF1	IFNa6h
83	57	36.7104	0.259065	cistrome_cistrome MCF-7 RARG	cistrome_cistrome	MCF-7	breast	RARG	CD437(1hr)
632	53	37.3083	0.25922	ChIP HepG2 FOXA1_(SC-6553)	encode_tfbs	HepG2	N/A	FOXA1_(SC-6553)	None
823	57	37.1308	0.259364	ChIP HeLa-S3 AP-2alpha	encode_tfbs	HeLa-S3	N/A	AP-2alpha	None
2450	52	38.8418	0.259381	Hematopoietic	sheffield_dnase	N/A	N/A	N/A	N/A
1043	58	36.9102	0.259804	ChIP K562 eGFP-FOS	encode_tfbs	K562	N/A	eGFP-FOS	None
1044	60	36.1728	0.259852	ChIP K562 eGFP-GATA2	encode_tfbs	K562	N/A	eGFP-GATA2	None
2015	56	36.7802	0.260053	Weak Th2	sheffield_dnase	N/A	N/A	N/A	N/A
304	53	38.5181	0.260205	Human K562 erythroleukemia cells (ATCC # CCL-243) were cultured in RPMI medium 1	codex	Myeloid Leukemia	N/A	GATA1	N/A
2577	59	36.7745	0.260319	Hematopoietic	sheffield_dnase	N/A	N/A	N/A	N/A
1058	54	37.6497	0.260497	ChIP GM19238 CTCF	encode_tfbs	GM19238	N/A	CTCF	None
2129	54	37.793	0.260537	Hematopoietic	sheffield_dnase	N/A	N/A	N/A	N/A
617	57	36.3576	0.260632	ChIP HCT-116 Pol2-4H8	encode_tfbs	HCT-116	N/A	Pol2-4H8	None
340	56	36.1233	0.260887	Kasumi-1 (AML FAB M2) with t(8;21) translocation and mismatch siRNA derived from	codex	Acute Myeloid Leukemia	N/A	POLR2A	N/A
1821	52	37.6356	0.260923	sheffield_dnase	sheffield_dnase	N/A	N/A	N/A	N/A
626	56	37.2368	0.261266	ChIP HepG2 CEBPB_(SC-150)	encode_tfbs	HepG2	N/A	CEBPB_(SC-150)	None
357	54	37.2183	0.261327	K562 erythrocytic leukaemia cells (ATCC CCL-243) were grown according to standar	codex	Erythrocytic leukaemia cells	N/A	EP300	N/A
562	54	37.1175	0.261532	ChIP GM12878 Rad21	encode_tfbs	GM12878	N/A	Rad21	None
318	54	38.152	0.261567	Proerythroblasts were derived from mobilised CD34+ cells isolated from the healt	codex	Erythroblast	N/A	TAL1	N/A
631	56	36.8332	0.261659	ChIP HepG2 FOXA1_(SC-101058)	encode_tfbs	HepG2	N/A	FOXA1_(SC-101058)	None
2039	57	36.6291	0.261673	Fibrobl specific	sheffield_dnase	N/A	N/A	N/A	N/A
239	56	36.8332	0.261677	Acute myelomonocytic leukaemia cell line carrying inv(16) translocation (CBFbeta	codex	Leukaemia cell	N/A	CBFB	N/A
968	53	37.9232	0.261906	ChIP K562 NF-E2	encode_tfbs	K562	N/A	NF-E2	None
662	59	36.7738	0.262031	ChIP K562 ATF3	encode_tfbs	K562	N/A	ATF3	None
633	54	36.9325	0.262157	ChIP HepG2 FOXA2_(SC-6554)	encode_tfbs	HepG2	N/A	FOXA2_(SC-6554)	None
486	54	37.1185	0.262185	ChIP K562 Pol2(b)	encode_tfbs	K562	N/A	Pol2(b)	None
2135	49	39.7353	0.262192	Hematopoietic	sheffield_dnase	N/A	N/A	N/A	N/A
680	56	36.9104	0.26246	ChIP K562 NRSF	encode_tfbs	K562	N/A	NRSF	None
2483	55	36.545	0.262553	Hematopoietic	sheffield_dnase	N/A	N/A	N/A	N/A
824	59	36.3952	0.262796	ChIP HeLa-S3 AP-2gamma	encode_tfbs	HeLa-S3	N/A	AP-2gamma	None
937	58	37.189	0.262848	ChIP K562 c-Jun	encode_tfbs	K562	N/A	c-Jun	None
962	54	36.8898	0.26308	ChIP K562 MafF_(M8194)	encode_tfbs	K562	N/A	MafF_(M8194)	None
948	56	36.5222	0.263122	ChIP K562 E2F6	encode_tfbs	K562	N/A	E2F6	None
912	56	37.1748	0.263207	ChIP HUVEC GATA-2	encode_tfbs	HUVEC	N/A	GATA-2	None
287	55	36.4498	0.263389	MM1-S cell line cell line treated with DMSO for 6 hours.	codex	Multiple myeloma cell	N/A	POLR2A	N/A
990	55	37.361	0.263442	ChIP K562 STAT1	encode_tfbs	K562	N/A	STAT1	IFNa6h
864	57	37.1308	0.263743	ChIP HeLa-S3 STAT1	encode_tfbs	HeLa-S3	N/A	STAT1	IFNg30
396	52	37.2151	0.263867	Adult acute B cell precursor lymphoblastic leukaemia cell line carrying t(4;11)	codex	Leukaemia cell	N/A	AFF1	N/A
701	57	36.5057	0.26388	ChIP K562 ZBTB7A_(SC-34508)	encode_tfbs	K562	N/A	ZBTB7A_(SC-34508)	None
950	55	38.324	0.263906	ChIP K562 GATA-1	encode_tfbs	K562	N/A	GATA-1	None
224	54	37.2861	0.263964	GM12878 cell from ENCODE project.	codex	B-cells	N/A	RUNX3	N/A
575	56	37.149	0.26409	ChIP GM12878 ZEB1_(SC-25388)	encode_tfbs	GM12878	N/A	ZEB1_(SC-25388)	None
931	55	37.2577	0.264141	ChIP K562 c-Fos	encode_tfbs	K562	N/A	c-Fos	None
933	58	37.189	0.264175	ChIP K562 c-Jun	encode_tfbs	K562	N/A	c-Jun	IFNa30
825	57	37.1308	0.264203	ChIP HeLa-S3 BAF155	encode_tfbs	HeLa-S3	N/A	BAF155	None
767	55	37.7016	0.264254	ChIP GM12878 SMC3_(ab9263)	encode_tfbs	GM12878	N/A	SMC3_(ab9263)	None
939	56	36.1122	0.264305	ChIP K562 c-Myc	encode_tfbs	K562	N/A	c-Myc	IFNa6h
860	57	36.3373	0.264333	ChIP HeLa-S3 RFX5_(200-401-194)	encode_tfbs	HeLa-S3	N/A	RFX5_(200-401-194)	None
688	55	36.4498	0.26481	ChIP K562 SP1	encode_tfbs	K562	N/A	SP1	None
2448	53	37.8305	0.264928	Hematopoietic	sheffield_dnase	N/A	N/A	N/A	N/A
1059	55	37.1791	0.265151	ChIP GM19239 CTCF	encode_tfbs	GM19239	N/A	CTCF	None
272	53	37.2498	0.26518	T cell Lymphoblastic Lymphoma cell line carrying t(7;9) translocation (TCRB-NOTC	codex	Lymphoma cell	N/A	GABPA	N/A
991	55	37.2554	0.265267	ChIP K562 STAT1	encode_tfbs	K562	N/A	STAT1	IFNg30
2812	58	37.2776	0.265318	Fibroblast;Muscle;Brain;Hematopoietic;Skin;Epithelial;Endothelial;Primitive;Bone	sheffield_dnase	N/A	N/A	N/A	N/A
660	57	35.7881	0.265511	ChIP HUVEC Pol2-4H8	encode_tfbs	HUVEC	N/A	Pol2-4H8	None
353	2	29.5017	0.730633	K562 erythrocytic leukaemia cells (ATCC CCL-243) were grown according to standar	codex	Erythrocytic leukaemia cells	N/A	CREBBP	N/A
719	56	36.9958	0.266155	ChIP SK-N-SH_RA USF1_(SC-8983)	encode_tfbs	SK-N-SH_RA	N/A	USF1_(SC-8983)	None
564	55	36.4144	0.266175	ChIP GM12878 RXRA	encode_tfbs	GM12878	N/A	RXRA	None
998	57	36.1032	0.266189	ChIP K562 TBP	encode_tfbs	K562	N/A	TBP	None
743	52	38.6798	0.266451	ChIP GM12878 COREST_(sc-30189)	encode_tfbs	GM12878	N/A	COREST_(sc-30189)	None
699	57	36.8976	0.266891	ChIP K562 YY1	encode_tfbs	K562	N/A	YY1	None
2610	53	38.3643	0.266904	Weak lymphoblast specific	sheffield_dnase	N/A	N/A	N/A	N/A
775	54	36.6483	0.267217	ChIP GM12878 YY1	encode_tfbs	GM12878	N/A	YY1	None
1057	53	37.5784	0.267583	ChIP GM12892 CTCF	encode_tfbs	GM12892	N/A	CTCF	None
2410	51	39.0797	0.267692	Hematopoietic	sheffield_dnase	N/A	N/A	N/A	N/A
1003	53	36.9518	0.267808	ChIP K562 USF2	encode_tfbs	K562	N/A	USF2	None
243	57	35.7881	0.267941	Acute myelomonocytic leukaemia cell line carrying inv(16) translocation (CBFbeta	codex	Leukaemia cell	N/A	MED21	N/A
1060	53	37.5784	0.268011	ChIP GM19240 CTCF	encode_tfbs	GM19240	N/A	CTCF	None
667	53	37.5784	0.268146	ChIP K562 CTCF_(SC-5916)	encode_tfbs	K562	N/A	CTCF_(SC-5916)	None
2615	58	36.9125	0.26835	Hematopoietic	sheffield_dnase	N/A	N/A	N/A	N/A
368	2	41.8523	0.795288	K562 erythrocytic leukaemia cells (ATCC CCL-243) were grown according to standar	codex	Erythrocytic leukaemia cells	N/A	SUZ12	N/A
200	57	37.5452	0.268577	cistrome_epigenome T47D H3K4me1	cistrome_epigenome	T47D	breast	H3K4me1	DMSO(45min-3hr)
370	1	57.9196	0.791131	K562 erythrocytic leukaemia cells (ATCC CCL-243) were grown according to standar	codex	Embryonic Stem Cell	N/A	EZH2	N/A
959	59	35.4756	0.268785	ChIP K562 IRF1	encode_tfbs	K562	N/A	IRF1	IFNg6h
630	56	36.9104	0.268787	ChIP HepG2 FOSL2	encode_tfbs	HepG2	N/A	FOSL2	None
523	55	37.7081	0.268837	ChIP A549 USF-1	encode_tfbs	A549	N/A	USF-1	EtOH_0.02pct
1595	55	37.1791	0.268848	Hematopoietic	sheffield_dnase	N/A	N/A	N/A	N/A
75	57	36.8061	0.268879	cistrome_cistrome MCF-7 PolII	cistrome_cistrome	MCF-7	breast	PolII	No treatment
360	56	36.0246	0.269133	K562 erythrocytic leukaemia cells (ATCC CCL-243) were grown according to standar	codex	Erythrocytic leukaemia cells	N/A	KDM5B	N/A
2528	55	36.7496	0.269173	Weak PANC-1 specific	sheffield_dnase	N/A	N/A	N/A	N/A
310	50	40.2131	0.269195	CD34+ Umbilical Cord Blood (UCB) were differentiated into megakaryocytes for 10	codex	Megakaryocyte	N/A	TAL1	N/A
879	57	36.8061	0.269453	ChIP HepG2 CEBPB	encode_tfbs	HepG2	N/A	CEBPB	forskolin
938	56	37.0007	0.269469	ChIP K562 c-Myc	encode_tfbs	K562	N/A	c-Myc	IFNa30
255	57	36.2744	0.269474	CD34+ acute myeloid leukaemia (AML) blast cells carrying inv(16) translocation (	codex	Leukaemia cell	N/A	CBFB	N/A
837	56	37.2368	0.269549	ChIP HeLa-S3 COREST_(sc-30189)	encode_tfbs	HeLa-S3	N/A	COREST_(sc-30189)	None
383	4	54.7905	0.603674	codex Embryonic Stem Cell SMAD3	codex	Embryonic Stem Cell	N/A	SMAD3	N/A
850	55	36.1919	0.269572	ChIP HeLa-S3 MAZ_(ab85725)	encode_tfbs	HeLa-S3	N/A	MAZ_(ab85725)	None
636	55	37.0142	0.269714	ChIP HepG2 HNF4A_(SC-8987)	encode_tfbs	HepG2	N/A	HNF4A_(SC-8987)	None
656	55	36.9175	0.269789	ChIP HepG2 USF-1	encode_tfbs	HepG2	N/A	USF-1	None
1005	55	36.7496	0.269895	ChIP K562 Znf143_(16618-1-AP)	encode_tfbs	K562	N/A	Znf143_(16618-1-AP)	None
288	56	36.5222	0.269934	MM1-S cell line cell line treated with DMSO for 6 hours.	codex	Multiple myeloma cell	N/A	CDK9	N/A
1976	54	37.0512	0.269941	Skin;Hematopoietic	sheffield_dnase	N/A	N/A	N/A	N/A
248	53	37.3195	0.26999	Acute myelomonocytic leukaemia cell line carrying inv(16) translocation (CBFbeta	codex	Leukaemia cell	N/A	FLI1	N/A
391	4	25.0268	0.633147	Proerythroblasts were derived from CD34+ adult bone marrow cells isolated from h	codex	Erythroblast	N/A	NFE2	N/A
1037	52	38.5515	0.27015	ChIP PBDEFetal GATA-1	encode_tfbs	PBDEFetal	N/A	GATA-1	None
2726	53	38.2047	0.270266	Hematopoietic	sheffield_dnase	N/A	N/A	N/A	N/A
871	58	37.189	0.270284	ChIP HeLa-S3 USF2	encode_tfbs	HeLa-S3	N/A	USF2	None
987	53	37.2672	0.270311	ChIP K562 SIRT6	encode_tfbs	K562	N/A	SIRT6	None
522	58	37.189	0.270458	ChIP A549 USF-1	encode_tfbs	A549	N/A	USF-1	EtOH_0.02pct
206	54	37.3846	0.270467	cistrome_epigenome VCaP Ace_H3	cistrome_epigenome	VCaP	prostate	Ace_H3	regular medium
2740	54	37.2807	0.270735	Hematopoietic	sheffield_dnase	N/A	N/A	N/A	N/A
2584	52	38.6387	0.270883	Hematopoietic	sheffield_dnase	N/A	N/A	N/A	N/A
737	56	36.2878	0.271019	ChIP GM10847 Pol2	encode_tfbs	GM10847	N/A	Pol2	None
970	55	36.8282	0.271083	ChIP K562 NF-YB	encode_tfbs	K562	N/A	NF-YB	None
240	57	36.5057	0.271275	Acute myelomonocytic leukaemia cell line carrying inv(16) translocation (CBFbeta	codex	Leukaemia cell	N/A	MYH11	N/A
65	51	38.2577	0.271632	cistrome_cistrome MCF-7 FoxA1	cistrome_cistrome	MCF-7	breast	FoxA1	No treatment
923	52	37.6897	0.271911	ChIP K562 Bach1_(sc-14700)	encode_tfbs	K562	N/A	Bach1_(sc-14700)	None
1045	50	38.3915	0.272349	ChIP K562 eGFP-HDAC8	encode_tfbs	K562	N/A	eGFP-HDAC8	None
306	56	37.3792	0.272381	CD34+ Umbilical Cord Blood (UCB) were differentiated into megakaryocytes for 10	codex	Megakaryocyte	N/A	GATA1	N/A
25	56	37.1595	0.272415	cistrome_cistrome HepG2 liver cells HNF4A	cistrome_cistrome	HepG2 liver cells	liver	HNF4A	No treatment
173	55	36.752	0.272443	cistrome_epigenome MCF-7 H3K14ac	cistrome_epigenome	MCF-7	breast	H3K14ac	DMSO(3hr)
3002	55	36.7496	0.272479	UCSC Evo CpG islands	ucsc_features	N/A	N/A	N/A	N/A
2126	54	37.783	0.272498	Hematopoietic	sheffield_dnase	N/A	N/A	N/A	N/A
82	55	37.8921	0.272612	cistrome_cistrome MCF-7 RARA	cistrome_cistrome	MCF-7	breast	RARA	AM580(1hr)
412	0	N/A	0.92344	CTCF Segments	encode_segmentation	GM12878	N/A	N/A	N/A
413	0	N/A	0.92344	Enhancers Segments	encode_segmentation	GM12878	N/A	N/A	N/A
414	0	N/A	0.92344	Promoter Flank Segments	encode_segmentation	GM12878	N/A	N/A	N/A
415	0	N/A	0.92344	Repressed Segments	encode_segmentation	GM12878	N/A	N/A	N/A
416	0	N/A	0.92344	Transcribed Segments	encode_segmentation	GM12878	N/A	N/A	N/A
417	0	N/A	0.92344	TSS Segments	encode_segmentation	GM12878	N/A	N/A	N/A
418	0	N/A	0.92344	Weak Enhancer Segments	encode_segmentation	GM12878	N/A	N/A	N/A
419	0	N/A	0.92344	CTCF Segments	encode_segmentation	H1hesc	N/A	N/A	N/A
420	0	N/A	0.92344	Enhancers Segments	encode_segmentation	H1hesc	N/A	N/A	N/A
421	0	N/A	0.92344	Promoter Flank Segments	encode_segmentation	H1hesc	N/A	N/A	N/A
422	0	N/A	0.92344	Repressed Segments	encode_segmentation	H1hesc	N/A	N/A	N/A
423	0	N/A	0.92344	Transcribed Segments	encode_segmentation	H1hesc	N/A	N/A	N/A
424	0	N/A	0.92344	TSS Segments	encode_segmentation	H1hesc	N/A	N/A	N/A
425	0	N/A	0.92344	Weak Enhancer Segments	encode_segmentation	H1hesc	N/A	N/A	N/A
426	0	N/A	0.92344	CTCF Segments	encode_segmentation	HeLa-S3	N/A	N/A	N/A
427	0	N/A	0.92344	Enhancers Segments	encode_segmentation	HeLa-S3	N/A	N/A	N/A
428	0	N/A	0.92344	Promoter Flank Segments	encode_segmentation	HeLa-S3	N/A	N/A	N/A
429	0	N/A	0.92344	Repressed Segments	encode_segmentation	HeLa-S3	N/A	N/A	N/A
430	0	N/A	0.92344	Transcribed Segments	encode_segmentation	HeLa-S3	N/A	N/A	N/A
431	0	N/A	0.92344	TSS Segments	encode_segmentation	HeLa-S3	N/A	N/A	N/A
432	0	N/A	0.92344	Weak Enhancer Segments	encode_segmentation	HeLa-S3	N/A	N/A	N/A
433	0	N/A	0.92344	CTCF Segments	encode_segmentation	Hepg2	N/A	N/A	N/A
434	0	N/A	0.92344	Enhancers Segments	encode_segmentation	Hepg2	N/A	N/A	N/A
435	0	N/A	0.92344	Promoter Flank Segments	encode_segmentation	Hepg2	N/A	N/A	N/A
436	0	N/A	0.92344	Repressed Segments	encode_segmentation	Hepg2	N/A	N/A	N/A
437	0	N/A	0.92344	Transcribed Segments	encode_segmentation	Hepg2	N/A	N/A	N/A
438	0	N/A	0.92344	TSS Segments	encode_segmentation	Hepg2	N/A	N/A	N/A
439	0	N/A	0.92344	Weak Enhancer Segments	encode_segmentation	Hepg2	N/A	N/A	N/A
440	0	N/A	0.92344	CTCF Segments	encode_segmentation	Huvec	N/A	N/A	N/A
441	0	N/A	0.92344	Enhancers Segments	encode_segmentation	Huvec	N/A	N/A	N/A
442	0	N/A	0.92344	Promoter Flank Segments	encode_segmentation	Huvec	N/A	N/A	N/A
443	0	N/A	0.92344	Repressed Segments	encode_segmentation	Huvec	N/A	N/A	N/A
444	0	N/A	0.92344	Transcribed Segments	encode_segmentation	Huvec	N/A	N/A	N/A
445	0	N/A	0.92344	TSS Segments	encode_segmentation	Huvec	N/A	N/A	N/A
446	0	N/A	0.92344	Weak Enhancer Segments	encode_segmentation	Huvec	N/A	N/A	N/A
447	0	N/A	0.92344	CTCF Segments	encode_segmentation	K562	N/A	N/A	N/A
448	0	N/A	0.92344	Enhancers Segments	encode_segmentation	K562	N/A	N/A	N/A
449	0	N/A	0.92344	Promoter Flank Segments	encode_segmentation	K562	N/A	N/A	N/A
450	0	N/A	0.92344	Repressed Segments	encode_segmentation	K562	N/A	N/A	N/A
451	0	N/A	0.92344	Transcribed Segments	encode_segmentation	K562	N/A	N/A	N/A
452	0	N/A	0.92344	TSS Segments	encode_segmentation	K562	N/A	N/A	N/A
453	0	N/A	0.92344	Weak Enhancer Segments	encode_segmentation	K562	N/A	N/A	N/A
1013	56	36.8332	0.272689	ChIP MCF10A-Er-Src c-Myc	encode_tfbs	MCF10A-Er-Src	N/A	c-Myc	EtOH_0.01pct
910	57	36.4554	0.272857	ChIP HUVEC c-Fos	encode_tfbs	HUVEC	N/A	c-Fos	None
1971	50	39.8747	0.272865	Weak HCF	sheffield_dnase	N/A	N/A	N/A	N/A
146	55	36.9356	0.272889	cistrome_cistrome normal liver cells CEBPa	cistrome_cistrome	normal liver cells	liver	CEBPa	No treatment
1103	54	37.6497	0.272932	ChIP GM12864 CTCF	encode_tfbs	GM12864	N/A	CTCF	None
63	52	38.1227	0.272979	cistrome_cistrome MCF-7 FoxA1	cistrome_cistrome	MCF-7	breast	FoxA1	E2(45min)
460	6	38.2392	0.657653	ChIP H1-hESC EZH2_(39875)	encode_tfbs	H1-hESC	N/A	EZH2_(39875)	None
254	58	36.2728	0.273019	CD34+ acute myeloid leukaemia (AML) blast cells carrying inv(16) translocation (	codex	Leukaemia cell	N/A	MYH11	N/A
269	56	36.0246	0.273192	Jurkat T-ALL cell line treated with THZ-2-149 for 6 hours (competitive Cdk7 inhi	codex	Leukemia cell	N/A	POLR2A	N/A
510	55	37.2025	0.273242	ChIP A549 GR	encode_tfbs	A549	N/A	GR	DEX_50nM
464	1	57.9196	0.863859	ChIP HeLa-S3 EZH2_(39875)	encode_tfbs	HeLa-S3	N/A	EZH2_(39875)	None
2200	50	39.0358	0.273405	Hematopoietic	sheffield_dnase	N/A	N/A	N/A	N/A
487	55	36.4498	0.273459	ChIP K562 RBBP5_(A300-109A)	encode_tfbs	K562	N/A	RBBP5_(A300-109A)	None
467	6	36.3997	0.680863	ChIP HepG2 EZH2_(39875)	encode_tfbs	HepG2	N/A	EZH2_(39875)	None
650	56	36.5799	0.27352	ChIP HepG2 SP1	encode_tfbs	HepG2	N/A	SP1	None
469	2	41.8523	0.80423	ChIP HMEC EZH2_(39875)	encode_tfbs	HMEC	N/A	EZH2_(39875)	None
3011	55	36.8282	0.273629	UCSC Switch DB TSSs	ucsc_features	N/A	N/A	N/A	N/A
471	2	58.2582	0.807679	ChIP HSMM EZH2_(39875)	encode_tfbs	HSMM	N/A	EZH2_(39875)	None
1106	53	37.5784	0.273746	ChIP GM12873 CTCF	encode_tfbs	GM12873	N/A	CTCF	None
473	2	58.2582	0.776569	ChIP HSMMtube EZH2_(39875)	encode_tfbs	HSMMtube	N/A	EZH2_(39875)	None
481	53	37.1336	0.273746	ChIP K562 HDAC2_(A300-705A)	encode_tfbs	K562	N/A	HDAC2_(A300-705A)	None
475	4	41.4029	0.73135	ChIP HUVEC EZH2_(39875)	encode_tfbs	HUVEC	N/A	EZH2_(39875)	None
506	55	37.1773	0.27393	ChIP A549 FOSL2	encode_tfbs	A549	N/A	FOSL2	EtOH_0.02pct
992	53	37.545	0.274059	ChIP K562 STAT1	encode_tfbs	K562	N/A	STAT1	IFNg6h
70	55	36.9356	0.274116	cistrome_cistrome MCF-7 PolII	cistrome_cistrome	MCF-7	breast	PolII	E2(3hr)
479	4	39.4873	0.599646	ChIP K562 EZH2_(39875)	encode_tfbs	K562	N/A	EZH2_(39875)	None
2041	54	38.0345	0.274136	DNase Weak CD14	sheffield_dnase	N/A	N/A	N/A	N/A
2701	53	38.2025	0.274159	Weak CD14 specific	sheffield_dnase	N/A	N/A	N/A	N/A
638	57	36.4855	0.274167	ChIP HepG2 JunD	encode_tfbs	HepG2	N/A	JunD	None
726	52	37.845	0.274423	ChIP T-47D GATA3_(SC-268)	encode_tfbs	T-47D	N/A	GATA3_(SC-268)	DMSO_0.02pct
59	54	37.8451	0.274433	cistrome_cistrome MCF-7 ESR1	cistrome_cistrome	MCF-7	breast	ESR1	Tam
174	56	36.3972	0.27449	cistrome_epigenome MCF-7 H3K14ac	cistrome_epigenome	MCF-7	breast	H3K14ac	E2(3hr)
201	56	37.3322	0.274889	cistrome_epigenome T47D H3K4me1	cistrome_epigenome	T47D	breast	H3K4me1	E2(45min-3hr)
674	57	36.4855	0.274943	ChIP K562 GABP	encode_tfbs	K562	N/A	GABP	None
834	57	36.3373	0.275021	ChIP HeLa-S3 CHD2_(AB68301)	encode_tfbs	HeLa-S3	N/A	CHD2_(AB68301)	None
913	58	37.189	0.275118	ChIP HUVEC Max	encode_tfbs	HUVEC	N/A	Max	None
490	4	41.4029	0.707819	ChIP NH-A EZH2_(39875)	encode_tfbs	NH-A	N/A	EZH2_(39875)	None
955	53	37.4428	0.275345	ChIP K562 Ini1	encode_tfbs	K562	N/A	Ini1	None
492	5	46.2824	0.671667	ChIP NHDF-Ad EZH2_(39875)	encode_tfbs	NHDF-Ad	N/A	EZH2_(39875)	None
17	56	36.7425	0.275431	cistrome_cistrome Caco-2(proliferating) HNF4A	cistrome_cistrome	Caco-2(proliferating)	intestine	HNF4A	No treatment
494	2	44.5598	0.796811	ChIP NHEK EZH2_(39875)	encode_tfbs	NHEK	N/A	EZH2_(39875)	None
362	56	36.1233	0.275522	K562 erythrocytic leukaemia cells (ATCC CCL-243) were grown according to standar	codex	Erythrocytic leukaemia cells	N/A	RBBP5	N/A
693	51	37.2423	0.275569	ChIP K562 TAF7_(SC-101167)	encode_tfbs	K562	N/A	TAF7_(SC-101167)	None
497	4	41.4029	0.703651	ChIP NHLF EZH2_(39875)	encode_tfbs	NHLF	N/A	EZH2_(39875)	None
24	55	36.9356	0.275617	cistrome_cistrome HepG2 liver cells HNF4A	cistrome_cistrome	HepG2 liver cells	liver	HNF4A	No treatment
832	55	36.4498	0.275645	ChIP HeLa-S3 CEBPB	encode_tfbs	HeLa-S3	N/A	CEBPB	None
2086	50	39.3772	0.275779	Jurkat	sheffield_dnase	N/A	N/A	N/A	N/A
2032	54	37.5104	0.275931	sheffield_dnase	sheffield_dnase	N/A	N/A	N/A	N/A
244	56	36.1233	0.275942	Acute myelomonocytic leukaemia cell line carrying inv(16) translocation (CBFbeta	codex	Leukaemia cell	N/A	TBP	N/A
186	55	37.2722	0.276238	cistrome_epigenome MCF-7 H3K9ac	cistrome_epigenome	MCF-7	breast	H3K9ac	E2(3hr)
930	57	36.6266	0.276459	ChIP K562 CEBPB	encode_tfbs	K562	N/A	CEBPB	None
57	56	37.3322	0.276638	cistrome_cistrome MCF-7 ESR1	cistrome_cistrome	MCF-7	breast	ESR1	No treatment
1016	56	36.4291	0.276718	ChIP MCF10A-Er-Src Pol2	encode_tfbs	MCF10A-Er-Src	N/A	Pol2	EtOH_0.01pct
765	53	37.7172	0.276869	ChIP GM12878 RFX5_(200-401-194)	encode_tfbs	GM12878	N/A	RFX5_(200-401-194)	None
978	55	36.4498	0.276894	ChIP K562 Pol2	encode_tfbs	K562	N/A	Pol2	None
822	54	37.1175	0.276903	ChIP HEK293-T-REx ZNF263	encode_tfbs	HEK293-T-REx	N/A	ZNF263	None
521	57	36.3373	0.276952	ChIP A549 USF-1	encode_tfbs	A549	N/A	USF-1	DEX_100nM
621	51	38.1334	0.277017	ChIP HeLa-S3 NRSF	encode_tfbs	HeLa-S3	N/A	NRSF	None
1025	55	36.4498	0.277038	ChIP MCF-7 HA-E2F1	encode_tfbs	MCF-7	N/A	HA-E2F1	None
512	57	36.6453	0.27713	ChIP A549 GR	encode_tfbs	A549	N/A	GR	DEX_100nM
147	53	37.5273	0.277151	cistrome_cistrome normal liver cells HNF4A	cistrome_cistrome	normal liver cells	liver	HNF4A	No treatment
118	55	37.2498	0.277262	cistrome_cistrome T47D PGR	cistrome_cistrome	T47D	breast	PGR	E2(45min)
67	54	36.547	0.277308	cistrome_cistrome MCF-7 PolII	cistrome_cistrome	MCF-7	breast	PolII	17b-E2(1hr)
692	54	36.547	0.277384	ChIP K562 TAF1	encode_tfbs	K562	N/A	TAF1	None
68	55	36.9356	0.277427	cistrome_cistrome MCF-7 PolII	cistrome_cistrome	MCF-7	breast	PolII	DMSO(3hr)
629	55	36.619	0.277779	ChIP HepG2 ELF1_(SC-631)	encode_tfbs	HepG2	N/A	ELF1_(SC-631)	None
644	56	36.2689	0.278223	ChIP HepG2 p300	encode_tfbs	HepG2	N/A	p300	None
1002	56	36.8332	0.27828	ChIP K562 UBTF_(SAB1404509)	encode_tfbs	K562	N/A	UBTF_(SAB1404509)	None
2662	49	40.0803	0.278306	Hematopoietic	sheffield_dnase	N/A	N/A	N/A	N/A
2484	52	38.5465	0.278334	sheffield_dnase	sheffield_dnase	N/A	N/A	N/A	N/A
648	56	37.2368	0.2784	ChIP HepG2 RXRA	encode_tfbs	HepG2	N/A	RXRA	None
237	55	36.9175	0.278543	Mobilised CD34+ cells isolated from the healthly peripheral blood.	codex	Hematopoietic Stem and Progenitor Cells	N/A	LMO2	N/A
1054	52	37.8714	0.278623	ChIP GM12878 CTCF	encode_tfbs	GM12878	N/A	CTCF	None
480	56	36.1233	0.278665	ChIP K562 HDAC1_(SC-6298)	encode_tfbs	K562	N/A	HDAC1_(SC-6298)	None
338	59	36.9695	0.278752	Kasumi-1 (AML FAB M2) with t(8;21) translocation and mismatch siRNA derived from	codex	Acute Myeloid Leukemia	N/A	RUNX1T1	N/A
1108	52	37.8714	0.278853	ChIP GM12875 CTCF	encode_tfbs	GM12875	N/A	CTCF	None
705	56	36.9104	0.278905	ChIP PFSK-1 FOXP2	encode_tfbs	PFSK-1	N/A	FOXP2	None
1036	56	36.0246	0.278937	ChIP PBDE Pol2	encode_tfbs	PBDE	N/A	Pol2	None
683	58	35.7939	0.278959	ChIP K562 Pol2	encode_tfbs	K562	N/A	Pol2	None
1077	55	36.9356	0.278961	ChIP MCF-7 c-Myc	encode_tfbs	MCF-7	N/A	c-Myc	serum_stimulated_media
1073	56	36.6824	0.27897	ChIP K562 c-Myc	encode_tfbs	K562	N/A	c-Myc	None
1075	55	36.4498	0.279017	ChIP K562 Pol2	encode_tfbs	K562	N/A	Pol2	None
849	57	37.055	0.279122	ChIP HeLa-S3 Max	encode_tfbs	HeLa-S3	N/A	Max	None
511	52	38.7281	0.279132	ChIP A549 GR	encode_tfbs	A549	N/A	GR	DEX_5nM
2444	51	38.6062	0.279164	Hematopoietic	sheffield_dnase	N/A	N/A	N/A	N/A
12	54	37.3846	0.279202	cistrome_cistrome Caco-2(differentiated) CDX2	cistrome_cistrome	Caco-2(differentiated)	intestine	CDX2	No treatment
180	53	37.3107	0.279301	cistrome_epigenome MCF-7 H3K4me2	cistrome_epigenome	MCF-7	breast	H3K4me2	E2(6hr)
1041	54	36.6411	0.279314	ChIP U2OS KAP1	encode_tfbs	U2OS	N/A	KAP1	None
62	51	38.1406	0.279342	cistrome_cistrome MCF-7 FoxA1	cistrome_cistrome	MCF-7	breast	FoxA1	E2(45min-3hr)
4	54	36.547	0.279642	cistrome_cistrome A594 cells PolII	cistrome_cistrome	A594 cells	lung	PolII	DEX(1hr)
286	55	37.1001	0.279818	MM1-S cell line cell line treated with DMSO for 6 hours for Cdk7 inhibitor.	codex	Multiple myeloma cell	N/A	CDK7	N/A
845	53	36.373	0.279955	ChIP HeLa-S3 Ini1	encode_tfbs	HeLa-S3	N/A	Ini1	None
847	54	37.4933	0.280058	ChIP HeLa-S3 JunD	encode_tfbs	HeLa-S3	N/A	JunD	None
270	54	36.547	0.280136	Jurkat T-ALL cell line treated with flavopiridol for 6 hours.	codex	Leukemia cell	N/A	POLR2A	N/A
690	56	36.6824	0.280314	ChIP K562 SRF	encode_tfbs	K562	N/A	SRF	None
359	56	36.1233	0.280377	K562 erythrocytic leukaemia cells (ATCC CCL-243) were grown according to standar	codex	Erythrocytic leukaemia cells	N/A	PHF8	N/A
543	55	36.3733	0.280672	ChIP GM12878 ETS1	encode_tfbs	GM12878	N/A	ETS1	None
764	54	38.0633	0.280701	ChIP GM12878 Rad21	encode_tfbs	GM12878	N/A	Rad21	None
267	54	36.547	0.280745	Jurkat T-ALL cell line treated with DMSO/vehicle for 6 hours (equivalent DMSO co	codex	Leukemia cell	N/A	POLR2A	N/A
672	55	36.4498	0.280787	ChIP K562 ETS1	encode_tfbs	K562	N/A	ETS1	None
2704	46	40.4521	0.281034	NB4 specific	sheffield_dnase	N/A	N/A	N/A	N/A
85	55	36.8282	0.281056	cistrome_cistrome MCF-7 SRC-3	cistrome_cistrome	MCF-7	breast	SRC-3	No treatment
2537	54	37.6499	0.281075	Hematopoietic	sheffield_dnase	N/A	N/A	N/A	N/A
2493	46	39.9647	0.281388	Hematopoietic;Cervix;Liver	sheffield_dnase	N/A	N/A	N/A	N/A
749	55	37.5022	0.281473	ChIP GM12878 JunD	encode_tfbs	GM12878	N/A	JunD	None
865	55	37.4976	0.281486	ChIP HeLa-S3 STAT3	encode_tfbs	HeLa-S3	N/A	STAT3	None
292	49	39.5711	0.28162	Kasumi-1 (AML FAB M2) with t(8;21) translocation and RUNX1/ETO siRNA derived fro	codex	Acute Myeloid Leukemia	N/A	EP300	N/A
1105	53	37.5784	0.281683	ChIP GM12872 CTCF	encode_tfbs	GM12872	N/A	CTCF	None
1982	55	37.5994	0.281753	sheffield_dnase	sheffield_dnase	N/A	N/A	N/A	N/A
969	49	38.1204	0.281786	ChIP K562 NF-YA	encode_tfbs	K562	N/A	NF-YA	None
2125	49	40.4298	0.281861	Hematopoietic	sheffield_dnase	N/A	N/A	N/A	N/A
943	53	37.7415	0.28188	ChIP K562 c-Myc	encode_tfbs	K562	N/A	c-Myc	None
484	55	36.4498	0.281947	ChIP K562 PHF8_(A301-772A)	encode_tfbs	K562	N/A	PHF8_(A301-772A)	None
623	56	35.8589	0.282033	ChIP HeLa-S3 TAF1	encode_tfbs	HeLa-S3	N/A	TAF1	None
185	55	37.2722	0.282149	cistrome_epigenome MCF-7 H3K9ac	cistrome_epigenome	MCF-7	breast	H3K9ac	DMSO(3hr)
351	54	37.3846	0.28219	K562 erythrocytic leukaemia cells (ATCC CCL-243) were grown according to standar	codex	Erythrocytic leukaemia cells	N/A	HDAC2	N/A
116	54	36.3576	0.282201	cistrome_cistrome T47D FoxA1	cistrome_cistrome	T47D	breast	FoxA1	DMSO(45min-3hr)
177	54	37.1952	0.282202	cistrome_epigenome MCF-7 H3K4me1	cistrome_epigenome	MCF-7	breast	H3K4me1	DMSO(3hr)
249	56	36.1233	0.282278	Acute myelomonocytic leukaemia cell line carrying inv(16) translocation (CBFbeta	codex	Leukaemia cell	N/A	ELF1	N/A
501	55	36.4498	0.282606	ChIP A549 CREB1_(SC-240)	encode_tfbs	A549	N/A	CREB1_(SC-240)	DEX_100nM
747	57	36.5904	0.282804	ChIP GM12878 ELK1_(1277-1)	encode_tfbs	GM12878	N/A	ELK1_(1277-1)	None
514	55	37.3908	0.282932	ChIP A549 p300	encode_tfbs	A549	N/A	p300	EtOH_0.02pct
855	55	37.2691	0.283049	ChIP HeLa-S3 p300_(SC-584)	encode_tfbs	HeLa-S3	N/A	p300_(SC-584)	None
10	54	37.0039	0.283069	cistrome_cistrome APL74 cells PML	cistrome_cistrome	APL74 cells	hematopoietic stem cell	PML	No treatment
408	57	36.3576	0.283102	Proerythroblasts were derived from CD34+ adult bone marrow cells isolated from h	codex	Erythroblast	N/A	POLR2A	N/A
520	54	36.842	0.28333	ChIP A549 TCF12	encode_tfbs	A549	N/A	TCF12	EtOH_0.02pct
889	50	38.7288	0.283386	ChIP HepG2 JunD	encode_tfbs	HepG2	N/A	JunD	None
607	55	36.5284	0.283633	ChIP H1-hESC SP1	encode_tfbs	H1-hESC	N/A	SP1	None
456	52	37.8714	0.28369	ChIP GM12878 CTCF	encode_tfbs	GM12878	N/A	CTCF	None
2529	53	37.2056	0.283707	Hematopoietic	sheffield_dnase	N/A	N/A	N/A	N/A
324	54	37.1175	0.283794	CD36+ erythroid progenitor cells were derived from mobilised CD34+ cells isolate	codex	Erythroid Progenitor	N/A	CTCF	N/A
1104	53	37.5784	0.283805	ChIP GM12865 CTCF	encode_tfbs	GM12865	N/A	CTCF	None
1351	54	38.7231	0.283828	Hematopoietic	sheffield_dnase	N/A	N/A	N/A	N/A
178	53	37.5784	0.283831	cistrome_epigenome MCF-7 H3K4me1	cistrome_epigenome	MCF-7	breast	H3K4me1	E2(3hr)
55	57	36.4693	0.28392	cistrome_cistrome MCF-7 ESR1	cistrome_cistrome	MCF-7	breast	ESR1	EtOH(6hr)
485	55	36.4498	0.283928	ChIP K562 PLU1	encode_tfbs	K562	N/A	PLU1	None
590	0	N/A	0.617893	ChIP H1-hESC BCL11A	encode_tfbs	H1-hESC	N/A	BCL11A	None
811	54	36.5025	0.283998	ChIP H1-hESC SIN3A_(NB600-1263)	encode_tfbs	H1-hESC	N/A	SIN3A_(NB600-1263)	None
882	49	39.2748	0.284002	ChIP HepG2 c-Jun	encode_tfbs	HepG2	N/A	c-Jun	None
1082	52	37.8714	0.284084	ChIP MCF-7 CTCF	encode_tfbs	MCF-7	N/A	CTCF	serum_starved_media
725	52	37.3839	0.284252	ChIP T-47D FOXA1_(SC-6553)	encode_tfbs	T-47D	N/A	FOXA1_(SC-6553)	DMSO_0.02pct
1109	52	37.8714	0.284282	ChIP GM12878 CTCF	encode_tfbs	GM12878	N/A	CTCF	None
2883	51	38.4863	0.284286	Hematopoietic	sheffield_dnase	N/A	N/A	N/A	N/A
664	52	37.1485	0.284342	ChIP K562 BCLAF1_(SC-101388)	encode_tfbs	K562	N/A	BCLAF1_(SC-101388)	None
868	55	37.121	0.284411	ChIP HeLa-S3 TCF7L2_C9B9_(2565)	encode_tfbs	HeLa-S3	N/A	TCF7L2_C9B9_(2565)	None
1362	45	40.8189	0.284453	Hematopoietic	sheffield_dnase	N/A	N/A	N/A	N/A
545	56	36.2672	0.284497	ChIP GM12878 GABP	encode_tfbs	GM12878	N/A	GABP	None
877	53	37.3083	0.284591	ChIP HepG2 BHLHE40_(NB100-1800)	encode_tfbs	HepG2	N/A	BHLHE40_(NB100-1800)	None
880	51	38.419	0.284659	ChIP HepG2 CEBPB	encode_tfbs	HepG2	N/A	CEBPB	None
2574	53	38.3366	0.284789	sheffield_dnase	sheffield_dnase	N/A	N/A	N/A	N/A
500	52	37.9255	0.28504	ChIP A549 BCL3	encode_tfbs	A549	N/A	BCL3	EtOH_0.02pct
622	55	36.1919	0.285093	ChIP HeLa-S3 Pol2	encode_tfbs	HeLa-S3	N/A	Pol2	None
618	53	36.9855	0.285191	ChIP HCT-116 YY1_(SC-281)	encode_tfbs	HCT-116	N/A	YY1_(SC-281)	None
1014	57	37.1412	0.285243	ChIP MCF10A-Er-Src c-Myc	encode_tfbs	MCF10A-Er-Src	N/A	c-Myc	4OHTAM_1uM_4hr
358	55	36.4498	0.28525	K562 erythrocytic leukaemia cells (ATCC CCL-243) were grown according to standar	codex	Erythrocytic leukaemia cells	N/A	PHF8	N/A
768	54	36.4377	0.285523	ChIP GM12878 STAT1	encode_tfbs	GM12878	N/A	STAT1	None
323	52	37.8714	0.28553	CD36+ erythroid progenitor cells were derived from mobilised CD34+ cells isolate	codex	Erythroid Progenitor	N/A	CTCF	N/A
211	51	38.1344	0.285592	cistrome_epigenome VCaP H3K4me1	cistrome_epigenome	VCaP	prostate	H3K4me1	regular medium
281	52	37.6817	0.285656	codex Endometrial Stromal Cell NR2F2	codex	Endometrial Stromal Cell	N/A	NR2F2	N/A
515	54	36.547	0.285657	ChIP A549 Pol2	encode_tfbs	A549	N/A	Pol2	DEX_100nM
5	54	36.547	0.285708	cistrome_cistrome A594 cells PolII	cistrome_cistrome	A594 cells	lung	PolII	EtOH(1hr)
833	50	39.623	0.285738	ChIP HeLa-S3 c-Fos	encode_tfbs	HeLa-S3	N/A	c-Fos	None
93	56	37.731	0.285909	cistrome_cistrome MCF-7 c-Fos	cistrome_cistrome	MCF-7	breast	c-Fos	E2(45min-3hr)
1079	56	36.8332	0.28597	ChIP MCF-7 c-Myc	encode_tfbs	MCF-7	N/A	c-Myc	vehicle
1070	55	38.152	0.286116	ChIP HUVEC c-Myc	encode_tfbs	HUVEC	N/A	c-Myc	None
332	46	40.5739	0.286133	Proerythroblasts were derived from mobilised CD34+ cells isolated from the healt	codex	Erythroblast	N/A	SMAD1	N/A
685	53	37.5784	0.286167	ChIP K562 Rad21	encode_tfbs	K562	N/A	Rad21	None
238	55	36.7496	0.286192	Acute myelomonocytic leukaemia cell line carrying inv(16) translocation (CBFbeta	codex	Leukaemia cell	N/A	CBFB	N/A
221	55	37.2722	0.286278	cistrome_epigenome metastatic prostate cancer tissue H3K4me3	cistrome_epigenome	metastatic prostate cancer tissue	prostate	H3K4me3	No treatment
635	55	37.0142	0.286341	ChIP HepG2 HDAC2_(SC-6296)	encode_tfbs	HepG2	N/A	HDAC2_(SC-6296)	None
836	55	36.1806	0.286346	ChIP HeLa-S3 c-Myc	encode_tfbs	HeLa-S3	N/A	c-Myc	None
49	53	37.3873	0.286377	cistrome_cistrome MCF-7 ESR1	cistrome_cistrome	MCF-7	breast	ESR1	E2(45min)
1018	52	38.8558	0.286437	ChIP MCF10A-Er-Src STAT3	encode_tfbs	MCF10A-Er-Src	N/A	STAT3	EtOH_0.01pct
284	54	37.4242	0.28648	Proerythroblasts derived from CD34+ bone marrow cells isolated from heathly dono	codex	Erythroblast	N/A	GFI1B	N/A
835	55	36.9579	0.2866	ChIP HeLa-S3 c-Jun	encode_tfbs	HeLa-S3	N/A	c-Jun	None
111	55	37.2722	0.286653	cistrome_cistrome RWPE ERG	cistrome_cistrome	RWPE	prostate	ERG	ERG overexpression
7	54	36.547	0.286793	cistrome_cistrome A594 cells PolIIser2	cistrome_cistrome	A594 cells	lung	PolIIser2	EtOH(1hr)
215	55	37.2722	0.286963	cistrome_epigenome VCaP H3K4me3	cistrome_epigenome	VCaP	prostate	H3K4me3	regular medium
989	56	38.2073	0.287207	ChIP K562 STAT1	encode_tfbs	K562	N/A	STAT1	IFNa30
117	52	37.8714	0.287263	cistrome_cistrome T47D FoxA1	cistrome_cistrome	T47D	breast	FoxA1	E2(45min-3hr)
86	53	37.5784	0.287268	cistrome_cistrome MCF-7 STAG1	cistrome_cistrome	MCF-7	breast	STAG1	CTCF knock out
1900	48	39.7056	0.287315	Colon;Mammary	sheffield_dnase	N/A	N/A	N/A	N/A
744	53	37.5784	0.287389	ChIP GM12878 CTCF_(SC-15914)	encode_tfbs	GM12878	N/A	CTCF_(SC-15914)	None
73	54	36.547	0.287475	cistrome_cistrome MCF-7 PolII	cistrome_cistrome	MCF-7	breast	PolII	Fulv
2118	49	40.0077	0.287513	Hematopoietic	sheffield_dnase	N/A	N/A	N/A	N/A
686	53	36.2914	0.287516	ChIP K562 Sin3Ak-20	encode_tfbs	K562	N/A	Sin3Ak-20	None
120	48	38.1214	0.28754	cistrome_cistrome U2OS cells ESR2	cistrome_cistrome	U2OS cells	osteosarcoma	ESR2	No treatment
776	55	37.1791	0.287563	ChIP GM12878 Znf143_(16618-1-AP)	encode_tfbs	GM12878	N/A	Znf143_(16618-1-AP)	None
48	51	38.3707	0.287677	cistrome_cistrome MCF-7 ESR1	cistrome_cistrome	MCF-7	breast	ESR1	E2(45min)
22	51	38.2274	0.287991	cistrome_cistrome HepG2 liver cells FoxA2	cistrome_cistrome	HepG2 liver cells	liver	FoxA2	No treatment
1107	53	37.5784	0.288013	ChIP GM12874 CTCF	encode_tfbs	GM12874	N/A	CTCF	None
213	56	36.8332	0.288155	cistrome_epigenome VCaP H3K4me3	cistrome_epigenome	VCaP	prostate	H3K4me3	EtOH(16hr)
217	56	36.8332	0.288155	cistrome_epigenome VCaP H3K9me3	cistrome_epigenome	VCaP	prostate	H3K9me3	R1881(16hr)
843	57	36.3373	0.288203	ChIP HeLa-S3 GTF2F1_(AB28179)	encode_tfbs	HeLa-S3	N/A	GTF2F1_(AB28179)	None
1072	54	37.1047	0.288228	ChIP HUVEC Pol2	encode_tfbs	HUVEC	N/A	Pol2	None
137	54	36.547	0.288439	cistrome_cistrome VCaP Polll	cistrome_cistrome	VCaP	prostate	Polll	regular medium
43	52	37.9819	0.288752	cistrome_cistrome MCF-7 ESR1	cistrome_cistrome	MCF-7	breast	ESR1	17b-E2(1hr)
23	54	37.0347	0.288768	cistrome_cistrome HepG2 liver cells GABP	cistrome_cistrome	HepG2 liver cells	liver	GABP	No treatment
169	54	37.3846	0.288999	cistrome_epigenome LnCaP H3K4me3	cistrome_epigenome	LnCaP	prostate	H3K4me3	regular medium
817	54	37.1952	0.289024	ChIP HCT-116 TCF7L2	encode_tfbs	HCT-116	N/A	TCF7L2	None
729	56	36.6824	0.28917	ChIP U87 Pol2-4H8	encode_tfbs	U87	N/A	Pol2-4H8	None
876	54	36.8249	0.289209	ChIP HepG2 ARID3A_(NB100-279)	encode_tfbs	HepG2	N/A	ARID3A_(NB100-279)	None
1026	53	37.5035	0.289273	ChIP MCF-7 TCF7L2	encode_tfbs	MCF-7	N/A	TCF7L2	None
668	54	37.1952	0.289336	ChIP K562 CTCFL_(SC-98982)	encode_tfbs	K562	N/A	CTCFL_(SC-98982)	None
84	57	36.8999	0.289338	cistrome_cistrome MCF-7 SRC-3	cistrome_cistrome	MCF-7	breast	SRC-3	E2(1hr)
1081	54	37.1952	0.289631	ChIP MCF-7 CTCF	encode_tfbs	MCF-7	N/A	CTCF	serum_stimulated_media
975	54	36.547	0.289666	ChIP K562 Pol2	encode_tfbs	K562	N/A	Pol2	IFNg30
532	54	36.547	0.289735	ChIP ECC-1 Pol2	encode_tfbs	ECC-1	N/A	Pol2	DMSO_0.02pct
599	51	37.5507	0.289824	ChIP H1-hESC p300	encode_tfbs	H1-hESC	N/A	p300	None
462	55	36.4498	0.289855	ChIP H1-hESC RBBP5_(A300-109A)	encode_tfbs	H1-hESC	N/A	RBBP5_(A300-109A)	None
1015	54	36.3576	0.289966	ChIP MCF10A-Er-Src E2F4	encode_tfbs	MCF10A-Er-Src	N/A	E2F4	4OHTAM_1uM_36hr
1019	56	37.4399	0.290064	ChIP MCF10A-Er-Src STAT3	encode_tfbs	MCF10A-Er-Src	N/A	STAT3	EtOH_0.01pct_4hr
508	54	36.2507	0.290123	ChIP A549 GABP	encode_tfbs	A549	N/A	GABP	EtOH_0.02pct
698	55	36.4498	0.290135	ChIP K562 YY1_(SC-281)	encode_tfbs	K562	N/A	YY1_(SC-281)	None
1123	52	37.8714	0.290354	ChIP HL-60 CTCF	encode_tfbs	HL-60	N/A	CTCF	None
350	53	36.2914	0.29043	K562 erythrocytic leukaemia cells (ATCC CCL-243) were grown according to standar	codex	Erythrocytic leukaemia cells	N/A	HDAC1	N/A
866	55	36.7821	0.290476	ChIP HeLa-S3 TBP	encode_tfbs	HeLa-S3	N/A	TBP	None
819	47	37.5766	0.290635	ChIP HEK293 KAP1	encode_tfbs	HEK293	N/A	KAP1	None
1090	55	36.2128	0.290682	ChIP ProgFib Pol2	encode_tfbs	ProgFib	N/A	Pol2	None
872	51	37.9568	0.290683	ChIP HeLa-S3 ZKSCAN1_(HPA006672)	encode_tfbs	HeLa-S3	N/A	ZKSCAN1_(HPA006672)	None
109	55	38.0473	0.29077	cistrome_cistrome NB4 cells RXR	cistrome_cistrome	NB4 cells	hematopoietic stem cell	RXR	No treatment(Antibody RXR _sc774)
611	55	36.4498	0.290884	ChIP H1-hESC TAF1	encode_tfbs	H1-hESC	N/A	TAF1	None
275	51	37.1301	0.290886	T cell Lymphoblastic Lymphoma cell line carrying t(7;9) translocation (TCRB-NOTC	codex	Lymphoma cell	N/A	RBPJ	N/A
1101	52	37.6897	0.290888	ChIP GM06990 CTCF	encode_tfbs	GM06990	N/A	CTCF	None
364	55	36.4498	0.290923	K562 erythrocytic leukaemia cells (ATCC CCL-243) were grown according to standar	codex	Erythrocytic leukaemia cells	N/A	POLR2A	N/A
516	54	36.547	0.291014	ChIP A549 Pol2	encode_tfbs	A549	N/A	Pol2	EtOH_0.02pct
331	45	41.5435	0.29106	Proerythroblasts were derived from mobilised CD34+ cells isolated from the healt	codex	Erythroblast	N/A	SMAD1	N/A
974	51	37.2023	0.291113	ChIP K562 Pol2	encode_tfbs	K562	N/A	Pol2	IFNa6h
1017	54	36.547	0.291434	ChIP MCF10A-Er-Src Pol2	encode_tfbs	MCF10A-Er-Src	N/A	Pol2	4OHTAM_1uM_36hr
212	55	37.2722	0.291511	cistrome_epigenome VCaP H3K4me2	cistrome_epigenome	VCaP	prostate	H3K4me2	regular medium
663	45	39.2675	0.291584	ChIP K562 BCL3	encode_tfbs	K562	N/A	BCL3	None
293	52	38.4599	0.291756	Kasumi-1 (AML FAB M2) with t(8;21) translocation and mismatch siRNA derived from	codex	Acute Myeloid Leukemia	N/A	CEBPA	N/A
848	51	37.1547	0.291771	ChIP HeLa-S3 MafK_(ab50322)	encode_tfbs	HeLa-S3	N/A	MafK_(ab50322)	None
661	55	36.7394	0.291792	ChIP HUVEC Pol2	encode_tfbs	HUVEC	N/A	Pol2	None
731	52	37.8714	0.291892	ChIP A549 CEBPB	encode_tfbs	A549	N/A	CEBPB	None
713	56	36.4291	0.291933	ChIP SK-N-SH Pol2-4H8	encode_tfbs	SK-N-SH	N/A	Pol2-4H8	None
1021	54	37.5507	0.292062	ChIP MCF10A-Er-Src STAT3	encode_tfbs	MCF10A-Er-Src	N/A	STAT3	4OHTAM_1uM_12hr
2711	47	40.3	0.292138	Hematopoietic	sheffield_dnase	N/A	N/A	N/A	N/A
862	54	37.6497	0.292794	ChIP HeLa-S3 SMC3_(ab9263)	encode_tfbs	HeLa-S3	N/A	SMC3_(ab9263)	None
6	56	36.4497	0.292797	cistrome_cistrome A594 cells PolIIser2	cistrome_cistrome	A594 cells	lung	PolIIser2	DEX(1hr)
976	54	36.547	0.29287	ChIP K562 Pol2	encode_tfbs	K562	N/A	Pol2	IFNg6h
624	52	36.7313	0.292969	ChIP HepG2 ATF3	encode_tfbs	HepG2	N/A	ATF3	None
2	54	37.7137	0.293012	cistrome_cistrome A594 cells NR3C1	cistrome_cistrome	A594 cells	lung	NR3C1	DEX(1hr)
856	55	36.2128	0.293207	ChIP HeLa-S3 Pol2	encode_tfbs	HeLa-S3	N/A	Pol2	None
495	51	36.881	0.293241	ChIP NHEK Pol2(b)	encode_tfbs	NHEK	N/A	Pol2(b)	None
1027	50	38.685	0.293332	ChIP MCF-7 ZNF217	encode_tfbs	MCF-7	N/A	ZNF217	None
657	55	36.7821	0.293391	ChIP HepG2 YY1_(SC-281)	encode_tfbs	HepG2	N/A	YY1_(SC-281)	None
637	56	36.7425	0.293452	ChIP HepG2 HNF4G_(SC-6558)	encode_tfbs	HepG2	N/A	HNF4G_(SC-6558)	None
372	55	36.7496	0.293461	K562 erythrocytic leukaemia cells (ATCC CCL-243) were grown according to standar	codex	Embryonic Stem Cell	N/A	KDM4A	N/A
1024	45	40.6858	0.293505	ChIP MCF-7 GATA3_(SC-269)	encode_tfbs	MCF-7	N/A	GATA3_(SC-269)	None
376	50	37.6118	0.293545	K562 erythrocytic leukaemia cells (ATCC CCL-243) were grown according to standar	codex	Embryonic Stem Cell	N/A	SAP30	N/A
1076	54	36.6919	0.293672	ChIP MCF-7 c-Myc	encode_tfbs	MCF-7	N/A	c-Myc	estrogen
356	52	38.7567	0.293741	K562 erythrocytic leukaemia cells (ATCC CCL-243) were grown according to standar	codex	Erythrocytic leukaemia cells	N/A	WHSC1	N/A
966	53	37.382	0.29389	ChIP K562 Mxi1_(AF4185)	encode_tfbs	K562	N/A	Mxi1_(AF4185)	None
627	54	36.6484	0.293956	ChIP HepG2 CEBPD_(SC-636)	encode_tfbs	HepG2	N/A	CEBPD_(SC-636)	None
60	51	38.0419	0.29428	cistrome_cistrome MCF-7 ESR1	cistrome_cistrome	MCF-7	breast	ESR1	full media
973	53	36.2914	0.294304	ChIP K562 Pol2	encode_tfbs	K562	N/A	Pol2	IFNa30
394	53	36.2914	0.294332	codex Embryonic Stem Cell POLR2A	codex	Embryonic Stem Cell	N/A	POLR2A	N/A
616	52	37.9935	0.294379	ChIP H1-hESC YY1_(SC-281)	encode_tfbs	H1-hESC	N/A	YY1_(SC-281)	None
2539	51	39.0362	0.294539	Hematopoietic	sheffield_dnase	N/A	N/A	N/A	N/A
90	52	38.1566	0.294566	cistrome_cistrome MCF-7 TRIM24	cistrome_cistrome	MCF-7	breast	TRIM24	E2(6hr)
814	52	37.7791	0.294612	ChIP H1-hESC USF2	encode_tfbs	H1-hESC	N/A	USF2	None
914	54	36.842	0.294692	ChIP HUVEC Pol2	encode_tfbs	HUVEC	N/A	Pol2	None
483	47	40.0184	0.294705	ChIP K562 p300	encode_tfbs	K562	N/A	p300	None
1085	54	36.547	0.294858	ChIP MCF-7 Pol2	encode_tfbs	MCF-7	N/A	Pol2	serum_stimulated_media
524	53	36.2914	0.294859	ChIP A549 YY1_(SC-281)	encode_tfbs	A549	N/A	YY1_(SC-281)	EtOH_0.02pct
727	52	37.6903	0.294981	ChIP T-47D p300	encode_tfbs	T-47D	N/A	p300	DMSO_0.02pct
873	52	37.2856	0.294987	ChIP HeLa-S3 Znf143_(16618-1-AP)	encode_tfbs	HeLa-S3	N/A	Znf143_(16618-1-AP)	None
153	54	36.8524	0.295038	cistrome_epigenome CS58.LnCaP H3K4me3	cistrome_epigenome	CS58.LnCaP	prostate	H3K4me3	R1881(16hr)
322	54	37.4539	0.295068	Mobilised CD34+ cells isolated from the healthly peripheral blood.	codex	Hematopoietic Stem and Progenitor Cells	N/A	CTCF	N/A
732	53	36.6406	0.295122	ChIP A549 Max	encode_tfbs	A549	N/A	Max	None
361	53	36.6406	0.295277	K562 erythrocytic leukaemia cells (ATCC CCL-243) were grown according to standar	codex	Erythrocytic leukaemia cells	N/A	KDM5B	N/A
574	51	36.6418	0.29528	ChIP GM12878 ZBTB33	encode_tfbs	GM12878	N/A	ZBTB33	None
477	54	36.3677	0.295347	ChIP K562 CHD1_(A301-218A)	encode_tfbs	K562	N/A	CHD1_(A301-218A)	None
842	52	36.9685	0.295392	ChIP HeLa-S3 ELK4	encode_tfbs	HeLa-S3	N/A	ELK4	None
2070	50	38.3031	0.295394	sheffield_dnase	sheffield_dnase	N/A	N/A	N/A	N/A
646	54	36.547	0.295397	ChIP HepG2 Pol2	encode_tfbs	HepG2	N/A	Pol2	None
734	55	37.1959	0.295492	ChIP A549 Rad21	encode_tfbs	A549	N/A	Rad21	None
1083	51	38.4873	0.295534	ChIP MCF-7 CTCF	encode_tfbs	MCF-7	N/A	CTCF	None
988	53	37.5784	0.295599	ChIP K562 SMC3_(ab9263)	encode_tfbs	K562	N/A	SMC3_(ab9263)	None
366	52	36.9828	0.295733	K562 erythrocytic leukaemia cells (ATCC CCL-243) were grown according to standar	codex	Erythrocytic leukaemia cells	N/A	SAP30	N/A
895	54	36.547	0.295795	ChIP HepG2 Mxi1_(AF4185)	encode_tfbs	HepG2	N/A	Mxi1_(AF4185)	None
857	52	36.9828	0.295819	ChIP HeLa-S3 Pol2(phosphoS2)	encode_tfbs	HeLa-S3	N/A	Pol2(phosphoS2)	None
2803	47	41.255	0.295825	Hematopoietic	sheffield_dnase	N/A	N/A	N/A	N/A
1020	53	38.2388	0.296122	ChIP MCF10A-Er-Src STAT3	encode_tfbs	MCF10A-Er-Src	N/A	STAT3	EtOH_0.01pct_12hr
859	52	37.6897	0.296208	ChIP HeLa-S3 Rad21	encode_tfbs	HeLa-S3	N/A	Rad21	None
478	52	37.6897	0.296248	ChIP K562 CTCF	encode_tfbs	K562	N/A	CTCF	None
1505	46	41.1504	0.296333	Hematopoietic	sheffield_dnase	N/A	N/A	N/A	N/A
2451	52	38.8531	0.296417	Hematopoietic	sheffield_dnase	N/A	N/A	N/A	N/A
886	56	37.2368	0.296622	ChIP HepG2 HNF4A	encode_tfbs	HepG2	N/A	HNF4A	forskolin
601	53	36.2914	0.296706	ChIP H1-hESC Pol2	encode_tfbs	H1-hESC	N/A	Pol2	None
947	52	36.9828	0.296777	ChIP K562 E2F4	encode_tfbs	K562	N/A	E2F4	None
398	51	37.0585	0.297043	ChIP-seq_ZNF143_K562. ChIP assays were performed essentially as previously descr	codex	Chronic myelogenous leukemia cells	N/A	ZNF143	N/A
64	45	41.2452	0.297207	cistrome_cistrome MCF-7 FoxA1	cistrome_cistrome	MCF-7	breast	FoxA1	No treatment
106	48	37.7222	0.297261	cistrome_cistrome NB4 cells RARA	cistrome_cistrome	NB4 cells	hematopoietic stem cell	RARA	ATRA(24hr)
241	52	37.6878	0.297272	Acute myelomonocytic leukaemia cell line carrying inv(16) translocation (CBFbeta	codex	Leukaemia cell	N/A	MYH11	N/A
156	53	36.9972	0.297363	cistrome_epigenome LnCaP Ace_H3	cistrome_epigenome	LnCaP	prostate	Ace_H3	regular medium
181	46	40.1733	0.297395	cistrome_epigenome MCF-7 H3K4me2	cistrome_epigenome	MCF-7	breast	H3K4me2	EtOH(6hr)
893	52	36.7453	0.297532	ChIP HepG2 Max	encode_tfbs	HepG2	N/A	Max	None
507	48	38.6614	0.297548	ChIP A549 FOXA1_(SC-101058)	encode_tfbs	A549	N/A	FOXA1_(SC-101058)	DEX_100nM
979	51	38.6947	0.29772	ChIP K562 Pol2(phosphoS2)	encode_tfbs	K562	N/A	Pol2(phosphoS2)	None
596	51	36.922	0.297892	ChIP H1-hESC JunD	encode_tfbs	H1-hESC	N/A	JunD	None
15	52	37.3182	0.298058	cistrome_cistrome Caco-2(proliferating) CDX2	cistrome_cistrome	Caco-2(proliferating)	intestine	CDX2	No treatment
78	53	37.5784	0.298204	cistrome_cistrome MCF-7 RAD21	cistrome_cistrome	MCF-7	breast	RAD21	CTCF knock out
165	54	36.547	0.298239	cistrome_epigenome LnCaP H3K4me3	cistrome_epigenome	LnCaP	prostate	H3K4me3	DHT(4hr)
894	54	36.547	0.29834	ChIP HepG2 MAZ_(ab85725)	encode_tfbs	HepG2	N/A	MAZ_(ab85725)	None
841	53	36.2914	0.29847	ChIP HeLa-S3 ELK1_(1277-1)	encode_tfbs	HeLa-S3	N/A	ELK1_(1277-1)	None
918	54	36.547	0.29857	ChIP IMR90 Pol2	encode_tfbs	IMR90	N/A	Pol2	None
615	52	37.7791	0.298636	ChIP H1-hESC USF-1	encode_tfbs	H1-hESC	N/A	USF-1	None
816	53	36.2914	0.298646	ChIP HCT-116 Pol2	encode_tfbs	HCT-116	N/A	Pol2	None
813	53	36.4549	0.298752	ChIP H1-hESC TBP	encode_tfbs	H1-hESC	N/A	TBP	None
1074	52	37.6897	0.298829	ChIP K562 CTCF	encode_tfbs	K562	N/A	CTCF	None
160	52	37.701	0.298831	cistrome_epigenome LnCaP H3K4me1	cistrome_epigenome	LnCaP	prostate	H3K4me1	regular medium
1130	53	37.5784	0.298845	ChIP HUVEC CTCF	encode_tfbs	HUVEC	N/A	CTCF	None
14	53	37.5273	0.298962	cistrome_cistrome Caco-2(differentiated) HNF4A	cistrome_cistrome	Caco-2(differentiated)	intestine	HNF4A	No treatment
946	52	37.6897	0.298995	ChIP K562 CTCF_(SC-15914)	encode_tfbs	K562	N/A	CTCF_(SC-15914)	None
826	49	38.6731	0.299032	ChIP HeLa-S3 BAF170	encode_tfbs	HeLa-S3	N/A	BAF170	None
952	49	38.0499	0.299045	ChIP K562 GTF2B	encode_tfbs	K562	N/A	GTF2B	None
2855	52	37.5032	0.299151	Hepatocyte specific	sheffield_dnase	N/A	N/A	N/A	N/A
932	50	37.6118	0.299185	ChIP K562 CHD2_(AB68301)	encode_tfbs	K562	N/A	CHD2_(AB68301)	None
1099	53	37.5784	0.299196	ChIP BJ CTCF	encode_tfbs	BJ	N/A	CTCF	None
904	54	37.1175	0.299266	ChIP HepG2 SMC3_(ab9263)	encode_tfbs	HepG2	N/A	SMC3_(ab9263)	None
1086	53	36.2914	0.299308	ChIP MCF-7 Pol2	encode_tfbs	MCF-7	N/A	Pol2	serum_starved_media
777	5	41.0307	0.626156	ChIP GM12878 ZNF274	encode_tfbs	GM12878	N/A	ZNF274	None
1964	45	41.6348	0.299313	sheffield_dnase	sheffield_dnase	N/A	N/A	N/A	N/A
1048	53	37.5784	0.299353	ChIP A549 CTCF	encode_tfbs	A549	N/A	CTCF	None
274	53	37.7392	0.29946	T cell Lymphoblastic Lymphoma cell line carrying t(7;9) translocation (TCRB-NOTC	codex	Lymphoma cell	N/A	NOTCH1	N/A
260	54	37.1952	0.299482	Day 5 of in vitro differentiation with FGF2; BMP4 and B27	codex	Endoderm	N/A	FOXA2	N/A
740	51	37.8624	0.299594	ChIP GM12878 c-Fos	encode_tfbs	GM12878	N/A	c-Fos	None
641	53	37.2977	0.299654	ChIP HepG2 NFIC_(SC-81335)	encode_tfbs	HepG2	N/A	NFIC_(SC-81335)	None
867	50	37.8391	0.299695	ChIP HeLa-S3 TCF7L2	encode_tfbs	HeLa-S3	N/A	TCF7L2	None
645	53	36.2914	0.29973	ChIP HepG2 Pol2-4H8	encode_tfbs	HepG2	N/A	Pol2-4H8	None
76	51	36.881	0.299756	cistrome_cistrome MCF-7 PolII	cistrome_cistrome	MCF-7	breast	PolII	No treatment
529	46	40.3056	0.299804	ChIP ECC-1 ERalpha_a	encode_tfbs	ECC-1	N/A	ERalpha_a	Genistein_100nM
184	50	36.8708	0.299822	cistrome_epigenome MCF-7 H3K4me3	cistrome_epigenome	MCF-7	breast	H3K4me3	E2(45min)
155	50	38.5516	0.299848	cistrome_epigenome Caco-2(proliferating) H3K4me2	cistrome_epigenome	Caco-2(proliferating)	intestine	H3K4me2	No treatment
168	54	36.547	0.299918	cistrome_epigenome LnCaP H3K4me3	cistrome_epigenome	LnCaP	prostate	H3K4me3	Vehicle
152	52	37.1494	0.299937	cistrome_epigenome CS57.LnCaP H3K4me3	cistrome_epigenome	CS57.LnCaP	prostate	H3K4me3	EtOH(16hr)
349	52	37.264	0.300088	K562 erythrocytic leukaemia cells (ATCC CCL-243) were grown according to standar	codex	Erythrocytic leukaemia cells	N/A	CHD1	N/A
1062	50	38.8312	0.300105	ChIP H1-hESC CTCF	encode_tfbs	H1-hESC	N/A	CTCF	None
1052	53	37.2161	0.300111	ChIP Gliobla Pol2	encode_tfbs	Gliobla	N/A	Pol2	None
984	49	38.1828	0.300171	ChIP K562 RPC155	encode_tfbs	K562	N/A	RPC155	None
1646	49	38.7104	0.300421	Hematopoietic	sheffield_dnase	N/A	N/A	N/A	N/A
214	54	36.547	0.300486	cistrome_epigenome VCaP H3K4me3	cistrome_epigenome	VCaP	prostate	H3K4me3	R1881(16hr)
897	53	36.9972	0.300496	ChIP HepG2 p300_(SC-584)	encode_tfbs	HepG2	N/A	p300_(SC-584)	None
163	53	37.3083	0.300539	cistrome_epigenome LnCaP H3K4me2	cistrome_epigenome	LnCaP	prostate	H3K4me2	regular medium
3001	54	36.5025	0.300561	UCSC CpG islands	ucsc_features	N/A	N/A	N/A	N/A
653	53	36.6277	0.300717	ChIP HepG2 TAF1	encode_tfbs	HepG2	N/A	TAF1	None
1066	53	36.2914	0.300777	ChIP HeLa-S3 Pol2	encode_tfbs	HeLa-S3	N/A	Pol2	None
900	54	36.547	0.300842	ChIP HepG2 Pol2	encode_tfbs	HepG2	N/A	Pol2	None
643	51	37.1878	0.301058	ChIP HepG2 NRSF	encode_tfbs	HepG2	N/A	NRSF	None
2941	44	41.4155	0.301341	Endothelial	sheffield_dnase	N/A	N/A	N/A	N/A
346	48	39.3199	0.301371	Macrophages were derived from peripheral blood monocytes by incubation with huma	codex	Macrophage	N/A	EGR2	N/A
757	51	36.3966	0.301382	ChIP GM12878 Nrf1	encode_tfbs	GM12878	N/A	Nrf1	None
903	51	37.6144	0.301394	ChIP HepG2 RFX5_(200-401-194)	encode_tfbs	HepG2	N/A	RFX5_(200-401-194)	None
600	53	36.2914	0.301535	ChIP H1-hESC Pol2-4H8	encode_tfbs	H1-hESC	N/A	Pol2-4H8	None
1009	48	39.4946	0.301594	ChIP MCF10A-Er-Src c-Fos	encode_tfbs	MCF10A-Er-Src	N/A	c-Fos	EtOH_0.01pct
1891	48	39.2077	0.301629	WI-38 and Colo829	sheffield_dnase	N/A	N/A	N/A	N/A
812	4	33.1028	0.697705	ChIP H1-hESC SUZ12	encode_tfbs	H1-hESC	N/A	SUZ12	None
652	53	37.2161	0.301822	ChIP HepG2 SRF	encode_tfbs	HepG2	N/A	SRF	None
1119	52	37.7791	0.302168	ChIP HeLa-S3 CTCF	encode_tfbs	HeLa-S3	N/A	CTCF	None
655	55	36.8607	0.302268	ChIP HepG2 TEAD4_(SC-101184)	encode_tfbs	HepG2	N/A	TEAD4_(SC-101184)	None
474	53	37.5784	0.302295	ChIP HUVEC CTCF	encode_tfbs	HUVEC	N/A	CTCF	None
852	51	37.8566	0.302342	ChIP HeLa-S3 NF-YA	encode_tfbs	HeLa-S3	N/A	NF-YA	None
39	51	37.9907	0.302449	cistrome_cistrome MCF-7 CTCF	cistrome_cistrome	MCF-7	breast	CTCF	E2(45min)
899	54	36.547	0.302495	ChIP HepG2 Pol2	encode_tfbs	HepG2	N/A	Pol2	forskolin
504	53	37.2044	0.302507	ChIP A549 ELF1_(SC-631)	encode_tfbs	A549	N/A	ELF1_(SC-631)	EtOH_0.02pct
2151	43	42.6513	0.302619	Hematopoietic	sheffield_dnase	N/A	N/A	N/A	N/A
2091	51	38.9321	0.302716	Hematopoietic	sheffield_dnase	N/A	N/A	N/A	N/A
634	50	37.9247	0.302846	ChIP HepG2 GABP	encode_tfbs	HepG2	N/A	GABP	None
714	53	37.9102	0.302945	ChIP SK-N-SH Sin3Ak-20	encode_tfbs	SK-N-SH	N/A	Sin3Ak-20	None
1139	51	38.0023	0.303285	ChIP SAEC CTCF	encode_tfbs	SAEC	N/A	CTCF	None
982	54	37.1975	0.303303	ChIP K562 Rad21	encode_tfbs	K562	N/A	Rad21	None
499	52	37.4928	0.303398	ChIP A549 ATF3	encode_tfbs	A549	N/A	ATF3	EtOH_0.02pct
26	52	37.701	0.303413	cistrome_cistrome HepG2 liver cells RAD21	cistrome_cistrome	HepG2 liver cells	liver	RAD21	No treatment
755	49	39.3939	0.303438	ChIP GM12878 NF-YA	encode_tfbs	GM12878	N/A	NF-YA	None
830	3	45.819	0.630873	ChIP HeLa-S3 BRF2	encode_tfbs	HeLa-S3	N/A	BRF2	None
2165	48	40.6694	0.303444	Hematopoietic	sheffield_dnase	N/A	N/A	N/A	N/A
1049	54	36.547	0.303452	ChIP A549 Pol2	encode_tfbs	A549	N/A	Pol2	None
659	54	37.3846	0.303463	ChIP HepG2 ZBTB7A_(SC-34508)	encode_tfbs	HepG2	N/A	ZBTB7A_(SC-34508)	None
649	55	36.7821	0.303628	ChIP HepG2 Sin3Ak-20	encode_tfbs	HepG2	N/A	Sin3Ak-20	None
853	52	38.1632	0.303768	ChIP HeLa-S3 NF-YB	encode_tfbs	HeLa-S3	N/A	NF-YB	None
2154	49	40.1712	0.303802	Hematopoietic	sheffield_dnase	N/A	N/A	N/A	N/A
723	44	40.4253	0.303871	ChIP T-47D ERalpha_a	encode_tfbs	T-47D	N/A	ERalpha_a	Genistein_100nM
132	52	36.7313	0.303879	cistrome_cistrome VCaP ERG	cistrome_cistrome	VCaP	prostate	ERG	No treatment
2430	50	39.1125	0.303898	Complex tissue specific distal sites	sheffield_dnase	N/A	N/A	N/A	N/A
2940	49	39.32	0.304007	Weak Endothelial and Htr8	sheffield_dnase	N/A	N/A	N/A	N/A
720	54	36.3461	0.304346	ChIP SK-N-SH_RA YY1_(SC-281)	encode_tfbs	SK-N-SH_RA	N/A	YY1_(SC-281)	None
77	52	36.9685	0.304447	cistrome_cistrome MCF-7 PolII	cistrome_cistrome	MCF-7	breast	PolII	Tam
493	54	37.1175	0.304474	ChIP NHEK CTCF	encode_tfbs	NHEK	N/A	CTCF	None
2819	42	42.3502	0.304547	Epithelial;Hematopoietic;Skin;Brain;Endothelial;Fibroblast;Colon;Cervix;Liver;Pr	sheffield_dnase	N/A	N/A	N/A	N/A
2877	50	38.7419	0.304594	Weak Huh specific	sheffield_dnase	N/A	N/A	N/A	N/A
2045	38	42.1829	0.304664	Hematopoietic	sheffield_dnase	N/A	N/A	N/A	N/A
613	49	38.4617	0.304677	ChIP H1-hESC TCF12	encode_tfbs	H1-hESC	N/A	TCF12	None
620	51	37.1878	0.304836	ChIP HeLa-S3 GABP	encode_tfbs	HeLa-S3	N/A	GABP	None
1301	49	41.1399	0.304843	Weak endothelial	sheffield_dnase	N/A	N/A	N/A	N/A
374	54	36.547	0.304864	K562 erythrocytic leukaemia cells (ATCC CCL-243) were grown according to standar	codex	Embryonic Stem Cell	N/A	PHF8	N/A
1094	53	37.5784	0.304923	ChIP AG09309 CTCF	encode_tfbs	AG09309	N/A	CTCF	None
1022	54	38.4194	0.305083	ChIP MCF10A-Er-Src STAT3	encode_tfbs	MCF10A-Er-Src	N/A	STAT3	4OHTAM_1uM_36hr
728	52	36.8106	0.305158	ChIP U87 NRSF	encode_tfbs	U87	N/A	NRSF	None
2887	41	40.6535	0.305186	Hematopoietic	sheffield_dnase	N/A	N/A	N/A	N/A
2702	48	40.8906	0.305269	CD14 specific	sheffield_dnase	N/A	N/A	N/A	N/A
38	48	39.3845	0.305303	cistrome_cistrome LnCaP PolII	cistrome_cistrome	LnCaP	prostate	PolII	R1881(16hr)
724	45	40.2894	0.305328	ChIP T-47D ERalpha_a	encode_tfbs	T-47D	N/A	ERalpha_a	Estradiol_10nM
807	48	38.0327	0.305632	ChIP H1-hESC Mxi1_(AF4185)	encode_tfbs	H1-hESC	N/A	Mxi1_(AF4185)	None
1113	53	37.5784	0.305669	ChIP HCFaa CTCF	encode_tfbs	HCFaa	N/A	CTCF	None
1120	51	38.0023	0.30592	ChIP HepG2 CTCF	encode_tfbs	HepG2	N/A	CTCF	None
52	55	37.2745	0.306023	cistrome_cistrome MCF-7 ESR1	cistrome_cistrome	MCF-7	breast	ESR1	E2(6hr)
2700	49	38.5004	0.306266	Muscle;Hematopoietic	sheffield_dnase	N/A	N/A	N/A	N/A
983	48	38.3774	0.306273	ChIP K562 RFX5_(200-401-194)	encode_tfbs	K562	N/A	RFX5_(200-401-194)	None
905	53	37.2161	0.306436	ChIP HepG2 TBP	encode_tfbs	HepG2	N/A	TBP	None
915	54	37.1848	0.306485	ChIP IMR90 CEBPB	encode_tfbs	IMR90	N/A	CEBPB	None
2494	43	40.6308	0.30654	Hematopoietic	sheffield_dnase	N/A	N/A	N/A	N/A
291	45	39.6878	0.306587	Kasumi-1 (AML FAB M2) with t(8;21) translocation and mismatch siRNA derived from	codex	Acute Myeloid Leukemia	N/A	EP300	N/A
1071	52	37.6897	0.306672	ChIP HUVEC CTCF	encode_tfbs	HUVEC	N/A	CTCF	None
1142	52	37.8714	0.306716	ChIP WI-38 CTCF	encode_tfbs	WI-38	N/A	CTCF	None
2836	51	39.1813	0.306805	PANC-1 specific	sheffield_dnase	N/A	N/A	N/A	N/A
704	52	36.9828	0.306966	ChIP PANC-1 Sin3Ak-20	encode_tfbs	PANC-1	N/A	Sin3Ak-20	None
2167	40	41.7453	0.306987	Muscle;Skin;Hematopoietic;Brain;Endothelial;Fibroblast;Epithelial;Primitive	sheffield_dnase	N/A	N/A	N/A	N/A
1800	47	39.787	0.307344	Hematopoietic	sheffield_dnase	N/A	N/A	N/A	N/A
874	2	53.8607	0.805856	ChIP HeLa-S3 ZNF274	encode_tfbs	HeLa-S3	N/A	ZNF274	None
1078	50	37.6777	0.307374	ChIP MCF-7 c-Myc	encode_tfbs	MCF-7	N/A	c-Myc	serum_starved_media
1050	52	37.8714	0.307551	ChIP Fibrobl CTCF	encode_tfbs	Fibrobl	N/A	CTCF	None
2813	42	42.0664	0.307676	Hematopoietic;Endothelial	sheffield_dnase	N/A	N/A	N/A	N/A
454	53	37.5784	0.307905	ChIP Dnd41 CTCF	encode_tfbs	Dnd41	N/A	CTCF	None
352	50	38.1866	0.307981	K562 erythrocytic leukaemia cells (ATCC CCL-243) were grown according to standar	codex	Erythrocytic leukaemia cells	N/A	KDM5C	N/A
488	51	37.2023	0.30799	ChIP K562 SAP30_(39731)	encode_tfbs	K562	N/A	SAP30_(39731)	None
795	50	39.1806	0.308002	ChIP H1-hESC Bach1_(sc-14700)	encode_tfbs	H1-hESC	N/A	Bach1_(sc-14700)	None
182	50	37.9952	0.308034	cistrome_epigenome MCF-7 H3K4me3	cistrome_epigenome	MCF-7	breast	H3K4me3	DMSO(3hr)
1010	47	39.7743	0.308047	ChIP MCF10A-Er-Src c-Fos	encode_tfbs	MCF10A-Er-Src	N/A	c-Fos	4OHTAM_1uM_12hr
1196	51	36.9336	0.308254	Weak	sheffield_dnase	N/A	N/A	N/A	N/A
715	53	37.2044	0.308295	ChIP SK-N-SH TAF1	encode_tfbs	SK-N-SH	N/A	TAF1	None
2127	47	40.6612	0.308324	Hematopoietic	sheffield_dnase	N/A	N/A	N/A	N/A
1096	53	37.5784	0.308331	ChIP AG10803 CTCF	encode_tfbs	AG10803	N/A	CTCF	None
167	52	37.4503	0.308526	cistrome_epigenome LnCaP H3K4me3	cistrome_epigenome	LnCaP	prostate	H3K4me3	R1881(16hr)
1095	53	37.5784	0.308606	ChIP AG09319 CTCF	encode_tfbs	AG09319	N/A	CTCF	None
1088	52	38.1767	0.308642	ChIP NHEK CTCF	encode_tfbs	NHEK	N/A	CTCF	None
1093	53	37.5784	0.308704	ChIP AG04450 CTCF	encode_tfbs	AG04450	N/A	CTCF	None
589	49	38.2996	0.308783	ChIP H1-hESC ATF3	encode_tfbs	H1-hESC	N/A	ATF3	None
703	52	37.1232	0.30883	ChIP PANC-1 Pol2-4H8	encode_tfbs	PANC-1	N/A	Pol2-4H8	None
1053	51	36.6534	0.308835	ChIP GM12878 c-Myc	encode_tfbs	GM12878	N/A	c-Myc	None
517	54	36.8305	0.308995	ChIP A549 Sin3Ak-20	encode_tfbs	A549	N/A	Sin3Ak-20	EtOH_0.02pct
2723	45	41.1257	0.30901	sheffield_dnase	sheffield_dnase	N/A	N/A	N/A	N/A
187	54	36.5355	0.309093	cistrome_epigenome MCF-7 H3K9ac	cistrome_epigenome	MCF-7	breast	H3K9ac	No treatment
687	49	38.1447	0.309173	ChIP K562 SIX5	encode_tfbs	K562	N/A	SIX5	None
851	53	36.2914	0.30942	ChIP HeLa-S3 Mxi1_(AF4185)	encode_tfbs	HeLa-S3	N/A	Mxi1_(AF4185)	None
730	50	37.2809	0.309443	ChIP A549 BHLHE40	encode_tfbs	A549	N/A	BHLHE40	None
47	50	38.521	0.309481	cistrome_cistrome MCF-7 ESR1	cistrome_cistrome	MCF-7	breast	ESR1	E2(45min)
2402	51	38.9155	0.309486	Hematopoietic	sheffield_dnase	N/A	N/A	N/A	N/A
1110	52	37.8714	0.309515	ChIP HAc CTCF	encode_tfbs	HAc	N/A	CTCF	None
1124	53	37.5784	0.309618	ChIP HMEC CTCF	encode_tfbs	HMEC	N/A	CTCF	None
999	47	38.5175	0.309731	ChIP K562 TFIIIC-110	encode_tfbs	K562	N/A	TFIIIC-110	None
1111	53	37.5784	0.309749	ChIP HA-sp CTCF	encode_tfbs	HA-sp	N/A	CTCF	None
1087	53	36.2914	0.309799	ChIP MCF-7 Pol2	encode_tfbs	MCF-7	N/A	Pol2	None
710	53	36.0754	0.309856	ChIP SK-N-MC Pol2-4H8	encode_tfbs	SK-N-MC	N/A	Pol2-4H8	None
909	4	41.2754	0.7273	ChIP HepG2 ZNF274	encode_tfbs	HepG2	N/A	ZNF274	None
525	52	37.5735	0.309989	ChIP A549 ZBTB33	encode_tfbs	A549	N/A	ZBTB33	EtOH_0.02pct
700	47	38.3999	0.310061	ChIP K562 ZBTB33	encode_tfbs	K562	N/A	ZBTB33	None
986	48	37.8908	0.310167	ChIP K562 SETDB1	encode_tfbs	K562	N/A	SETDB1	None
2659	34	43.0843	0.310317	Fibroblast;Muscle;Hematopoietic;Skin;Epithelial;Endothelial;Bone;Brain	sheffield_dnase	N/A	N/A	N/A	N/A
594	49	38.4964	0.310389	ChIP H1-hESC GABP	encode_tfbs	H1-hESC	N/A	GABP	None
1001	53	36.2914	0.310482	ChIP K562 UBF_(sc-13125)	encode_tfbs	K562	N/A	UBF_(sc-13125)	None
1097	53	37.5784	0.310593	ChIP AoAF CTCF	encode_tfbs	AoAF	N/A	CTCF	None
402	50	38.7634	0.310686	ChIP-seq_ZNF143_FLP143HA_T4. cell line specificity: HEK293-T-Rex inducible cell	codex	Embryonic kidney cells	N/A	ZNF143	N/A
2733	48	40.4332	0.31071	Hematopoietic	sheffield_dnase	N/A	N/A	N/A	N/A
908	52	37.7791	0.310782	ChIP HepG2 USF2	encode_tfbs	HepG2	N/A	USF2	None
382	51	37.2023	0.310937	codex Embryonic Stem Cell POLR2A	codex	Embryonic Stem Cell	N/A	POLR2A	N/A
1116	51	37.9907	0.311274	ChIP HCT-116 CTCF	encode_tfbs	HCT-116	N/A	CTCF	None
2186	46	39.7581	0.311392	Hematopoietic	sheffield_dnase	N/A	N/A	N/A	N/A
1127	53	37.5784	0.311439	ChIP HPF CTCF	encode_tfbs	HPF	N/A	CTCF	None
2000	47	39.9015	0.311513	Epithelial	sheffield_dnase	N/A	N/A	N/A	N/A
1733	49	39.1337	0.311531	DNase Osteoblast specific	sheffield_dnase	N/A	N/A	N/A	N/A
1134	51	38.0818	0.311635	ChIP NB4 CTCF	encode_tfbs	NB4	N/A	CTCF	None
183	54	37.1952	0.311875	cistrome_epigenome MCF-7 H3K4me3	cistrome_epigenome	MCF-7	breast	H3K4me3	E2(3hr)
919	53	37.5784	0.31188	ChIP IMR90 Rad21	encode_tfbs	IMR90	N/A	Rad21	None
476	53	38.4925	0.311919	ChIP HUVEC Pol2(b)	encode_tfbs	HUVEC	N/A	Pol2(b)	None
552	51	37.2724	0.312035	ChIP GM12878 NRSF	encode_tfbs	GM12878	N/A	NRSF	None
393	50	37.1178	0.312104	codex Embryonic Stem Cell POLR2A	codex	Embryonic Stem Cell	N/A	POLR2A	N/A
37	47	40.231	0.312108	cistrome_cistrome LnCaP PolII	cistrome_cistrome	LnCaP	prostate	PolII	EtOH(16hr)
1089	52	37.8714	0.312307	ChIP ProgFib CTCF	encode_tfbs	ProgFib	N/A	CTCF	None
395	50	38.029	0.312311	Adult acute B cell precursor lymphoblastic leukaemia cell line carrying t(4;11)	codex	Leukaemia cell	N/A	KMT2A	N/A
2069	49	39.752	0.312327	sheffield_dnase	sheffield_dnase	N/A	N/A	N/A	N/A
1102	48	39.1364	0.312365	ChIP GM12801 CTCF	encode_tfbs	GM12801	N/A	CTCF	None
953	51	37.9734	0.312506	ChIP K562 GTF2F1_(AB28179)	encode_tfbs	K562	N/A	GTF2F1_(AB28179)	None
2776	46	39.44	0.312758	Hematopoietic;Endothelial	sheffield_dnase	N/A	N/A	N/A	N/A
640	53	37.9102	0.312862	ChIP HepG2 MYBL2_(SC-81192)	encode_tfbs	HepG2	N/A	MYBL2_(SC-81192)	None
2052	50	39.8003	0.31302	Hematopoietic	sheffield_dnase	N/A	N/A	N/A	N/A
166	51	37.2023	0.31305	cistrome_epigenome LnCaP H3K4me3	cistrome_epigenome	LnCaP	prostate	H3K4me3	EtOH(16hr)
806	52	37.1404	0.313058	ChIP H1-hESC Max	encode_tfbs	H1-hESC	N/A	Max	None
828	51	37.4445	0.313158	ChIP HeLa-S3 BRCA1_(A300-000A)	encode_tfbs	HeLa-S3	N/A	BRCA1_(A300-000A)	None
1063	51	37.2023	0.313429	ChIP H1-hESC Pol2	encode_tfbs	H1-hESC	N/A	Pol2	None
2150	42	40.6105	0.31345	Hematopoietic	sheffield_dnase	N/A	N/A	N/A	N/A
647	52	37.701	0.313482	ChIP HepG2 Rad21	encode_tfbs	HepG2	N/A	Rad21	None
1117	52	37.8714	0.31355	ChIP HEEpiC CTCF	encode_tfbs	HEEpiC	N/A	CTCF	None
2756	41	40.4584	0.313571	Hematopoietic	sheffield_dnase	N/A	N/A	N/A	N/A
16	43	40.6723	0.313584	cistrome_cistrome Caco-2(proliferating) GATA6	cistrome_cistrome	Caco-2(proliferating)	intestine	GATA6	No treatment
79	49	38.9702	0.313591	cistrome_cistrome MCF-7 RAD21	cistrome_cistrome	MCF-7	breast	RAD21	E2(45min)
1112	52	37.8714	0.313659	ChIP HBMEC CTCF	encode_tfbs	HBMEC	N/A	CTCF	None
375	53	36.4549	0.313725	K562 erythrocytic leukaemia cells (ATCC CCL-243) were grown according to standar	codex	Embryonic Stem Cell	N/A	RBBP5	N/A
1115	52	37.8714	0.314119	ChIP HCPEpiC CTCF	encode_tfbs	HCPEpiC	N/A	CTCF	None
136	42	41.3013	0.314163	cistrome_cistrome VCaP Polll	cistrome_cistrome	VCaP	prostate	Polll	R1881(16hr)
1126	53	37.5784	0.314179	ChIP HPAF CTCF	encode_tfbs	HPAF	N/A	CTCF	None
2802	50	38.6515	0.314202	Liver	sheffield_dnase	N/A	N/A	N/A	N/A
496	53	37.5784	0.314224	ChIP NHLF CTCF	encode_tfbs	NHLF	N/A	CTCF	None
465	53	37.1852	0.314277	ChIP HeLa-S3 Pol2(b)	encode_tfbs	HeLa-S3	N/A	Pol2(b)	None
711	53	37.1448	0.314361	ChIP SK-N-SH NRSF	encode_tfbs	SK-N-SH	N/A	NRSF	None
949	50	37.8649	0.314573	ChIP K562 ELK1_(1277-1)	encode_tfbs	K562	N/A	ELK1_(1277-1)	None
390	42	42.5528	0.314671	Proerythroblasts were derived from CD34+ adult bone marrow cells isolated from h	codex	Erythroblast	N/A	TAL1	N/A
689	47	39.469	0.314868	ChIP K562 SP2_(SC-643)	encode_tfbs	K562	N/A	SP2_(SC-643)	None
403	49	39.1085	0.31497	ChIP-seq_ZNF76_FLP76_T4. cell line specificity: HEK293-T-Rex inducible cell line	codex	Embryonic kidney cells	N/A	ZNF143	N/A
20	50	38.3201	0.315074	cistrome_cistrome HepG2 liver cells CEBPa	cistrome_cistrome	HepG2 liver cells	liver	CEBPa	No treatment
1012	49	39.2425	0.315372	ChIP MCF10A-Er-Src c-Fos	encode_tfbs	MCF10A-Er-Src	N/A	c-Fos	4OHTAM_1uM_36hr
498	53	37.5784	0.315599	ChIP Osteobl CTCF	encode_tfbs	Osteobl	N/A	CTCF	None
1132	52	37.6897	0.315617	ChIP K562 CTCF	encode_tfbs	K562	N/A	CTCF	None
1402	51	39.4333	0.31591	Fibroblast;Muscle;Hematopoietic;Skin;Brain;Epithelial;Endothelial;Colon;Bone	sheffield_dnase	N/A	N/A	N/A	N/A
159	50	37.6926	0.315963	cistrome_epigenome LnCaP H3K36me3	cistrome_epigenome	LnCaP	prostate	H3K36me3	regular medium
21	49	38.4654	0.316058	cistrome_cistrome HepG2 liver cells CTCF	cistrome_cistrome	HepG2 liver cells	liver	CTCF	No treatment
2489	37	42.4497	0.316089	Hematopoietic	sheffield_dnase	N/A	N/A	N/A	N/A
709	49	36.1376	0.316231	ChIP SK-N-MC FOXP2	encode_tfbs	SK-N-MC	N/A	FOXP2	None
1004	49	37.6163	0.31624	ChIP K562 YY1	encode_tfbs	K562	N/A	YY1	None
1323	46	41.3789	0.316356	Hematopoeitic	sheffield_dnase	N/A	N/A	N/A	N/A
466	51	38.0023	0.316408	ChIP HepG2 CTCF	encode_tfbs	HepG2	N/A	CTCF	None
745	50	37.3797	0.316458	ChIP GM12878 E2F4	encode_tfbs	GM12878	N/A	E2F4	None
1131	54	37.1175	0.316487	ChIP HVMF CTCF	encode_tfbs	HVMF	N/A	CTCF	None
1065	52	37.7791	0.316496	ChIP HeLa-S3 CTCF	encode_tfbs	HeLa-S3	N/A	CTCF	None
1092	53	37.5784	0.316639	ChIP AG04449 CTCF	encode_tfbs	AG04449	N/A	CTCF	None
2981	49	40.2326	0.316707	Weak complex tissue specific	sheffield_dnase	N/A	N/A	N/A	N/A
61	42	41.3995	0.317085	cistrome_cistrome MCF-7 FoxA1	cistrome_cistrome	MCF-7	breast	FoxA1	DMSO(45min-3hr)
161	50	38.54	0.317118	cistrome_epigenome LnCaP H3K4me2	cistrome_epigenome	LnCaP	prostate	H3K4me2	DHT(16hr)
695	49	38.6039	0.317181	ChIP K562 THAP1_(SC-98174)	encode_tfbs	K562	N/A	THAP1_(SC-98174)	None
519	50	37.9247	0.317236	ChIP A549 TAF1	encode_tfbs	A549	N/A	TAF1	EtOH_0.02pct
588	49	37.6011	0.317303	ChIP H1-hESC ATF2_(SC-81188)	encode_tfbs	H1-hESC	N/A	ATF2_(SC-81188)	None
1069	49	37.8532	0.317342	ChIP HepG2 Pol2	encode_tfbs	HepG2	N/A	Pol2	None
2847	45	40.0455	0.317433	Hematopoietic	sheffield_dnase	N/A	N/A	N/A	N/A
712	49	38.316	0.317437	ChIP SK-N-SH NRSF	encode_tfbs	SK-N-SH	N/A	NRSF	None
1778	51	39.0405	0.31758	Weak Th1	sheffield_dnase	N/A	N/A	N/A	N/A
2611	44	40.251	0.31766	Hematopoietic	sheffield_dnase	N/A	N/A	N/A	N/A
2128	46	39.8945	0.317707	Hematopoietic	sheffield_dnase	N/A	N/A	N/A	N/A
2780	41	41.7879	0.317724	sheffield_dnase	sheffield_dnase	N/A	N/A	N/A	N/A
513	52	37.4709	0.317729	ChIP A549 NRSF	encode_tfbs	A549	N/A	NRSF	EtOH_0.02pct
27	51	38.2073	0.318038	cistrome_cistrome HepG2 liver cells STAG1	cistrome_cistrome	HepG2 liver cells	liver	STAG1	No treatment
179	49	38.4752	0.318055	cistrome_epigenome MCF-7 H3K4me1	cistrome_epigenome	MCF-7	breast	H3K4me1	No treatment
2816	46	40.105	0.31811	Hematopoietic;Endothelial;Primitive	sheffield_dnase	N/A	N/A	N/A	N/A
1897	51	38.72	0.31813	NHEK and Epithelial	sheffield_dnase	N/A	N/A	N/A	N/A
144	48	36.4912	0.318436	cistrome_cistrome metastatic prostate cancer tissue ERG	cistrome_cistrome	metastatic prostate cancer tissue	prostate	ERG	No treatment
840	50	37.3648	0.3186	ChIP HeLa-S3 E2F6	encode_tfbs	HeLa-S3	N/A	E2F6	None
1599	47	38.9343	0.318609	Hematopoietic	sheffield_dnase	N/A	N/A	N/A	N/A
1938	50	38.1866	0.31867	PANC-1	sheffield_dnase	N/A	N/A	N/A	N/A
831	50	38.3021	0.31909	ChIP HeLa-S3 Brg1	encode_tfbs	HeLa-S3	N/A	Brg1	None
592	53	37.2213	0.319284	ChIP H1-hESC Egr-1	encode_tfbs	H1-hESC	N/A	Egr-1	None
1137	52	37.6897	0.319305	ChIP NHLF CTCF	encode_tfbs	NHLF	N/A	CTCF	None
1068	49	38.8675	0.319364	ChIP HepG2 CTCF	encode_tfbs	HepG2	N/A	CTCF	None
1128	51	38.0023	0.319466	ChIP HRE CTCF	encode_tfbs	HRE	N/A	CTCF	None
1007	7	40.1702	0.620074	ChIP K562 ZNF274	encode_tfbs	K562	N/A	ZNF274	None
1114	53	37.5784	0.319624	ChIP HCM CTCF	encode_tfbs	HCM	N/A	CTCF	None
628	50	38.3319	0.319686	ChIP HepG2 CTCF_(SC-5916)	encode_tfbs	HepG2	N/A	CTCF_(SC-5916)	None
2571	39	40.1746	0.3197	Fibroblast;Muscle;Hematopoietic	sheffield_dnase	N/A	N/A	N/A	N/A
2391	49	39.2072	0.319728	Hematopoietic	sheffield_dnase	N/A	N/A	N/A	N/A
98	44	41.0752	0.319894	cistrome_cistrome MDA-MB-231 Cells ESR1	cistrome_cistrome	MDA-MB-231 Cells	breast	ESR1	E2(45min)
1121	52	37.6897	0.31996	ChIP HFF CTCF	encode_tfbs	HFF	N/A	CTCF	None
707	48	37.2565	0.320106	ChIP PFSK-1 Sin3Ak-20	encode_tfbs	PFSK-1	N/A	Sin3Ak-20	None
102	52	38.4989	0.320124	cistrome_cistrome NB4 cells PML	cistrome_cistrome	NB4 cells	hematopoietic stem cell	PML	No treatment
2492	42	40.3628	0.320155	Fibroblast;Muscle;Hematopoietic;Skin;Brain;Epithelial;Endothelial;Bone	sheffield_dnase	N/A	N/A	N/A	N/A
917	47	39.5782	0.32041	ChIP IMR90 MafK_(ab50322)	encode_tfbs	IMR90	N/A	MafK_(ab50322)	None
820	51	36.8956	0.320456	ChIP HEK293 Pol2	encode_tfbs	HEK293	N/A	Pol2	None
802	46	39.3593	0.320625	ChIP H1-hESC CtBP2	encode_tfbs	H1-hESC	N/A	CtBP2	None
591	46	39.794	0.320677	ChIP H1-hESC CTCF_(SC-5916)	encode_tfbs	H1-hESC	N/A	CTCF_(SC-5916)	None
1011	48	39.1846	0.320817	ChIP MCF10A-Er-Src c-Fos	encode_tfbs	MCF10A-Er-Src	N/A	c-Fos	4OHTAM_1uM_4hr
1100	51	38.1912	0.320848	ChIP Caco-2 CTCF	encode_tfbs	Caco-2	N/A	CTCF	None
528	42	42.0839	0.320858	ChIP ECC-1 ERalpha_a	encode_tfbs	ECC-1	N/A	ERalpha_a	Estradiol_10nM
50	42	42.0352	0.321102	cistrome_cistrome MCF-7 ESR1	cistrome_cistrome	MCF-7	breast	ESR1	E2(45min)
41	48	39.5578	0.321264	cistrome_cistrome MCF-7 CTCF	cistrome_cistrome	MCF-7	breast	CTCF	No treatment
472	51	38.1921	0.321283	ChIP HSMMtube CTCF	encode_tfbs	HSMMtube	N/A	CTCF	None
1506	43	40.4838	0.321337	Hematopoietic	sheffield_dnase	N/A	N/A	N/A	N/A
268	52	37.264	0.321353	Jurkat T-ALL cell line treated with THZ-2-102 for 6 hours (Cdk7 covalent inhibit	codex	Leukemia cell	N/A	POLR2A	N/A
565	51	37.2023	0.321511	ChIP GM12878 SIX5	encode_tfbs	GM12878	N/A	SIX5	None
2209	45	38.9377	0.321569	Hematopoietic;Epithelial;Skin	sheffield_dnase	N/A	N/A	N/A	N/A
1031	4	41.4029	0.686084	ChIP NT2-D1 SUZ12	encode_tfbs	NT2-D1	N/A	SUZ12	None
1006	49	38.5101	0.321718	ChIP K562 ZNF263	encode_tfbs	K562	N/A	ZNF263	None
1033	1	19.656	0.692479	ChIP NT2-D1 ZNF274	encode_tfbs	NT2-D1	N/A	ZNF274	None
1553	44	40.3743	0.321755	Hematopoietic	sheffield_dnase	N/A	N/A	N/A	N/A
716	50	38.0304	0.321781	ChIP SK-N-SH_RA CTCF	encode_tfbs	SK-N-SH_RA	N/A	CTCF	None
1554	45	41.9652	0.321872	Hematopoietic	sheffield_dnase	N/A	N/A	N/A	N/A
531	46	40.3333	0.321903	ChIP ECC-1 GR	encode_tfbs	ECC-1	N/A	GR	DEX_100nM
210	51	37.9212	0.321916	cistrome_epigenome VCaP H3K36me3	cistrome_epigenome	VCaP	prostate	H3K36me3	regular medium
46	50	38.8472	0.32204	cistrome_cistrome MCF-7 ESR1	cistrome_cistrome	MCF-7	breast	ESR1	E2(45min)
1040	3	13.6258	0.709715	ChIP SH-SY5Y GATA3_(SC-269)	encode_tfbs	SH-SY5Y	N/A	GATA3_(SC-269)	None
35	43	40.2493	0.322156	cistrome_cistrome LnCaP ERG	cistrome_cistrome	LnCaP	prostate	ERG	No treatment
2967	43	39.2951	0.322375	Liver;Hematopoietic	sheffield_dnase	N/A	N/A	N/A	N/A
502	50	38.0304	0.322496	ChIP A549 CTCF_(SC-5916)	encode_tfbs	A549	N/A	CTCF_(SC-5916)	DEX_100nM
1125	50	38.3201	0.322611	ChIP HMF CTCF	encode_tfbs	HMF	N/A	CTCF	None
40	47	39.9416	0.322839	cistrome_cistrome MCF-7 CTCF	cistrome_cistrome	MCF-7	breast	CTCF	E2(45min)
2095	48	38.8212	0.32284	Hematopoietic	sheffield_dnase	N/A	N/A	N/A	N/A
44	43	40.9297	0.322843	cistrome_cistrome MCF-7 ESR1	cistrome_cistrome	MCF-7	breast	ESR1	E2(45min)
844	51	37.6867	0.322882	ChIP HeLa-S3 HA-E2F1	encode_tfbs	HeLa-S3	N/A	HA-E2F1	None
1140	51	38.0023	0.322983	ChIP SK-N-SH_RA CTCF	encode_tfbs	SK-N-SH_RA	N/A	CTCF	None
869	48	37.4868	0.323191	ChIP HeLa-S3 TFIIIC-110	encode_tfbs	HeLa-S3	N/A	TFIIIC-110	None
1373	42	41.4477	0.323209	Hematopoietic	sheffield_dnase	N/A	N/A	N/A	N/A
870	46	38.5494	0.323362	ChIP HeLa-S3 TR4	encode_tfbs	HeLa-S3	N/A	TR4	None
1091	50	38.2353	0.32339	ChIP A549 CTCF	encode_tfbs	A549	N/A	CTCF	None
733	50	37.8386	0.323782	ChIP A549 Pol2(phosphoS2)	encode_tfbs	A549	N/A	Pol2(phosphoS2)	None
503	52	37.701	0.323825	ChIP A549 CTCF_(SC-5916)	encode_tfbs	A549	N/A	CTCF_(SC-5916)	EtOH_0.02pct
397	48	38.1764	0.323942	ChIP-seq_ZNF143_HeLa. ChIP assays were performed essentially as previously descr	codex	Cervical cancer cells	N/A	ZNF143	N/A
3	53	36.9972	0.323993	cistrome_cistrome A594 cells NR3C1	cistrome_cistrome	A594 cells	lung	NR3C1	EtOH(1hr)
2745	46	41.4813	0.324043	Weak endothelial	sheffield_dnase	N/A	N/A	N/A	N/A
2658	41	40.9782	0.324121	Hematopoietic;Epithelial	sheffield_dnase	N/A	N/A	N/A	N/A
815	52	37.8714	0.324395	ChIP H1-hESC Znf143_(16618-1-AP)	encode_tfbs	H1-hESC	N/A	Znf143_(16618-1-AP)	None
71	50	37.9247	0.324397	cistrome_cistrome MCF-7 PolII	cistrome_cistrome	MCF-7	breast	PolII	E2(45min)
808	48	38.0763	0.324566	ChIP H1-hESC Nrf1	encode_tfbs	H1-hESC	N/A	Nrf1	None
2703	50	37.4778	0.324618	Hematopoietic	sheffield_dnase	N/A	N/A	N/A	N/A
916	52	37.6897	0.324678	ChIP IMR90 CTCF_(SC-15914)	encode_tfbs	IMR90	N/A	CTCF_(SC-15914)	None
2491	40	43.2414	0.324766	Fibroblast;Muscle;Hematopoietic;Skin;Brain;Epithelial;Endothelial;Primitive	sheffield_dnase	N/A	N/A	N/A	N/A
470	51	38.1921	0.325041	ChIP HSMM CTCF	encode_tfbs	HSMM	N/A	CTCF	None
612	51	37.2023	0.325049	ChIP H1-hESC TAF7_(SC-101167)	encode_tfbs	H1-hESC	N/A	TAF7_(SC-101167)	None
803	49	37.6163	0.325164	ChIP H1-hESC GTF2F1_(AB28179)	encode_tfbs	H1-hESC	N/A	GTF2F1_(AB28179)	None
2781	46	40.3049	0.325387	Hematopoietic	sheffield_dnase	N/A	N/A	N/A	N/A
605	50	37.9247	0.325515	ChIP H1-hESC Sin3Ak-20	encode_tfbs	H1-hESC	N/A	Sin3Ak-20	None
2408	44	39.9673	0.325523	Hematopoietic	sheffield_dnase	N/A	N/A	N/A	N/A
1570	36	45.6605	0.326028	Epithelial;Endothelial;Primitive;Skin	sheffield_dnase	N/A	N/A	N/A	N/A
463	50	38.2076	0.326071	ChIP HeLa-S3 CTCF	encode_tfbs	HeLa-S3	N/A	CTCF	None
902	51	37.8169	0.326102	ChIP HepG2 Rad21	encode_tfbs	HepG2	N/A	Rad21	None
898	48	39.5963	0.326126	ChIP HepG2 PGC1A	encode_tfbs	HepG2	N/A	PGC1A	forskolin
2409	48	39.268	0.326199	Hematopoietic	sheffield_dnase	N/A	N/A	N/A	N/A
491	52	37.6897	0.326276	ChIP NHDF-Ad CTCF	encode_tfbs	NHDF-Ad	N/A	CTCF	None
1136	51	38.0023	0.326294	ChIP NHEK CTCF	encode_tfbs	NHEK	N/A	CTCF	None
355	39	41.3569	0.326315	K562 erythrocytic leukaemia cells (ATCC CCL-243) were grown according to standar	codex	Erythrocytic leukaemia cells	N/A	NCOR1	N/A
1034	50	37.6983	0.326403	ChIP PANC-1 TCF7L2	encode_tfbs	PANC-1	N/A	TCF7L2	None
1574	48	39.2122	0.326757	DNase Ubiquitous CGI Promoters	sheffield_dnase	N/A	N/A	N/A	N/A
1845	44	39.4193	0.326818	Muscle;Hematopoietic;Epithelial;Endothelial;Fibroblast	sheffield_dnase	N/A	N/A	N/A	N/A
530	44	40.5559	0.327107	ChIP ECC-1 FOXA1_(SC-6553)	encode_tfbs	ECC-1	N/A	FOXA1_(SC-6553)	DMSO_0.02pct
1808	41	42.8201	0.327151	Muscle;Fibroblast	sheffield_dnase	N/A	N/A	N/A	N/A
717	41	39.4802	0.327314	ChIP SK-N-SH_RA p300	encode_tfbs	SK-N-SH_RA	N/A	p300	None
1129	50	38.7288	0.327327	ChIP HRPEpiC CTCF	encode_tfbs	HRPEpiC	N/A	CTCF	None
799	48	38.6347	0.327364	ChIP H1-hESC CHD2_(AB68301)	encode_tfbs	H1-hESC	N/A	CHD2_(AB68301)	None
534	46	38.9808	0.327396	ChIP GM12878 ATF3	encode_tfbs	GM12878	N/A	ATF3	None
639	52	37.3675	0.32785	ChIP HepG2 MBD4_(SC-271530)	encode_tfbs	HepG2	N/A	MBD4_(SC-271530)	None
1689	46	38.8141	0.327927	Hematopoietic;Liver;Prostate;Brain	sheffield_dnase	N/A	N/A	N/A	N/A
2105	34	44.2257	0.328009	Cervix;Mammary	sheffield_dnase	N/A	N/A	N/A	N/A
2874	43	38.3114	0.328284	Medullo specific	sheffield_dnase	N/A	N/A	N/A	N/A
399	49	38.217	0.328468	ChIP-seq_ZNF143_293T-rex. ChIP assays were performed essentially as previously d	codex	Embryonic kidney cells	N/A	ZNF143	N/A
19	41	41.0887	0.328704	cistrome_cistrome ECC-1 ESR1	cistrome_cistrome	ECC-1	uterus	ESR1	EtOH(45min)
804	46	39.3636	0.328715	ChIP H1-hESC JunD	encode_tfbs	H1-hESC	N/A	JunD	None
2575	44	40.0566	0.328718	Hematopoietic;Liver;Brain	sheffield_dnase	N/A	N/A	N/A	N/A
2166	43	40.8675	0.328747	Fibroblast;Muscle;Hematopoietic;Endothelial;Epithelial;Skin;Brain	sheffield_dnase	N/A	N/A	N/A	N/A
971	51	36.9152	0.328822	ChIP K562 Nrf1	encode_tfbs	K562	N/A	Nrf1	None
753	46	38.7852	0.328901	ChIP GM12878 NF-E2_(SC-22827)	encode_tfbs	GM12878	N/A	NF-E2_(SC-22827)	None
9	43	39.8861	0.329056	cistrome_cistrome APL164 cells RXR	cistrome_cistrome	APL164 cells	hematopoietic stem cell	RXR	No treatment
625	51	37.9347	0.329144	ChIP HepG2 BHLHE40	encode_tfbs	HepG2	N/A	BHLHE40	None
2194	41	41.6944	0.329242	Hematopoietic	sheffield_dnase	N/A	N/A	N/A	N/A
518	51	38.1512	0.32938	ChIP A549 SIX5	encode_tfbs	A549	N/A	SIX5	EtOH_0.02pct
1135	53	37.5784	0.32974	ChIP NHDF-neo CTCF	encode_tfbs	NHDF-neo	N/A	CTCF	None
838	49	38.1204	0.330057	ChIP HeLa-S3 E2F1	encode_tfbs	HeLa-S3	N/A	E2F1	None
2124	43	40.3097	0.330114	Hematopoietic	sheffield_dnase	N/A	N/A	N/A	N/A
2088	39	42.9897	0.330322	Hematopoietic	sheffield_dnase	N/A	N/A	N/A	N/A
1837	48	40.1907	0.330326	Hematopoietic	sheffield_dnase	N/A	N/A	N/A	N/A
72	38	42.9806	0.330457	cistrome_cistrome MCF-7 PolII	cistrome_cistrome	MCF-7	breast	PolII	E2(6hr)
1141	47	39.822	0.33054	ChIP WERI-Rb-1 CTCF	encode_tfbs	WERI-Rb-1	N/A	CTCF	None
2799	46	40.7376	0.330676	Brain	sheffield_dnase	N/A	N/A	N/A	N/A
371	49	37.6163	0.330683	K562 erythrocytic leukaemia cells (ATCC CCL-243) were grown according to standar	codex	Embryonic Stem Cell	N/A	HDAC2	N/A
1122	50	38.2076	0.330868	ChIP HFF-Myc CTCF	encode_tfbs	HFF-Myc	N/A	CTCF	None
839	48	38.3774	0.331087	ChIP HeLa-S3 E2F4	encode_tfbs	HeLa-S3	N/A	E2F4	None
509	39	42.1578	0.331309	ChIP A549 GR	encode_tfbs	A549	N/A	GR	DEX_500pM
1842	35	38.3581	0.331331	Cervix	sheffield_dnase	N/A	N/A	N/A	N/A
317	46	39.8582	0.331446	T-cell acute lymphoblastic leukaemia (T-ALL) cell line.	codex	Leukaemia cell	N/A	TAL1	N/A
901	48	38.3774	0.331483	ChIP HepG2 Pol2(phosphoS2)	encode_tfbs	HepG2	N/A	Pol2(phosphoS2)	None
721	47	38.8086	0.331543	ChIP T-47D CTCF_(SC-5916)	encode_tfbs	T-47D	N/A	CTCF_(SC-5916)	DMSO_0.02pct
927	43	40.7653	0.331679	ChIP K562 BRF2	encode_tfbs	K562	N/A	BRF2	None
797	47	38.2388	0.331694	ChIP H1-hESC CEBPB	encode_tfbs	H1-hESC	N/A	CEBPB	None
1503	49	37.3614	0.331895	SK-N-SH_RA and Th2	sheffield_dnase	N/A	N/A	N/A	N/A
1925	38	41.445	0.331903	Weak	sheffield_dnase	N/A	N/A	N/A	N/A
1862	43	40.2162	0.331952	Hematopoietic;Epithelial	sheffield_dnase	N/A	N/A	N/A	N/A
2482	43	40.4068	0.332015	Hematopoietic	sheffield_dnase	N/A	N/A	N/A	N/A
56	33	44.6099	0.33202	cistrome_cistrome MCF-7 ESR1	cistrome_cistrome	MCF-7	breast	ESR1	Fulv
95	46	39.076	0.332152	cistrome_cistrome MCF-7 c-Jun	cistrome_cistrome	MCF-7	breast	c-Jun	E2(45min-3hr)
74	50	37.6118	0.332375	cistrome_cistrome MCF-7 PolII	cistrome_cistrome	MCF-7	breast	PolII	No treatment
1645	39	42.037	0.332387	Brain;Hematopoietic;Fibroblast	sheffield_dnase	N/A	N/A	N/A	N/A
42	49	38.8824	0.332626	cistrome_cistrome MCF-7 CTCF	cistrome_cistrome	MCF-7	breast	CTCF	Tam(45min)
505	52	37.4241	0.332807	ChIP A549 ETS1	encode_tfbs	A549	N/A	ETS1	EtOH_0.02pct
411	43	39.7884	0.332835	codex Embryonic Stem Cell TP53	codex	Embryonic Stem Cell	N/A	TP53	N/A
887	45	39.3578	0.333139	ChIP HepG2 HSF1	encode_tfbs	HepG2	N/A	HSF1	forskolin
320	43	39.8325	0.333333	CD133+ Umbilical Cord Blood (UCB) cells were expanded in vitro for 10-11 days; f	codex	Umbilical Cord Blood Stem and Progenitor Cells	N/A	IKAROS	N/A
2616	44	39.8165	0.333418	Muscle;Hematopoietic;Fibroblast;Epithelial	sheffield_dnase	N/A	N/A	N/A	N/A
88	43	39.2702	0.334065	cistrome_cistrome MCF-7 STAG1	cistrome_cistrome	MCF-7	breast	STAG1	No treatment
1454	48	40.0423	0.334081	Liver	sheffield_dnase	N/A	N/A	N/A	N/A
1051	49	38.6145	0.334272	ChIP Gliobla CTCF	encode_tfbs	Gliobla	N/A	CTCF	None
854	47	38.4283	0.334305	ChIP HeLa-S3 Nrf1	encode_tfbs	HeLa-S3	N/A	Nrf1	None
610	42	40.3687	0.334376	ChIP H1-hESC SRF	encode_tfbs	H1-hESC	N/A	SRF	None
91	45	36.6555	0.334556	cistrome_cistrome MCF-7 TRIM24	cistrome_cistrome	MCF-7	breast	TRIM24	EtOH(6hr)
135	43	40.7646	0.334886	cistrome_cistrome VCaP Polll	cistrome_cistrome	VCaP	prostate	Polll	EtOH(16hr)
1143	2	20.2686	0.8477	esdhss	esdhss	N/A	N/A	N/A	N/A
1144	1	57.9196	0.747183	Stem cell specific (weak)	sheffield_dnase	N/A	N/A	N/A	N/A
489	50	38.7437	0.335003	ChIP NH-A CTCF	encode_tfbs	NH-A	N/A	CTCF	None
1146	5	40.707	0.563945	Epithelial;Fibroblast;Muscle;Brain;Primitive;Skin;Endothelial;Colon;Cervix;Liver	sheffield_dnase	N/A	N/A	N/A	N/A
1147	1	57.9196	0.768917	Fibroblast;Brain;Primitive;Hematopoietic;Stem;Epithelial;Muscle;Liver;Endothelia	sheffield_dnase	N/A	N/A	N/A	N/A
1148	4	33.1028	0.559642	Fibroblast;Brain;Muscle;Bone	sheffield_dnase	N/A	N/A	N/A	N/A
1149	1	57.9196	0.882251	Brain	sheffield_dnase	N/A	N/A	N/A	N/A
1150	2	29.1298	0.834013	Brain	sheffield_dnase	N/A	N/A	N/A	N/A
1458	44	39.8063	0.33514	Brain;Hematopoietic;Primitive;Stem;Fibroblast;Colon;Cervix;Liver;Epithelial;Endo	sheffield_dnase	N/A	N/A	N/A	N/A
457	36	43.1031	0.335247	ChIP GM12878 EZH2_(39875)	encode_tfbs	GM12878	N/A	EZH2_(39875)	None
119	47	39.07	0.335259	cistrome_cistrome U2OS cells ESR2	cistrome_cistrome	U2OS cells	osteosarcoma	ESR2	E2(18hr)
1154	0	N/A	0.78471	Brain;Stem;Epithelial	sheffield_dnase	N/A	N/A	N/A	N/A
846	48	38.8427	0.33549	ChIP HeLa-S3 IRF3	encode_tfbs	HeLa-S3	N/A	IRF3	None
614	42	41.8426	0.33551	ChIP H1-hESC TEAD4_(SC-101184)	encode_tfbs	H1-hESC	N/A	TEAD4_(SC-101184)	None
1443	36	42.5169	0.335651	Epithelial;Fibroblast;Muscle;Hematopoietic;Primitive;Skin;Brain;Endothelial;Cerv	sheffield_dnase	N/A	N/A	N/A	N/A
2608	47	39.6173	0.335887	Weak lymphoblast specific	sheffield_dnase	N/A	N/A	N/A	N/A
1159	8	56.8002	0.520248	Epithelial;Liver	sheffield_dnase	N/A	N/A	N/A	N/A
1098	48	39.68	0.335887	ChIP BE2_C CTCF	encode_tfbs	BE2_C	N/A	CTCF	None
1080	46	40.2199	0.335958	ChIP MCF-7 CTCF	encode_tfbs	MCF-7	N/A	CTCF	estrogen
87	46	37.9196	0.336055	cistrome_cistrome MCF-7 STAG1	cistrome_cistrome	MCF-7	breast	STAG1	E2(45min)
1032	48	38.3774	0.336176	ChIP NT2-D1 YY1	encode_tfbs	NT2-D1	N/A	YY1	None
1164	0	N/A	0.632144	Stem;Brain;Muscle;Epithelial	sheffield_dnase	N/A	N/A	N/A	N/A
2132	37	39.3403	0.336272	Epithelial	sheffield_dnase	N/A	N/A	N/A	N/A
2771	38	43.7421	0.33635	Hematopoietic	sheffield_dnase	N/A	N/A	N/A	N/A
858	44	41.518	0.336668	ChIP HeLa-S3 PRDM1_(9115)	encode_tfbs	HeLa-S3	N/A	PRDM1_(9115)	None
1168	1	57.9196	0.623117	Primitive;Hematopoietic;Stem;Liver;Endothelial;Prostate;Skin;Muscle;Bone;Fibrobl	sheffield_dnase	N/A	N/A	N/A	N/A
2442	40	42.1115	0.336764	Hematopoietic;Endothelial;Primitive	sheffield_dnase	N/A	N/A	N/A	N/A
190	28	43.8309	0.336826	cistrome_epigenome MCF-7 H3R17me2	cistrome_epigenome	MCF-7	breast	H3R17me2	E2(45min)
1171	1	57.9196	0.730201	Primitive;Hematopoietic;Liver;Muscle;Bone	sheffield_dnase	N/A	N/A	N/A	N/A
1172	0	N/A	0.730764	Primitive;Stem;Colon;Liver;Epithelial;Prostate;Mammary;Skin;Brain;Hematopoietic	sheffield_dnase	N/A	N/A	N/A	N/A
2043	50	38.1866	0.336831	DNase Weak Unspecific	sheffield_dnase	N/A	N/A	N/A	N/A
881	48	38.3774	0.336851	ChIP HepG2 CHD2_(AB68301)	encode_tfbs	HepG2	N/A	CHD2_(AB68301)	None
2738	35	43.6398	0.337039	Hematopoietic;Skin	sheffield_dnase	N/A	N/A	N/A	N/A
1176	3	38.5802	0.828875	Weak HA-sp specific	sheffield_dnase	N/A	N/A	N/A	N/A
2157	39	44.3623	0.337092	Skin;Endothelial	sheffield_dnase	N/A	N/A	N/A	N/A
1178	4	33.1312	0.583327	Endothelial;Epithelial;Brain;Fibroblast	sheffield_dnase	N/A	N/A	N/A	N/A
1179	7	40.7766	0.486031	Weak complex tissue specific	sheffield_dnase	N/A	N/A	N/A	N/A
1180	3	43.7031	0.515945	Fibroblast;Muscle;Skin;Brain;Epithelial;Endothelial;Cervix;Primitive;Bone	sheffield_dnase	N/A	N/A	N/A	N/A
1181	2	37.9402	0.597707	Fibroblast;Muscle;Skin;Brain;Epithelial;Endothelial;Primitive	sheffield_dnase	N/A	N/A	N/A	N/A
2114	33	43.7873	0.337203	Hematopoietic;Colon;Epithelial;Cervix;Prostate;Mammary;Skin	sheffield_dnase	N/A	N/A	N/A	N/A
1183	4	33.6081	0.545408	Epithelial;Fibroblast;Muscle;Skin;Brain;Endothelial;Cervix;Primitive;Bone;Liver	sheffield_dnase	N/A	N/A	N/A	N/A
1184	4	53.3304	0.599207	Fibroblast;Muscle;Skin;Brain;Epithelial;Endothelial;Primitive;Bone	sheffield_dnase	N/A	N/A	N/A	N/A
1185	4	36.439	0.639768	Fibroblast;Muscle;Epithelial;Endothelial;Primitive;Brain	sheffield_dnase	N/A	N/A	N/A	N/A
1186	0	N/A	0.631783	Epithelial;Fibroblast;Muscle;Skin;Brain;Endothelial;Colon;Cervix;Primitive;Bone;	sheffield_dnase	N/A	N/A	N/A	N/A
1187	3	49.6912	0.561536	Epithelial;Fibroblast;Muscle;Skin;Brain;Endothelial;Colon;Cervix;Mammary;Bone	sheffield_dnase	N/A	N/A	N/A	N/A
1188	2	30.0521	0.642002	Epithelial;Fibroblast;Muscle;Skin;Brain;Endothelial;Cervix;Bone	sheffield_dnase	N/A	N/A	N/A	N/A
1189	7	33.1801	0.587324	Complex tissue specific	sheffield_dnase	N/A	N/A	N/A	N/A
1190	0	N/A	0.819413	Epithelial;Fibroblast;Muscle;Skin;Brain;Endothelial;Colon;Cervix;Bone	sheffield_dnase	N/A	N/A	N/A	N/A
1191	0	N/A	0.623723	Epithelial;Fibroblast;Muscle;Skin;Brain;Stem;Endothelial;Colon;Cervix;Mammary;Bo	sheffield_dnase	N/A	N/A	N/A	N/A
1192	1	57.9196	0.622135	Fibroblast;Muscle;Primitive;Skin;Brain;Epithelial;Endothelial;Bone;Liver	sheffield_dnase	N/A	N/A	N/A	N/A
1193	1	57.9196	0.787387	Brain;Epithelial	sheffield_dnase	N/A	N/A	N/A	N/A
1194	1	57.9196	0.817629	Weak SK-N-SH_RA specific	sheffield_dnase	N/A	N/A	N/A	N/A
2364	36	43.1785	0.337212	Hematopoietic;Epithelial	sheffield_dnase	N/A	N/A	N/A	N/A
58	38	43.7391	0.337462	cistrome_cistrome MCF-7 ESR1	cistrome_cistrome	MCF-7	breast	ESR1	Tam(45min)
609	48	39.4011	0.337785	ChIP H1-hESC SP4_(V-20)	encode_tfbs	H1-hESC	N/A	SP4_(V-20)	None
307	44	41.4372	0.338103	CD34+ Umbilical Cord Blood (UCB) were differentiated into megakaryocytes for 10	codex	Megakaryocyte	N/A	GATA2	N/A
1199	3	42.6738	0.584877	Liver;Endothelial	sheffield_dnase	N/A	N/A	N/A	N/A
2048	45	39.3527	0.338275	Hematopoietic	sheffield_dnase	N/A	N/A	N/A	N/A
1067	48	38.3774	0.338472	ChIP HepG2 c-Myc	encode_tfbs	HepG2	N/A	c-Myc	None
1202	5	57.8695	0.575999	Epithelial;Liver	sheffield_dnase	N/A	N/A	N/A	N/A
1203	1	57.9196	0.759215	Brain;Liver	sheffield_dnase	N/A	N/A	N/A	N/A
80	45	38.6186	0.338601	cistrome_cistrome MCF-7 RAD21	cistrome_cistrome	MCF-7	breast	RAD21	No treatment
154	43	41.2863	0.338969	cistrome_epigenome Caco-2(differentiated) H3K4me2	cistrome_epigenome	Caco-2(differentiated)	intestine	H3K4me2	No treatment
2544	35	41.5726	0.339409	Epithelial;Muscle;Brain;Hematopoietic;Skin;Stem;Colon;Cervix;Liver;Endothelial;F	sheffield_dnase	N/A	N/A	N/A	N/A
468	50	38.1265	0.339416	ChIP HMEC CTCF	encode_tfbs	HMEC	N/A	CTCF	None
2405	39	41.2561	0.339644	Hematopoietic	sheffield_dnase	N/A	N/A	N/A	N/A
1209	1	57.9196	0.827888	Epithelial;Fibroblast;Brain;Hematopoietic;Primitive;Stem;Endothelial;Muscle;Colo	sheffield_dnase	N/A	N/A	N/A	N/A
1210	5	54.4905	0.611403	Epithelial;Brain;Primitive;Hematopoietic;Fibroblast;Stem;Colon;Cervix;Liver;Endo	sheffield_dnase	N/A	N/A	N/A	N/A
1211	0	N/A	0.784622	Brain;Primitive;Hematopoietic;Stem;Muscle;Fibroblast;Colon;Epithelial;Liver;Endo	sheffield_dnase	N/A	N/A	N/A	N/A
1212	1	57.9196	0.633143	Fibroblast;Primitive;Brain;Epithelial;Endothelial;Muscle;Stem;Bone	sheffield_dnase	N/A	N/A	N/A	N/A
2620	35	43.1936	0.33966	Fibroblast;Muscle;Hematopoietic;Epithelial;Brain	sheffield_dnase	N/A	N/A	N/A	N/A
1214	5	53.1782	0.674354	Liver	sheffield_dnase	N/A	N/A	N/A	N/A
1215	8	55.5204	0.485421	Brain;Stem;Colon;Endothelial;Liver	sheffield_dnase	N/A	N/A	N/A	N/A
1596	40	39.197	0.340089	Epithelial;Fibroblast;Muscle;Brain;Hematopoietic;Primitive;Skin;Stem;Endothelial	sheffield_dnase	N/A	N/A	N/A	N/A
821	36	40.3866	0.340226	ChIP HEK293 TCF7L2	encode_tfbs	HEK293	N/A	TCF7L2	None
1218	4	45.3947	0.606797	Stem	sheffield_dnase	N/A	N/A	N/A	N/A
1818	38	43.4461	0.34064	Hematopoietic	sheffield_dnase	N/A	N/A	N/A	N/A
1008	38	44.4376	0.340652	ChIP K562 ZNF274_(M01)	encode_tfbs	K562	N/A	ZNF274_(M01)	None
1221	8	34.2161	0.677423	HA-sp specific	sheffield_dnase	N/A	N/A	N/A	N/A
1222	8	33.7669	0.557278	Muscle;Fibroblast;Brain;Endothelial;Epithelial	sheffield_dnase	N/A	N/A	N/A	N/A
1064	49	38.7855	0.340681	ChIP HeLa-S3 c-Myc	encode_tfbs	HeLa-S3	N/A	c-Myc	None
1224	0	N/A	0.739033	Fibroblast;Muscle;Skin;Brain;Epithelial;Endothelial;Primitive;Bone	sheffield_dnase	N/A	N/A	N/A	N/A
1225	0	N/A	0.801263	Skin;Stem	sheffield_dnase	N/A	N/A	N/A	N/A
1824	42	41.858	0.340753	Weak	sheffield_dnase	N/A	N/A	N/A	N/A
1227	0	N/A	0.765037	Muscle;Skin;Brain;Endothelial;Fibroblast;Epithelial;Primitive	sheffield_dnase	N/A	N/A	N/A	N/A
1228	6	53.8207	0.607731	Epithelial;Fibroblast;Muscle;Brain;Skin;Colon;Cervix;Liver;Endothelial;Primitive	sheffield_dnase	N/A	N/A	N/A	N/A
1229	4	37.6831	0.541652	Fibroblast;Muscle;Skin;Brain;Epithelial;Endothelial;Bone	sheffield_dnase	N/A	N/A	N/A	N/A
1230	0	N/A	0.683567	Complex tissue specific	sheffield_dnase	N/A	N/A	N/A	N/A
2509	42	41.5304	0.340795	Epithelial;Fibroblast;Muscle;Brain;Hematopoietic;Primitive;Skin;Stem;Endothelial	sheffield_dnase	N/A	N/A	N/A	N/A
1232	2	55.1084	0.675823	Fibroblast;Muscle;Skin;Brain;Epithelial;Endothelial;Bone;Liver	sheffield_dnase	N/A	N/A	N/A	N/A
1233	1	52.7261	0.579548	Epithelial;Fibroblast;Muscle;Skin;Brain;Endothelial;Cervix;Bone	sheffield_dnase	N/A	N/A	N/A	N/A
1234	0	N/A	0.746586	Fibroblast;Muscle;Skin;Brain;Epithelial;Endothelial;Cervix;Bone	sheffield_dnase	N/A	N/A	N/A	N/A
1235	3	54.7131	0.620871	Stem;Colon;Liver	sheffield_dnase	N/A	N/A	N/A	N/A
708	48	38.3774	0.341252	ChIP PFSK-1 TAF1	encode_tfbs	PFSK-1	N/A	TAF1	None
1237	1	57.9196	0.82448	Brain;Skin	sheffield_dnase	N/A	N/A	N/A	N/A
1238	0	N/A	0.742965	Brain;Endothelial;Primitive	sheffield_dnase	N/A	N/A	N/A	N/A
1239	5	44.7303	0.587191	Brain	sheffield_dnase	N/A	N/A	N/A	N/A
1240	0	N/A	0.742739	Fibroblast;Muscle;Brain;Skin;Epithelial;Endothelial;Bone	sheffield_dnase	N/A	N/A	N/A	N/A
619	52	37.3917	0.34164	ChIP HCT-116 ZBTB33	encode_tfbs	HCT-116	N/A	ZBTB33	None
526	51	38.109	0.341704	ChIP ECC-1 CTCF_(SC-5916)	encode_tfbs	ECC-1	N/A	CTCF_(SC-5916)	DMSO_0.02pct
1243	0	N/A	0.705632	Stem;Liver;Brain	sheffield_dnase	N/A	N/A	N/A	N/A
1118	46	41.0617	0.342176	ChIP HEK293 CTCF	encode_tfbs	HEK293	N/A	CTCF	None
1245	2	65.7137	0.60305	Endothelial and Liver	sheffield_dnase	N/A	N/A	N/A	N/A
1246	1	29.2087	0.573512	Epithelial;Colon;Liver	sheffield_dnase	N/A	N/A	N/A	N/A
1247	0	N/A	0.796247	Complex tissue specific	sheffield_dnase	N/A	N/A	N/A	N/A
2234	39	41.6496	0.342198	Hematopoietic	sheffield_dnase	N/A	N/A	N/A	N/A
2815	38	43.1953	0.342201	PANC-1 specific	sheffield_dnase	N/A	N/A	N/A	N/A
1250	1	93.7031	0.606642	Stem;Epithelial;Brain;Fibroblast;Muscle;Colon;Liver;Hematopoietic	sheffield_dnase	N/A	N/A	N/A	N/A
1251	0	N/A	0.777168	Epithelial;Fibroblast;Muscle;Brain;Hematopoietic;Primitive;Skin;Stem;Endothelial	sheffield_dnase	N/A	N/A	N/A	N/A
883	49	37.6011	0.342201	ChIP HepG2 COREST_(sc-30189)	encode_tfbs	HepG2	N/A	COREST_(sc-30189)	None
1253	2	55.3228	0.763156	Fibroblast;Brain;Hematopoietic;Primitive;Stem;Epithelial;Muscle;Colon;Liver;Endo	sheffield_dnase	N/A	N/A	N/A	N/A
1254	1	59.8591	0.686704	Epithelial;Fibroblast;Brain;Primitive;Hematopoietic;Stem;Endothelial;Muscle;Colo	sheffield_dnase	N/A	N/A	N/A	N/A
1255	2	41.8523	0.7935	Brain	sheffield_dnase	N/A	N/A	N/A	N/A
2207	46	40.5584	0.342302	Hematopoietic	sheffield_dnase	N/A	N/A	N/A	N/A
1257	2	41.8523	0.781634	Primitive;Hematopoietic;Stem;Liver;Endothelial;Prostate;Bone;Brain	sheffield_dnase	N/A	N/A	N/A	N/A
1258	0	N/A	0.622998	Hematopoietic;Cervix;Endothelial;Epithelial	sheffield_dnase	N/A	N/A	N/A	N/A
2724	38	42.6822	0.342739	Primitive;Hematopoietic;Stem;Colon;Liver;Epithelial;Endothelial;Prostate;Brain	sheffield_dnase	N/A	N/A	N/A	N/A
133	43	39.8425	0.342844	cistrome_cistrome VCaP ERG	cistrome_cistrome	VCaP	prostate	ERG	siERG
101	40	40.2918	0.343028	cistrome_cistrome NB4 cells PML	cistrome_cistrome	NB4 cells	hematopoietic stem cell	PML	ATRA(24hr)
1262	1	57.9196	0.843938	Muscle;Brain;Fibroblast	sheffield_dnase	N/A	N/A	N/A	N/A
1263	0	N/A	0.786365	Fibroblast;Muscle;Skin;Brain;Endothelial;Epithelial	sheffield_dnase	N/A	N/A	N/A	N/A
1264	0	N/A	0.765339	Fibroblast;Muscle;Brain;Epithelial;Endothelial;Skin;Bone	sheffield_dnase	N/A	N/A	N/A	N/A
1265	3	38.2976	0.58335	Muscle;Fibroblast;Skin;Brain;Endothelial;Cervix	sheffield_dnase	N/A	N/A	N/A	N/A
718	47	39.6333	0.343045	ChIP SK-N-SH_RA Rad21	encode_tfbs	SK-N-SH_RA	N/A	Rad21	None
1084	44	40.427	0.34312	ChIP MCF-7 CTCF	encode_tfbs	MCF-7	N/A	CTCF	vehicle
595	42	41.0922	0.343137	ChIP H1-hESC HDAC2_(SC-6296)	encode_tfbs	H1-hESC	N/A	HDAC2_(SC-6296)	None
1269	1	52.7261	0.679874	Epithelial;Fibroblast;Muscle;Primitive;Skin;Brain;Stem;Endothelial;Colon;Cervix;	sheffield_dnase	N/A	N/A	N/A	N/A
367	46	39.8589	0.343166	K562 erythrocytic leukaemia cells (ATCC CCL-243) were grown according to standar	codex	Erythrocytic leukaemia cells	N/A	SIRT6	N/A
1271	5	48.6206	0.554552	Fibroblast;Muscle;Primitive;Brain;Epithelial;Endothelial;Skin;Bone	sheffield_dnase	N/A	N/A	N/A	N/A
1272	1	57.9196	0.752035	Fibroblast;Muscle;Primitive;Skin;Brain;Epithelial;Endothelial;Bone;Liver	sheffield_dnase	N/A	N/A	N/A	N/A
1273	1	47.623	0.584746	Fibroblast;Muscle;Brain;Epithelial;Endothelial;Skin;Bone	sheffield_dnase	N/A	N/A	N/A	N/A
1274	2	29.1298	0.565119	Fibroblast;Muscle;Brain;Epithelial;Endothelial;Skin;Bone	sheffield_dnase	N/A	N/A	N/A	N/A
1275	8	54.671	0.550757	Fibroblast;Muscle;Brain;Primitive;Hematopoietic;Skin;Stem;Epithelial;Endothelial	sheffield_dnase	N/A	N/A	N/A	N/A
1276	0	N/A	0.725973	Brain;Skin;Muscle;Fibroblast;Epithelial	sheffield_dnase	N/A	N/A	N/A	N/A
1277	0	N/A	0.665833	Fibroblast;Muscle;Brain;Epithelial	sheffield_dnase	N/A	N/A	N/A	N/A
1278	1	57.9196	0.841047	Brain	sheffield_dnase	N/A	N/A	N/A	N/A
1279	0	N/A	0.761781	Fibroblast;Brain;Skin	sheffield_dnase	N/A	N/A	N/A	N/A
1280	1	57.9196	0.784957	Brain;Stem	sheffield_dnase	N/A	N/A	N/A	N/A
2092	40	43.6196	0.343271	Hematopoietic	sheffield_dnase	N/A	N/A	N/A	N/A
2607	40	42.2827	0.343448	Weak stem and HCT-116	sheffield_dnase	N/A	N/A	N/A	N/A
1283	1	57.9196	0.752866	Brain;Prostate	sheffield_dnase	N/A	N/A	N/A	N/A
400	48	38.9111	0.343541	ChIP-seq_ZNF143_HPB-ALL. ChIP assays were performed essentially as previously de	codex	T-cell acute lymphoblastic leukemia cells	N/A	ZNF143	N/A
1285	0	N/A	0.869311	Epithelial;Fibroblast;Hematopoietic;Cervix;Liver;Endothelial;Mammary;Skin;Brain	sheffield_dnase	N/A	N/A	N/A	N/A
1286	1	57.9196	0.710075	Fibroblast;Brain;Primitive;Hematopoietic;Stem;Epithelial;Muscle;Colon;Liver;Endo	sheffield_dnase	N/A	N/A	N/A	N/A
907	47	39.0919	0.343565	ChIP HepG2 TR4	encode_tfbs	HepG2	N/A	TR4	None
1288	0	N/A	0.92344	Epithelial;Fibroblast;Muscle;Hematopoietic;Brain;Stem;Colon;Cervix;Liver;Endothe	sheffield_dnase	N/A	N/A	N/A	N/A
2579	43	42.6737	0.343591	Hematopoietic	sheffield_dnase	N/A	N/A	N/A	N/A
2690	37	42.5957	0.344032	Hematopoietic	sheffield_dnase	N/A	N/A	N/A	N/A
1291	1	57.9196	0.790175	Epithelial;Brain;Primitive;Hematopoietic;Stem;Fibroblast;Colon;Liver;Endothelial	sheffield_dnase	N/A	N/A	N/A	N/A
2143	40	39.7778	0.344101	Primitive;Hematopoietic;Stem;Colon;Liver;Epithelial;Endothelial;Prostate;Mammary	sheffield_dnase	N/A	N/A	N/A	N/A
1293	8	62.67	0.513775	Epithelial;Fibroblast;Muscle;Brain;Hematopoietic;Primitive;Skin;Stem;Endothelial	sheffield_dnase	N/A	N/A	N/A	N/A
1294	1	57.9196	0.769564	Epithelial;Fibroblast;Brain;Hematopoietic;Primitive;Stem;Endothelial;Muscle;Colo	sheffield_dnase	N/A	N/A	N/A	N/A
1295	8	53.741	0.512002	Fibroblast;Brain;Hematopoietic;Primitive;Stem;Epithelial;Muscle;Colon;Cervix;Liv	sheffield_dnase	N/A	N/A	N/A	N/A
1296	8	44.4562	0.622325	Epithelial;Fibroblast;Muscle;Brain;Hematopoietic;Primitive;Stem;Endothelial;Colo	sheffield_dnase	N/A	N/A	N/A	N/A
459	42	41.8426	0.344337	ChIP H1-hESC CTCF	encode_tfbs	H1-hESC	N/A	CTCF	None
1298	5	51.8629	0.679238	Brain;Primitive;Hematopoietic;Stem;Liver;Epithelial;Endothelial;Prostate;Muscle;	sheffield_dnase	N/A	N/A	N/A	N/A
1299	2	24.5475	0.633807	Primitive;Brain;Stem;Fibroblast;Colon;Liver;Epithelial;Endothelial;Muscle;Prosta	sheffield_dnase	N/A	N/A	N/A	N/A
233	42	41.1485	0.344426	Mobilised CD34+ cells isolated from the healthly peripheral blood.	codex	Hematopoietic Stem and Progenitor Cells	N/A	TAL1	N/A
818	45	39.5764	0.344738	ChIP HEK293 ELK4	encode_tfbs	HEK293	N/A	ELK4	None
1691	38	41.2589	0.344812	Hematopoietic;Epithelial	sheffield_dnase	N/A	N/A	N/A	N/A
1303	3	56.4421	0.555816	Fibroblast;Muscle;Brain	sheffield_dnase	N/A	N/A	N/A	N/A
1304	0	N/A	0.881303	Brain	sheffield_dnase	N/A	N/A	N/A	N/A
1305	2	63.4638	0.570099	Brain;Fibroblast	sheffield_dnase	N/A	N/A	N/A	N/A
1306	4	41.1489	0.592505	Fibroblast;Muscle;Skin;Brain;Epithelial;Endothelial;Cervix;Primitive	sheffield_dnase	N/A	N/A	N/A	N/A
129	41	43.3581	0.344836	cistrome_cistrome VCaP AR	cistrome_cistrome	VCaP	prostate	AR	R1881(16hr)
1138	49	39.08	0.345061	ChIP RPTEC CTCF	encode_tfbs	RPTEC	N/A	CTCF	None
1309	4	33.7462	0.596167	Epithelial;Fibroblast;Muscle;Skin;Brain;Endothelial;Colon;Cervix;Primitive;Mamma	sheffield_dnase	N/A	N/A	N/A	N/A
2983	38	42.6239	0.345922	sheffield_dnase	sheffield_dnase	N/A	N/A	N/A	N/A
1311	5	31.7856	0.557555	Complex tissue specific	sheffield_dnase	N/A	N/A	N/A	N/A
1312	0	N/A	0.648755	Epithelial;Fibroblast;Muscle;Skin;Brain;Stem;Endothelial;Colon;Cervix;Mammary;Li	sheffield_dnase	N/A	N/A	N/A	N/A
1313	0	N/A	0.790319	Fibroblast;Muscle;Skin;Brain;Epithelial;Endothelial;Bone	sheffield_dnase	N/A	N/A	N/A	N/A
1314	1	24.31	0.613629	Fibroblast;Muscle;Primitive;Brain;Epithelial;Endothelial;Skin;Bone	sheffield_dnase	N/A	N/A	N/A	N/A
1315	0	N/A	0.671357	Fibroblast;Muscle;Brain;Epithelial;Endothelial;Skin;Bone	sheffield_dnase	N/A	N/A	N/A	N/A
2499	39	39.6557	0.34618	Epithelial;Brain;Hematopoietic;Stem;Colon;Cervix;Liver;Mammary	sheffield_dnase	N/A	N/A	N/A	N/A
654	48	38.9614	0.346257	ChIP HepG2 TCF12	encode_tfbs	HepG2	N/A	TCF12	None
1318	4	49.3363	0.572704	Brain;Hematopoietic	sheffield_dnase	N/A	N/A	N/A	N/A
1319	1	22.38	0.68504	Muscle;Brain;Fibroblast;Skin;Colon;Cervix;Endothelial;Epithelial	sheffield_dnase	N/A	N/A	N/A	N/A
1320	1	25.785	0.617048	Fibroblast;Brain;Skin	sheffield_dnase	N/A	N/A	N/A	N/A
1321	2	59.1059	0.62478	Primitive;Hematopoietic;Stem;Liver;Endothelial;Bone;Fibroblast;Brain	sheffield_dnase	N/A	N/A	N/A	N/A
1322	1	57.9196	0.751136	Brain;Stem;Liver	sheffield_dnase	N/A	N/A	N/A	N/A
2935	48	38.6816	0.34633	DNase Hepatocyte specific	sheffield_dnase	N/A	N/A	N/A	N/A
2693	40	42.2945	0.346515	K562 specific	sheffield_dnase	N/A	N/A	N/A	N/A
980	46	39.5777	0.347097	ChIP K562 Pol2(phosphoS2)	encode_tfbs	K562	N/A	Pol2(phosphoS2)	None
1326	1	57.9196	0.736124	Stem;Colon;Liver	sheffield_dnase	N/A	N/A	N/A	N/A
985	42	41.0069	0.347336	ChIP K562 SETDB1	encode_tfbs	K562	N/A	SETDB1	MNaseD
11	38	42.418	0.347429	cistrome_cistrome APL74 cells RXR	cistrome_cistrome	APL74 cells	hematopoietic stem cell	RXR	No treatment
1325	37	44.1706	0.347457	Hematopoietic	sheffield_dnase	N/A	N/A	N/A	N/A
369	48	38.3774	0.347765	K562 erythrocytic leukaemia cells (ATCC CCL-243) were grown according to standar	codex	Embryonic Stem Cell	N/A	CHD1	N/A
861	48	37.7222	0.347892	ChIP HeLa-S3 RPC155	encode_tfbs	HeLa-S3	N/A	RPC155	None
1332	1	46.27	0.783803	Epithelial;Fibroblast;Muscle;Brain;Hematopoietic;Primitive;Skin;Stem;Endothelial	sheffield_dnase	N/A	N/A	N/A	N/A
1372	47	39.3705	0.348088	Complex tissue specific	sheffield_dnase	N/A	N/A	N/A	N/A
1334	1	57.9196	0.676564	Primitive;Hematopoietic;Stem;Liver;Endothelial;Prostate;Brain;Muscle;Bone	sheffield_dnase	N/A	N/A	N/A	N/A
1151	47	39.0534	0.348277	Weak complex tissue specific	sheffield_dnase	N/A	N/A	N/A	N/A
2453	38	42.7842	0.348623	Hematopoietic;Fibroblast;Endothelial;Muscle	sheffield_dnase	N/A	N/A	N/A	N/A
1337	8	50.6387	0.574965	Primitive;Hematopoietic;Stem;Colon;Epithelial;Liver;Endothelial;Prostate;Mammary	sheffield_dnase	N/A	N/A	N/A	N/A
1338	3	52.355	0.615464	Primitive;Epithelial;Skin	sheffield_dnase	N/A	N/A	N/A	N/A
1339	3	71.4055	0.647188	Primitive;Epithelial;Skin	sheffield_dnase	N/A	N/A	N/A	N/A
1340	3	34.4535	0.634722	Primitive;Hematopoietic;Endothelial	sheffield_dnase	N/A	N/A	N/A	N/A
51	33	41.8639	0.348652	cistrome_cistrome MCF-7 ESR1	cistrome_cistrome	MCF-7	breast	ESR1	E2(45min)
2730	39	41.8357	0.348777	Hematopoietic	sheffield_dnase	N/A	N/A	N/A	N/A
458	51	37.6867	0.348968	ChIP H1-hESC CHD1_(A301-218A)	encode_tfbs	H1-hESC	N/A	CHD1_(A301-218A)	None
1344	0	N/A	0.879911	Brain;Fibroblast	sheffield_dnase	N/A	N/A	N/A	N/A
1345	1	18.1573	0.656784	Fibroblast;Muscle;Epithelial;Brain	sheffield_dnase	N/A	N/A	N/A	N/A
1346	1	57.9196	0.797734	Brain;Fibroblast	sheffield_dnase	N/A	N/A	N/A	N/A
1347	1	52.7261	0.631284	Fibroblast;Muscle;Brain;Skin	sheffield_dnase	N/A	N/A	N/A	N/A
1348	0	N/A	0.72372	Brain;Endothelial;Epithelial;Fibroblast	sheffield_dnase	N/A	N/A	N/A	N/A
1349	0	N/A	0.890985	Muscle;Skin;Brain;Epithelial;Endothelial;Fibroblast;Cervix	sheffield_dnase	N/A	N/A	N/A	N/A
1350	0	N/A	0.714719	Fibroblast;Muscle;Skin;Brain;Epithelial;Endothelial	sheffield_dnase	N/A	N/A	N/A	N/A
722	37	41.8735	0.349115	ChIP T-47D ERalpha_a	encode_tfbs	T-47D	N/A	ERalpha_a	BPA_100nM
1352	1	37.7243	0.648461	Epithelial;Fibroblast;Muscle;Skin;Brain;Endothelial;Cervix;Primitive;Bone	sheffield_dnase	N/A	N/A	N/A	N/A
1302	41	42.2661	0.349214	sheffield_dnase	sheffield_dnase	N/A	N/A	N/A	N/A
1354	6	41.0239	0.516163	Complex tissue specific	sheffield_dnase	N/A	N/A	N/A	N/A
1355	8	34.0926	0.531439	Complex tissue specific	sheffield_dnase	N/A	N/A	N/A	N/A
1356	0	N/A	0.764204	Epithelial;Fibroblast;Muscle;Primitive;Skin;Brain;Endothelial;Colon;Cervix;Mamma	sheffield_dnase	N/A	N/A	N/A	N/A
1357	1	22.38	0.724816	Fibroblast;Muscle;Skin;Brain;Epithelial;Cervix;Bone	sheffield_dnase	N/A	N/A	N/A	N/A
1358	1	57.9196	0.786435	Fibroblast;Muscle;Skin;Brain;Endothelial;Epithelial;Bone	sheffield_dnase	N/A	N/A	N/A	N/A
1359	1	0.34	0.81224	Fibroblast;Muscle;Skin;Brain;Epithelial;Endothelial;Cervix;Bone	sheffield_dnase	N/A	N/A	N/A	N/A
1360	0	N/A	0.712	Fibroblast;Muscle;Skin;Brain;Epithelial;Endothelial	sheffield_dnase	N/A	N/A	N/A	N/A
1361	6	34.5635	0.671508	Fibroblast;Muscle;Skin;Brain;Epithelial;Endothelial;Cervix;Primitive;Bone	sheffield_dnase	N/A	N/A	N/A	N/A
772	41	42.1178	0.349278	ChIP GM12878 TR4	encode_tfbs	GM12878	N/A	TR4	None
1363	1	57.9196	0.770941	Fibroblast;Muscle;Brain;Endothelial;Epithelial;Skin;Bone	sheffield_dnase	N/A	N/A	N/A	N/A
1364	0	N/A	0.869494	Brain	sheffield_dnase	N/A	N/A	N/A	N/A
1365	0	N/A	0.783661	Brain;Skin	sheffield_dnase	N/A	N/A	N/A	N/A
34	38	41.9126	0.349563	cistrome_cistrome LnCaP AR	cistrome_cistrome	LnCaP	prostate	AR	R1881(16hr)
81	38	43.9144	0.350076	cistrome_cistrome MCF-7 RAD21	cistrome_cistrome	MCF-7	breast	RAD21	mock
1368	2	40.6148	0.786192	SK-N-SH_RA	sheffield_dnase	N/A	N/A	N/A	N/A
1369	1	57.9196	0.82325	Brain;Prostate	sheffield_dnase	N/A	N/A	N/A	N/A
2663	40	41.8727	0.350191	Hematopoietic	sheffield_dnase	N/A	N/A	N/A	N/A
2414	45	41.2588	0.350446	Hematopoietic	sheffield_dnase	N/A	N/A	N/A	N/A
1945	33	43.4078	0.350825	Skin	sheffield_dnase	N/A	N/A	N/A	N/A
2778	42	40.9105	0.35104	Hematopoietic;Skin;Endothelial;Primitive	sheffield_dnase	N/A	N/A	N/A	N/A
1374	6	36.8004	0.568959	Primitive;Liver;Epithelial;Endothelial;Muscle;Stem;Prostate;Bone;Fibroblast;Brai	sheffield_dnase	N/A	N/A	N/A	N/A
1375	8	54.0539	0.505935	Liver	sheffield_dnase	N/A	N/A	N/A	N/A
892	38	41.8438	0.351265	ChIP HepG2 MafK_(SC-477)	encode_tfbs	HepG2	N/A	MafK_(SC-477)	None
1377	3	34.7623	0.703246	Epithelial;Brain;Primitive;Hematopoietic;Stem;Colon;Cervix;Liver;Endothelial;Mus	sheffield_dnase	N/A	N/A	N/A	N/A
1378	2	40.6148	0.751695	Stem and SK-N-SH_RA	sheffield_dnase	N/A	N/A	N/A	N/A
2729	41	41.2105	0.351426	Hematopoietic	sheffield_dnase	N/A	N/A	N/A	N/A
1380	1	57.9196	0.846529	Brain;Stem	sheffield_dnase	N/A	N/A	N/A	N/A
1381	2	40.9534	0.672878	Fibroblast;Muscle;Brain;Primitive;Skin;Stem;Epithelial;Endothelial;Prostate;Mamm	sheffield_dnase	N/A	N/A	N/A	N/A
1382	5	45.9696	0.620117	Epithelial;Fibroblast;Brain;Hematopoietic;Primitive;Stem;Muscle;Colon;Liver;Endo	sheffield_dnase	N/A	N/A	N/A	N/A
2696	39	39.9594	0.351493	Weak Ubiquitous	sheffield_dnase	N/A	N/A	N/A	N/A
706	37	40.4666	0.351602	ChIP PFSK-1 NRSF	encode_tfbs	PFSK-1	N/A	NRSF	None
2081	43	42.5699	0.351698	Fibroblast	sheffield_dnase	N/A	N/A	N/A	N/A
1957	41	39.1756	0.351862	Complex tissue specific no SFM	sheffield_dnase	N/A	N/A	N/A	N/A
1387	0	N/A	0.801113	Fibroblast;Muscle;Brain;Epithelial	sheffield_dnase	N/A	N/A	N/A	N/A
1388	0	N/A	0.701169	Fibroblast;Muscle;Brain;Epithelial	sheffield_dnase	N/A	N/A	N/A	N/A
1389	0	N/A	0.745525	Fibroblast;Muscle;Brain;Endothelial;Epithelial;Skin	sheffield_dnase	N/A	N/A	N/A	N/A
1390	0	N/A	0.786663	Brain;Fibroblast	sheffield_dnase	N/A	N/A	N/A	N/A
1391	0	N/A	0.66561	Fibroblast;Muscle;Skin;Brain;Epithelial;Endothelial;Bone	sheffield_dnase	N/A	N/A	N/A	N/A
1392	4	52.1808	0.564039	Fibroblast;Muscle;Hematopoietic;Skin;Brain;Epithelial;Endothelial;Primitive;Bone	sheffield_dnase	N/A	N/A	N/A	N/A
1393	5	26.4163	0.599225	Fibroblast;Muscle;Skin;Brain;Epithelial;Endothelial;Bone	sheffield_dnase	N/A	N/A	N/A	N/A
1394	1	53.3333	0.709488	Epithelial;Fibroblast;Muscle;Skin;Brain;Endothelial;Colon;Cervix;Primitive;Bone	sheffield_dnase	N/A	N/A	N/A	N/A
1395	0	N/A	0.576076	Epithelial;Fibroblast;Muscle;Primitive;Skin;Brain;Endothelial;Colon;Cervix;Mamma	sheffield_dnase	N/A	N/A	N/A	N/A
2421	22	36.5091	0.351879	Epithelial;Fibroblast;Muscle;Brain;Hematopoietic;Skin;Stem;Endothelial;Colon;Cer	sheffield_dnase	N/A	N/A	N/A	N/A
1397	4	42.2065	0.626929	Fibroblast;Muscle;Brain;Primitive;Stem;Epithelial;Endothelial;Skin;Bone	sheffield_dnase	N/A	N/A	N/A	N/A
1398	0	N/A	0.720832	Fibroblast;Muscle;Skin;Brain;Epithelial;Endothelial;Bone	sheffield_dnase	N/A	N/A	N/A	N/A
1399	0	N/A	0.695472	Fibroblast;Muscle;Brain;Epithelial;Endothelial;Skin;Bone	sheffield_dnase	N/A	N/A	N/A	N/A
1400	1	0.34	0.648229	Fibroblast;Muscle;Endothelial;Epithelial;Skin;Brain;Bone	sheffield_dnase	N/A	N/A	N/A	N/A
1401	2	55.3228	0.678102	Fibroblast;Muscle;Brain;Epithelial;Skin;Bone	sheffield_dnase	N/A	N/A	N/A	N/A
2962	47	39.7773	0.351892	sheffield_dnase	sheffield_dnase	N/A	N/A	N/A	N/A
1403	1	22.38	0.573192	BE2_C	sheffield_dnase	N/A	N/A	N/A	N/A
1404	0	N/A	0.867165	BE2_C, SK-N-SH_RA, and Stem	sheffield_dnase	N/A	N/A	N/A	N/A
1405	0	N/A	0.835643	Brain;Stem;Fibroblast;Endothelial	sheffield_dnase	N/A	N/A	N/A	N/A
89	39	41.7609	0.351936	cistrome_cistrome MCF-7 STAG1	cistrome_cistrome	MCF-7	breast	STAG1	mock
1555	33	43.9081	0.352135	Complex tissue specific	sheffield_dnase	N/A	N/A	N/A	N/A
162	46	37.7626	0.352151	cistrome_epigenome LnCaP H3K4me2	cistrome_epigenome	LnCaP	prostate	H3K4me2	DHT(4hr)
1409	3	54.884	0.622174	Hematopoietic	sheffield_dnase	N/A	N/A	N/A	N/A
2022	39	40.9124	0.352314	Epithelial;Fibroblast;Muscle;Hematopoietic;Skin;Brain;Endothelial;Colon;Cervix;L	sheffield_dnase	N/A	N/A	N/A	N/A
1411	5	40.6229	0.576973	Epithelial;Brain;Colon;Liver;Bone	sheffield_dnase	N/A	N/A	N/A	N/A
1412	2	45.1404	0.656925	Epithelial;Brain;Hematopoietic;Skin;Stem;Fibroblast;Muscle;Colon;Cervix;Liver;En	sheffield_dnase	N/A	N/A	N/A	N/A
604	35	41.9315	0.352357	ChIP H1-hESC RXRA	encode_tfbs	H1-hESC	N/A	RXRA	None
1414	0	N/A	0.791162	Epithelial;Fibroblast;Brain;Hematopoietic;Primitive;Stem;Endothelial;Muscle;Colo	sheffield_dnase	N/A	N/A	N/A	N/A
1415	1	53.3333	0.729877	Complex tissue specific	sheffield_dnase	N/A	N/A	N/A	N/A
1416	1	57.9196	0.706272	Fibroblast;Muscle;Brain;Primitive;Skin;Epithelial;Endothelial;Stem;Prostate;Bone	sheffield_dnase	N/A	N/A	N/A	N/A
1417	8	36.8889	0.640063	Epithelial;Fibroblast;Muscle;Brain;Primitive;Skin;Colon;Cervix;Liver;Endothelial	sheffield_dnase	N/A	N/A	N/A	N/A
1418	2	52.0948	0.609835	Brain;Stem;Colon;Fibroblast;Epithelial;Muscle;Mammary;Liver	sheffield_dnase	N/A	N/A	N/A	N/A
1419	1	57.9196	0.674737	Fibroblast;Primitive;Brain;Colon;Epithelial;Muscle;Skin;Bone;Liver	sheffield_dnase	N/A	N/A	N/A	N/A
801	46	39.4429	0.353168	ChIP H1-hESC c-Myc	encode_tfbs	H1-hESC	N/A	c-Myc	None
1421	3	33.3759	0.551601	Epithelial;Fibroblast;Muscle;Brain;Hematopoietic;Skin;Stem;Endothelial;Colon;Cer	sheffield_dnase	N/A	N/A	N/A	N/A
606	44	40.844	0.353691	ChIP H1-hESC SIX5	encode_tfbs	H1-hESC	N/A	SIX5	None
1423	1	23.31	0.710739	Fibroblast;Brain;Stem;Muscle;Epithelial;Liver;Endothelial;Skin;Bone	sheffield_dnase	N/A	N/A	N/A	N/A
143	36	40.6887	0.353706	cistrome_cistrome metastatic prostate cancer tissue AR	cistrome_cistrome	metastatic prostate cancer tissue	prostate	AR	No treatment
2370	41	38.5842	0.353769	Epithelial;Fibroblast;Muscle;Brain;Hematopoietic;Primitive;Skin;Stem;Endothelial	sheffield_dnase	N/A	N/A	N/A	N/A
890	36	42.4291	0.354305	ChIP HepG2 MafF_(M8194)	encode_tfbs	HepG2	N/A	MafF_(M8194)	None
1427	0	N/A	0.672086	Epithelial	sheffield_dnase	N/A	N/A	N/A	N/A
1428	0	N/A	0.874822	Brain;Endothelial;Epithelial;Muscle;Fibroblast	sheffield_dnase	N/A	N/A	N/A	N/A
2609	41	40.271	0.354794	sheffield_dnase	sheffield_dnase	N/A	N/A	N/A	N/A
1807	31	42.6172	0.354824	Fibroblast	sheffield_dnase	N/A	N/A	N/A	N/A
1431	4	46.6315	0.714495	Fibroblast	sheffield_dnase	N/A	N/A	N/A	N/A
1432	0	N/A	0.730586	Fibroblast;Muscle;Brain;Epithelial;Endothelial	sheffield_dnase	N/A	N/A	N/A	N/A
1433	3	28.2628	0.691477	Fibroblast;Brain;Epithelial;Endothelial;Muscle;Skin;Bone	sheffield_dnase	N/A	N/A	N/A	N/A
1434	0	N/A	0.808378	Fibroblast;Brain;Epithelial;Endothelial;Muscle	sheffield_dnase	N/A	N/A	N/A	N/A
1435	0	N/A	0.815694	Brain;Endothelial;Epithelial;Skin;Fibroblast	sheffield_dnase	N/A	N/A	N/A	N/A
1436	0	N/A	0.839143	Fibroblast;Muscle;Skin;Brain;Epithelial;Endothelial	sheffield_dnase	N/A	N/A	N/A	N/A
1437	0	N/A	0.818613	Fibroblast;Muscle;Brain;Epithelial;Endothelial;Skin;Bone	sheffield_dnase	N/A	N/A	N/A	N/A
1438	0	N/A	0.708894	Fibroblast;Muscle;Brain;Epithelial;Endothelial;Skin;Bone	sheffield_dnase	N/A	N/A	N/A	N/A
527	34	43.5042	0.354855	ChIP ECC-1 ERalpha_a	encode_tfbs	ECC-1	N/A	ERalpha_a	BPA_100nM
1440	6	49.1952	0.533722	Fibroblast;Muscle;Brain;Epithelial;Skin;Bone	sheffield_dnase	N/A	N/A	N/A	N/A
1441	2	24.0825	0.632027	Epithelial;Fibroblast;Muscle;Skin;Brain;Endothelial;Colon;Cervix;Mammary	sheffield_dnase	N/A	N/A	N/A	N/A
2510	31	44.0673	0.354916	Epithelial;Fibroblast;Muscle;Brain;Hematopoietic;Primitive;Skin;Stem;Endothelial	sheffield_dnase	N/A	N/A	N/A	N/A
2173	40	38.1546	0.354994	Weak A549	sheffield_dnase	N/A	N/A	N/A	N/A
33	28	43.9763	0.355085	cistrome_cistrome LnCaP AR	cistrome_cistrome	LnCaP	prostate	AR	EtOH(16hr)
1445	1	57.9196	0.768256	Fibroblast;Muscle;Epithelial;Endothelial;Skin;Brain	sheffield_dnase	N/A	N/A	N/A	N/A
1446	0	N/A	0.642926	Fibroblast;Muscle;Skin;Brain;Endothelial	sheffield_dnase	N/A	N/A	N/A	N/A
1447	1	18.1573	0.579954	Fibroblast;Muscle;Skin;Epithelial;Brain	sheffield_dnase	N/A	N/A	N/A	N/A
1448	1	25.785	0.639099	Fibroblast;Muscle;Skin;Brain;Epithelial;Endothelial;Bone	sheffield_dnase	N/A	N/A	N/A	N/A
1449	0	N/A	0.783058	Fibroblast;Muscle;Skin	sheffield_dnase	N/A	N/A	N/A	N/A
1450	5	49.4881	0.576862	Fibroblast;Muscle;Skin;Bone	sheffield_dnase	N/A	N/A	N/A	N/A
1451	0	N/A	0.787702	Brain;Skin	sheffield_dnase	N/A	N/A	N/A	N/A
1452	4	50.9398	0.586653	Brain;Mammary	sheffield_dnase	N/A	N/A	N/A	N/A
1453	0	N/A	0.675552	Brain;Cervix;Mammary	sheffield_dnase	N/A	N/A	N/A	N/A
1216	41	41.5484	0.355218	Weak	sheffield_dnase	N/A	N/A	N/A	N/A
2697	33	43.4476	0.355518	Muscle;Hematopoietic;Epithelial;Endothelial;Fibroblast;Skin;Brain	sheffield_dnase	N/A	N/A	N/A	N/A
810	39	43.2843	0.356972	ChIP H1-hESC RFX5_(200-401-194)	encode_tfbs	H1-hESC	N/A	RFX5_(200-401-194)	None
1444	32	42.6809	0.357274	Epithelial;Fibroblast;Muscle;Hematopoietic;Skin;Brain;Endothelial;Colon;Cervix;L	sheffield_dnase	N/A	N/A	N/A	N/A
805	28	44.9385	0.357437	ChIP H1-hESC MafK_(ab50322)	encode_tfbs	H1-hESC	N/A	MafK_(ab50322)	None
1648	39	41.9387	0.357969	Hematopoietic	sheffield_dnase	N/A	N/A	N/A	N/A
1810	37	40.6803	0.358209	Hematopoietic	sheffield_dnase	N/A	N/A	N/A	N/A
1461	4	50.6051	0.627104	Primitive;Hematopoietic;Stem;Liver;Prostate;Brain	sheffield_dnase	N/A	N/A	N/A	N/A
2535	38	42.3219	0.358432	Muscle;Hematopoietic;Fibroblast;Epithelial;Brain	sheffield_dnase	N/A	N/A	N/A	N/A
1463	1	57.9196	0.59022	Epithelial;Fibroblast;Brain;Hematopoietic;Primitive;Skin;Stem;Endothelial;Muscle	sheffield_dnase	N/A	N/A	N/A	N/A
1464	5	55.8637	0.579617	Fibroblast;Muscle;Brain;Stem;Endothelial;Epithelial;Bone	sheffield_dnase	N/A	N/A	N/A	N/A
1465	3	70.0732	0.679359	Brain;Muscle;Fibroblast	sheffield_dnase	N/A	N/A	N/A	N/A
1466	3	58.7104	0.705767	Primitive;Hematopoietic;Fibroblast;Brain;Liver;Epithelial;Muscle;Prostate;Skin;B	sheffield_dnase	N/A	N/A	N/A	N/A
1467	2	41.8523	0.672373	Brain;Muscle	sheffield_dnase	N/A	N/A	N/A	N/A
113	40	42.5916	0.358436	cistrome_cistrome T47D ESR1	cistrome_cistrome	T47D	breast	ESR1	E2(45min)
1469	1	57.9196	0.731922	Muscle;Epithelial	sheffield_dnase	N/A	N/A	N/A	N/A
2583	41	40.7068	0.358708	Hematopoietic	sheffield_dnase	N/A	N/A	N/A	N/A
796	45	39.1298	0.358962	ChIP H1-hESC BRCA1_(A300-000A)	encode_tfbs	H1-hESC	N/A	BRCA1_(A300-000A)	None
2342	33	43.4794	0.359162	Epithelial;Mammary	sheffield_dnase	N/A	N/A	N/A	N/A
1473	5	32.4391	0.611207	Hematopoietic;Primitive;Fibroblast;Stem;Liver;Epithelial;Endothelial;Bone;Brain	sheffield_dnase	N/A	N/A	N/A	N/A
216	38	43.1079	0.359937	cistrome_epigenome VCaP H3K9me3	cistrome_epigenome	VCaP	prostate	H3K9me3	EtOH(16hr)
1475	8	54.3015	0.535662	Muscle;Endothelial;Fibroblast;Epithelial;Primitive;Skin	sheffield_dnase	N/A	N/A	N/A	N/A
1476	1	32.3612	0.70384	Epithelial;Endothelial;Fibroblast;Brain	sheffield_dnase	N/A	N/A	N/A	N/A
1477	0	N/A	0.92344	Epithelial;Fibroblast;Muscle;Hematopoietic;Skin;Brain;Stem;Colon;Cervix;Liver;En	sheffield_dnase	N/A	N/A	N/A	N/A
1478	3	34.5916	0.659159	Fibroblast;Muscle;Epithelial;Endothelial;Brain	sheffield_dnase	N/A	N/A	N/A	N/A
1479	5	45.0233	0.597531	Muscle;Endothelial;Fibroblast;Epithelial;Brain	sheffield_dnase	N/A	N/A	N/A	N/A
1480	0	N/A	0.815339	Fibroblast	sheffield_dnase	N/A	N/A	N/A	N/A
1481	0	N/A	0.821011	Fibroblast	sheffield_dnase	N/A	N/A	N/A	N/A
1482	0	N/A	0.835494	Fibroblast;Muscle;Brain	sheffield_dnase	N/A	N/A	N/A	N/A
1483	1	18.1573	0.650026	Fibroblast;Muscle;Skin;Brain;Epithelial;Endothelial;Bone	sheffield_dnase	N/A	N/A	N/A	N/A
1484	0	N/A	0.844577	Complex tissue specific	sheffield_dnase	N/A	N/A	N/A	N/A
1485	0	N/A	0.795096	Fibroblast;Muscle;Skin;Brain;Epithelial;Endothelial	sheffield_dnase	N/A	N/A	N/A	N/A
1486	0	N/A	0.875146	Fibroblast;Muscle;Skin;Brain;Epithelial;Endothelial;Bone	sheffield_dnase	N/A	N/A	N/A	N/A
1487	0	N/A	0.688967	Epithelial;Fibroblast;Muscle;Skin;Brain;Endothelial;Colon;Cervix;Primitive;Bone	sheffield_dnase	N/A	N/A	N/A	N/A
1488	2	40.6148	0.679409	Fibroblast;Muscle;Primitive;Brain;Epithelial;Endothelial;Skin;Bone	sheffield_dnase	N/A	N/A	N/A	N/A
1489	7	28.9156	0.465968	Fibroblast;Muscle;Brain;Epithelial;Endothelial;Skin;Bone	sheffield_dnase	N/A	N/A	N/A	N/A
410	39	41.6367	0.359973	codex Embryonic Stem Cell TP53	codex	Embryonic Stem Cell	N/A	TP53	N/A
1491	3	45.2046	0.586082	Fibroblast;Muscle;Brain;Epithelial;Endothelial;Skin;Bone	sheffield_dnase	N/A	N/A	N/A	N/A
1492	2	39.5592	0.625129	Fibroblast;Muscle;Brain;Skin;Bone	sheffield_dnase	N/A	N/A	N/A	N/A
1493	1	57.9196	0.725171	Epithelial;Fibroblast;Brain;Cervix;Muscle;Primitive;Liver;Endothelial;Prostate;M	sheffield_dnase	N/A	N/A	N/A	N/A
1494	1	57.9196	0.833241	Fibroblast;Muscle;Epithelial;Endothelial;Skin;Brain	sheffield_dnase	N/A	N/A	N/A	N/A
1495	3	25.7912	0.567618	Fibroblast;Muscle;Epithelial;Skin;Bone;Brain	sheffield_dnase	N/A	N/A	N/A	N/A
1496	0	N/A	0.843186	Fibroblast;Muscle;Epithelial;Skin;Brain	sheffield_dnase	N/A	N/A	N/A	N/A
1497	5	42.5107	0.506325	Hematopoietic;Brain;Epithelial;Endothelial;Muscle;Fibroblast	sheffield_dnase	N/A	N/A	N/A	N/A
1342	41	40.8168	0.36025	Hematopoietic	sheffield_dnase	N/A	N/A	N/A	N/A
1499	0	N/A	0.766102	Fibroblast;Muscle;Skin;Brain	sheffield_dnase	N/A	N/A	N/A	N/A
1500	7	46.832	0.571748	Brain	sheffield_dnase	N/A	N/A	N/A	N/A
1501	0	N/A	0.848644	Muscle;Brain	sheffield_dnase	N/A	N/A	N/A	N/A
1502	4	43.3844	0.554962	Brain	sheffield_dnase	N/A	N/A	N/A	N/A
593	43	40.5498	0.360418	ChIP H1-hESC FOSL1_(SC-183)	encode_tfbs	H1-hESC	N/A	FOSL1_(SC-183)	None
1504	0	N/A	0.83472	Stem;Brain;Liver;Epithelial;Endothelial;Fibroblast;Bone	sheffield_dnase	N/A	N/A	N/A	N/A
888	44	40.4617	0.360466	ChIP HepG2 IRF3	encode_tfbs	HepG2	N/A	IRF3	None
127	30	45.0722	0.360514	cistrome_cistrome VCaP AR	cistrome_cistrome	VCaP	prostate	AR	EtOH(16hr)
2495	40	44.1326	0.360733	Hematopoietic;Liver	sheffield_dnase	N/A	N/A	N/A	N/A
2407	32	45.4741	0.361011	Fibroblast;Muscle;Hematopoietic;Skin;Brain;Epithelial;Endothelial;Bone	sheffield_dnase	N/A	N/A	N/A	N/A
1509	0	N/A	0.891174	Epithelial;Fibroblast;Hematopoietic;Primitive;Skin;Stem;Brain;Colon;Cervix;Liver	sheffield_dnase	N/A	N/A	N/A	N/A
1510	2	52.0948	0.708076	Epithelial;Skin;Fibroblast;Brain;Colon;Cervix;Endothelial;Muscle;Mammary;Bone;Li	sheffield_dnase	N/A	N/A	N/A	N/A
1600	45	38.0153	0.361515	Hematopoietic;Skin	sheffield_dnase	N/A	N/A	N/A	N/A
1512	0	N/A	0.712442	Epithelial;Fibroblast;Muscle;Brain;Hematopoietic;Primitive;Skin;Stem;Endothelial	sheffield_dnase	N/A	N/A	N/A	N/A
658	46	38.8692	0.361934	ChIP HepG2 ZBTB33	encode_tfbs	HepG2	N/A	ZBTB33	None
1514	0	N/A	0.647722	Fibroblast;Muscle;Epithelial;Skin;Bone;Brain	sheffield_dnase	N/A	N/A	N/A	N/A
1515	3	51.7766	0.563024	Hematopoietic;Muscle;Brain	sheffield_dnase	N/A	N/A	N/A	N/A
1516	2	40.6148	0.608468	Epithelial;Muscle;Skin;Brain	sheffield_dnase	N/A	N/A	N/A	N/A
1517	2	41.8523	0.681866	Fibroblast;Muscle;Brain	sheffield_dnase	N/A	N/A	N/A	N/A
642	42	39.9437	0.362056	ChIP HepG2 NRSF	encode_tfbs	HepG2	N/A	NRSF	None
1519	3	37.9393	0.614587	Fibroblast;Endothelial;Epithelial;Muscle;Brain;Bone	sheffield_dnase	N/A	N/A	N/A	N/A
1520	1	57.9196	0.603396	Muscle;Fibroblast	sheffield_dnase	N/A	N/A	N/A	N/A
1521	6	36.7327	0.569461	Fibroblast;Muscle;Brain;Hematopoietic;Primitive;Stem;Epithelial;Endothelial;Colo	sheffield_dnase	N/A	N/A	N/A	N/A
1522	7	40.4055	0.511252	Epithelial;Fibroblast;Skin;Brain;Endothelial;Colon;Muscle;Primitive;Bone;Liver	sheffield_dnase	N/A	N/A	N/A	N/A
2689	31	41.5287	0.362082	Epithelial;Hematopoietic;Colon;Cervix;Mammary	sheffield_dnase	N/A	N/A	N/A	N/A
2735	35	42.3232	0.362098	Hematopoietic;Epithelial	sheffield_dnase	N/A	N/A	N/A	N/A
1525	8	48.9872	0.525461	Fibroblast;Muscle;Epithelial;Bone;Brain	sheffield_dnase	N/A	N/A	N/A	N/A
1526	1	32.3612	0.591483	Epithelial	sheffield_dnase	N/A	N/A	N/A	N/A
1527	0	N/A	0.703513	Fibroblast;Muscle;Epithelial	sheffield_dnase	N/A	N/A	N/A	N/A
1317	30	43.7636	0.362536	Fibroblast;Muscle;Hematopoietic;Primitive;Skin;Brain;Epithelial;Endothelial;Cerv	sheffield_dnase	N/A	N/A	N/A	N/A
1529	1	0.34	0.571913	Fibroblast;Muscle	sheffield_dnase	N/A	N/A	N/A	N/A
1530	6	30.644	0.526464	Fibroblast	sheffield_dnase	N/A	N/A	N/A	N/A
1531	0	N/A	0.863428	Fibroblast;Muscle;Brain	sheffield_dnase	N/A	N/A	N/A	N/A
1532	1	25.785	0.697814	Fibroblast;Muscle;Skin;Brain	sheffield_dnase	N/A	N/A	N/A	N/A
1533	0	N/A	0.731248	Fibroblast;Muscle;Brain;Epithelial	sheffield_dnase	N/A	N/A	N/A	N/A
1534	1	59.8591	0.600681	Fibroblast;Muscle;Brain;Epithelial;Endothelial;Bone	sheffield_dnase	N/A	N/A	N/A	N/A
1535	1	22.38	0.566117	Fibroblast;Muscle;Brain;Epithelial;Endothelial;Bone	sheffield_dnase	N/A	N/A	N/A	N/A
1536	1	37.7243	0.624542	Fibroblast;Muscle;Skin;Brain;Epithelial;Endothelial;Colon;Bone	sheffield_dnase	N/A	N/A	N/A	N/A
1537	0	N/A	0.79559	Epithelial;Fibroblast;Muscle;Skin;Brain;Endothelial;Colon;Cervix;Primitive;Bone	sheffield_dnase	N/A	N/A	N/A	N/A
1538	0	N/A	0.717549	Epithelial;Fibroblast;Muscle;Primitive;Brain;Endothelial;Colon;Cervix;Liver;Hema	sheffield_dnase	N/A	N/A	N/A	N/A
1539	1	22.38	0.678427	Fibroblast;Muscle;Brain;Epithelial;Endothelial;Skin;Bone	sheffield_dnase	N/A	N/A	N/A	N/A
401	34	42.9457	0.362752	ChIP-seq_ZNF143_FLP143HA_T0. cell line specificity: HEK293-T-Rex inducible cell	codex	Embryonic kidney cells	N/A	ZNF143	N/A
1541	2	22.5152	0.643806	Fibroblast;Muscle;Brain;Epithelial;Endothelial;Skin	sheffield_dnase	N/A	N/A	N/A	N/A
1542	6	38.7979	0.574001	Fibroblast;Muscle;Brain;Skin;Epithelial;Endothelial;Hematopoietic;Bone	sheffield_dnase	N/A	N/A	N/A	N/A
1543	1	31.2	0.701942	Fibroblast;Muscle;Skin;Brain;Epithelial;Endothelial	sheffield_dnase	N/A	N/A	N/A	N/A
1544	0	N/A	0.595987	Fibroblast;Muscle;Brain;Skin	sheffield_dnase	N/A	N/A	N/A	N/A
1545	4	49.5045	0.555766	Epithelial;Fibroblast;Muscle;Skin;Brain;Endothelial;Cervix;Bone	sheffield_dnase	N/A	N/A	N/A	N/A
1546	6	39.9314	0.507832	Fibroblast;Muscle;Skin;Brain	sheffield_dnase	N/A	N/A	N/A	N/A
1547	1	57.9196	0.617913	Fibroblast;Brain;Endothelial;Epithelial;Muscle;Bone	sheffield_dnase	N/A	N/A	N/A	N/A
1548	4	27.7053	0.624889	Fibroblast;Skin	sheffield_dnase	N/A	N/A	N/A	N/A
2206	36	39.7127	0.362903	Hematopoietic	sheffield_dnase	N/A	N/A	N/A	N/A
1550	0	N/A	0.695777	Fibroblast;Muscle;Skin	sheffield_dnase	N/A	N/A	N/A	N/A
1551	3	56.0455	0.625418	Brain;Endothelial	sheffield_dnase	N/A	N/A	N/A	N/A
1552	1	57.9196	0.838174	BE2_C and Stem	sheffield_dnase	N/A	N/A	N/A	N/A
2392	42	43.1243	0.363176	Epithelial;Fibroblast;Muscle;Hematopoietic;Primitive;Skin;Brain;Stem;Endothelial	sheffield_dnase	N/A	N/A	N/A	N/A
2990	40	41.3776	0.363244	Ubiquitous CGI Promoters	sheffield_dnase	N/A	N/A	N/A	N/A
1042	32	43.6592	0.363319	ChIP U2OS SETDB1	encode_tfbs	U2OS	N/A	SETDB1	None
1556	1	0.601036	0.698792	Epithelial;Fibroblast;Muscle;Hematopoietic;Stem;Colon;Cervix;Endothelial;Primiti	sheffield_dnase	N/A	N/A	N/A	N/A
2034	39	42.2958	0.363728	sheffield_dnase	sheffield_dnase	N/A	N/A	N/A	N/A
1156	41	42.0631	0.363772	Liver	sheffield_dnase	N/A	N/A	N/A	N/A
1559	1	23.31	0.697229	Epithelial;Fibroblast;Brain;Hematopoietic;Primitive;Stem;Endothelial;Muscle;Colo	sheffield_dnase	N/A	N/A	N/A	N/A
1560	5	54.2857	0.599217	Fibroblast;Muscle;Primitive;Brain;Epithelial;Endothelial;Cervix;Skin;Stem;Bone;L	sheffield_dnase	N/A	N/A	N/A	N/A
1561	0	N/A	0.624801	Fibroblast;Muscle;Brain;Epithelial;Endothelial;Bone	sheffield_dnase	N/A	N/A	N/A	N/A
1562	1	57.9196	0.638547	Epithelial;Muscle;Brain	sheffield_dnase	N/A	N/A	N/A	N/A
66	30	43.8536	0.363963	cistrome_cistrome MCF-7 GATA3	cistrome_cistrome	MCF-7	breast	GATA3	No treatment
1564	1	57.9196	0.735389	Skin;Muscle	sheffield_dnase	N/A	N/A	N/A	N/A
2917	34	42.8326	0.363977	sheffield_dnase	sheffield_dnase	N/A	N/A	N/A	N/A
1566	2	52.0948	0.587081	Stem;Muscle	sheffield_dnase	N/A	N/A	N/A	N/A
1567	3	48.7661	0.556211	Brain;Epithelial;Muscle;Bone;Liver	sheffield_dnase	N/A	N/A	N/A	N/A
1568	5	47.4192	0.605437	Fibroblast;Brain;Epithelial;Endothelial;Muscle;Bone	sheffield_dnase	N/A	N/A	N/A	N/A
1569	6	36.0364	0.617966	Ostoblast and Fibroblasts	sheffield_dnase	N/A	N/A	N/A	N/A
961	40	42.5491	0.364234	ChIP K562 KAP1	encode_tfbs	K562	N/A	KAP1	None
1571	0	N/A	0.796875	Epithelial;Fibroblast;Muscle;Brain;Skin;Endothelial;Colon;Cervix;Primitive;Hemat	sheffield_dnase	N/A	N/A	N/A	N/A
1572	3	22.4028	0.617933	Fibroblast;Muscle;Epithelial;Brain;Skin	sheffield_dnase	N/A	N/A	N/A	N/A
1573	1	50.0955	0.730557	Fibroblast;Muscle;Skin;Brain;Epithelial;Endothelial;Cervix;Primitive	sheffield_dnase	N/A	N/A	N/A	N/A
1133	42	40.3062	0.364359	ChIP MCF-7 CTCF	encode_tfbs	MCF-7	N/A	CTCF	None
1575	0	N/A	0.6915	Fibroblast;Muscle;Brain;Epithelial;Endothelial	sheffield_dnase	N/A	N/A	N/A	N/A
1576	1	22.38	0.665531	Fibroblast;Muscle;Epithelial;Endothelial;Brain	sheffield_dnase	N/A	N/A	N/A	N/A
1577	1	25.785	0.776588	Fibroblast;Muscle;Skin;Brain;Epithelial;Endothelial;Cervix	sheffield_dnase	N/A	N/A	N/A	N/A
1578	1	25.785	0.746993	Fibroblast;Skin	sheffield_dnase	N/A	N/A	N/A	N/A
1579	0	N/A	0.776211	Fibroblast;Muscle;Skin;Brain;Epithelial;Endothelial	sheffield_dnase	N/A	N/A	N/A	N/A
1580	0	N/A	0.668416	Fibroblast;Muscle;Brain;Epithelial;Skin;Bone	sheffield_dnase	N/A	N/A	N/A	N/A
1581	7	42.4967	0.560545	Fibroblast;Muscle;Brain;Epithelial;Skin;Bone	sheffield_dnase	N/A	N/A	N/A	N/A
1582	1	25.785	0.669791	Fibroblast;Muscle;Skin;Brain;Epithelial;Endothelial;Bone	sheffield_dnase	N/A	N/A	N/A	N/A
1583	2	47.8219	0.700833	Fibroblast;Muscle;Skin;Brain;Epithelial;Endothelial;Primitive;Bone	sheffield_dnase	N/A	N/A	N/A	N/A
798	43	40.5432	0.364867	ChIP H1-hESC CHD1_(A301-218A)	encode_tfbs	H1-hESC	N/A	CHD1_(A301-218A)	None
2765	41	40.7907	0.365231	Hematopoietic;Brain;Cervix;Liver;Endothelial;Epithelial;Primitive;Prostate;Mamma	sheffield_dnase	N/A	N/A	N/A	N/A
1586	2	45.5288	0.706384	Epithelial;Fibroblast;Muscle;Skin;Endothelial;Cervix;Brain;Bone	sheffield_dnase	N/A	N/A	N/A	N/A
1587	1	62.5939	0.671466	Fibroblast;Muscle;Brain;Epithelial;Endothelial	sheffield_dnase	N/A	N/A	N/A	N/A
1588	5	22.015	0.59851	Fibroblast;Muscle;Brain;Epithelial;Skin	sheffield_dnase	N/A	N/A	N/A	N/A
2801	30	45.3227	0.365265	Weak	sheffield_dnase	N/A	N/A	N/A	N/A
1590	0	N/A	0.779178	Fibroblast;Muscle;Skin;Brain	sheffield_dnase	N/A	N/A	N/A	N/A
1591	4	60.4816	0.588512	Fibroblast;Skin	sheffield_dnase	N/A	N/A	N/A	N/A
1592	0	N/A	0.781876	Fibroblast;Muscle;Skin	sheffield_dnase	N/A	N/A	N/A	N/A
1593	2	63.4638	0.651903	Fibroblast;Muscle	sheffield_dnase	N/A	N/A	N/A	N/A
1594	0	N/A	0.816316	Fibroblast;Muscle;Brain	sheffield_dnase	N/A	N/A	N/A	N/A
1341	42	41.7783	0.365303	Hematopoietic	sheffield_dnase	N/A	N/A	N/A	N/A
2617	33	43.9216	0.365491	Hematopoietic;Brain;Fibroblast;Epithelial;Muscle;Skin	sheffield_dnase	N/A	N/A	N/A	N/A
1597	0	N/A	0.721627	Fibroblast;Muscle;Brain	sheffield_dnase	N/A	N/A	N/A	N/A
1598	0	N/A	0.752715	Brain;Skin	sheffield_dnase	N/A	N/A	N/A	N/A
896	44	39.7122	0.365558	ChIP HepG2 Nrf1	encode_tfbs	HepG2	N/A	Nrf1	None
2050	36	42.4334	0.365943	Hematopoietic;Colon;Epithelial;Prostate;Mammary;Skin	sheffield_dnase	N/A	N/A	N/A	N/A
1170	39	41.828	0.366086	Hematopoietic;Liver	sheffield_dnase	N/A	N/A	N/A	N/A
164	46	37.7626	0.366161	cistrome_epigenome LnCaP H3K4me2	cistrome_epigenome	LnCaP	prostate	H3K4me2	vehicle
1603	1	69.0081	0.7148	Fibroblast;Muscle;Skin;Brain;Epithelial;Endothelial;Cervix;Primitive;Bone	sheffield_dnase	N/A	N/A	N/A	N/A
1779	36	39.4917	0.366213	Colon	sheffield_dnase	N/A	N/A	N/A	N/A
1605	7	34.0852	0.56031	Fibroblast;Muscle;Brain;Skin;Epithelial;Endothelial;Cervix;Prostate;Mammary	sheffield_dnase	N/A	N/A	N/A	N/A
2964	41	38.5421	0.366457	Ubiquitous CGI promoters	sheffield_dnase	N/A	N/A	N/A	N/A
1607	3	46.1319	0.607785	Fibroblast;Muscle;Brain;Skin;Bone	sheffield_dnase	N/A	N/A	N/A	N/A
1608	2	43.5641	0.604558	Fibroblast;Muscle;Skin;Brain	sheffield_dnase	N/A	N/A	N/A	N/A
1609	1	57.9196	0.65223	Fibroblast;Muscle;Epithelial;Endothelial;Skin;Brain;Bone	sheffield_dnase	N/A	N/A	N/A	N/A
1610	8	47.0377	0.510561	Muscle;Brain	sheffield_dnase	N/A	N/A	N/A	N/A
1611	1	0.34	0.744289	Muscle;Brain;Epithelial;Endothelial;Fibroblast	sheffield_dnase	N/A	N/A	N/A	N/A
1612	2	40.6148	0.595882	Epithelial;Brain;Hematopoietic;Stem;Colon;Cervix;Liver;Endothelial;Mammary;Muscl	sheffield_dnase	N/A	N/A	N/A	N/A
2945	37	42.737	0.366494	Epithelial;Fibroblast;Muscle;Brain;Hematopoietic;Primitive;Skin;Stem;Endothelial	sheffield_dnase	N/A	N/A	N/A	N/A
1614	7	50.0586	0.589881	Epithelial;Muscle;Skin	sheffield_dnase	N/A	N/A	N/A	N/A
1615	8	45.4058	0.575487	Fibroblast;Muscle;Bone	sheffield_dnase	N/A	N/A	N/A	N/A
922	42	41.4344	0.367141	ChIP K562 ATF3	encode_tfbs	K562	N/A	ATF3	None
1617	3	46.6088	0.679782	Weak Ostoblast	sheffield_dnase	N/A	N/A	N/A	N/A
2728	45	39.3578	0.367656	Epithelial;Hematopoietic;Brain;Colon;Cervix;Primitive	sheffield_dnase	N/A	N/A	N/A	N/A
1619	1	57.9196	0.810193	Fibroblast	sheffield_dnase	N/A	N/A	N/A	N/A
1620	0	N/A	0.849424	Endothelial;Fibroblast;Muscle;Brain	sheffield_dnase	N/A	N/A	N/A	N/A
2057	44	38.7164	0.367713	Epithelial;Fibroblast;Muscle;Brain;Hematopoietic;Skin;Stem;Endothelial;Colon;Cer	sheffield_dnase	N/A	N/A	N/A	N/A
1622	1	51.6684	0.711342	Brain;Endothelial;Epithelial	sheffield_dnase	N/A	N/A	N/A	N/A
1623	2	39.7191	0.698026	Epithelial;Fibroblast;Brain;Hematopoietic;Stem;Endothelial;Muscle;Colon;Cervix;L	sheffield_dnase	N/A	N/A	N/A	N/A
1624	3	24.4881	0.633715	Fibroblast;Muscle;Epithelial;Skin;Brain	sheffield_dnase	N/A	N/A	N/A	N/A
1625	2	26.8367	0.635546	Fibroblast;Muscle;Brain;Epithelial;Endothelial	sheffield_dnase	N/A	N/A	N/A	N/A
1626	3	39.0577	0.553715	Fibroblast;Muscle;Epithelial;Brain	sheffield_dnase	N/A	N/A	N/A	N/A
2496	32	43.9191	0.367921	Hematopoietic	sheffield_dnase	N/A	N/A	N/A	N/A
1628	5	34.8976	0.597914	Epithelial;Fibroblast;Muscle;Skin;Brain;Endothelial;Bone	sheffield_dnase	N/A	N/A	N/A	N/A
1629	3	47.5386	0.669895	Fibroblast;Muscle;Brain;Epithelial;Endothelial;Skin;Bone	sheffield_dnase	N/A	N/A	N/A	N/A
1630	4	55.7336	0.534286	Fibroblast;Muscle;Skin;Brain;Epithelial;Endothelial;Bone	sheffield_dnase	N/A	N/A	N/A	N/A
1631	1	0.34	0.727076	Muscle;Fibroblast;Epithelial;Endothelial;Skin;Brain	sheffield_dnase	N/A	N/A	N/A	N/A
1632	8	49.2278	0.526868	Fibroblast;Muscle;Epithelial;Endothelial;Brain;Bone	sheffield_dnase	N/A	N/A	N/A	N/A
1633	5	40.4745	0.513558	Fibroblast;Muscle;Epithelial;Brain	sheffield_dnase	N/A	N/A	N/A	N/A
1634	1	22.38	0.764542	Fibroblast;Muscle;Brain;Epithelial;Endothelial	sheffield_dnase	N/A	N/A	N/A	N/A
1635	1	57.9196	0.778112	Fibroblast;Muscle;Brain;Skin	sheffield_dnase	N/A	N/A	N/A	N/A
1636	1	18.1573	0.685284	Fibroblast;Muscle;Brain;Epithelial;Endothelial	sheffield_dnase	N/A	N/A	N/A	N/A
1637	3	48.2566	0.593311	Fibroblast;Muscle;Brain;Endothelial;Epithelial;Skin	sheffield_dnase	N/A	N/A	N/A	N/A
1638	0	N/A	0.712084	Fibroblast;Muscle;Skin	sheffield_dnase	N/A	N/A	N/A	N/A
1639	1	22.38	0.639856	Epithelial;Fibroblast;Muscle;Brain;Cervix;Skin	sheffield_dnase	N/A	N/A	N/A	N/A
1640	3	29.1561	0.629007	Fibroblast;Skin	sheffield_dnase	N/A	N/A	N/A	N/A
1641	0	N/A	0.757647	Fibroblast;Muscle	sheffield_dnase	N/A	N/A	N/A	N/A
1642	7	34.6928	0.554139	Fibroblast;Muscle;Brain;Stem;Epithelial;Endothelial;Skin;Bone	sheffield_dnase	N/A	N/A	N/A	N/A
1643	1	0.34	0.745279	Fibroblast;Muscle;Skin	sheffield_dnase	N/A	N/A	N/A	N/A
800	38	40.8988	0.368052	ChIP H1-hESC c-Jun	encode_tfbs	H1-hESC	N/A	c-Jun	None
1256	31	43.3543	0.368076	Epithelial;Brain;Hematopoietic;Colon;Cervix;Liver;Endothelial;Primitive;Prostate	sheffield_dnase	N/A	N/A	N/A	N/A
1145	43	40.1162	0.36813	Ubiquitous CGI Promoters	sheffield_dnase	N/A	N/A	N/A	N/A
2004	34	43.0209	0.368138	Hematopoietic	sheffield_dnase	N/A	N/A	N/A	N/A
2490	37	43.3066	0.36821	Hematopoietic;Fibroblast;Brain;Muscle	sheffield_dnase	N/A	N/A	N/A	N/A
461	45	39.5304	0.368222	ChIP H1-hESC JARID1A_(ab26049)	encode_tfbs	H1-hESC	N/A	JARID1A_(ab26049)	None
1650	3	30.8213	0.506919	Epithelial;Brain;Hematopoietic;Skin;Stem;Fibroblast;Muscle;Colon;Cervix;Liver;En	sheffield_dnase	N/A	N/A	N/A	N/A
1039	42	42.4091	0.368352	ChIP SH-SY5Y GATA-2	encode_tfbs	SH-SY5Y	N/A	GATA-2	None
1652	3	46.8205	0.608141	Fibroblast;Muscle	sheffield_dnase	N/A	N/A	N/A	N/A
1653	6	44.6378	0.535618	Fibroblast;Muscle;Skin;Brain;Endothelial;Primitive;Bone	sheffield_dnase	N/A	N/A	N/A	N/A
1654	5	36.4182	0.624572	Epithelial;Fibroblast;Muscle;Brain;Hematopoietic;Skin;Stem;Endothelial;Colon;Cer	sheffield_dnase	N/A	N/A	N/A	N/A
1655	0	N/A	0.690965	Fibroblast;Muscle;Brain;Epithelial;Endothelial;Skin;Bone	sheffield_dnase	N/A	N/A	N/A	N/A
1656	3	11.1764	0.572444	Fibroblast;Brain;Epithelial;Endothelial;Muscle;Bone	sheffield_dnase	N/A	N/A	N/A	N/A
1657	0	N/A	0.809781	Fibroblast;Brain;Epithelial;Muscle	sheffield_dnase	N/A	N/A	N/A	N/A
1658	6	51.7234	0.582361	Fibroblast;Muscle	sheffield_dnase	N/A	N/A	N/A	N/A
1734	37	44.5639	0.368898	Hematopoietic;Liver;Epithelial;Brain	sheffield_dnase	N/A	N/A	N/A	N/A
2406	41	40.6797	0.369475	Hematopoietic;Liver;Epithelial;Endothelial;Prostate;Brain	sheffield_dnase	N/A	N/A	N/A	N/A
1661	1	57.9196	0.662713	Fibroblast;Muscle	sheffield_dnase	N/A	N/A	N/A	N/A
2228	41	40.0819	0.369504	Epithelial;Brain;Hematopoietic;Primitive;Stem;Fibroblast;Colon;Cervix;Liver;Endo	sheffield_dnase	N/A	N/A	N/A	N/A
1663	5	48.8262	0.563227	Epithelial;Muscle;Endothelial;Cervix;Fibroblast;Hematopoietic	sheffield_dnase	N/A	N/A	N/A	N/A
2063	37	42.0838	0.370356	Epithelial;Fibroblast;Brain;Hematopoietic;Skin;Stem;Endothelial;Muscle;Colon;Cer	sheffield_dnase	N/A	N/A	N/A	N/A
1665	0	N/A	0.731939	Fibroblast;Muscle;Skin;Endothelial;Epithelial;Brain;Bone	sheffield_dnase	N/A	N/A	N/A	N/A
1666	0	N/A	0.80948	Stem;Brain	sheffield_dnase	N/A	N/A	N/A	N/A
1667	2	17.87	0.650406	Muscle;Brain;Endothelial;Fibroblast;Epithelial	sheffield_dnase	N/A	N/A	N/A	N/A
1668	0	N/A	0.703569	Fibroblast;Muscle;Brain;Epithelial;Endothelial	sheffield_dnase	N/A	N/A	N/A	N/A
1669	0	N/A	0.742797	Fibroblast;Muscle;Epithelial;Endothelial;Brain	sheffield_dnase	N/A	N/A	N/A	N/A
1585	44	40.3289	0.370398	DNase Ubiquitous CGI Promoters	sheffield_dnase	N/A	N/A	N/A	N/A
1671	4	44.737	0.58907	Fibroblast;Muscle;Primitive;Brain;Epithelial;Endothelial;Bone	sheffield_dnase	N/A	N/A	N/A	N/A
1672	0	N/A	0.705097	Fibroblast;Muscle;Skin;Brain;Endothelial;Epithelial	sheffield_dnase	N/A	N/A	N/A	N/A
1673	3	31.2122	0.609902	Fibroblast;Muscle;Skin;Brain;Epithelial;Endothelial;Bone	sheffield_dnase	N/A	N/A	N/A	N/A
1328	41	40.3058	0.370721	Hematopoietic;Primitive;Brain;Colon;Cervix;Liver;Epithelial;Endothelial;Stem;Pro	sheffield_dnase	N/A	N/A	N/A	N/A
1675	0	N/A	0.601457	Fibroblast;Brain;Stem;Endothelial;Epithelial;Muscle	sheffield_dnase	N/A	N/A	N/A	N/A
1676	7	35.642	0.5543	Fibroblast;Muscle;Epithelial	sheffield_dnase	N/A	N/A	N/A	N/A
1677	3	49.995	0.60492	Fibroblast;Muscle;Hematopoietic;Skin;Brain;Epithelial;Endothelial;Bone	sheffield_dnase	N/A	N/A	N/A	N/A
1678	0	N/A	0.599571	Fibroblast;Muscle;Brain;Epithelial;Endothelial;Skin;Bone	sheffield_dnase	N/A	N/A	N/A	N/A
1679	1	22.38	0.684007	Fibroblast;Muscle	sheffield_dnase	N/A	N/A	N/A	N/A
1680	1	22.38	0.699552	Fibroblast;Muscle;Brain;Epithelial;Endothelial;Skin;Bone	sheffield_dnase	N/A	N/A	N/A	N/A
1681	0	N/A	0.773108	Fibroblast;Muscle;Skin;Brain	sheffield_dnase	N/A	N/A	N/A	N/A
1682	0	N/A	0.747605	Fibroblast;Muscle;Skin;Brain;Endothelial;Epithelial;Cervix	sheffield_dnase	N/A	N/A	N/A	N/A
1683	1	57.9196	0.747269	Fibroblast	sheffield_dnase	N/A	N/A	N/A	N/A
1684	1	57.9196	0.796875	Fibroblast	sheffield_dnase	N/A	N/A	N/A	N/A
1685	1	57.9196	0.702293	Stem;Liver	sheffield_dnase	N/A	N/A	N/A	N/A
1686	2	48.3915	0.682844	Fibroblast;Muscle	sheffield_dnase	N/A	N/A	N/A	N/A
2581	43	40.8407	0.371216	Epithelial;Fibroblast;Muscle;Hematopoietic;Primitive;Brain;Endothelial;Cervix;Li	sheffield_dnase	N/A	N/A	N/A	N/A
1688	0	N/A	0.821136	Epithelial;Endothelial;Fibroblast;Skin;Brain	sheffield_dnase	N/A	N/A	N/A	N/A
1951	32	40.548	0.371412	sheffield_dnase	sheffield_dnase	N/A	N/A	N/A	N/A
1690	0	N/A	0.658536	MCF-7 and Epithelial	sheffield_dnase	N/A	N/A	N/A	N/A
1659	37	43.8804	0.371833	HSMM	sheffield_dnase	N/A	N/A	N/A	N/A
2007	31	39.8993	0.371863	sheffield_dnase	sheffield_dnase	N/A	N/A	N/A	N/A
1693	6	35.6098	0.55746	Epithelial;Fibroblast;Muscle;Primitive;Skin;Brain;Stem;Endothelial;Colon;Cervix;	sheffield_dnase	N/A	N/A	N/A	N/A
1694	3	63.1738	0.624956	Fibroblast;Endothelial;Epithelial;Muscle;Bone	sheffield_dnase	N/A	N/A	N/A	N/A
1695	1	0.34	0.551359	Fibroblast;Muscle;Endothelial;Epithelial;Brain	sheffield_dnase	N/A	N/A	N/A	N/A
1696	0	N/A	0.714646	Epithelial;Fibroblast;Muscle;Brain;Skin;Hematopoietic;Stem;Endothelial;Colon;Cer	sheffield_dnase	N/A	N/A	N/A	N/A
1697	0	N/A	0.782915	Muscle;Skin;Endothelial;Fibroblast;Brain	sheffield_dnase	N/A	N/A	N/A	N/A
1698	0	N/A	0.675956	Fibroblast;Muscle;Skin;Brain;Epithelial;Endothelial	sheffield_dnase	N/A	N/A	N/A	N/A
1699	2	52.5333	0.667645	Fibroblast;Muscle;Brain;Epithelial;Endothelial	sheffield_dnase	N/A	N/A	N/A	N/A
1700	1	57.9196	0.750493	Epithelial;Muscle	sheffield_dnase	N/A	N/A	N/A	N/A
1701	3	51.8794	0.592646	Muscle;Brain;Fibroblast	sheffield_dnase	N/A	N/A	N/A	N/A
1702	0	N/A	0.796686	Fibroblast;Muscle;Brain;Epithelial;Skin	sheffield_dnase	N/A	N/A	N/A	N/A
1703	1	57.9196	0.729955	Muscle;Skin	sheffield_dnase	N/A	N/A	N/A	N/A
1704	4	44.507	0.554421	Stem;Endothelial;Primitive	sheffield_dnase	N/A	N/A	N/A	N/A
1705	0	N/A	0.790922	Fibroblast;Muscle	sheffield_dnase	N/A	N/A	N/A	N/A
1706	1	18.1573	0.699403	Epithelial;Fibroblast;Muscle;Skin;Brain;Endothelial;Cervix;Mammary;Bone	sheffield_dnase	N/A	N/A	N/A	N/A
1707	1	69.0081	0.706749	Epithelial;Fibroblast;Muscle;Skin;Brain;Endothelial;Cervix	sheffield_dnase	N/A	N/A	N/A	N/A
1868	30	43.2228	0.372158	Skin;Liver	sheffield_dnase	N/A	N/A	N/A	N/A
1709	0	N/A	0.755089	Fibroblast;Muscle;Skin;Brain;Endothelial;Epithelial	sheffield_dnase	N/A	N/A	N/A	N/A
1710	1	22.38	0.693367	Fibroblast;Muscle;Brain	sheffield_dnase	N/A	N/A	N/A	N/A
1711	2	75.8114	0.623838	Fibroblast;Muscle;Brain;Skin;Endothelial;Epithelial;Bone	sheffield_dnase	N/A	N/A	N/A	N/A
1712	0	N/A	0.833999	Fibroblast;Muscle;Skin;Brain;Epithelial;Endothelial;Bone	sheffield_dnase	N/A	N/A	N/A	N/A
1713	0	N/A	0.806874	Fibroblast;Muscle;Brain;Endothelial;Epithelial	sheffield_dnase	N/A	N/A	N/A	N/A
1714	0	N/A	0.754158	Fibroblast;Muscle;Skin;Brain;Epithelial;Endothelial;Cervix;Primitive	sheffield_dnase	N/A	N/A	N/A	N/A
608	44	40.3289	0.372182	ChIP H1-hESC SP2_(SC-643)	encode_tfbs	H1-hESC	N/A	SP2_(SC-643)	None
1716	0	N/A	0.606125	Fibroblast;Muscle;Skin;Endothelial;Epithelial;Brain	sheffield_dnase	N/A	N/A	N/A	N/A
1717	2	26.8367	0.699785	Fibroblast;Muscle;Brain;Epithelial;Endothelial;Bone	sheffield_dnase	N/A	N/A	N/A	N/A
1718	1	37.7243	0.59998	Fibroblast;Muscle;Epithelial;Skin;Brain	sheffield_dnase	N/A	N/A	N/A	N/A
36	37	41.8587	0.372725	cistrome_cistrome LnCaP FoxA1	cistrome_cistrome	LnCaP	prostate	FoxA1	regular medium
1720	7	39.3516	0.541483	Fibroblast;Muscle;Skin	sheffield_dnase	N/A	N/A	N/A	N/A
1721	0	N/A	0.737243	Fibroblast;Muscle;Epithelial;Brain	sheffield_dnase	N/A	N/A	N/A	N/A
1722	0	N/A	0.777517	Fibroblast;Muscle;Epithelial;Brain	sheffield_dnase	N/A	N/A	N/A	N/A
1723	2	45.694	0.60401	Fibroblast;Muscle;Epithelial;Skin;Brain	sheffield_dnase	N/A	N/A	N/A	N/A
1724	0	N/A	0.744364	Fibroblast;Muscle;Brain;Epithelial	sheffield_dnase	N/A	N/A	N/A	N/A
1725	0	N/A	0.798044	Fibroblast;Brain	sheffield_dnase	N/A	N/A	N/A	N/A
1726	6	32.0712	0.56959	Fibroblast	sheffield_dnase	N/A	N/A	N/A	N/A
1727	4	49.1506	0.73066	Fibroblast;Skin	sheffield_dnase	N/A	N/A	N/A	N/A
1728	0	N/A	0.705071	Fibroblast;Skin	sheffield_dnase	N/A	N/A	N/A	N/A
1729	0	N/A	0.79083	Skin;Fibroblast	sheffield_dnase	N/A	N/A	N/A	N/A
13	28	41.0998	0.373596	cistrome_cistrome Caco-2(differentiated) GATA6	cistrome_cistrome	Caco-2(differentiated)	intestine	GATA6	No treatment
1731	3	31.2902	0.646857	Fibroblast; Muscle	sheffield_dnase	N/A	N/A	N/A	N/A
2622	40	39.2903	0.373825	Complex tissue specific	sheffield_dnase	N/A	N/A	N/A	N/A
2055	41	40.3865	0.374023	Complex tissue specific	sheffield_dnase	N/A	N/A	N/A	N/A
1282	31	44.5237	0.374162	Hematopoietic;Endothelial;Bone;Fibroblast;Brain	sheffield_dnase	N/A	N/A	N/A	N/A
1613	41	42.8801	0.374168	Muscle	sheffield_dnase	N/A	N/A	N/A	N/A
381	37	40.4949	0.374654	Blast cells from human patient B with t(8;21) AML.	codex	Acute Myeloid Leukemia	N/A	RUNX1T1	N/A
1737	1	57.9196	0.889311	Epithelial;Brain;Skin;Stem;Colon;Liver;Hematopoietic;Mammary;Muscle	sheffield_dnase	N/A	N/A	N/A	N/A
1738	0	N/A	0.806717	Epithelial;Brain;Stem;Colon;Cervix;Liver;Mammary	sheffield_dnase	N/A	N/A	N/A	N/A
2488	35	42.2282	0.375042	Hematopoietic specific	sheffield_dnase	N/A	N/A	N/A	N/A
2314	20	38.5239	0.375566	Fibroblast;Muscle;Brain;Epithelial;Endothelial;Bone	sheffield_dnase	N/A	N/A	N/A	N/A
1741	3	36.1494	0.535482	Fibroblast;Muscle;Skin;Bone	sheffield_dnase	N/A	N/A	N/A	N/A
1742	0	N/A	0.772062	Fibroblast;Muscle;Brain;Endothelial;Epithelial;Skin	sheffield_dnase	N/A	N/A	N/A	N/A
1743	0	N/A	0.749404	Skin;Brain;Endothelial	sheffield_dnase	N/A	N/A	N/A	N/A
1744	7	34.0142	0.581906	Fibroblast;Skin	sheffield_dnase	N/A	N/A	N/A	N/A
1745	0	N/A	0.721497	Fibroblast;Muscle;Skin;Brain;Epithelial;Endothelial;Colon	sheffield_dnase	N/A	N/A	N/A	N/A
1746	1	47.96	0.588098	Complex tissue specific	sheffield_dnase	N/A	N/A	N/A	N/A
1747	8	29.3391	0.532495	Fibroblast;Muscle;Skin;Brain;Epithelial;Endothelial;Primitive	sheffield_dnase	N/A	N/A	N/A	N/A
1748	0	N/A	0.807295	Fibroblast;Muscle;Skin;Brain;Epithelial	sheffield_dnase	N/A	N/A	N/A	N/A
1749	1	1.08374	0.69857	Fibroblast;Brain;Epithelial;Endothelial;Muscle;Bone	sheffield_dnase	N/A	N/A	N/A	N/A
1750	1	57.9196	0.809304	Brain;Muscle;Fibroblast	sheffield_dnase	N/A	N/A	N/A	N/A
885	39	39.158	0.376833	ChIP HepG2 GRp20	encode_tfbs	HepG2	N/A	GRp20	forskolin
1752	2	30.0521	0.610104	Fibroblast;Muscle;Epithelial;Brain	sheffield_dnase	N/A	N/A	N/A	N/A
45	33	41.2895	0.376862	cistrome_cistrome MCF-7 ESR1	cistrome_cistrome	MCF-7	breast	ESR1	E2(45min)
1754	2	0.711872	0.620552	Complex tissue specific	sheffield_dnase	N/A	N/A	N/A	N/A
1755	0	N/A	0.624971	Skin;Cervix	sheffield_dnase	N/A	N/A	N/A	N/A
1756	4	37.2636	0.516474	Epithelial;Fibroblast;Muscle;Primitive;Brain;Colon;Cervix;Mammary;Skin;Bone	sheffield_dnase	N/A	N/A	N/A	N/A
1757	0	N/A	0.85219	Fibroblast;Muscle;Skin;Brain;Epithelial;Endothelial	sheffield_dnase	N/A	N/A	N/A	N/A
1758	3	45.2845	0.563994	Fibroblast;Muscle;Skin;Brain;Epithelial;Endothelial;Bone	sheffield_dnase	N/A	N/A	N/A	N/A
1759	1	37.7243	0.745498	Fibroblast;Muscle;Epithelial;Brain	sheffield_dnase	N/A	N/A	N/A	N/A
1760	4	36.4371	0.659967	Epithelial;Fibroblast;Muscle;Skin;Brain;Endothelial;Cervix;Primitive;Bone	sheffield_dnase	N/A	N/A	N/A	N/A
809	34	42.9502	0.376906	ChIP H1-hESC Rad21	encode_tfbs	H1-hESC	N/A	Rad21	None
1762	7	40.0289	0.48935	Complex tissue specific	sheffield_dnase	N/A	N/A	N/A	N/A
1763	0	N/A	0.65687	Fibroblast;Muscle;Brain;Epithelial;Endothelial;Skin;Bone	sheffield_dnase	N/A	N/A	N/A	N/A
1764	3	40.1989	0.581886	Fibroblast;Muscle;Epithelial	sheffield_dnase	N/A	N/A	N/A	N/A
884	37	44.0963	0.377038	ChIP HepG2 ERRA	encode_tfbs	HepG2	N/A	ERRA	forskolin
1766	1	22.38	0.594068	Fibroblast;Muscle;Epithelial;Brain	sheffield_dnase	N/A	N/A	N/A	N/A
1767	2	22.9802	0.632905	Muscle;Epithelial;Fibroblast;Brain	sheffield_dnase	N/A	N/A	N/A	N/A
1768	0	N/A	0.70706	Muscle;Epithelial;Brain;Fibroblast	sheffield_dnase	N/A	N/A	N/A	N/A
1769	2	24.0825	0.585282	Fibroblast;Muscle;Epithelial	sheffield_dnase	N/A	N/A	N/A	N/A
1770	1	57.9196	0.778316	Fibroblast;Muscle;Epithelial;Brain	sheffield_dnase	N/A	N/A	N/A	N/A
1771	1	22.38	0.61377	Fibroblast;Muscle;Brain	sheffield_dnase	N/A	N/A	N/A	N/A
2732	23	40.6894	0.377252	Hematopoietic	sheffield_dnase	N/A	N/A	N/A	N/A
1773	0	N/A	0.770224	Fibroblast	sheffield_dnase	N/A	N/A	N/A	N/A
1774	0	N/A	0.808951	Brain;Fibroblast;Skin;Epithelial;Muscle	sheffield_dnase	N/A	N/A	N/A	N/A
1692	35	44.3937	0.377665	Fibroblast; Muscle	sheffield_dnase	N/A	N/A	N/A	N/A
1776	6	37.5631	0.557004	Fibroblast;Muscle;Endothelial;Epithelial;Brain	sheffield_dnase	N/A	N/A	N/A	N/A
172	46	40.5235	0.377936	cistrome_epigenome LnCaP H3K9me3	cistrome_epigenome	LnCaP	prostate	H3K9me3	regular medium
482	36	41.4312	0.377937	ChIP K562 HDAC6_(A301-341A)	encode_tfbs	K562	N/A	HDAC6_(A301-341A)	None
2660	30	44.1522	0.378145	Skin;Hematopoietic	sheffield_dnase	N/A	N/A	N/A	N/A
1780	5	55.4133	0.633659	Skin;Fibroblast;Epithelial;Cervix;Endothelial;Primitive	sheffield_dnase	N/A	N/A	N/A	N/A
1781	7	47.2347	0.587215	Epithelial;Brain;Colon;Cervix;Skin;Liver	sheffield_dnase	N/A	N/A	N/A	N/A
1782	0	N/A	0.875809	Skin;Brain;Endothelial;Epithelial;Fibroblast	sheffield_dnase	N/A	N/A	N/A	N/A
2896	37	44.2489	0.378266	Weak PA-TU-8988T specific	sheffield_dnase	N/A	N/A	N/A	N/A
1784	1	47.623	0.669877	Fibroblast;Muscle;Skin;Brain;Epithelial;Endothelial	sheffield_dnase	N/A	N/A	N/A	N/A
1785	0	N/A	0.88631	Fibroblast;Muscle;Skin;Brain;Epithelial;Endothelial	sheffield_dnase	N/A	N/A	N/A	N/A
1786	1	0.34	0.652301	Fibroblast;Muscle;Brain;Epithelial;Skin	sheffield_dnase	N/A	N/A	N/A	N/A
1787	0	N/A	0.718036	Fibroblast;Muscle;Skin;Brain;Endothelial;Epithelial	sheffield_dnase	N/A	N/A	N/A	N/A
1788	1	93.7031	0.753515	Epithelial;Skin	sheffield_dnase	N/A	N/A	N/A	N/A
1789	0	N/A	0.795353	Brain;Epithelial;Fibroblast	sheffield_dnase	N/A	N/A	N/A	N/A
1790	0	N/A	0.866282	Fibroblast;Muscle;Epithelial;Skin	sheffield_dnase	N/A	N/A	N/A	N/A
1791	0	N/A	0.778347	HRPEpiC	sheffield_dnase	N/A	N/A	N/A	N/A
2204	35	43.5871	0.378892	Fibroblast;Hematopoietic;Skin;Brain;Epithelial;Endothelial;Muscle	sheffield_dnase	N/A	N/A	N/A	N/A
1793	0	N/A	0.767159	Fibroblast;Skin;Brain	sheffield_dnase	N/A	N/A	N/A	N/A
455	33	42.3213	0.379108	ChIP Dnd41 EZH2_(39875)	encode_tfbs	Dnd41	N/A	EZH2_(39875)	None
1732	36	45.9679	0.379297	Brain;Fibroblast	sheffield_dnase	N/A	N/A	N/A	N/A
1796	3	17.3096	0.551429	Epithelial;Cervix;Fibroblast	sheffield_dnase	N/A	N/A	N/A	N/A
2698	32	44.029	0.379449	Fibroblast;Muscle;Hematopoietic;Skin;Epithelial;Endothelial;Cervix;Brain	sheffield_dnase	N/A	N/A	N/A	N/A
2454	29	44.9962	0.379563	Hematopoietic	sheffield_dnase	N/A	N/A	N/A	N/A
1799	0	N/A	0.75049	Epithelial;Fibroblast;Muscle;Skin;Brain;Endothelial;Cervix;Mammary	sheffield_dnase	N/A	N/A	N/A	N/A
2413	37	40.3592	0.379799	Epithelial;Fibroblast;Brain;Hematopoietic;Stem;Endothelial;Muscle;Colon;Cervix;L	sheffield_dnase	N/A	N/A	N/A	N/A
1801	4	40.1882	0.595524	Epithelial;Fibroblast;Muscle;Primitive;Skin;Brain;Endothelial;Colon;Cervix;Hemat	sheffield_dnase	N/A	N/A	N/A	N/A
1802	0	N/A	0.637129	Epithelial;Muscle;Skin;Fibroblast;Brain;Endothelial;Colon;Cervix;Primitive	sheffield_dnase	N/A	N/A	N/A	N/A
1803	0	N/A	0.662326	Fibroblast;Brain;Epithelial;Endothelial;Muscle	sheffield_dnase	N/A	N/A	N/A	N/A
1804	1	18.1573	0.60458	Epithelial;Fibroblast;Muscle;Brain;Endothelial;Skin	sheffield_dnase	N/A	N/A	N/A	N/A
1805	2	26.533	0.6711	Endothelial;Fibroblast;Epithelial;Muscle	sheffield_dnase	N/A	N/A	N/A	N/A
603	33	40.0567	0.379845	ChIP H1-hESC Rad21	encode_tfbs	H1-hESC	N/A	Rad21	None
2142	34	43.7566	0.380595	Hematopoietic;Liver;Epithelial;Mammary;Brain	sheffield_dnase	N/A	N/A	N/A	N/A
2688	34	44.4262	0.380694	Hematopoietic;Liver;Epithelial;Endothelial;Muscle;Bone;Fibroblast;Brain	sheffield_dnase	N/A	N/A	N/A	N/A
1809	8	44.9379	0.612521	Fibroblast;Muscle;Epithelial;Endothelial;Brain	sheffield_dnase	N/A	N/A	N/A	N/A
878	44	39.4251	0.381788	ChIP HepG2 BRCA1_(A300-000A)	encode_tfbs	HepG2	N/A	BRCA1_(A300-000A)	None
2533	37	43.8355	0.381821	Hematopoietic;Colon;Cervix;Liver;Mammary;Skin;Epithelial;Fibroblast	sheffield_dnase	N/A	N/A	N/A	N/A
1812	7	39.9097	0.598124	Muscle;Epithelial;Fibroblast	sheffield_dnase	N/A	N/A	N/A	N/A
1813	2	39.0082	0.612269	Muscle;Fibroblast;Epithelial;Brain	sheffield_dnase	N/A	N/A	N/A	N/A
1814	1	18.1573	0.63662	Fibroblast;Muscle;Epithelial;Endothelial;Brain	sheffield_dnase	N/A	N/A	N/A	N/A
1815	1	45.672	0.637283	Fibroblast;Muscle;Epithelial;Skin;Brain	sheffield_dnase	N/A	N/A	N/A	N/A
1816	0	N/A	0.788589	Fibroblast;Muscle	sheffield_dnase	N/A	N/A	N/A	N/A
1817	7	25.9928	0.522444	Fibroblast;Muscle;Epithelial;Skin	sheffield_dnase	N/A	N/A	N/A	N/A
2884	38	43.5656	0.382264	Hematopoietic	sheffield_dnase	N/A	N/A	N/A	N/A
1819	0	N/A	0.844507	sheffield_dnase	sheffield_dnase	N/A	N/A	N/A	N/A
1820	7	43.9318	0.525406	Endothelial	sheffield_dnase	N/A	N/A	N/A	N/A
1772	31	42.0536	0.382598	Weak Fibroblast; Muscle	sheffield_dnase	N/A	N/A	N/A	N/A
2404	38	43.1048	0.383003	Epithelial;Fibroblast;Muscle;Brain;Hematopoietic;Primitive;Skin;Stem;Endothelial	sheffield_dnase	N/A	N/A	N/A	N/A
1823	0	N/A	0.757697	Brain;Hematopoietic;Stem;Colon;Epithelial	sheffield_dnase	N/A	N/A	N/A	N/A
203	31	44.5198	0.383273	cistrome_epigenome UPR9 cells H3K27me3	cistrome_epigenome	UPR9 cells	hematopoietic stem cell	H3K27me3	Zinc(5hr)
1825	0	N/A	0.733464	Epithelial;Fibroblast;Muscle;Brain;Skin;Stem;Endothelial;Colon;Cervix;Primitive;	sheffield_dnase	N/A	N/A	N/A	N/A
2773	34	42.9581	0.383454	Hematopoietic	sheffield_dnase	N/A	N/A	N/A	N/A
1827	3	32.3743	0.518012	Skin;Endothelial;Primitive	sheffield_dnase	N/A	N/A	N/A	N/A
1828	1	53.3333	0.687134	Muscle;Skin;Brain;Endothelial;Fibroblast;Epithelial;Primitive	sheffield_dnase	N/A	N/A	N/A	N/A
1829	0	N/A	0.840334	Skin;Brain	sheffield_dnase	N/A	N/A	N/A	N/A
1830	5	24.651	0.504509	Skin	sheffield_dnase	N/A	N/A	N/A	N/A
1831	2	51.4108	0.665412	Skin;Epithelial	sheffield_dnase	N/A	N/A	N/A	N/A
1832	1	0.34	0.624281	Skin;Brain;Epithelial	sheffield_dnase	N/A	N/A	N/A	N/A
1833	0	N/A	0.696977	Epithelial	sheffield_dnase	N/A	N/A	N/A	N/A
1834	2	58.5719	0.548321	Epithelial;Fibroblast	sheffield_dnase	N/A	N/A	N/A	N/A
1835	0	N/A	0.798132	Stem;Brain;Epithelial	sheffield_dnase	N/A	N/A	N/A	N/A
1836	0	N/A	0.701783	Muscle;Skin;Brain;Endothelial;Fibroblast;Epithelial;Primitive	sheffield_dnase	N/A	N/A	N/A	N/A
2401	29	43.1418	0.383672	Hematopoietic	sheffield_dnase	N/A	N/A	N/A	N/A
219	30	42.6487	0.383895	cistrome_epigenome VCaP Pan-H3	cistrome_epigenome	VCaP	prostate	Pan-H3	regular medium
1839	0	N/A	0.885929	Skeletal Muscle	sheffield_dnase	N/A	N/A	N/A	N/A
1840	1	22.38	0.677543	Fibroblast;Muscle;Epithelial;Cervix;Brain	sheffield_dnase	N/A	N/A	N/A	N/A
1841	7	32.0461	0.545969	Fibroblast;Muscle;Cervix;Skin	sheffield_dnase	N/A	N/A	N/A	N/A
54	29	44.8118	0.384179	cistrome_cistrome MCF-7 ESR1	cistrome_cistrome	MCF-7	breast	ESR1	EtOH(45min)
1843	2	37.8567	0.586874	Epithelial;Cervix;Prostate;Mammary	sheffield_dnase	N/A	N/A	N/A	N/A
1844	0	N/A	0.734583	Epithelial;Fibroblast;Brain;Colon;Cervix;Muscle;Mammary;Skin;Bone;Liver	sheffield_dnase	N/A	N/A	N/A	N/A
1219	29	46.2219	0.384377	Weak	sheffield_dnase	N/A	N/A	N/A	N/A
1846	0	N/A	0.809886	Brain;Endothelial;Epithelial;Skin;Fibroblast	sheffield_dnase	N/A	N/A	N/A	N/A
1847	0	N/A	0.745755	Muscle;Fibroblast;Endothelial;Epithelial;Skin;Brain	sheffield_dnase	N/A	N/A	N/A	N/A
1848	0	N/A	0.71423	Fibroblast;Muscle;Epithelial;Cervix;Skin;Brain	sheffield_dnase	N/A	N/A	N/A	N/A
1849	4	41.3007	0.57501	Fibroblast;Muscle;Skin;Brain;Epithelial;Endothelial;Primitive	sheffield_dnase	N/A	N/A	N/A	N/A
1850	1	57.9196	0.611309	Fibroblast	sheffield_dnase	N/A	N/A	N/A	N/A
1851	2	35.0015	0.625941	Epithelial;Muscle;Skin;Fibroblast	sheffield_dnase	N/A	N/A	N/A	N/A
1852	1	52.7261	0.600821	Fibroblast;Muscle	sheffield_dnase	N/A	N/A	N/A	N/A
2982	36	42.339	0.384766	Ubiquitous CGI promoters	sheffield_dnase	N/A	N/A	N/A	N/A
2852	36	43.0857	0.384794	Hematopoietic	sheffield_dnase	N/A	N/A	N/A	N/A
1855	3	41.6587	0.624306	Fibroblast;Muscle;Epithelial	sheffield_dnase	N/A	N/A	N/A	N/A
1856	2	11.36	0.632761	Fibroblast;Muscle;Brain;Epithelial;Endothelial;Primitive	sheffield_dnase	N/A	N/A	N/A	N/A
1857	0	N/A	0.760208	Fibroblast;Muscle	sheffield_dnase	N/A	N/A	N/A	N/A
1858	5	41.2912	0.68551	Fibroblast;Muscle	sheffield_dnase	N/A	N/A	N/A	N/A
1859	4	33.535	0.725178	Fibroblast	sheffield_dnase	N/A	N/A	N/A	N/A
1860	1	22.38	0.635586	Fibroblast;Skin;Muscle	sheffield_dnase	N/A	N/A	N/A	N/A
1861	1	57.9196	0.743684	Weak HFF	sheffield_dnase	N/A	N/A	N/A	N/A
112	42	41.4189	0.384867	cistrome_cistrome RWPE ERG	cistrome_cistrome	RWPE	prostate	ERG	GUS overexpression
2164	30	43.2933	0.385049	Hematopoietic	sheffield_dnase	N/A	N/A	N/A	N/A
1864	1	69.0081	0.566503	Fibroblast;Muscle	sheffield_dnase	N/A	N/A	N/A	N/A
1865	0	N/A	0.627619	Muscle;Brain;Epithelial;Endothelial;Fibroblast	sheffield_dnase	N/A	N/A	N/A	N/A
2629	21	44.5989	0.385085	Epithelial;Liver;Endothelial;Primitive	sheffield_dnase	N/A	N/A	N/A	N/A
1853	24	44.3374	0.385236	Muscle;Epithelial;Fibroblast	sheffield_dnase	N/A	N/A	N/A	N/A
2208	37	42.8983	0.385397	Hematopoietic;Endothelial;Primitive	sheffield_dnase	N/A	N/A	N/A	N/A
1966	28	44.1913	0.385422	Hematopoietic;Epithelial;Skin	sheffield_dnase	N/A	N/A	N/A	N/A
1870	3	36.5151	0.621243	Fibroblast;Muscle;Skin;Brain;Epithelial;Endothelial	sheffield_dnase	N/A	N/A	N/A	N/A
1871	0	N/A	0.809679	HRPEpiC and Colo829	sheffield_dnase	N/A	N/A	N/A	N/A
1872	0	N/A	0.780003	Epithelial	sheffield_dnase	N/A	N/A	N/A	N/A
1873	0	N/A	0.780419	Cervix;Epithelial	sheffield_dnase	N/A	N/A	N/A	N/A
1874	0	N/A	0.722393	Fibroblast;Muscle;Epithelial	sheffield_dnase	N/A	N/A	N/A	N/A
1875	0	N/A	0.894806	Brain;Epithelial	sheffield_dnase	N/A	N/A	N/A	N/A
2374	36	40.5534	0.385456	Epithelial;Fibroblast;Muscle;Brain;Hematopoietic;Primitive;Skin;Stem;Endothelial	sheffield_dnase	N/A	N/A	N/A	N/A
1877	0	N/A	0.902269	sheffield_dnase	sheffield_dnase	N/A	N/A	N/A	N/A
1878	1	18.1573	0.755431	Endothelial;Epithelial;Fibroblast	sheffield_dnase	N/A	N/A	N/A	N/A
1879	2	36.704	0.612878	Epithelial;Cervix;Skin	sheffield_dnase	N/A	N/A	N/A	N/A
1880	1	52.7261	0.657228	Muscle;Skin;Cervix;Endothelial;Epithelial;Primitive	sheffield_dnase	N/A	N/A	N/A	N/A
115	30	43.1602	0.385851	cistrome_cistrome T47D ESR1	cistrome_cistrome	T47D	breast	ESR1	full media
1882	6	57.4288	0.520396	Epithelial;Fibroblast;Brain;Endothelial;Colon;Cervix;Hematopoietic;Muscle;Skin;L	sheffield_dnase	N/A	N/A	N/A	N/A
1826	28	49.1423	0.386095	Hematopoietic	sheffield_dnase	N/A	N/A	N/A	N/A
1884	3	59.4665	0.624795	Epithelial;Colon;Cervix;Mammary;Skin	sheffield_dnase	N/A	N/A	N/A	N/A
2512	33	43.747	0.386176	Epithelial;Fibroblast;Muscle;Hematopoietic;Primitive;Skin;Brain;Endothelial;Colo	sheffield_dnase	N/A	N/A	N/A	N/A
1886	0	N/A	0.712811	Epithelial;Colon;Cervix;Skin	sheffield_dnase	N/A	N/A	N/A	N/A
1887	0	N/A	0.626392	Hematopoietic;Skin;Brain;Epithelial;Endothelial;Fibroblast;Colon;Muscle	sheffield_dnase	N/A	N/A	N/A	N/A
1888	0	N/A	0.822691	Muscle;Skin;Brain;Epithelial;Endothelial;Fibroblast;Cervix	sheffield_dnase	N/A	N/A	N/A	N/A
1889	8	50.0489	0.499609	Fibroblast;Brain;Endothelial;Epithelial;Muscle;Skin;Bone	sheffield_dnase	N/A	N/A	N/A	N/A
2768	28	44.3703	0.386522	Muscle;Hematopoietic;Epithelial;Fibroblast;Liver	sheffield_dnase	N/A	N/A	N/A	N/A
2424	35	46.6013	0.386556	Epithelial;Fibroblast;Brain;Hematopoietic;Primitive;Skin;Stem;Endothelial;Muscle	sheffield_dnase	N/A	N/A	N/A	N/A
1892	5	50.0592	0.513648	Fibroblast	sheffield_dnase	N/A	N/A	N/A	N/A
1893	4	30.9093	0.554	Fibroblast	sheffield_dnase	N/A	N/A	N/A	N/A
1894	0	N/A	0.669084	Fibroblast;Muscle;Brain;Endothelial;Epithelial	sheffield_dnase	N/A	N/A	N/A	N/A
1895	0	N/A	0.796637	Fibroblast;Muscle;Skin	sheffield_dnase	N/A	N/A	N/A	N/A
2769	36	44.4168	0.386583	Hematopoietic	sheffield_dnase	N/A	N/A	N/A	N/A
1408	38	39.4478	0.38713	Brain;Hematopoietic;Primitive;Stem;Liver;Endothelial;Prostate	sheffield_dnase	N/A	N/A	N/A	N/A
1898	0	N/A	0.632761	Fibroblast;Muscle;Epithelial;Skin	sheffield_dnase	N/A	N/A	N/A	N/A
2580	39	42.5342	0.387271	Hematopoietic	sheffield_dnase	N/A	N/A	N/A	N/A
2787	31	46.2354	0.38728	Endothelial;Primitive	sheffield_dnase	N/A	N/A	N/A	N/A
1901	1	23.31	0.625187	Epithelial	sheffield_dnase	N/A	N/A	N/A	N/A
2071	38	41.358	0.387389	Mammary;Epithelial	sheffield_dnase	N/A	N/A	N/A	N/A
1903	1	57.9196	0.628451	Fibroblast;Skin	sheffield_dnase	N/A	N/A	N/A	N/A
2536	34	42.1056	0.387614	Hematopoietic;Epithelial;Cervix;Mammary;Skin	sheffield_dnase	N/A	N/A	N/A	N/A
1905	0	N/A	0.764251	Skin;Epithelial	sheffield_dnase	N/A	N/A	N/A	N/A
2851	36	42.4111	0.388193	Epithelial;Hematopoietic;Stem;Colon;Skin	sheffield_dnase	N/A	N/A	N/A	N/A
1907	3	23.9435	0.66834	Epithelial;Fibroblast;Muscle;Skin;Brain;Endothelial;Cervix;Primitive	sheffield_dnase	N/A	N/A	N/A	N/A
1984	32	40.5248	0.388305	Epithelial	sheffield_dnase	N/A	N/A	N/A	N/A
1909	1	22.38	0.585615	Endothelial;Epithelial;Primitive	sheffield_dnase	N/A	N/A	N/A	N/A
1910	0	N/A	0.85068	Epithelial	sheffield_dnase	N/A	N/A	N/A	N/A
2163	30	44.9335	0.388599	Hematopoietic	sheffield_dnase	N/A	N/A	N/A	N/A
2706	34	43.3272	0.388761	Hematopoietic;Endothelial	sheffield_dnase	N/A	N/A	N/A	N/A
1913	7	52.5519	0.596055	Epithelial;Fibroblast;Muscle;Skin;Endothelial;Cervix;Primitive	sheffield_dnase	N/A	N/A	N/A	N/A
2626	29	45.8017	0.388822	Brain;Hematopoietic;Stem;Fibroblast;Muscle;Endothelial;Primitive;Liver	sheffield_dnase	N/A	N/A	N/A	N/A
1455	31	43.8395	0.388849	Hematopoietic;Primitive;Colon;Liver;Epithelial;Endothelial;Stem;Prostate;Bone;Fi	sheffield_dnase	N/A	N/A	N/A	N/A
2447	33	42.6922	0.388904	Hematopoietic	sheffield_dnase	N/A	N/A	N/A	N/A
1854	33	43.5773	0.38892	Epithelial	sheffield_dnase	N/A	N/A	N/A	N/A
1918	6	42.6713	0.530345	Epithelial;Brain;Colon;Cervix;Fibroblast	sheffield_dnase	N/A	N/A	N/A	N/A
1735	29	42.9684	0.389488	Hematopoietic;Endothelial	sheffield_dnase	N/A	N/A	N/A	N/A
1920	2	45.1404	0.712449	Epithelial;Brain;Stem;Colon;Cervix;Muscle;Skin;Fibroblast;Liver	sheffield_dnase	N/A	N/A	N/A	N/A
2181	31	44.2871	0.389529	Primitive;Prostate;Mammary;Epithelial	sheffield_dnase	N/A	N/A	N/A	N/A
1740	41	40.7475	0.389562	Epithelial;Fibroblast;Hematopoietic;Skin;Brain;Endothelial;Colon;Cervix;Muscle;B	sheffield_dnase	N/A	N/A	N/A	N/A
2578	35	40.54	0.389895	Hematopoietic;Skin	sheffield_dnase	N/A	N/A	N/A	N/A
1924	6	41.7282	0.507517	Fibroblast;Muscle;Skin;Brain;Endothelial;Epithelial;Primitive	sheffield_dnase	N/A	N/A	N/A	N/A
2177	35	44.0035	0.390032	Epithelial;Brain;Hematopoietic;Stem;Endothelial;Muscle;Fibroblast;Colon;Cervix;L	sheffield_dnase	N/A	N/A	N/A	N/A
2928	30	46.381	0.390055	Hematopoietic;Endothelial;Primitive	sheffield_dnase	N/A	N/A	N/A	N/A
2764	33	46.7671	0.390315	Hematopoietic	sheffield_dnase	N/A	N/A	N/A	N/A
2290	32	41.0742	0.390501	Fibroblast;Muscle;Hematopoietic;Primitive;Skin;Brain;Stem;Epithelial;Endothelial	sheffield_dnase	N/A	N/A	N/A	N/A
1929	5	27.6921	0.699285	HAEpiC	sheffield_dnase	N/A	N/A	N/A	N/A
1930	5	49.5388	0.582354	Muscle;Epithelial;Fibroblast	sheffield_dnase	N/A	N/A	N/A	N/A
1931	0	N/A	0.699905	Fibroblast;Muscle	sheffield_dnase	N/A	N/A	N/A	N/A
1932	5	34.6835	0.546474	AoAF and Muscle	sheffield_dnase	N/A	N/A	N/A	N/A
1933	0	N/A	0.75726	Fibroblast	sheffield_dnase	N/A	N/A	N/A	N/A
1934	5	51.6278	0.600607	Epithelial	sheffield_dnase	N/A	N/A	N/A	N/A
2894	34	44.8167	0.390647	Endothelial	sheffield_dnase	N/A	N/A	N/A	N/A
2927	29	46.4427	0.390958	Epithelial;Brain;Hematopoietic;Stem;Muscle;Fibroblast;Colon;Liver;Endothelial;Sk	sheffield_dnase	N/A	N/A	N/A	N/A
1937	1	57.9196	0.814729	sheffield_dnase	sheffield_dnase	N/A	N/A	N/A	N/A
2770	37	44.1725	0.391178	Hematopoietic	sheffield_dnase	N/A	N/A	N/A	N/A
1927	33	41.8887	0.391259	Epithelial;Fibroblast;Muscle;Brain;Hematopoietic;Primitive;Skin;Stem;Endothelial	sheffield_dnase	N/A	N/A	N/A	N/A
1940	3	37.813	0.513491	Fibroblast;Muscle;Epithelial;Brain	sheffield_dnase	N/A	N/A	N/A	N/A
1941	1	57.9196	0.831857	sheffield_dnase	sheffield_dnase	N/A	N/A	N/A	N/A
1687	27	47.1163	0.391286	Hematopoietic;Endothelial	sheffield_dnase	N/A	N/A	N/A	N/A
1943	0	N/A	0.794751	Skin;Stem	sheffield_dnase	N/A	N/A	N/A	N/A
1944	8	33.4626	0.593356	Colo829	sheffield_dnase	N/A	N/A	N/A	N/A
1602	35	41.4687	0.391354	Hematopoietic;Stem;Colon;Cervix;Liver;Epithelial;Primitive;Brain	sheffield_dnase	N/A	N/A	N/A	N/A
1946	0	N/A	0.836951	Fibroblast;Muscle;Skin;Brain;Endothelial;Epithelial	sheffield_dnase	N/A	N/A	N/A	N/A
1947	2	41.7409	0.549608	Skin;Epithelial	sheffield_dnase	N/A	N/A	N/A	N/A
1948	0	N/A	0.837683	Skin;Epithelial	sheffield_dnase	N/A	N/A	N/A	N/A
2051	29	44.9166	0.391766	Hematopoietic	sheffield_dnase	N/A	N/A	N/A	N/A
1950	0	N/A	0.809988	Epithelial;Muscle	sheffield_dnase	N/A	N/A	N/A	N/A
389	36	44.2018	0.391934	Proerythroblasts derived from CD34+ foetal liver cells (2-trimester stage).	codex	Erythroblast	N/A	TAL1	N/A
651	37	43.6438	0.392792	ChIP HepG2 SP2_(SC-643)	encode_tfbs	HepG2	N/A	SP2_(SC-643)	None
1953	0	N/A	0.742117	Epithelial;Fibroblast;Muscle;Skin;Brain;Endothelial;Colon;Bone	sheffield_dnase	N/A	N/A	N/A	N/A
2312	40	42.4166	0.393242	Hematopoietic	sheffield_dnase	N/A	N/A	N/A	N/A
1955	3	40.0888	0.551919	Epithelial;Fibroblast;Muscle;Skin;Brain;Endothelial;Colon;Cervix;Primitive;Prost	sheffield_dnase	N/A	N/A	N/A	N/A
1956	5	26.156	0.52985	Epithelial;Fibroblast;Muscle;Skin;Brain;Endothelial;Colon;Cervix	sheffield_dnase	N/A	N/A	N/A	N/A
2651	30	44.3184	0.39363	K562 and HAEpiC specific	sheffield_dnase	N/A	N/A	N/A	N/A
1958	1	23.31	0.611372	Epithelial;Brain;Colon;Cervix;Skin	sheffield_dnase	N/A	N/A	N/A	N/A
1959	5	59.1007	0.556474	Epithelial;Brain;Fibroblast;Colon;Skin	sheffield_dnase	N/A	N/A	N/A	N/A
1960	0	N/A	0.670812	Colo829 and NHEK	sheffield_dnase	N/A	N/A	N/A	N/A
1961	0	N/A	0.655561	Muscle;Fibroblast;Cervix;Epithelial;Skin	sheffield_dnase	N/A	N/A	N/A	N/A
2782	26	47.6738	0.393875	Hematopoietic;Epithelial	sheffield_dnase	N/A	N/A	N/A	N/A
2542	35	42.1277	0.394088	Fibroblast;Muscle;Hematopoietic;Brain;Epithelial;Endothelial;Bone	sheffield_dnase	N/A	N/A	N/A	N/A
1904	35	44.0725	0.394245	Epithelial;Fibroblast;Muscle;Hematopoietic;Primitive;Skin;Brain;Endothelial;Colo	sheffield_dnase	N/A	N/A	N/A	N/A
1965	2	27.9408	0.704381	Muscle	sheffield_dnase	N/A	N/A	N/A	N/A
2457	38	41.8051	0.394275	Fibroblast;Brain;Hematopoietic;Primitive;Stem;Colon;Cervix;Liver;Epithelial;Endo	sheffield_dnase	N/A	N/A	N/A	N/A
32	26	45.079	0.394458	cistrome_cistrome LnCaP AR	cistrome_cistrome	LnCaP	prostate	AR	DHT(4hr)
1968	7	38.4375	0.588306	Fibroblast	sheffield_dnase	N/A	N/A	N/A	N/A
1969	6	41.2403	0.687161	Epithelial;Skin;Colon;Cervix;Hematopoietic;Muscle	sheffield_dnase	N/A	N/A	N/A	N/A
2111	31	46.2387	0.394921	Epithelial;Hematopoietic;Skin;Fibroblast;Colon;Cervix;Endothelial;Muscle	sheffield_dnase	N/A	N/A	N/A	N/A
1885	34	40.6474	0.394964	Epithelial;Fibroblast;Brain;Hematopoietic;Primitive;Stem;Endothelial;Muscle;Colo	sheffield_dnase	N/A	N/A	N/A	N/A
1972	0	N/A	0.811251	Skin;Epithelial;Brain;Endothelial;Fibroblast	sheffield_dnase	N/A	N/A	N/A	N/A
1973	1	22.38	0.621608	Cervix;Endothelial;Primitive	sheffield_dnase	N/A	N/A	N/A	N/A
2648	28	43.1352	0.395036	Weak HeLa specific	sheffield_dnase	N/A	N/A	N/A	N/A
1975	5	52.6937	0.598201	Fibroblast;Muscle;Skin;Epithelial;Endothelial;Brain	sheffield_dnase	N/A	N/A	N/A	N/A
2316	38	40.7659	0.39545	Epithelial;Muscle;Hematopoietic;Skin;Brain;Fibroblast;Colon;Cervix;Endothelial;P	sheffield_dnase	N/A	N/A	N/A	N/A
1977	7	38.966	0.602514	Muscle;Fibroblast;Skin	sheffield_dnase	N/A	N/A	N/A	N/A
1978	1	46.27	0.637098	Brain;Primitive;Fibroblast;Stem;Endothelial;Muscle;Skin;Bone	sheffield_dnase	N/A	N/A	N/A	N/A
1979	0	N/A	0.873274	Epithelial	sheffield_dnase	N/A	N/A	N/A	N/A
1980	0	N/A	0.63706	Stem;Epithelial	sheffield_dnase	N/A	N/A	N/A	N/A
191	23	45.365	0.39581	cistrome_epigenome MCF-7 H3R17me2	cistrome_epigenome	MCF-7	breast	H3R17me2	No treatment
2891	34	44.2967	0.395849	Hematopoietic	sheffield_dnase	N/A	N/A	N/A	N/A
1507	33	43.8883	0.395972	Hematopoietic;Skin;Endothelial;Primitive;Fibroblast	sheffield_dnase	N/A	N/A	N/A	N/A
2844	32	42.3163	0.396173	Liver;Hematopoietic	sheffield_dnase	N/A	N/A	N/A	N/A
1999	29	45.9082	0.396343	Epithelial;Fibroblast;Muscle;Brain;Hematopoietic;Primitive;Skin;Stem;Endothelial	sheffield_dnase	N/A	N/A	N/A	N/A
1986	8	38.0737	0.517724	Epithelial	sheffield_dnase	N/A	N/A	N/A	N/A
1987	4	24.6759	0.592657	Epithelial;Fibroblast;Muscle;Skin;Brain;Endothelial;Colon;Cervix;Primitive	sheffield_dnase	N/A	N/A	N/A	N/A
863	26	41.8893	0.396389	ChIP HeLa-S3 SPT20	encode_tfbs	HeLa-S3	N/A	SPT20	None
2172	40	40.1213	0.396486	Liver;Epithelial	sheffield_dnase	N/A	N/A	N/A	N/A
1406	37	41.8176	0.39677	Primitive;Hematopoietic;Stem;Colon;Liver;Epithelial;Endothelial;Prostate;Brain	sheffield_dnase	N/A	N/A	N/A	N/A
1991	1	57.9196	0.684235	Epithelial;Brain;Hematopoietic;Skin;Stem;Colon;Cervix;Liver;Fibroblast;Endotheli	sheffield_dnase	N/A	N/A	N/A	N/A
373	29	43.726	0.397021	K562 erythrocytic leukaemia cells (ATCC CCL-243) were grown according to standar	codex	Embryonic Stem Cell	N/A	EP300	N/A
1993	1	43.4497	0.753221	Epithelial;Skin	sheffield_dnase	N/A	N/A	N/A	N/A
2911	31	43.2304	0.397445	Epithelial;Fibroblast;Muscle;Hematopoietic;Primitive;Skin;Brain;Stem;Endothelial	sheffield_dnase	N/A	N/A	N/A	N/A
1995	3	30.7805	0.647174	Epithelial;Skin;Colon;Cervix;Endothelial;Primitive	sheffield_dnase	N/A	N/A	N/A	N/A
1996	8	47.9507	0.513433	Fibroblast;Cervix	sheffield_dnase	N/A	N/A	N/A	N/A
1997	0	N/A	0.692016	Fibroblast;Brain;Epithelial;Endothelial;Cervix	sheffield_dnase	N/A	N/A	N/A	N/A
1998	1	22.38	0.594302	Fibroblast;Muscle;Epithelial;Cervix;Brain	sheffield_dnase	N/A	N/A	N/A	N/A
2240	15	43.7119	0.397453	Skin;Fibroblast;Brain;Endothelial;Epithelial;Muscle;Bone	sheffield_dnase	N/A	N/A	N/A	N/A
[truncated: 1,013 more rows]

## Sheet: EwS without ctDNA - shorter
dbSet	Nr. sign. samples	Average genetic-based ctDNA % of sign. samples	Average q-value of all samples	Description	Collection	Cell type	Tissue	Antibody	Treatment
1	3	0	0.921717	cistrome_cistrome 22RV1 AR	cistrome_cistrome	22RV1	prostate	AR	No treatment
2981	19	0	0.687465	Weak complex tissue specific	sheffield_dnase	N/A	N/A	N/A	N/A
3	6	0	0.822971	cistrome_cistrome A594 cells NR3C1	cistrome_cistrome	A594 cells	lung	NR3C1	EtOH(1hr)
2940	19	0	0.689583	Weak Endothelial and Htr8	sheffield_dnase	N/A	N/A	N/A	N/A
911	18	0	0.692861	ChIP HUVEC c-Jun	encode_tfbs	HUVEC	N/A	c-Jun	None
641	18	0	0.69974	ChIP HepG2 NFIC_(SC-81335)	encode_tfbs	HepG2	N/A	NFIC_(SC-81335)	None
660	18	0	0.700297	ChIP HUVEC Pol2-4H8	encode_tfbs	HUVEC	N/A	Pol2-4H8	None
8	3	0	0.948295	cistrome_cistrome APL164 cells PML	cistrome_cistrome	APL164 cells	hematopoietic stem cell	PML	No treatment
9	3	0	0.946647	cistrome_cistrome APL164 cells RXR	cistrome_cistrome	APL164 cells	hematopoietic stem cell	RXR	No treatment
10	5	0	0.848562	cistrome_cistrome APL74 cells PML	cistrome_cistrome	APL74 cells	hematopoietic stem cell	PML	No treatment
11	3	0	0.920389	cistrome_cistrome APL74 cells RXR	cistrome_cistrome	APL74 cells	hematopoietic stem cell	RXR	No treatment
212	15	0	0.702549	cistrome_epigenome VCaP H3K4me2	cistrome_epigenome	VCaP	prostate	H3K4me2	regular medium
13	7	0	0.76091	cistrome_cistrome Caco-2(differentiated) GATA6	cistrome_cistrome	Caco-2(differentiated)	intestine	GATA6	No treatment
879	18	0	0.702975	ChIP HepG2 CEBPB	encode_tfbs	HepG2	N/A	CEBPB	forskolin
655	19	0	0.703735	ChIP HepG2 TEAD4_(SC-101184)	encode_tfbs	HepG2	N/A	TEAD4_(SC-101184)	None
650	19	0	0.704134	ChIP HepG2 SP1	encode_tfbs	HepG2	N/A	SP1	None
3011	20	0	0.705161	UCSC Switch DB TSSs	ucsc_features	N/A	N/A	N/A	N/A
18	3	0	0.862328	cistrome_cistrome ECC-1 ESR1	cistrome_cistrome	ECC-1	uterus	ESR1	E2(45min)
19	2	0	0.962742	cistrome_cistrome ECC-1 ESR1	cistrome_cistrome	ECC-1	uterus	ESR1	EtOH(45min)
206	18	0	0.705846	cistrome_epigenome VCaP Ace_H3	cistrome_epigenome	VCaP	prostate	Ace_H3	regular medium
640	18	0	0.706393	ChIP HepG2 MYBL2_(SC-81192)	encode_tfbs	HepG2	N/A	MYBL2_(SC-81192)	None
22	6	0	0.833154	cistrome_cistrome HepG2 liver cells FoxA2	cistrome_cistrome	HepG2 liver cells	liver	FoxA2	No treatment
23	7	0	0.82986	cistrome_cistrome HepG2 liver cells GABP	cistrome_cistrome	HepG2 liver cells	liver	GABP	No treatment
635	19	0	0.706683	ChIP HepG2 HDAC2_(SC-6296)	encode_tfbs	HepG2	N/A	HDAC2_(SC-6296)	None
147	19	0	0.707197	cistrome_cistrome normal liver cells HNF4A	cistrome_cistrome	normal liver cells	liver	HNF4A	No treatment
910	17	0	0.707822	ChIP HUVEC c-Fos	encode_tfbs	HUVEC	N/A	c-Fos	None
638	18	0	0.709434	ChIP HepG2 JunD	encode_tfbs	HepG2	N/A	JunD	None
28	1	0	0.892453	cistrome_cistrome Ishikawa ESR1	cistrome_cistrome	Ishikawa	uterus	ESR1	E2(45min)
29	1	0	0.91962	cistrome_cistrome Ishikawa ESR1	cistrome_cistrome	Ishikawa	uterus	ESR1	EtOH(45min)
30	3	0	0.94291	cistrome_cistrome LnCaP AR	cistrome_cistrome	LnCaP	prostate	AR	10nmR1881(16hr)
31	4	0	0.903085	cistrome_cistrome LnCaP AR	cistrome_cistrome	LnCaP	prostate	AR	1nmR1881(16hr)
12	17	0	0.709498	cistrome_cistrome Caco-2(differentiated) CDX2	cistrome_cistrome	Caco-2(differentiated)	intestine	CDX2	No treatment
33	3	0	0.837662	cistrome_cistrome LnCaP AR	cistrome_cistrome	LnCaP	prostate	AR	EtOH(16hr)
25	19	0	0.709723	cistrome_cistrome HepG2 liver cells HNF4A	cistrome_cistrome	HepG2 liver cells	liver	HNF4A	No treatment
35	3	0	0.915608	cistrome_cistrome LnCaP ERG	cistrome_cistrome	LnCaP	prostate	ERG	No treatment
215	17	0	0.710614	cistrome_epigenome VCaP H3K4me3	cistrome_epigenome	VCaP	prostate	H3K4me3	regular medium
37	3	0	0.880534	cistrome_cistrome LnCaP PolII	cistrome_cistrome	LnCaP	prostate	PolII	EtOH(16hr)
38	4	0	0.892565	cistrome_cistrome LnCaP PolII	cistrome_cistrome	LnCaP	prostate	PolII	R1881(16hr)
39	6	0	0.813959	cistrome_cistrome MCF-7 CTCF	cistrome_cistrome	MCF-7	breast	CTCF	E2(45min)
40	8	0	0.791515	cistrome_cistrome MCF-7 CTCF	cistrome_cistrome	MCF-7	breast	CTCF	E2(45min)
41	4	0	0.854686	cistrome_cistrome MCF-7 CTCF	cistrome_cistrome	MCF-7	breast	CTCF	No treatment
42	4	0	0.820596	cistrome_cistrome MCF-7 CTCF	cistrome_cistrome	MCF-7	breast	CTCF	Tam(45min)
43	6	0	0.771297	cistrome_cistrome MCF-7 ESR1	cistrome_cistrome	MCF-7	breast	ESR1	17b-E2(1hr)
630	18	0	0.712163	ChIP HepG2 FOSL2	encode_tfbs	HepG2	N/A	FOSL2	None
45	3	0	0.84064	cistrome_cistrome MCF-7 ESR1	cistrome_cistrome	MCF-7	breast	ESR1	E2(45min)
506	17	0	0.713468	ChIP A549 FOSL2	encode_tfbs	A549	N/A	FOSL2	EtOH_0.02pct
912	16	0	0.713824	ChIP HUVEC GATA-2	encode_tfbs	HUVEC	N/A	GATA-2	None
48	7	0	0.772105	cistrome_cistrome MCF-7 ESR1	cistrome_cistrome	MCF-7	breast	ESR1	E2(45min)
914	16	0	0.714092	ChIP HUVEC Pol2	encode_tfbs	HUVEC	N/A	Pol2	None
1896	15	0	0.7159	HPdLF	sheffield_dnase	N/A	N/A	N/A	N/A
51	8	0	0.790506	cistrome_cistrome MCF-7 ESR1	cistrome_cistrome	MCF-7	breast	ESR1	E2(45min)
52	3	0	0.823145	cistrome_cistrome MCF-7 ESR1	cistrome_cistrome	MCF-7	breast	ESR1	E2(6hr)
53	3	0	0.880047	cistrome_cistrome MCF-7 ESR1	cistrome_cistrome	MCF-7	breast	ESR1	E2(6hr)
54	2	0	0.907364	cistrome_cistrome MCF-7 ESR1	cistrome_cistrome	MCF-7	breast	ESR1	EtOH(45min)
55	3	0	0.891997	cistrome_cistrome MCF-7 ESR1	cistrome_cistrome	MCF-7	breast	ESR1	EtOH(6hr)
56	4	0	0.797061	cistrome_cistrome MCF-7 ESR1	cistrome_cistrome	MCF-7	breast	ESR1	Fulv
512	15	0	0.716574	ChIP A549 GR	encode_tfbs	A549	N/A	GR	DEX_100nM
58	5	0	0.80195	cistrome_cistrome MCF-7 ESR1	cistrome_cistrome	MCF-7	breast	ESR1	Tam(45min)
5	14	0	0.716727	cistrome_cistrome A594 cells PolII	cistrome_cistrome	A594 cells	lung	PolII	EtOH(1hr)
60	8	0	0.760809	cistrome_cistrome MCF-7 ESR1	cistrome_cistrome	MCF-7	breast	ESR1	full media
61	5	0	0.810592	cistrome_cistrome MCF-7 FoxA1	cistrome_cistrome	MCF-7	breast	FoxA1	DMSO(45min-3hr)
160	17	0	0.717464	cistrome_epigenome LnCaP H3K4me1	cistrome_epigenome	LnCaP	prostate	H3K4me1	regular medium
6	13	0	0.717606	cistrome_cistrome A594 cells PolIIser2	cistrome_cistrome	A594 cells	lung	PolIIser2	DEX(1hr)
84	16	0	0.717611	cistrome_cistrome MCF-7 SRC-3	cistrome_cistrome	MCF-7	breast	SRC-3	E2(1hr)
2745	18	0	0.719013	Weak endothelial	sheffield_dnase	N/A	N/A	N/A	N/A
644	18	0	0.719176	ChIP HepG2 p300	encode_tfbs	HepG2	N/A	p300	None
396	12	0	0.719407	Adult acute B cell precursor lymphoblastic leukaemia cell line carrying t(4;11)	codex	Leukaemia cell	N/A	AFF1	N/A
68	7	0	0.788717	cistrome_cistrome MCF-7 PolII	cistrome_cistrome	MCF-7	breast	PolII	DMSO(3hr)
717	14	0	0.719508	ChIP SK-N-SH_RA p300	encode_tfbs	SK-N-SH_RA	N/A	p300	None
70	8	0	0.766824	cistrome_cistrome MCF-7 PolII	cistrome_cistrome	MCF-7	breast	PolII	E2(3hr)
71	4	0	0.881672	cistrome_cistrome MCF-7 PolII	cistrome_cistrome	MCF-7	breast	PolII	E2(45min)
72	2	0	0.911909	cistrome_cistrome MCF-7 PolII	cistrome_cistrome	MCF-7	breast	PolII	E2(6hr)
75	15	0	0.719694	cistrome_cistrome MCF-7 PolII	cistrome_cistrome	MCF-7	breast	PolII	No treatment
74	7	0	0.861039	cistrome_cistrome MCF-7 PolII	cistrome_cistrome	MCF-7	breast	PolII	No treatment
520	15	0	0.719977	ChIP A549 TCF12	encode_tfbs	A549	N/A	TCF12	EtOH_0.02pct
76	8	0	0.838004	cistrome_cistrome MCF-7 PolII	cistrome_cistrome	MCF-7	breast	PolII	No treatment
77	8	0	0.844491	cistrome_cistrome MCF-7 PolII	cistrome_cistrome	MCF-7	breast	PolII	Tam
78	5	0	0.816825	cistrome_cistrome MCF-7 RAD21	cistrome_cistrome	MCF-7	breast	RAD21	CTCF knock out
1454	17	0	0.720192	Liver	sheffield_dnase	N/A	N/A	N/A	N/A
80	8	0	0.789075	cistrome_cistrome MCF-7 RAD21	cistrome_cistrome	MCF-7	breast	RAD21	No treatment
81	7	0	0.804054	cistrome_cistrome MCF-7 RAD21	cistrome_cistrome	MCF-7	breast	RAD21	mock
876	18	0	0.720445	ChIP HepG2 ARID3A_(NB100-279)	encode_tfbs	HepG2	N/A	ARID3A_(NB100-279)	None
4	16	0	0.72046	cistrome_cistrome A594 cells PolII	cistrome_cistrome	A594 cells	lung	PolII	DEX(1hr)
915	17	0	0.720621	ChIP IMR90 CEBPB	encode_tfbs	IMR90	N/A	CEBPB	None
626	18	0	0.720952	ChIP HepG2 CEBPB_(SC-150)	encode_tfbs	HepG2	N/A	CEBPB_(SC-150)	None
86	7	0	0.794157	cistrome_cistrome MCF-7 STAG1	cistrome_cistrome	MCF-7	breast	STAG1	CTCF knock out
87	8	0	0.775621	cistrome_cistrome MCF-7 STAG1	cistrome_cistrome	MCF-7	breast	STAG1	E2(45min)
17	16	0	0.721103	cistrome_cistrome Caco-2(proliferating) HNF4A	cistrome_cistrome	Caco-2(proliferating)	intestine	HNF4A	No treatment
89	6	0	0.796011	cistrome_cistrome MCF-7 STAG1	cistrome_cistrome	MCF-7	breast	STAG1	mock
90	3	0	0.878435	cistrome_cistrome MCF-7 TRIM24	cistrome_cistrome	MCF-7	breast	TRIM24	E2(6hr)
91	2	0	0.94846	cistrome_cistrome MCF-7 TRIM24	cistrome_cistrome	MCF-7	breast	TRIM24	EtOH(6hr)
92	2	0	0.926364	cistrome_cistrome MCF-7 c-Fos	cistrome_cistrome	MCF-7	breast	c-Fos	DMSO(45min-3hr)
93	7	0	0.769629	cistrome_cistrome MCF-7 c-Fos	cistrome_cistrome	MCF-7	breast	c-Fos	E2(45min-3hr)
94	2	0	0.92376	cistrome_cistrome MCF-7 c-Jun	cistrome_cistrome	MCF-7	breast	c-Jun	DMSO(45min-3hr)
95	2	0	0.93149	cistrome_cistrome MCF-7 c-Jun	cistrome_cistrome	MCF-7	breast	c-Jun	E2(45min-3hr)
96	1	0	0.855051	cistrome_cistrome MCF-7 c_MYC	cistrome_cistrome	MCF-7	breast	c_MYC	E2(2hr)
97	4	0	0.842563	cistrome_cistrome MDA-MB-231 Cells ESR1, DBDmut	cistrome_cistrome	MDA-MB-231 Cells	breast	ESR1, DBDmut	E2(45min)
835	14	0	0.721395	ChIP HeLa-S3 c-Jun	encode_tfbs	HeLa-S3	N/A	c-Jun	None
99	4	0	0.90662	cistrome_cistrome MR4 cells PML	cistrome_cistrome	MR4 cells	hematopoietic stem cell	PML	ATRA(24hr)
100	4	0	0.902336	cistrome_cistrome MR4 cells PML	cistrome_cistrome	MR4 cells	hematopoietic stem cell	PML	No treatment
101	3	0	0.935057	cistrome_cistrome NB4 cells PML	cistrome_cistrome	NB4 cells	hematopoietic stem cell	PML	ATRA(24hr)
102	3	0	0.950771	cistrome_cistrome NB4 cells PML	cistrome_cistrome	NB4 cells	hematopoietic stem cell	PML	No treatment
103	6	0	0.900146	cistrome_cistrome NB4 cells PolII	cistrome_cistrome	NB4 cells	hematopoietic stem cell	PolII	ATRA(24hr)
104	6	0	0.887867	cistrome_cistrome NB4 cells PolII	cistrome_cistrome	NB4 cells	hematopoietic stem cell	PolII	ATRA(48hr)
105	7	0	0.877584	cistrome_cistrome NB4 cells PolII	cistrome_cistrome	NB4 cells	hematopoietic stem cell	PolII	No treatment
106	5	0	0.88267	cistrome_cistrome NB4 cells RARA	cistrome_cistrome	NB4 cells	hematopoietic stem cell	RARA	ATRA(24hr)
107	4	0	0.917196	cistrome_cistrome NB4 cells RARA	cistrome_cistrome	NB4 cells	hematopoietic stem cell	RARA	No treatment(Antibody RAR _A704)
108	2	0	0.94976	cistrome_cistrome NB4 cells RXR	cistrome_cistrome	NB4 cells	hematopoietic stem cell	RXR	ATRA(24hr)
109	3	0	0.935039	cistrome_cistrome NB4 cells RXR	cistrome_cistrome	NB4 cells	hematopoietic stem cell	RXR	No treatment(Antibody RXR _sc774)
110	1	0	0.971567	cistrome_cistrome PR9 cells RARA	cistrome_cistrome	PR9 cells	hematopoietic stem cell	RARA	ZnSO4(4hr)
847	16	0	0.721531	ChIP HeLa-S3 JunD	encode_tfbs	HeLa-S3	N/A	JunD	None
112	3	0	0.910667	cistrome_cistrome RWPE ERG	cistrome_cistrome	RWPE	prostate	ERG	GUS overexpression
113	3	0	0.864801	cistrome_cistrome T47D ESR1	cistrome_cistrome	T47D	breast	ESR1	E2(45min)
114	2	0	0.922904	cistrome_cistrome T47D ESR1	cistrome_cistrome	T47D	breast	ESR1	EtOH(45min)
115	2	0	0.917867	cistrome_cistrome T47D ESR1	cistrome_cistrome	T47D	breast	ESR1	full media
636	18	0	0.721803	ChIP HepG2 HNF4A_(SC-8987)	encode_tfbs	HepG2	N/A	HNF4A_(SC-8987)	None
117	5	0	0.830223	cistrome_cistrome T47D FoxA1	cistrome_cistrome	T47D	breast	FoxA1	E2(45min-3hr)
146	20	0	0.721981	cistrome_cistrome normal liver cells CEBPa	cistrome_cistrome	normal liver cells	liver	CEBPa	No treatment
119	8	0	0.807062	cistrome_cistrome U2OS cells ESR2	cistrome_cistrome	U2OS cells	osteosarcoma	ESR2	E2(18hr)
120	8	0	0.799014	cistrome_cistrome U2OS cells ESR2	cistrome_cistrome	U2OS cells	osteosarcoma	ESR2	No treatment
121	3	0	0.920348	cistrome_cistrome UPR9 cells PML	cistrome_cistrome	UPR9 cells	hematopoietic stem cell	PML	No treatment
122	3	0	0.891195	cistrome_cistrome UPR9 cells PML	cistrome_cistrome	UPR9 cells	hematopoietic stem cell	PML	Zinc(5hr)
[truncated: 2,890 more rows]

## Sheet: EwS without ctDNA - longer
dbSet	Nr. sign. samples	Average genetic-based ctDNA % of sign. samples	Average q-value of all samples	Description	Collection	Cell type	Tissue	Antibody	Treatment
[truncated: 3,012 more rows]

[truncated: 3 more sheets: non-EwS sarcomas - shorter, non-EwS sarcomas - longer, EwS with ctDNA - random bins]
