# Supplementary material for: Multimodal analysis of cell-free DNA whole-genome sequencing for pediatric cancers with low mutational burden
Source: Nat Commun. 2021 May 28;12:3230. doi: 10.1038/s41467-021-23445-w (PMC8163828; doi:10.1038/s41467-021-23445-w)
Supplement: Supplementary file 9 — Supplementary Dataset 7 [file 41467_2021_23445_MOESM9_ESM.xlsx]

## Sheet: ∆ z-scored log2(S to L ratio)
Bin ranked fifth, overlapping the STAG1 gene
Bin ranked sixth, overlapping the SMARCC1 gene
Note: Missing values occur where CNAs were detected
Bin name	EwS_2_1 EwS_2_6	EwS_3_1 EwS_3_6	EwS_6_1 EwS_6_6	EwS_45_1 EwS_45_2	EwS_49_1 EwS_49_6	EwS_5_1 EwS_5_4	EwS_50_1 EwS_50_4	Nr of CNA-neutral pairs	Mean change over all comparisons	Absolute mean change over all comparisons	Chromosome	Start	End
chr16_64900000_65000000				-4.26588				1	-4.26588	4.26588
chr20_17100000_17200000	3.30991	4.67779						2	3.99385	3.99385	chr20	17100000	17200000
chr22_40800000_40900000	-1.73982	-1.22418	-7.27515	-6.08176	-2.95992			5	-3.85617	3.85617	chr22	40800000	40900000
chr11_34000000_34100000	-0.885365			-6.8276		-3.20107	-3.4546	4	-3.59216	3.59216	chr11	34000000	34100000
chr18_3761500_3861500				-3.5916				1	-3.5916	3.5916	chr18	3761500	3861500
chr7_39900000_40000000	-3.40451		-6.47709		-2.82481	-1.22718		4	-3.4834	3.4834	chr7	39900000	40000000
chr3_136839100_136939100	-2.22519	-2.45992	-6.39328	-5.21124	N/A	-1.73936	-2.69567	6	-3.45411	3.45411	chr3	136839100	136939100
chr18_26700000_26800000	2.82555	N/A	N/A	4.06997	N/A	N/A	N/A	2	3.44776	3.44776	chr18	26700000	26800000
chr10_110000000_110100000	-2.46844	N/A	-3.74553	-2.78348	-3.68022	N/A	-2.96639	5	-3.12881	3.12881	chr10	110000000	110100000
chr16_79900000_80000000	N/A	N/A	N/A	3.10917	N/A	N/A	N/A	1	3.10917	3.10917	chr16	79900000	80000000
chr20_10400000_10500000	-1.42876	-4.63802	N/A	N/A	N/A	N/A	N/A	2	-3.03339	3.03339	chr20	10400000	10500000
chr1_8600000_8700000	-2.55408	N/A	-6.59937	-4.88008	N/A	-0.167962	-0.712425	5	-2.98278	2.98278	chr1	8600000	8700000
chr18_8800000_8900000	N/A	N/A	N/A	2.93089	N/A	N/A	N/A	1	2.93089	2.93089	chr18	8800000	8900000
chr4_165600000_165700000	1.61058	N/A	4.28534	N/A	1.70665	3.66159	N/A	4	2.81604	2.81604	chr4	165600000	165700000
chr12_100900000_101000000	5.61693	N/A	N/A	N/A	2.25659	0.474974	N/A	3	2.78283	2.78283	chr12	100900000	101000000
chr1_64900000_65000000	-3.46839	-2.71338	-1.18968	-3.11369	-3.79332	-2.35664	N/A	6	-2.77252	2.77252	chr1	64900000	65000000
chr16_63300000_63400000	N/A	N/A	N/A	-2.74207	N/A	N/A	N/A	1	-2.74207	2.74207	chr16	63300000	63400000
chr7_16900000_17000000	-1.60654	N/A	-5.80414	N/A	-1.02742	-2.35852	N/A	4	-2.69915	2.69915	chr7	16900000	17000000
chr16_25800000_25900000	-2.23824	N/A	N/A	-4.56179	1.54917	-5.52622	N/A	4	-2.69427	2.69427	chr16	25800000	25900000
chr18_2376500_2476500	N/A	N/A	N/A	2.63402	N/A	N/A	N/A	1	2.63402	2.63402	chr18	2376500	2476500
chr9_14900000_15000000	0.548888	1.24877	-4.87091	-4.66396	1.10118	-8.42963	N/A	6	-2.51094	2.51094	chr9	14900000	15000000
chr1_28900000_29000000	-0.403675	N/A	-3.06005	-3.66927	-3.42201	-1.9485	-2.55884	6	-2.51039	2.51039	chr1	28900000	29000000
chr5_61362500_61462500	-3.0943	N/A	N/A	N/A	-2.71638	-1.64351	N/A	3	-2.48473	2.48473	chr5	61362500	61462500
chr3_136539100_136639100	-0.0373882	-2.77765	-4.02899	-4.63007	N/A	-0.15307	-3.18967	6	-2.46947	2.46947	chr3	136539100	136639100
chr16_57800000_57900000	N/A	N/A	N/A	-2.43486	N/A	N/A	N/A	1	-2.43486	2.43486	chr16	57800000	57900000
chr18_6500000_6600000	N/A	N/A	N/A	-2.36677	N/A	N/A	N/A	1	-2.36677	2.36677	chr18	6500000	6600000
chr18_32200000_32300000	1.4178	N/A	N/A	3.31295	N/A	N/A	N/A	2	2.36538	2.36538	chr18	32200000	32300000
chr10_114200000_114300000	-0.727838	N/A	1.74446	1.20797	0.499053	N/A	9.08619	5	2.36197	2.36197	chr10	114200000	114300000
chr20_4467900_4567900	1.91879	2.80252	N/A	N/A	N/A	N/A	N/A	2	2.36066	2.36066	chr20	4467900	4567900
chr4_177400000_177500000	0.664704	N/A	-5.31791	N/A	-3.01953	-1.71237	N/A	4	-2.34628	2.34628	chr4	177400000	177500000
chr16_31300000_31400000	N/A	N/A	N/A	2.33235	N/A	N/A	N/A	1	2.33235	2.33235	chr16	31300000	31400000
chr11_47800000_47900000	-0.300553	N/A	-2.88979	-2.95778	N/A	-2.68097	-2.77123	5	-2.32006	2.32006	chr11	47800000	47900000
chr9_4622400_4722400	-0.891095	-0.51805	N/A	-4.06484	-3.1804	-2.84574	N/A	5	-2.30002	2.30002	chr9	4622400	4722400
chr11_16400000_16500000	-1.30443	N/A	N/A	-4.3733	N/A	-4.3601	0.977075	4	-2.26519	2.26519	chr11	16400000	16500000
chr20_15000000_15100000	0.650896	3.85205	N/A	N/A	N/A	N/A	N/A	2	2.25147	2.25147	chr20	15000000	15100000
chr12_95200000_95300000	-0.926531	N/A	N/A	N/A	-3.2849	-2.54258	N/A	3	-2.25134	2.25134	chr12	95200000	95300000
chr5_18600200_18700200	1.48056	N/A	N/A	N/A	N/A	3.81622	1.44155	3	2.24611	2.24611	chr5	18600200	18700200
chr3_47600000_47700000	-0.453713	0.308964	-3.79292	-5.27644	-2.88632	-3.03147	-0.495398	7	-2.23247	2.23247	chr3	47600000	47700000
chr9_116100000_116200000	-0.79656	-0.973946	-4.29576	-3.19505	-0.835319	-3.235	N/A	6	-2.22194	2.22194	chr9	116100000	116200000
chr4_86800000_86900000	-1.54532	N/A	-3.747	N/A	-1.12863	-2.45084	N/A	4	-2.21795	2.21795	chr4	86800000	86900000
chr3_58228500_58328500	0.0115163	-1.45999	-4.34196	-5.63602	-0.427515	-3.27658	-0.0805794	7	-2.17302	2.17302	chr3	58228500	58328500
chr2_140000000_140100000	-1.77666	N/A	N/A	N/A	-1.5468	-3.11353	N/A	3	-2.14566	2.14566	chr2	140000000	140100000
chr20_3467900_3567900	-2.16232	-2.12706	N/A	N/A	N/A	N/A	N/A	2	-2.14469	2.14469	chr20	3467900	3567900
chr5_22897600_22997600	3.02521	N/A	N/A	N/A	N/A	3.38169	0.0143072	3	2.1404	2.1404	chr5	22897600	22997600
chr3_170100000_170200000	-1.2752	-4.07591	-3.84532	-2.38503	-2.23863	1.00196	N/A	6	-2.13635	2.13635	chr3	170100000	170200000
chr16_53800000_53900000	N/A	N/A	N/A	-2.13281	N/A	N/A	N/A	1	-2.13281	2.13281	chr16	53800000	53900000
chr4_159700000_159800000	-0.402427	N/A	-3.83792	N/A	-0.2632	-4.00607	N/A	4	-2.1274	2.1274	chr4	159700000	159800000
chr4_159900000_160000000	-1.00294	N/A	-3.75011	N/A	-0.632094	-3.07098	N/A	4	-2.11403	2.11403	chr4	159900000	160000000
chr2_224100000_224200000	0.641929	N/A	N/A	N/A	3.56944	N/A	N/A	2	2.10569	2.10569	chr2	224100000	224200000
chr9_20600000_20700000	-2.07506	-1.19279	-1.27559	-2.91284	-0.579066	-4.55771	N/A	6	-2.09884	2.09884	chr9	20600000	20700000
chr9_129900000_130000000	-0.804969	-3.76504	-2.91642	-3.88205	-1.2737	0.119686	N/A	6	-2.08708	2.08708	chr9	129900000	130000000
chr16_62000000_62100000	N/A	N/A	N/A	-2.07912	N/A	N/A	N/A	1	-2.07912	2.07912	chr16	62000000	62100000
chr9_122900000_123000000	-0.546102	-2.15192	-4.38236	-1.75663	-2.22213	-1.37168	N/A	6	-2.0718	2.0718	chr9	122900000	123000000
chr7_31300000_31400000	-1.05387	N/A	-3.90392	N/A	0.35003	-3.65547	N/A	4	-2.06581	2.06581	chr7	31300000	31400000
chr5_89662700_89762700	-2.02937	N/A	N/A	N/A	-2.14829	-1.98516	N/A	3	-2.05427	2.05427	chr5	89662700	89762700
chr4_157900000_158000000	-1.25679	N/A	-2.56711	N/A	-2.12182	-2.25518	N/A	4	-2.05023	2.05023	chr4	157900000	158000000
chr18_50000000_50100000	2.09136	N/A	N/A	1.79822	2.24539	N/A	N/A	3	2.04499	2.04499	chr18	50000000	50100000
chr1_8000000_8100000	-0.545908	N/A	-0.435617	-5.04111	N/A	-3.52936	-0.591374	5	-2.02867	2.02867	chr1	8000000	8100000
chr1_198900000_199000000	-2.63469	-2.98614	N/A	N/A	-1.17846	-1.29024	N/A	4	-2.02238	2.02238	chr1	198900000	199000000
chr14_83800000_83900000	2.08307	2.46013	1.8757	N/A	0.112697	2.4449	3.13877	6	2.01921	2.01921	chr14	83800000	83900000
chr14_71300000_71400000	-1.43252	-3.64509	-3.2302	N/A	-2.02637	-1.39894	-0.333639	6	-2.01113	2.01113	chr14	71300000	71400000
chr4_103800000_103900000	2.06655	N/A	3.56837	N/A	2.40134	-0.0188397	N/A	4	2.00435	2.00435	chr4	103800000	103900000
chr18_48454300_48554300	-0.567885	N/A	N/A	5.92752	0.612298	N/A	N/A	3	1.99065	1.99065	chr18	48454300	48554300
chr9_87466100_87566100	-0.266518	-1.68115	-4.69213	-3.6249	-2.84873	1.17049	N/A	6	-1.99049	1.99049	chr9	87466100	87566100
chr2_215000000_215100000	0.871714	N/A	N/A	N/A	3.08132	N/A	N/A	2	1.97652	1.97652	chr2	215000000	215100000
chr13_31000000_31100000	0.673572	2.94069	N/A	N/A	0.77066	N/A	3.51432	4	1.97481	1.97481	chr13	31000000	31100000
chr4_95400000_95500000	1.22437	N/A	2.58808	N/A	3.0829	0.985713	N/A	4	1.97026	1.97026	chr4	95400000	95500000
chr12_17300000_17400000	-1.7846	N/A	N/A	N/A	-0.888531	-3.14564	N/A	3	-1.93959	1.93959	chr12	17300000	17400000
chr9_14700000_14800000	-1.42798	2.22293	-3.20779	-2.72337	-1.46871	-5.02064	N/A	6	-1.93759	1.93759	chr9	14700000	14800000
chr9_95200000_95300000	-3.18839	-0.489411	-3.7747	-1.82913	-0.654238	-1.62541	N/A	6	-1.92688	1.92688	chr9	95200000	95300000
chr3_105700000_105800000	-4.1213	-2.43479	0.00696273	-2.70219	-2.73934	-1.30121	-0.193845	7	-1.92653	1.92653	chr3	105700000	105800000
chr13_48200000_48300000	-1.95654	-5.32887	N/A	N/A	-1.98837	N/A	1.5971	4	-1.91917	1.91917	chr13	48200000	48300000
chr2_194900000_195000000	3.56188	N/A	N/A	N/A	1.0648	0.314129	2.72299	4	1.91595	1.91595	chr2	194900000	195000000
chr7_114200000_114300000	1.92073	N/A	2.41861	N/A	0.755224	2.55141	N/A	4	1.91149	1.91149	chr7	114200000	114300000
chr20_21600000_21700000	2.01655	1.7938	N/A	N/A	N/A	N/A	N/A	2	1.90517	1.90517	chr20	21600000	21700000
chr1_90300000_90400000	-4.64127	1.70756	-4.81941	-0.698365	1.28638	-4.22432	N/A	6	-1.89824	1.89824	chr1	90300000	90400000
chr12_16700000_16800000	0.679485	N/A	N/A	N/A	2.80036	2.21039	N/A	3	1.89674	1.89674	chr12	16700000	16800000
chr2_176700000_176800000	-0.245208	N/A	N/A	N/A	3.9236	-2.18862	6.07907	4	1.89221	1.89221	chr2	176700000	176800000
chr9_14800000_14900000	-1.16156	1.2573	-3.90925	-2.21428	-0.667493	-4.5769	N/A	6	-1.8787	1.8787	chr9	14800000	14900000
chr11_16300000_16400000	-1.15548	N/A	N/A	-3.36752	N/A	-3.13396	0.214034	4	-1.86073	1.86073	chr11	16300000	16400000
chr4_125400000_125500000	-2.22615	N/A	-2.69649	N/A	-0.146919	-2.37123	N/A	4	-1.8602	1.8602	chr4	125400000	125500000
chr16_64600000_64700000	N/A	N/A	N/A	-1.84543	N/A	N/A	N/A	1	-1.84543	1.84543	chr16	64600000	64700000
chr6_66900000_67000000	-2.03316	-0.879412	N/A	-2.47053	-1.24806	-2.58996	N/A	5	-1.84422	1.84422	chr6	66900000	67000000
chr18_10900000_11000000	N/A	N/A	N/A	1.84357	N/A	N/A	N/A	1	1.84357	1.84357	chr18	10900000	11000000
chr1_198500000_198600000	-1.12871	-2.6387	N/A	N/A	-2.11785	-1.48394	N/A	4	-1.8423	1.8423	chr1	198500000	198600000
chr12_14400000_14500000	-1.79121	N/A	N/A	N/A	-1.91627	-1.80826	N/A	3	-1.83858	1.83858	chr12	14400000	14500000
chr11_83700000_83800000	-0.385426	N/A	-3.62966	-3.80281	0.311109	-4.91922	1.41512	6	-1.83515	1.83515	chr11	83700000	83800000
chr7_118700000_118800000	-0.922859	N/A	-2.94294	N/A	-1.7694	-1.67723	N/A	4	-1.82811	1.82811	chr7	118700000	118800000
chr16_26000000_26100000	-0.817512	N/A	N/A	-2.40084	0.415441	-4.49408	N/A	4	-1.82425	1.82425	chr16	26000000	26100000
chr18_51000000_51100000	0.462583	-2.4385	N/A	-3.35069	-1.95727	N/A	N/A	4	-1.82097	1.82097	chr18	51000000	51100000
chr11_87100000_87200000	-2.28695	N/A	-2.52842	-3.71493	-0.903788	-0.682007	-0.804243	6	-1.82006	1.82006	chr11	87100000	87200000
chr5_92400000_92500000	0.739485	N/A	N/A	N/A	3.14639	1.56597	N/A	3	1.81728	1.81728	chr5	92400000	92500000
chr7_30300000_30400000	-2.99677	N/A	-2.32855	N/A	-2.62391	0.690422	N/A	4	-1.8147	1.8147	chr7	30300000	30400000
chr1_115300000_115400000	2.29569	2.26679	1.99481	0.27069	1.87913	2.18044	N/A	6	1.81459	1.81459	chr1	115300000	115400000
chr1_63500000_63600000	-1.86391	-3.43499	-3.24044	-0.57017	-1.15439	-0.620794	N/A	6	-1.81412	1.81412	chr1	63500000	63600000
chr1_112900000_113000000	-0.744921	-1.97296	-4.43896	-3.55333	0.644065	-0.775668	N/A	6	-1.80696	1.80696	chr1	112900000	113000000
chr5_154177000_154277000	0.587453	N/A	N/A	N/A	N/A	2.70872	2.11558	3	1.80392	1.80392	chr5	154177000	154277000
chr7_16700000_16800000	-1.00285	N/A	-4.81878	N/A	-1.30616	-0.0792163	N/A	4	-1.80175	1.80175	chr7	16700000	16800000
chr20_52500000_52600000	1.26817	2.3349	N/A	N/A	N/A	N/A	N/A	2	1.80154	1.80154	chr20	52500000	52600000
chr18_11000000_11100000	N/A	N/A	N/A	1.79519	N/A	N/A	N/A	1	1.79519	1.79519	chr18	11000000	11100000
chr10_63600000_63700000	-0.57451	N/A	N/A	-4.6579	-0.405587	N/A	-1.54195	4	-1.79499	1.79499	chr10	63600000	63700000
chr7_81400000_81500000	0.539527	N/A	2.05303	N/A	0.8817	3.70404	N/A	4	1.79457	1.79457	chr7	81400000	81500000
chr7_90200000_90300000	0.625963	N/A	-3.91231	N/A	-1.12088	-2.75838	N/A	4	-1.7914	1.7914	chr7	90200000	90300000
chr3_152200000_152300000	-3.05383	-3.07533	-1.83623	0.335423	-4.5026	1.3931	N/A	6	-1.78991	1.78991	chr3	152200000	152300000
chr18_9100000_9200000	N/A	N/A	N/A	-1.78663	N/A	N/A	N/A	1	-1.78663	1.78663	chr18	9100000	9200000
chr14_36850000_36950000	-2.47931	3.06272	-6.9967	N/A	0.491971	-2.99419	N/A	5	-1.7831	1.7831	chr14	36850000	36950000
chr10_26600000_26700000	0.570725	N/A	N/A	-3.46684	N/A	N/A	-2.41778	3	-1.7713	1.7713	chr10	26600000	26700000
chr2_50300000_50400000	0.975188	N/A	N/A	N/A	1.58987	2.74119	N/A	3	1.76875	1.76875	chr2	50300000	50400000
chr7_116200000_116300000	-3.85059	N/A	-3.04279	N/A	-0.508643	0.327032	N/A	4	-1.76875	1.76875	chr7	116200000	116300000
chr20_19900000_20000000	-1.30554	-2.22518	N/A	N/A	N/A	N/A	N/A	2	-1.76536	1.76536	chr20	19900000	20000000
chr5_91100000_91200000	-1.92584	N/A	N/A	N/A	-1.89869	-1.46184	N/A	3	-1.76212	1.76212	chr5	91100000	91200000
chr6_137800000_137900000	-3.30491	-2.64682	-2.74559	-0.748477	-1.52483	0.401571	N/A	6	-1.76151	1.76151	chr6	137800000	137900000
chr14_93200000_93300000	0.0238758	-2.8542	-3.60741	N/A	-1.17329	-0.460406	-2.49741	6	-1.76147	1.76147	chr14	93200000	93300000
chr16_61800000_61900000	N/A	N/A	N/A	-1.75778	N/A	N/A	N/A	1	-1.75778	1.75778	chr16	61800000	61900000
chr4_82300000_82400000	-1.88356	N/A	-1.72719	N/A	-1.23172	-2.18307	N/A	4	-1.75638	1.75638	chr4	82300000	82400000
chr13_108700000_108800000	0.282	4.48056	N/A	N/A	0.504667	N/A	N/A	3	1.75574	1.75574	chr13	108700000	108800000
chr9_80400000_80500000	1.99505	2.59082	-1.21564	3.05422	2.1454	1.91884	N/A	6	1.74812	1.74812	chr9	80400000	80500000
chr10_29300000_29400000	0.463066	N/A	N/A	1.92756	N/A	N/A	2.85181	3	1.74748	1.74748	chr10	29300000	29400000
chr4_87900000_88000000	2.98998	N/A	1.54207	N/A	1.50727	0.901736	N/A	4	1.73526	1.73526	chr4	87900000	88000000
chr14_75100000_75200000	0.369383	-1.22106	-4.32493	N/A	-2.48627	0.828356	-3.5174	6	-1.72532	1.72532	chr14	75100000	75200000
chr9_15900000_16000000	-1.31023	2.29982	-4.0384	-5.10915	1.13565	-3.29971	N/A	6	-1.72034	1.72034	chr9	15900000	16000000
chr13_51200000_51300000	0.831171	1.46553	N/A	N/A	1.17092	N/A	3.40711	4	1.71869	1.71869	chr13	51200000	51300000
chr4_125800000_125900000	-1.34142	N/A	-3.07074	N/A	-0.12719	-2.33248	N/A	4	-1.71796	1.71796	chr4	125800000	125900000
chr12_73100000_73200000	0.465648	N/A	N/A	N/A	-0.343517	5.02931	N/A	3	1.71715	1.71715	chr12	73100000	73200000
chr2_4648800_4748800	-0.269042	N/A	N/A	N/A	-0.623056	-4.24717	N/A	3	-1.71309	1.71309	chr2	4648800	4748800
chr5_146200000_146300000	0.849973	N/A	N/A	N/A	N/A	-2.61657	-3.36021	3	-1.70893	1.70893	chr5	146200000	146300000
chr17_35500000_35600000	-0.942813	-0.551263	-2.67656	-1.24604	-3.11741	N/A	N/A	5	-1.70682	1.70682	chr17	35500000	35600000
chr6_92000000_92100000	3.14166	2.33914	N/A	-1.34071	3.61727	0.758398	N/A	5	1.70315	1.70315	chr6	92000000	92100000
chr3_129700000_129800000	-0.412864	-3.14038	-4.30026	-2.24359	N/A	0.526565	-0.642642	6	-1.7022	1.7022	chr3	129700000	129800000
chr2_151000000_151100000	-2.559	N/A	N/A	N/A	2.57655	-5.1172	N/A	3	-1.69988	1.69988	chr2	151000000	151100000
chr7_71100000_71200000	0.76001	N/A	-3.5027	N/A	1.58833	-5.63868	N/A	4	-1.69826	1.69826	chr7	71100000	71200000
chr13_84100000_84200000	1.2299	2.6215	N/A	N/A	2.10529	N/A	0.82439	4	1.69527	1.69527	chr13	84100000	84200000
chr15_56914600_57014600	-3.30089	-3.13876	N/A	N/A	-1.45189	0.668817	-1.2479	5	-1.69413	1.69413	chr15	56914600	57014600
chr4_152100000_152200000	1.23819	N/A	1.6135	N/A	3.2753	0.648138	N/A	4	1.69378	1.69378	chr4	152100000	152200000
chr9_83626900_83726900	-2.35482	-2.83464	-2.24494	-1.76229	-0.051895	-0.862254	N/A	6	-1.68514	1.68514	chr9	83626900	83726900
chr18_45600000_45700000	0.786249	N/A	N/A	2.55925	N/A	N/A	N/A	2	1.67275	1.67275	chr18	45600000	45700000
chr13_89452979_89552979	-2.75406	-1.96806	N/A	N/A	-0.291316	N/A	N/A	3	-1.67114	1.67114	chr13	89452979	89552979
chr6_69700000_69800000	-0.694921	-2.38662	N/A	-0.798434	-3.00482	-1.44659	N/A	5	-1.66628	1.66628	chr6	69700000	69800000
chr6_100000000_100100000	0.748721	2.26531	N/A	1.3442	3.08064	0.891996	N/A	5	1.66617	1.66617	chr6	100000000	100100000
chr7_148118600_148218600	2.98015	N/A	1.43023	N/A	1.55957	-0.306151	2.65888	5	1.66454	1.66454	chr7	148118600	148218600
chr18_10800000_10900000	N/A	N/A	N/A	1.658	N/A	N/A	N/A	1	1.658	1.658	chr18	10800000	10900000
chr1_185700000_185800000	-3.38727	2.49656	N/A	N/A	-0.425827	-5.31488	N/A	4	-1.65785	1.65785	chr1	185700000	185800000
chr4_164022400_164122400	-2.03045	N/A	0.0267984	N/A	-0.315038	-4.29658	N/A	4	-1.65382	1.65382	chr4	164022400	164122400
chr1_77600000_77700000	-1.4328	-2.50118	-1.69286	-3.25004	-0.203232	-0.823459	N/A	6	-1.6506	1.6506	chr1	77600000	77700000
chr9_115400000_115500000	1.312	1.81431	-4.32948	-3.24335	-0.60529	-4.83923	N/A	6	-1.64851	1.64851	chr9	115400000	115500000
chr11_69600000_69700000	-1.88863	N/A	-3.30706	-3.14471	0.807198	-3.32505	1.03175	6	-1.63775	1.63775	chr11	69600000	69700000
chr18_66400000_66500000	4.09475	0.463673	N/A	-0.983059	2.63717	N/A	1.95499	5	1.6335	1.6335	chr18	66400000	66500000
chr10_3245700_3345700	0.459682	N/A	N/A	1.57057	N/A	N/A	2.85803	3	1.62943	1.62943	chr10	3245700	3345700
chr15_61300000_61400000	0.646754	3.53223	N/A	N/A	1.6782	-0.184916	2.45477	5	1.62541	1.62541	chr15	61300000	61400000
chr18_27700000_27800000	2.08132	N/A	N/A	1.16916	N/A	N/A	N/A	2	1.62524	1.62524	chr18	27700000	27800000
chr4_112700000_112800000	-0.511964	N/A	-2.49859	N/A	0.995537	-4.48117	N/A	4	-1.62405	1.62405	chr4	112700000	112800000
chr2_215100000_215200000	2.4364	N/A	N/A	N/A	0.806452	N/A	N/A	2	1.62143	1.62143	chr2	215100000	215200000
chr6_37900000_38000000	-1.86889	-2.97805	N/A	-1.83661	-1.48146	0.0614549	N/A	5	-1.62071	1.62071	chr6	37900000	38000000
chr16_25200000_25300000	1.70743	N/A	N/A	-2.83037	-2.81875	-2.53928	N/A	4	-1.62024	1.62024	chr16	25200000	25300000
chr13_74500000_74600000	2.42728	2.29072	N/A	N/A	-0.466491	N/A	2.1991	4	1.61265	1.61265	chr13	74500000	74600000
chr4_70400000_70500000	0.777616	N/A	5.60485	N/A	0.832822	-0.775213	N/A	4	1.61002	1.61002	chr4	70400000	70500000
chr1_234300000_234400000	-1.59051	-3.47322	N/A	N/A	N/A	0.258285	N/A	3	-1.60182	1.60182	chr1	234300000	234400000
chr9_126700000_126800000	0.0164209	0.192143	-1.96131	-5.24043	0.54565	-3.12613	N/A	6	-1.59561	1.59561	chr9	126700000	126800000
chr13_52700000_52800000	0.550546	2.82757	N/A	N/A	0.429195	N/A	2.57138	4	1.59467	1.59467	chr13	52700000	52800000
chr11_39100000_39200000	-1.45531	N/A	N/A	-3.26573	N/A	-2.25055	0.616287	4	-1.58883	1.58883	chr11	39100000	39200000
chr7_94200000_94300000	-0.91936	N/A	-4.16989	N/A	0.28082	-1.54591	N/A	4	-1.58859	1.58859	chr7	94200000	94300000
chr9_112500000_112600000	0.298761	-0.53032	-5.80608	-1.18059	-0.5603	-1.74494	N/A	6	-1.58724	1.58724	chr9	112500000	112600000
chr12_12200000_12300000	-0.793663	N/A	N/A	N/A	0.0300714	-2.6646	-2.89325	4	-1.58036	1.58036	chr12	12200000	12300000
chr13_75500000_75600000	-1.95018	-2.14306	N/A	N/A	-1.22531	N/A	-0.97431	4	-1.57322	1.57322	chr13	75500000	75600000
chr4_79809600_79909600	-1.38154	N/A	-5.19974	N/A	0.19266	0.101243	N/A	4	-1.57184	1.57184	chr4	79809600	79909600
chr1_24800000_24900000	-1.58811	N/A	-1.89335	-3.19787	-0.554685	-0.497139	-1.6076	6	-1.55646	1.55646	chr1	24800000	24900000
chr1_62400000_62500000	-2.20807	-1.85471	-1.8151	-1.46561	-0.0650161	-1.91611	N/A	6	-1.5541	1.5541	chr1	62400000	62500000
chr6_127700000_127800000	-2.23272	-1.21195	-0.800272	-3.99596	1.26204	-2.33021	N/A	6	-1.55151	1.55151	chr6	127700000	127800000
chr7_16100000_16200000	-1.16249	N/A	2.69724	N/A	2.14718	2.52394	N/A	4	1.55147	1.55147	chr7	16100000	16200000
chr14_49866500_49966500	-0.98359	-3.35824	-1.33662	N/A	-0.951478	-1.12416	N/A	5	-1.55082	1.55082	chr14	49866500	49966500
chr7_82200000_82300000	-1.49142	N/A	-1.85447	N/A	0.250824	-3.1074	N/A	4	-1.55062	1.55062	chr7	82200000	82300000
chr7_90600000_90700000	-0.0918673	N/A	-3.94411	N/A	-0.335111	-1.81964	N/A	4	-1.54768	1.54768	chr7	90600000	90700000
chr22_35700000_35800000	-2.79437	0.386512	-1.90874	-3.66138	0.248428	N/A	N/A	5	-1.54591	1.54591	chr22	35700000	35800000
chr10_67700000_67800000	-0.493222	N/A	-3.6293	-2.26459	-0.885143	N/A	-0.452755	5	-1.545	1.545	chr10	67700000	67800000
chr3_130600000_130700000	1.14234	3.02562	0.644908	0.934607	N/A	1.22716	2.25857	6	1.53887	1.53887	chr3	130600000	130700000
chr7_71300000_71400000	-0.186851	N/A	-1.91078	N/A	-0.400675	-3.64162	N/A	4	-1.53498	1.53498	chr7	71300000	71400000
chr5_131200000_131300000	-0.450796	N/A	N/A	N/A	N/A	N/A	-2.61611	2	-1.53345	1.53345	chr5	131200000	131300000
chr2_139100000_139200000	-0.0020461	N/A	N/A	N/A	-1.42923	-3.16864	N/A	3	-1.5333	1.5333	chr2	139100000	139200000
chr4_54616100_54716100	1.29933	N/A	-5.59443	N/A	-1.12552	-0.709536	N/A	4	-1.53254	1.53254	chr4	54616100	54716100
chr3_153941300_154041300	0.744443	0.724624	0.983616	2.81596	-0.12826	4.04648	N/A	6	1.53114	1.53114	chr3	153941300	154041300
chr12_19600000_19700000	-3.77287	N/A	N/A	N/A	0.11141	-0.925696	N/A	3	-1.52905	1.52905	chr12	19600000	19700000
chr5_24897600_24997600	-1.59428	N/A	N/A	N/A	-1.37022	-0.514821	-2.63151	4	-1.52771	1.52771	chr5	24897600	24997600
chr4_86500000_86600000	-1.23539	N/A	-4.4453	N/A	0.659736	-1.08553	N/A	4	-1.52662	1.52662	chr4	86500000	86600000
chr4_68300000_68400000	-0.869322	N/A	-2.3035	N/A	-1.81088	-1.07628	N/A	4	-1.515	1.515	chr4	68300000	68400000
chr1_73900000_74000000	1.89686	1.80971	0.851052	2.03582	1.93649	0.554111	N/A	6	1.51401	1.51401	chr1	73900000	74000000
chr5_131700000_131800000	1.17646	N/A	N/A	N/A	N/A	N/A	-4.2008	2	-1.51217	1.51217	chr5	131700000	131800000
chr5_16800000_16900000	-2.24795	N/A	N/A	N/A	N/A	-2.93694	0.659158	3	-1.50858	1.50858	chr5	16800000	16900000
chr18_67200000_67300000	-1.93862	4.40925	N/A	1.92847	0.553312	N/A	2.58315	5	1.50711	1.50711	chr18	67200000	67300000
chr15_58614600_58714600	0.235706	-2.78002	N/A	N/A	-2.04879	0.887902	-3.8251	5	-1.50606	1.50606	chr15	58614600	58714600
chr4_161900000_162000000	0.315968	N/A	-4.97241	N/A	1.24296	-2.60302	N/A	4	-1.50413	1.50413	chr4	161900000	162000000
chr10_91100000_91200000	1.76266	N/A	1.22652	1.66668	0.0989297	N/A	2.73946	5	1.49885	1.49885	chr10	91100000	91200000
chr1_107200000_107300000	0.0260032	3.44136	-4.83889	-3.97311	-0.179021	-3.44561	N/A	6	-1.49488	1.49488	chr1	107200000	107300000
chr17_40800000_40900000	-4.68687	2.19545	-2.75432	-2.47052	0.245414	N/A	N/A	5	-1.49417	1.49417	chr17	40800000	40900000
chr21_15600000_15700000	-1.31965	N/A	-1.06512	N/A	-0.419492	-1.91392	-2.73806	5	-1.49125	1.49125	chr21	15600000	15700000
chr2_172600000_172700000	3.5606	N/A	N/A	N/A	-0.702625	2.36507	0.734721	4	1.48944	1.48944	chr2	172600000	172700000
chr2_30400000_30500000	-0.139593	N/A	N/A	N/A	-1.34293	-2.97055	N/A	3	-1.48436	1.48436	chr2	30400000	30500000
chr6_68000000_68100000	1.33771	-2.11954	N/A	-1.35421	-2.87117	-2.40738	N/A	5	-1.48292	1.48292	chr6	68000000	68100000
chr7_116400000_116500000	-0.79757	N/A	-3.2131	N/A	0.375836	-2.28578	N/A	4	-1.48015	1.48015	chr7	116400000	116500000
chr10_101400000_101500000	0.975544	N/A	-3.64126	-3.87647	-1.29988	N/A	0.449616	5	-1.47849	1.47849	chr10	101400000	101500000
chr13_50100000_50200000	-2.40357	-1.48771	N/A	N/A	-0.56582	N/A	-1.45586	4	-1.47824	1.47824	chr13	50100000	50200000
chr6_14100000_14200000	-2.02506	-1.61256	N/A	-0.2739	-0.84565	-2.62798	N/A	5	-1.47703	1.47703	chr6	14100000	14200000
chr2_200600000_200700000	-2.42451	N/A	N/A	N/A	-0.715958	-1.28347	N/A	3	-1.47464	1.47464	chr2	200600000	200700000
chr13_112743441_112843441	0.0591622	-3.23153	N/A	N/A	-1.23409	N/A	N/A	3	-1.46882	1.46882	chr13	112743441	112843441
chr17_67800000_67900000	-0.895833	-1.31489	-2.06665	-0.985762	-2.95456	-0.580404	N/A	6	-1.46635	1.46635	chr17	67800000	67900000
chr6_25100000_25200000	-2.33181	-1.11829	N/A	-0.729126	-3.54619	0.396799	N/A	5	-1.46572	1.46572	chr6	25100000	25200000
chr1_48700000_48800000	1.02727	2.01833	1.55214	1.81779	1.92227	1.21035	0.703027	7	1.46445	1.46445	chr1	48700000	48800000
chr22_28500000_28600000	-0.531243	-1.69458	-2.1867	-2.34481	-0.554974	N/A	N/A	5	-1.46246	1.46246	chr22	28500000	28600000
chr14_84600000_84700000	-4.40787	1.34688	-3.92426	N/A	-2.70244	-0.227764	1.14178	6	-1.46228	1.46228	chr14	84600000	84700000
chr9_87366100_87466100	-0.584554	0.36315	-2.59404	-3.33357	-2.25039	-0.367026	N/A	6	-1.46107	1.46107	chr9	87366100	87466100
chr13_91800000_91900000	-0.563775	4.5863	N/A	N/A	0.353771	N/A	N/A	3	1.45877	1.45877	chr13	91800000	91900000
chr2_181676800_181776800	1.93974	N/A	N/A	N/A	-0.178867	1.69424	2.37885	4	1.45849	1.45849	chr2	181676800	181776800
chr20_8800000_8900000	-2.29587	-0.620895	N/A	N/A	N/A	N/A	N/A	2	-1.45838	1.45838	chr20	8800000	8900000
chr6_99370790_99470790	0.768207	-1.78928	N/A	-2.6912	-1.98344	-1.58005	N/A	5	-1.45515	1.45515	chr6	99370790	99470790
chr7_82300000_82400000	0.477858	N/A	-3.05288	N/A	0.294447	-3.53755	N/A	4	-1.45453	1.45453	chr7	82300000	82400000
chr5_128800000_128900000	-2.00049	N/A	N/A	N/A	N/A	N/A	-0.906953	2	-1.45372	1.45372	chr5	128800000	128900000
chr2_192300000_192400000	2.18802	N/A	N/A	N/A	0.425756	-0.49456	3.68295	4	1.45054	1.45054	chr2	192300000	192400000
chr4_154000000_154100000	0.598352	N/A	3.09418	N/A	2.35124	-0.249643	N/A	4	1.44853	1.44853	chr4	154000000	154100000
chr13_74400000_74500000	2.9203	1.21896	N/A	N/A	1.44305	N/A	0.211043	4	1.44834	1.44834	chr13	74400000	74500000
chr12_108800000_108900000	-1.65862	N/A	N/A	N/A	-2.79992	1.12866	-2.4465	4	-1.44409	1.44409	chr12	108800000	108900000
chr7_78800000_78900000	0.318451	N/A	-2.35033	N/A	-3.83085	0.0871115	N/A	4	-1.4439	1.4439	chr7	78800000	78900000
chr4_117800000_117900000	-2.05754	N/A	-2.22208	N/A	-0.989773	-0.502619	N/A	4	-1.443	1.443	chr4	117800000	117900000
chr2_77500000_77600000	-0.272512	N/A	N/A	N/A	-0.749064	-3.30144	N/A	3	-1.44101	1.44101	chr2	77500000	77600000
chr7_108500000_108600000	-0.408958	N/A	-4.41294	N/A	-1.98003	1.04055	N/A	4	-1.44034	1.44034	chr7	108500000	108600000
chr7_112600000_112700000	0.271484	N/A	3.1403	N/A	0.082929	2.26517	N/A	4	1.43997	1.43997	chr7	112600000	112700000
chr6_18700000_18800000	0.783638	2.07323	N/A	1.55525	3.37997	-0.599668	N/A	5	1.43848	1.43848	chr6	18700000	18800000
chr13_23600000_23700000	1.948	0.9773	N/A	N/A	0.800987	N/A	2.02196	4	1.43706	1.43706	chr13	23600000	23700000
chr10_62900000_63000000	1.19846	N/A	N/A	2.65325	2.29445	N/A	-0.411209	4	1.43374	1.43374	chr10	62900000	63000000
chr4_171100000_171200000	-1.32791	N/A	0.588671	N/A	-2.88615	-2.10448	N/A	4	-1.43247	1.43247	chr4	171100000	171200000
chr6_91200000_91300000	1.73525	3.54145	N/A	0.372988	1.70041	-0.19781	N/A	5	1.43046	1.43046	chr6	91200000	91300000
chr2_216500000_216600000	0.91885	N/A	N/A	N/A	1.94201	N/A	N/A	2	1.43043	1.43043	chr2	216500000	216600000
chr5_96300000_96400000	1.01986	N/A	N/A	N/A	0.659456	2.61161	N/A	3	1.43031	1.43031	chr5	96300000	96400000
chr13_100300000_100400000	-2.00051	-1.00297	N/A	N/A	-1.27352	N/A	N/A	3	-1.42567	1.42567	chr13	100300000	100400000
chr4_174400000_174500000	2.39101	N/A	0.359611	N/A	0.533763	2.40754	N/A	4	1.42298	1.42298	chr4	174400000	174500000
chr2_78000000_78100000	-1.34485	N/A	N/A	N/A	0.521501	-3.43928	N/A	3	-1.42088	1.42088	chr2	78000000	78100000
chr4_121300000_121400000	-1.40338	N/A	-3.38648	N/A	0.682227	-1.56955	N/A	4	-1.4193	1.4193	chr4	121300000	121400000
chr2_176600000_176700000	0.951544	N/A	N/A	N/A	0.717659	1.49796	2.49253	4	1.41492	1.41492	chr2	176600000	176700000
chr7_18500000_18600000	-1.81609	N/A	0.573181	N/A	-1.28375	-3.12771	N/A	4	-1.41359	1.41359	chr7	18500000	18600000
chr4_116000000_116100000	-0.355395	N/A	-2.71542	N/A	-1.08673	-1.48251	N/A	4	-1.41001	1.41001	chr4	116000000	116100000
chr13_78700000_78800000	0.200775	2.83619	N/A	N/A	1.90511	N/A	0.696043	4	1.40953	1.40953	chr13	78700000	78800000
chr10_14800000_14900000	-0.421094	N/A	N/A	-1.30277	N/A	N/A	-2.46848	3	-1.39745	1.39745	chr10	14800000	14900000
chr4_108600000_108700000	1.41822	N/A	-3.60903	N/A	-1.21227	-2.18158	N/A	4	-1.39617	1.39617	chr4	108600000	108700000
chr9_20400000_20500000	-1.6754	-1.31656	-2.62934	-1.87867	0.935628	-1.81232	N/A	6	-1.39611	1.39611	chr9	20400000	20500000
chr5_39500000_39600000	-6.04727	N/A	N/A	N/A	0.120247	1.75053	N/A	3	-1.39217	1.39217	chr5	39500000	39600000
chr12_76000000_76100000	-2.1284	N/A	N/A	N/A	-0.833882	-1.21094	N/A	3	-1.39108	1.39108	chr12	76000000	76100000
chr20_20700000_20800000	-1.63087	-1.14788	N/A	N/A	N/A	N/A	N/A	2	-1.38937	1.38937	chr20	20700000	20800000
chr3_1511600_1611600	-0.271171	1.23442	3.89714	1.38993	2.25412	-1.14498	2.34707	7	1.38665	1.38665	chr3	1511600	1611600
chr12_82700000_82800000	-0.602117	N/A	N/A	N/A	0.0892601	-3.64153	N/A	3	-1.3848	1.3848	chr12	82700000	82800000
chr14_65500000_65600000	-0.767541	-2.80845	-3.95459	N/A	0.00799207	0.370023	-1.15136	6	-1.38399	1.38399	chr14	65500000	65600000
chr6_131100000_131200000	2.56095	0.334754	-4.81656	-6.43841	-2.25392	2.31644	N/A	6	-1.38279	1.38279	chr6	131100000	131200000
chr13_59172500_59272500	-0.435541	1.29245	N/A	N/A	1.46372	N/A	3.18906	4	1.37742	1.37742	chr13	59172500	59272500
chr13_25100000_25200000	0.898908	0.218833	N/A	N/A	1.4397	N/A	2.95174	4	1.37729	1.37729	chr13	25100000	25200000
chr11_69200000_69300000	0.0271324	N/A	2.95773	1.42605	0.305011	1.43645	2.09344	6	1.3743	1.3743	chr11	69200000	69300000
chr11_99366364_99466364	-2.78725	N/A	-2.96204	-0.892709	-1.01581	-1.07393	0.488883	6	-1.37381	1.37381	chr11	99366364	99466364
chr4_110000000_110100000	0.0588002	N/A	-1.72307	N/A	-1.21956	-2.60907	N/A	4	-1.37322	1.37322	chr4	110000000	110100000
chr5_95300000_95400000	1.96438	N/A	N/A	N/A	1.11299	1.03679	N/A	3	1.37139	1.37139	chr5	95300000	95400000
chr6_52101300_52201300	0.163243	3.884	N/A	-0.922989	2.17117	1.55995	N/A	5	1.37107	1.37107	chr6	52101300	52201300
chr11_76900000_77000000	-1.59531	N/A	-0.55552	-1.98782	-3.11979	0.997118	-1.94968	6	-1.3685	1.3685	chr11	76900000	77000000
chr9_15100000_15200000	1.06736	0.27758	-2.41179	-4.12181	-0.221492	-2.79893	N/A	6	-1.36818	1.36818	chr9	15100000	15200000
chr20_9300000_9400000	0.997633	1.73842	N/A	N/A	N/A	N/A	N/A	2	1.36803	1.36803	chr20	9300000	9400000
chr7_135800000_135900000	-0.112431	N/A	2.89672	N/A	1.34091	1.42219	1.29114	5	1.36771	1.36771	chr7	135800000	135900000
chr5_81453100_81553100	1.73005	N/A	N/A	N/A	0.619993	1.74632	N/A	3	1.36545	1.36545	chr5	81453100	81553100
chr1_198700000_198800000	-0.395544	-2.13934	N/A	N/A	-2.84103	-0.0775045	N/A	4	-1.36335	1.36335	chr1	198700000	198800000
chr18_23440300_23540300	-2.13457	N/A	N/A	-0.588568	N/A	N/A	N/A	2	-1.36157	1.36157	chr18	23440300	23540300
chr13_83900000_84000000	0.437096	1.85036	N/A	N/A	0.134272	N/A	3.02398	4	1.36143	1.36143	chr13	83900000	84000000
chr14_41800000_41900000	-1.17901	-0.44238	-3.14523	N/A	-0.819079	-1.1804	N/A	5	-1.35322	1.35322	chr14	41800000	41900000
chr2_221700000_221800000	2.62451	N/A	N/A	N/A	0.0819034	N/A	N/A	2	1.35321	1.35321	chr2	221700000	221800000
chr5_148215500_148315500	1.45123	N/A	N/A	N/A	N/A	-4.24731	-1.26046	3	-1.35218	1.35218	chr5	148215500	148315500
chr19_31500000_31600000	-1.3749	N/A	N/A	-1.30461	-0.487705	-2.23026	N/A	4	-1.34937	1.34937	chr19	31500000	31600000
chr3_150800000_150900000	2.90453	-0.233897	-0.578719	4.20243	0.078339	1.72309	N/A	6	1.34929	1.34929	chr3	150800000	150900000
chr3_116800000_116900000	1.76524	2.73071	2.05067	0.0678308	N/A	-0.0946891	1.56267	6	1.34707	1.34707	chr3	116800000	116900000
chr6_118156800_118256800	2.54602	3.187	N/A	0.798175	0.37699	-0.18857	N/A	5	1.34392	1.34392	chr6	118156800	118256800
chr22_28400000_28500000	-2.15513	-0.329342	-1.71238	-1.60813	-0.90659	N/A	N/A	5	-1.34231	1.34231	chr22	28400000	28500000
chr11_87000000_87100000	-0.590932	N/A	-3.14711	-1.0478	0.282016	-2.52959	-1.01695	6	-1.34173	1.34173	chr11	87000000	87100000
chr20_17300000_17400000	0.870879	1.81229	N/A	N/A	N/A	N/A	N/A	2	1.34159	1.34159	chr20	17300000	17400000
chr2_37184500_37284500	-1.60157	N/A	N/A	N/A	-1.93752	-0.482731	N/A	3	-1.34061	1.34061	chr2	37184500	37284500
chr12_44464600_44564600	1.37425	N/A	N/A	N/A	2.27944	0.3675	N/A	3	1.3404	1.3404	chr12	44464600	44564600
chr2_144200000_144300000	-0.833043	N/A	N/A	N/A	-0.886845	-2.29744	N/A	3	-1.33911	1.33911	chr2	144200000	144300000
chr13_56000000_56100000	1.82389	1.97854	N/A	N/A	-1.25783	N/A	2.81033	4	1.33873	1.33873	chr13	56000000	56100000
chr18_52793800_52893800	-1.04677	-0.336553	N/A	-4.31061	0.340848	N/A	N/A	4	-1.33827	1.33827	chr18	52793800	52893800
chr1_87000000_87100000	-2.62665	-4.03694	-1.23164	-1.82494	0.690785	1.00162	N/A	6	-1.33796	1.33796	chr1	87000000	87100000
chr10_118400000_118500000	1.3433	N/A	0.257014	1.90472	1.28009	N/A	1.90197	5	1.33742	1.33742	chr10	118400000	118500000
chr1_90200000_90300000	-1.36518	-0.107674	-2.49221	-2.24539	-0.32394	-1.48891	N/A	6	-1.33722	1.33722	chr1	90200000	90300000
chr11_87200000_87300000	-1.89643	N/A	-2.09824	-2.06432	-0.541411	-0.346755	-1.07592	6	-1.33718	1.33718	chr11	87200000	87300000
chr13_91300000_91400000	-1.63567	-1.03807	N/A	N/A	-1.32782	N/A	N/A	3	-1.33385	1.33385	chr13	91300000	91400000
chr18_13300000_13400000	N/A	N/A	N/A	1.33328	N/A	N/A	N/A	1	1.33328	1.33328	chr18	13300000	13400000
chr1_105200000_105300000	-2.0825	-1.65617	-1.7355	-1.80666	-1.46895	0.757041	N/A	6	-1.33212	1.33212	chr1	105200000	105300000
chr1_199500000_199600000	0.732324	-1.38256	N/A	N/A	-2.67533	-1.99951	N/A	4	-1.33127	1.33127	chr1	199500000	199600000
chr4_145000000_145100000	-0.841294	N/A	-2.22122	N/A	-1.30551	-0.956307	N/A	4	-1.33108	1.33108	chr4	145000000	145100000
chr2_58800000_58900000	-0.138807	N/A	N/A	N/A	0.55808	3.56333	N/A	3	1.32753	1.32753	chr2	58800000	58900000
chr18_57800000_57900000	-0.835089	0.613262	N/A	-5.51769	-0.010986	N/A	-0.878478	5	-1.3258	1.3258	chr18	57800000	57900000
chr4_75500000_75600000	-2.04049	N/A	-4.38566	N/A	0.935269	0.187985	N/A	4	-1.32572	1.32572	chr4	75500000	75600000
chr7_105200000_105300000	-1.69743	N/A	-1.18237	N/A	-2.07762	-0.342653	N/A	4	-1.32502	1.32502	chr7	105200000	105300000
chr20_15100000_15200000	1.1145	1.53025	N/A	N/A	N/A	N/A	N/A	2	1.32237	1.32237	chr20	15100000	15200000
chr10_24100000_24200000	0.607514	N/A	N/A	-2.65891	N/A	N/A	-1.90591	3	-1.3191	1.3191	chr10	24100000	24200000
chr13_36500000_36600000	1.9447	1.09355	N/A	N/A	0.0918897	N/A	2.14625	4	1.3191	1.3191	chr13	36500000	36600000
chr9_119800000_119900000	0.0584139	1.76275	0.862819	1.1711	2.60763	1.44939	N/A	6	1.31868	1.31868	chr9	119800000	119900000
chr1_71800000_71900000	-1.32357	-3.05541	-0.202895	0.399686	-4.13757	0.410688	N/A	6	-1.31818	1.31818	chr1	71800000	71900000
chr2_190500000_190600000	0.987137	N/A	N/A	N/A	1.66457	-0.184019	2.79637	4	1.31601	1.31601	chr2	190500000	190600000
chr18_12200000_12300000	N/A	N/A	N/A	1.31321	N/A	N/A	N/A	1	1.31321	1.31321	chr18	12200000	12300000
chr6_83300000_83400000	-0.798455	-1.73736	N/A	-1.82711	-0.818469	-1.38311	N/A	5	-1.3129	1.3129	chr6	83300000	83400000
chr9_110900000_111000000	-0.050925	-1.3902	-1.75444	-3.71371	-0.264862	-0.695767	N/A	6	-1.31165	1.31165	chr9	110900000	111000000
chr20_24600000_24700000	0.555679	2.06653	N/A	N/A	N/A	N/A	N/A	2	1.3111	1.3111	chr20	24600000	24700000
chr2_81200000_81300000	-2.57241	N/A	N/A	N/A	1.23005	-2.58661	N/A	3	-1.30966	1.30966	chr2	81200000	81300000
chr3_147200000_147300000	-0.301964	2.54885	1.47916	2.17762	0.489993	1.48254	1.28521	7	1.30877	1.30877	chr3	147200000	147300000
chr10_24300000_24400000	-0.878494	N/A	N/A	-2.79184	N/A	N/A	-0.251957	3	-1.30743	1.30743	chr10	24300000	24400000
chr3_173137700_173237700	N/A	1.63886	2.56765	0.175501	1.31794	0.834209	N/A	5	1.30683	1.30683	chr3	173137700	173237700
chr5_41300000_41400000	-0.299928	N/A	N/A	N/A	2.85896	1.36013	N/A	3	1.30639	1.30639	chr5	41300000	41400000
chr15_63700000_63800000	0.193365	-1.23205	N/A	N/A	-2.78328	-0.51091	-2.19453	5	-1.30548	1.30548	chr15	63700000	63800000
chr13_100800000_100900000	1.01852	1.87735	N/A	N/A	1.00655	N/A	N/A	3	1.30081	1.30081	chr13	100800000	100900000
chr4_114800000_114900000	1.68201	N/A	-1.39886	N/A	3.98981	0.925282	N/A	4	1.29956	1.29956	chr4	114800000	114900000
chr6_139900000_140000000	-2.6472	0.407308	-0.943795	-0.948917	-2.55026	-1.08344	N/A	6	-1.29438	1.29438	chr6	139900000	140000000
chr3_15000000_15100000	-1.53542	-2.16204	-1.48118	-0.896003	-0.797836	-0.503956	-1.67579	7	-1.29317	1.29317	chr3	15000000	15100000
chr5_106529500_106629500	1.59056	N/A	N/A	N/A	2.39025	-0.101639	N/A	3	1.29306	1.29306	chr5	106529500	106629500
chr13_33500000_33600000	-1.29506	-2.12104	N/A	N/A	-1.91586	N/A	0.168453	4	-1.29088	1.29088	chr13	33500000	33600000
chr7_17800000_17900000	-1.21288	N/A	-1.67003	N/A	-0.965305	-1.31163	N/A	4	-1.28996	1.28996	chr7	17800000	17900000
chr2_198700000_198800000	0.836905	N/A	N/A	N/A	1.20867	1.82305	N/A	3	1.28954	1.28954	chr2	198700000	198800000
chr5_123862200_123962200	0.618586	N/A	N/A	N/A	-1.2868	-3.19366	N/A	3	-1.28729	1.28729	chr5	123862200	123962200
chr12_74700000_74800000	2.7654	N/A	N/A	N/A	2.56483	-1.47413	N/A	3	1.28537	1.28537	chr12	74700000	74800000
chr1_29100000_29200000	-1.1901	N/A	-2.41046	-2.39024	-1.18492	0.0922588	-0.62763	6	-1.28518	1.28518	chr1	29100000	29200000
chr3_184058700_184158700	N/A	0.854363	-1.72637	-2.62541	-1.65139	-1.26429	N/A	5	-1.28262	1.28262	chr3	184058700	184158700
chr4_166000000_166100000	-0.527691	N/A	0.805198	N/A	3.156	1.6963	N/A	4	1.28245	1.28245	chr4	166000000	166100000
chr13_25000000_25100000	1.39175	2.00392	N/A	N/A	0.477877	N/A	1.25387	4	1.28185	1.28185	chr13	25000000	25100000
chr10_25500000_25600000	2.33562	N/A	N/A	0.770172	N/A	N/A	0.737721	3	1.28117	1.28117	chr10	25500000	25600000
chr2_14837700_14937700	-2.36186	N/A	N/A	N/A	0.0473033	-1.52206	N/A	3	-1.27887	1.27887	chr2	14837700	14937700
chr7_148818600_148918600	-0.841528	N/A	-2.55217	N/A	-0.840648	-2.59028	0.430914	5	-1.27874	1.27874	chr7	148818600	148918600
chr1_222900000_223000000	-0.3677	-2.15728	N/A	N/A	N/A	-1.30606	N/A	3	-1.27701	1.27701	chr1	222900000	223000000
chr10_18900000_19000000	0.324858	N/A	N/A	-4.8799	N/A	N/A	0.730776	3	-1.27476	1.27476	chr10	18900000	19000000
chr21_26300000_26400000	-1.43287	N/A	-0.239995	N/A	-2.20212	-2.60134	0.105084	5	-1.27425	1.27425	chr21	26300000	26400000
chr11_40800000_40900000	2.05549	N/A	N/A	0.247653	N/A	1.77404	1.01402	4	1.2728	1.2728	chr11	40800000	40900000
chr5_117100000_117200000	3.18526	N/A	N/A	N/A	1.59463	-0.962034	N/A	3	1.27262	1.27262	chr5	117100000	117200000
chr10_36200000_36300000	-2.91239	N/A	N/A	-2.5139	0.913412	N/A	-0.575493	4	-1.27209	1.27209	chr10	36200000	36300000
chr2_235400000_235500000	-1.55522	N/A	N/A	N/A	-0.986168	N/A	N/A	2	-1.27069	1.27069	chr2	235400000	235500000
chr1_210200000_210300000	1.45997	2.18451	N/A	N/A	N/A	0.164943	N/A	3	1.26981	1.26981	chr1	210200000	210300000
chr21_22700000_22800000	-4.13778	N/A	-2.52157	N/A	-3.02438	1.9667	1.36857	5	-1.26969	1.26969	chr21	22700000	22800000
chr13_39500000_39600000	-0.555515	0.266441	N/A	N/A	0.597029	N/A	4.76845	4	1.2691	1.2691	chr13	39500000	39600000
chr18_13600000_13700000	N/A	N/A	N/A	1.26774	N/A	N/A	N/A	1	1.26774	1.26774	chr18	13600000	13700000
chr12_116100000_116200000	-2.12728	N/A	N/A	N/A	-1.309	-0.798013	-0.835496	4	-1.26745	1.26745	chr12	116100000	116200000
chr20_4267900_4367900	1.16594	1.36804	N/A	N/A	N/A	N/A	N/A	2	1.26699	1.26699	chr20	4267900	4367900
chr2_203500000_203600000	-0.986392	N/A	N/A	N/A	0.780475	-3.59313	N/A	3	-1.26635	1.26635	chr2	203500000	203600000
chr3_88000000_88100000	-0.93033	-2.83851	-3.89892	-1.0548	-1.0561	0.311727	0.619685	7	-1.26389	1.26389	chr3	88000000	88100000
chr10_2845700_2945700	0.22889	N/A	N/A	0.53401	N/A	N/A	3.02823	3	1.26371	1.26371	chr10	2845700	2945700
chr2_202900000_203000000	-1.98565	N/A	N/A	N/A	-1.63964	-0.164299	N/A	3	-1.2632	1.2632	chr2	202900000	203000000
chr12_88800000_88900000	3.27502	N/A	N/A	N/A	0.872327	-0.362124	N/A	3	1.26174	1.26174	chr12	88800000	88900000
chr7_31500000_31600000	0.128602	N/A	-2.68714	N/A	-0.197766	-2.28527	N/A	4	-1.26039	1.26039	chr7	31500000	31600000
chr7_31400000_31500000	0.187254	N/A	-1.13383	N/A	1.28768	-5.38016	N/A	4	-1.25976	1.25976	chr7	31400000	31500000
chr13_84700000_84800000	0.189255	0.181129	N/A	N/A	1.29917	N/A	3.36803	4	1.2594	1.2594	chr13	84700000	84800000
chr2_88166200_88266200	0.807522	N/A	N/A	N/A	2.18677	0.781113	N/A	3	1.25847	1.25847	chr2	88166200	88266200
chr13_108500000_108600000	1.02284	0.227023	N/A	N/A	2.51978	N/A	N/A	3	1.25655	1.25655	chr13	108500000	108600000
chr7_102686400_102786400	-1.05484	N/A	-1.91918	N/A	-0.725298	-1.32157	N/A	4	-1.25522	1.25522	chr7	102686400	102786400
chr13_89352979_89452979	-0.640306	1.68792	N/A	N/A	2.70891	N/A	N/A	3	1.25218	1.25218	chr13	89352979	89452979
chr3_122938700_123038700	-0.678322	4.02021	-0.384675	1.27021	N/A	-0.339413	3.62481	6	1.25214	1.25214	chr3	122938700	123038700
chr14_55000000_55100000	-0.129211	-4.00776	-2.38403	N/A	-0.746655	1.01459	N/A	5	-1.25061	1.25061	chr14	55000000	55100000
chr21_40800000_40900000	1.29683	N/A	0.891316	N/A	1.31778	-0.511398	3.25466	5	1.24984	1.24984	chr21	40800000	40900000
chr1_71000000_71100000	-0.447479	-0.570709	-3.31426	-1.63949	0.397877	-1.90774	N/A	6	-1.24697	1.24697	chr1	71000000	71100000
chr2_182876800_182976800	0.137099	N/A	N/A	N/A	2.02348	-0.19384	3.0191	4	1.24646	1.24646	chr2	182876800	182976800
chr1_214500000_214600000	0.127278	-0.551823	N/A	N/A	N/A	-3.31276	N/A	3	-1.24577	1.24577	chr1	214500000	214600000
chr2_192700000_192800000	1.59907	N/A	N/A	N/A	0.562893	0.65338	2.16112	4	1.24412	1.24412	chr2	192700000	192800000
chr2_35900000_36000000	-0.99397	N/A	N/A	N/A	-0.38913	-2.34208	N/A	3	-1.24173	1.24173	chr2	35900000	36000000
chr5_55400000_55500000	-1.88393	N/A	N/A	N/A	-1.29521	-0.53795	N/A	3	-1.23903	1.23903	chr5	55400000	55500000
chr10_20800000_20900000	-1.64306	N/A	N/A	-1.60408	N/A	N/A	-0.461809	3	-1.23631	1.23631	chr10	20800000	20900000
chr22_35600000_35700000	-0.220058	-1.6062	-1.21423	-2.44492	-0.669838	N/A	N/A	5	-1.23105	1.23105	chr22	35600000	35700000
chr4_126400000_126500000	-1.88658	N/A	-1.51387	N/A	0.655648	-2.17851	N/A	4	-1.23083	1.23083	chr4	126400000	126500000
chr9_15000000_15100000	-1.46282	2.09377	-2.61211	-3.49178	2.16573	-4.07138	N/A	6	-1.22976	1.22976	chr9	15000000	15100000
chr6_115456800_115556800	1.16868	1.31845	N/A	3.1268	-0.685601	1.22047	N/A	5	1.22976	1.22976	chr6	115456800	115556800
chr6_38000000_38100000	-1.5118	-1.01081	N/A	-1.77032	-0.791773	-1.0546	N/A	5	-1.22786	1.22786	chr6	38000000	38100000
chr6_50200000_50300000	2.56546	0.912229	N/A	0.630398	1.31436	0.713905	N/A	5	1.22727	1.22727	chr6	50200000	50300000
chr4_107100000_107200000	-0.536362	N/A	-1.33876	N/A	-1.20922	-1.807	N/A	4	-1.22283	1.22283	chr4	107100000	107200000
chr5_76200000_76300000	1.14362	N/A	N/A	N/A	1.33634	1.18455	N/A	3	1.2215	1.2215	chr5	76200000	76300000
chr3_69053600_69153600	-1.70251	-1.59276	-0.777071	0.22254	-3.04151	2.07632	-3.72607	7	-1.22015	1.22015	chr3	69053600	69153600
chr1_19849163_19949163	-0.256225	N/A	-1.17771	-1.61344	1.32752	-4.66155	-0.932498	6	-1.21898	1.21898	chr1	19849163	19949163
chr2_214200000_214300000	3.81066	N/A	N/A	N/A	-1.37551	N/A	N/A	2	1.21758	1.21758	chr2	214200000	214300000
chr4_137900000_138000000	-0.847674	N/A	-1.53449	N/A	-0.583764	-1.90424	N/A	4	-1.21754	1.21754	chr4	137900000	138000000
chr11_118000000_118100000	-0.59553	N/A	3.23897	1.70441	0.311989	2.22958	0.411739	6	1.21686	1.21686	chr11	118000000	118100000
chr13_84600000_84700000	1.61449	0.335423	N/A	N/A	0.684972	N/A	2.23098	4	1.21647	1.21647	chr13	84600000	84700000
chr7_84200000_84300000	-3.126	N/A	-0.561724	N/A	-0.197504	-0.979905	N/A	4	-1.21628	1.21628	chr7	84200000	84300000
chr12_101155000_101255000	1.48019	N/A	N/A	N/A	2.71049	-0.545389	N/A	3	1.2151	1.2151	chr12	101155000	101255000
chr14_86595200_86695200	-1.573	1.25911	-0.942628	N/A	-1.59818	-4.6847	0.256052	6	-1.21389	1.21389	chr14	86595200	86695200
chr4_171500000_171600000	3.06577	N/A	2.40596	N/A	1.41125	-2.0293	N/A	4	1.21342	1.21342	chr4	171500000	171600000
chr4_127600000_127700000	0.705331	N/A	-2.09909	N/A	-1.09154	-2.3504	N/A	4	-1.20892	1.20892	chr4	127600000	127700000
chr7_8000000_8100000	-0.718845	N/A	-1.07696	N/A	-2.24818	-0.791477	N/A	4	-1.20887	1.20887	chr7	8000000	8100000
chr18_73900000_74000000	0.182026	2.85005	N/A	-0.170375	0.47282	N/A	2.70628	5	1.20816	1.20816	chr18	73900000	74000000
chr13_101300000_101400000	2.16234	0.900203	N/A	N/A	0.547744	N/A	N/A	3	1.20343	1.20343	chr13	101300000	101400000
chr12_78700000_78800000	-1.01946	N/A	N/A	N/A	0.837581	-3.41423	N/A	3	-1.1987	1.1987	chr12	78700000	78800000
chr1_64500000_64600000	-1.64487	-1.5584	-0.982301	-0.35997	-1.59448	-1.03758	N/A	6	-1.19627	1.19627	chr1	64500000	64600000
chr5_89462700_89562700	2.43739	N/A	N/A	N/A	-0.99947	2.14551	N/A	3	1.19448	1.19448	chr5	89462700	89562700
chr6_54101300_54201300	1.51189	0.835199	N/A	1.06219	0.541055	2.01258	N/A	5	1.19258	1.19258	chr6	54101300	54201300
chr5_93700000_93800000	1.46028	N/A	N/A	N/A	1.66897	0.445356	N/A	3	1.19154	1.19154	chr5	93700000	93800000
chr1_70700000_70800000	-1.71478	1.08846	-1.85611	-1.96853	0.0570476	-2.75328	N/A	6	-1.1912	1.1912	chr1	70700000	70800000
chr20_19500000_19600000	1.11826	1.26358	N/A	N/A	N/A	N/A	N/A	2	1.19092	1.19092	chr20	19500000	19600000
chr18_68200000_68300000	0.638305	1.26467	N/A	-0.399265	2.27342	N/A	2.1771	5	1.19085	1.19085	chr18	68200000	68300000
chr14_44127200_44227200	1.05659	1.68469	0.363693	N/A	1.27379	1.56992	N/A	5	1.18974	1.18974	chr14	44127200	44227200
chr5_71559500_71659500	-0.721489	N/A	N/A	N/A	-1.71105	-1.13429	N/A	3	-1.18895	1.18895	chr5	71559500	71659500
chr4_2468900_2568900	-1.55044	N/A	-1.48137	N/A	-0.339056	0.555984	-3.12864	5	-1.1887	1.1887	chr4	2468900	2568900
chr1_113800000_113900000	-0.676454	-2.31593	-1.7159	-0.868229	-2.35864	0.829215	N/A	6	-1.18432	1.18432	chr1	113800000	113900000
chr6_8600000_8700000	3.55579	-0.882284	N/A	2.45935	1.75936	-0.971961	N/A	5	1.18405	1.18405	chr6	8600000	8700000
chr12_59000000_59100000	1.14614	N/A	N/A	N/A	1.83038	0.575376	N/A	3	1.18397	1.18397	chr12	59000000	59100000
chr9_88666100_88766100	-0.482374	1.00976	-2.77338	-3.64816	1.42793	-2.63643	N/A	6	-1.18378	1.18378	chr9	88666100	88766100
chr2_138800000_138900000	1.8325	N/A	N/A	N/A	1.80039	-0.0891747	N/A	3	1.18124	1.18124	chr2	138800000	138900000
chr11_82900000_83000000	-0.665274	N/A	-1.93006	-0.294794	-0.915826	-2.40664	-0.86443	6	-1.1795	1.1795	chr11	82900000	83000000
chr5_142400000_142500000	-0.274874	N/A	N/A	N/A	N/A	-2.6805	-0.580937	3	-1.17877	1.17877	chr5	142400000	142500000
chr2_8300000_8400000	1.06733	N/A	N/A	N/A	-1.36291	3.83183	N/A	3	1.17875	1.17875	chr2	8300000	8400000
chr3_133779500_133879500	-0.228842	-1.405	2.49065	1.20915	N/A	2.66458	2.3365	6	1.17784	1.17784	chr3	133779500	133879500
chr2_66600000_66700000	-2.11021	N/A	N/A	N/A	0.636404	-2.05679	N/A	3	-1.17687	1.17687	chr2	66600000	66700000
chr7_131000000_131100000	0.467717	N/A	-5.53122	N/A	-0.662682	0.109848	-0.251381	5	-1.17354	1.17354	chr7	131000000	131100000
chr6_108000000_108100000	-0.435472	-1.19697	N/A	-1.70112	-2.13513	-0.397633	N/A	5	-1.17326	1.17326	chr6	108000000	108100000
chr3_145700000_145800000	0.0920243	2.77631	1.42807	2.55676	3.12811	-2.46662	0.696785	7	1.17306	1.17306	chr3	145700000	145800000
chr2_48700000_48800000	-1.89183	N/A	N/A	N/A	1.22306	-2.85037	N/A	3	-1.17305	1.17305	chr2	48700000	48800000
chr13_112643441_112743441	-1.94078	0.763276	N/A	N/A	-2.34094	N/A	N/A	3	-1.17282	1.17282	chr13	112643441	112743441
chr3_90175500_90275500	0.451683	-2.48515	0.510217	-3.11843	1.06235	-0.30582	-4.32107	7	-1.17232	1.17232	chr3	90175500	90275500
chr15_95400000_95500000	-1.19284	2.49249	N/A	N/A	0.444321	1.85933	2.25749	5	1.17216	1.17216	chr15	95400000	95500000
chr13_24200000_24300000	-0.63411	-1.16927	N/A	N/A	-2.21197	N/A	-0.6718	4	-1.17179	1.17179	chr13	24200000	24300000
chr5_79472800_79572800	-0.0631691	N/A	N/A	N/A	-0.70048	-2.74677	N/A	3	-1.17014	1.17014	chr5	79472800	79572800
chr4_91500000_91600000	-1.31736	N/A	-1.15764	N/A	-0.150608	-2.03957	N/A	4	-1.1663	1.1663	chr4	91500000	91600000
chr10_83400000_83500000	-1.00105	N/A	-2.57264	-2.49319	0.456794	N/A	-0.209294	5	-1.16388	1.16388	chr10	83400000	83500000
chr2_6100000_6200000	-1.04426	N/A	N/A	N/A	0.834506	-3.27842	N/A	3	-1.16272	1.16272	chr2	6100000	6200000
chr10_129053400_129153400	0.876401	N/A	-0.912322	1.00966	1.76146	N/A	3.07201	5	1.16144	1.16144	chr10	129053400	129153400
chr2_177000000_177100000	1.21971	N/A	N/A	N/A	1.29435	-0.945496	3.06565	4	1.15855	1.15855	chr2	177000000	177100000
chr2_72500000_72600000	-2.33055	N/A	N/A	N/A	0.225475	-1.365	N/A	3	-1.15669	1.15669	chr2	72500000	72600000
chr2_161683400_161783400	1.12493	N/A	N/A	N/A	1.77687	0.566543	N/A	3	1.15612	1.15612	chr2	161683400	161783400
chr4_111000000_111100000	0.511898	N/A	2.56068	N/A	1.70318	-0.158354	N/A	4	1.15435	1.15435	chr4	111000000	111100000
chr6_129800000_129900000	0.237447	1.52802	-1.29714	-3.63278	-1.43295	-2.32473	N/A	6	-1.15369	1.15369	chr6	129800000	129900000
chr14_69100000_69200000	-1.10455	-2.13239	0.24078	N/A	-0.997095	0.331324	-3.25608	6	-1.153	1.153	chr14	69100000	69200000
chr20_39200000_39300000	0.238175	2.06762	N/A	N/A	N/A	N/A	N/A	2	1.1529	1.1529	chr20	39200000	39300000
chr6_97870790_97970790	-0.611642	3.24782	N/A	-2.65042	-1.75285	-3.99708	N/A	5	-1.15284	1.15284	chr6	97870790	97970790
chr5_17100000_17200000	-0.568371	N/A	N/A	N/A	N/A	-2.03563	-0.844576	3	-1.14953	1.14953	chr5	17100000	17200000
chr22_38700000_38800000	-1.58074	-3.02808	0.998821	-0.457107	-1.66917	N/A	N/A	5	-1.14725	1.14725	chr22	38700000	38800000
chr6_83400000_83500000	-1.53841	0.359616	N/A	-2.27989	-0.994221	-1.28193	N/A	5	-1.14697	1.14697	chr6	83400000	83500000
chr5_37900000_38000000	0.304766	N/A	N/A	N/A	1.63141	1.50462	N/A	3	1.14693	1.14693	chr5	37900000	38000000
chr13_60600000_60700000	2.49985	1.81285	N/A	N/A	0.791562	N/A	-0.518286	4	1.14649	1.14649	chr13	60600000	60700000
chr2_77900000_78000000	-0.606173	N/A	N/A	N/A	-1.93338	-0.899399	N/A	3	-1.14632	1.14632	chr2	77900000	78000000
chr6_149100000_149200000	0.0945296	-0.37317	2.75421	1.56175	-0.735867	3.56628	N/A	6	1.14462	1.14462	chr6	149100000	149200000
chr19_31000000_31100000	-2.41817	N/A	N/A	-1.54682	2.05415	-2.65297	N/A	4	-1.14095	1.14095	chr19	31000000	31100000
chr3_83394000_83494000	0.648025	1.32744	2.93059	0.164314	-1.53124	3.353	1.09178	7	1.14056	1.14056	chr3	83394000	83494000
chr5_79572800_79672800	-0.909713	N/A	N/A	N/A	-1.66887	-0.838645	N/A	3	-1.13907	1.13907	chr5	79572800	79672800
chr18_48154300_48254300	1.29821	N/A	N/A	0.449013	1.66846	N/A	N/A	3	1.13856	1.13856	chr18	48154300	48254300
chr9_19800000_19900000	0.722466	2.04891	-0.052399	-0.0316234	2.64934	1.49305	N/A	6	1.13829	1.13829	chr9	19800000	19900000
chr7_34000000_34100000	-0.516776	N/A	-2.84303	N/A	-0.0358551	-1.14986	N/A	4	-1.13638	1.13638	chr7	34000000	34100000
chr5_151300000_151400000	-0.847126	N/A	N/A	N/A	N/A	-1.78732	-0.772694	3	-1.13571	1.13571	chr5	151300000	151400000
chr4_18100000_18200000	2.22395	N/A	1.38307	N/A	1.40521	0.230415	0.430495	5	1.13463	1.13463	chr4	18100000	18200000
chr6_120100000_120200000	0.0554823	3.58428	1.63931	0.388366	2.2515	-1.11996	N/A	6	1.13316	1.13316	chr6	120100000	120200000
chr11_16100000_16200000	-1.8625	N/A	N/A	-1.90827	N/A	-0.768166	0.0193522	4	-1.1299	1.1299	chr11	16100000	16200000
chr4_107300000_107400000	3.81395	N/A	-0.0245409	N/A	0.795869	-0.0749695	N/A	4	1.12758	1.12758	chr4	107300000	107400000
chr6_73000000_73100000	1.07474	-1.11529	N/A	-2.69201	-0.00790308	-2.89521	N/A	5	-1.12714	1.12714	chr6	73000000	73100000
chr20_40200000_40300000	-1.21599	-1.03789	N/A	N/A	N/A	N/A	N/A	2	-1.12694	1.12694	chr20	40200000	40300000
chr3_34900000_35000000	-1.98935	0.417091	-3.80432	-2.43116	1.6767	-3.32776	1.57289	7	-1.12656	1.12656	chr3	34900000	35000000
chr15_42400000_42500000	-1.21806	-3.07528	N/A	N/A	-0.97449	1.82372	-2.18334	5	-1.12549	1.12549	chr15	42400000	42500000
chr16_8500000_8600000	1.24082	N/A	N/A	-2.26475	-0.930828	-2.53947	N/A	4	-1.12356	1.12356	chr16	8500000	8600000
chr7_156700000_156800000	-3.02624	N/A	-0.602522	N/A	-0.945527	0.552076	-1.59331	5	-1.1231	1.1231	chr7	156700000	156800000
chr1_13804384_13904384	-0.751351	N/A	0.72809	-3.69192	N/A	-3.84006	1.94088	5	-1.12287	1.12287	chr1	13804384	13904384
chr14_75200000_75300000	0.442636	-2.30106	-4.0632	N/A	-1.21973	0.931586	-0.526787	6	-1.12276	1.12276	chr14	75200000	75300000
chr4_115800000_115900000	-1.49754	N/A	-2.55155	N/A	-0.0999778	-0.331625	N/A	4	-1.12017	1.12017	chr4	115800000	115900000
chr4_93100000_93200000	-0.188814	N/A	1.53508	N/A	-0.251305	3.3826	N/A	4	1.11939	1.11939	chr4	93100000	93200000
chr4_14500000_14600000	-0.000645214	N/A	-1.86534	N/A	0.0472166	-0.575474	7.98287	5	1.11773	1.11773	chr4	14500000	14600000
chr13_37000000_37100000	-0.368143	0.577414	N/A	N/A	-1.36059	N/A	-3.30976	4	-1.11527	1.11527	chr13	37000000	37100000
chr1_191500000_191600000	-1.19566	-3.12421	N/A	N/A	-0.0889607	-0.0473894	N/A	4	-1.11406	1.11406	chr1	191500000	191600000
chr17_49541300_49641300	-0.854077	-0.284296	-1.38632	-1.8726	-1.09813	-1.18579	N/A	6	-1.11354	1.11354	chr17	49541300	49641300
chr7_122200000_122300000	3.06252	N/A	-0.694829	N/A	1.50784	0.57528	N/A	4	1.1127	1.1127	chr7	122200000	122300000
chr1_87800000_87900000	-1.152	0.676462	-4.00319	-1.16769	0.504539	-1.52732	N/A	6	-1.11153	1.11153	chr1	87800000	87900000
chr13_49100000_49200000	-1.42263	-1.78389	N/A	N/A	-0.157239	N/A	-1.08155	4	-1.11133	1.11133	chr13	49100000	49200000
chr2_139800000_139900000	0.0989113	N/A	N/A	N/A	-1.0356	-2.39701	N/A	3	-1.11123	1.11123	chr2	139800000	139900000
chr1_10900000_11000000	-1.00631	N/A	-0.873708	-3.21479	N/A	-0.733731	0.2777	5	-1.11017	1.11017	chr1	10900000	11000000
chr4_175500000_175600000	0.582163	N/A	-2.67067	N/A	0.518284	-2.87005	N/A	4	-1.11007	1.11007	chr4	175500000	175600000
chr16_64700000_64800000	N/A	N/A	N/A	-1.1092	N/A	N/A	N/A	1	-1.1092	1.1092	chr16	64700000	64800000
chr18_9600000_9700000	N/A	N/A	N/A	-1.10821	N/A	N/A	N/A	1	-1.10821	1.10821	chr18	9600000	9700000
chr2_184276800_184376800	2.43212	N/A	N/A	N/A	-0.961506	1.62864	1.33313	4	1.1081	1.1081	chr2	184276800	184376800
chr4_5200000_5300000	-1.43984	N/A	-3.86243	N/A	2.99425	-4.12529	0.895894	5	-1.10748	1.10748	chr4	5200000	5300000
chr4_41418200_41518200	0.006122	N/A	1.71617	N/A	1.43771	0.461834	1.91506	5	1.10738	1.10738	chr4	41418200	41518200
chr2_30200000_30300000	-1.6632	N/A	N/A	N/A	-1.52409	-0.132595	N/A	3	-1.10663	1.10663	chr2	30200000	30300000
chr18_70700000_70800000	0.125018	1.31343	N/A	-0.366354	0.544004	N/A	3.91505	5	1.10623	1.10623	chr18	70700000	70800000
chr2_210800000_210900000	2.25799	N/A	N/A	N/A	1.20059	-0.143679	N/A	3	1.10497	1.10497	chr2	210800000	210900000
chr6_38901600_39001600	0.604313	3.97517	N/A	0.36514	1.19714	-0.619009	N/A	5	1.10455	1.10455	chr6	38901600	39001600
chr16_82100000_82200000	N/A	N/A	N/A	1.10392	N/A	N/A	N/A	1	1.10392	1.10392	chr16	82100000	82200000
chr4_96300000_96400000	2.25852	N/A	2.22523	N/A	1.11305	-1.18132	N/A	4	1.10387	1.10387	chr4	96300000	96400000
chr7_152000000_152100000	-1.52961	N/A	-3.02097	N/A	-1.632	-0.696773	1.36314	5	-1.10324	1.10324	chr7	152000000	152100000
chr5_105200000_105300000	-2.13923	N/A	N/A	N/A	-2.47035	1.30117	N/A	3	-1.1028	1.1028	chr5	105200000	105300000
chr5_21997600_22097600	-2.28987	N/A	N/A	N/A	N/A	-2.18375	1.16803	3	-1.10187	1.10187	chr5	21997600	22097600
chr7_67196500_67296500	-1.68923	N/A	-2.6813	N/A	-0.578428	0.54658	N/A	4	-1.10059	1.10059	chr7	67196500	67296500
chr7_136600000_136700000	-1.80991	N/A	0.323846	N/A	-1.61959	-1.2291	-1.16054	5	-1.09906	1.09906	chr7	136600000	136700000
chr18_26400000_26500000	0.58715	N/A	N/A	1.61063	N/A	N/A	N/A	2	1.09889	1.09889	chr18	26400000	26500000
chr6_26100000_26200000	-0.195171	-1.34588	N/A	-2.68916	-1.72077	0.461519	N/A	5	-1.09789	1.09789	chr6	26100000	26200000
chr12_86200000_86300000	0.180441	N/A	N/A	N/A	-1.48727	-1.98414	N/A	3	-1.09699	1.09699	chr12	86200000	86300000
chr6_153800000_153900000	-1.00058	1.99968	2.685	0.367716	1.92861	0.59793	N/A	6	1.09639	1.09639	chr6	153800000	153900000
chr2_78400000_78500000	0.214784	N/A	N/A	N/A	-0.814971	-2.68296	N/A	3	-1.09438	1.09438	chr2	78400000	78500000
chr6_90700000_90800000	0.869861	1.23	N/A	0.68175	1.95133	0.73773	N/A	5	1.09413	1.09413	chr6	90700000	90800000
chr3_166432400_166532400	2.46837	3.01384	0.463604	1.485	2.45954	-3.34555	N/A	6	1.0908	1.0908	chr3	166432400	166532400
chr1_18649163_18749163	-1.60012	N/A	-1.65427	-3.30859	1.0798	-3.79686	2.73522	6	-1.0908	1.0908	chr1	18649163	18749163
chr18_59200000_59300000	-1.2936	2.81758	N/A	1.68322	0.972398	N/A	1.27329	5	1.09058	1.09058	chr18	59200000	59300000
chr1_10500000_10600000	-1.6436	N/A	-2.15397	-1.97244	N/A	0.392246	-0.0743476	5	-1.09042	1.09042	chr1	10500000	10600000
chr2_213800000_213900000	0.0159086	N/A	N/A	N/A	2.16273	N/A	N/A	2	1.08932	1.08932	chr2	213800000	213900000
chr9_30300000_30400000	-0.771101	4.71133	1.20049	-0.336014	0.0771759	1.65271	N/A	6	1.0891	1.0891	chr9	30300000	30400000
chr6_103915100_104015100	1.64985	4.32134	N/A	-1.11312	2.20514	-1.62057	N/A	5	1.08853	1.08853	chr6	103915100	104015100
chr2_145800000_145900000	1.12921	N/A	N/A	N/A	1.86553	0.268189	N/A	3	1.08764	1.08764	chr2	145800000	145900000
chr5_104476300_104576300	-0.513892	N/A	N/A	N/A	0.122195	-2.86425	N/A	3	-1.08531	1.08531	chr5	104476300	104576300
chr1_51200000_51300000	5.64105	-0.851565	0.0457306	0.173481	-0.77598	2.27905	N/A	6	1.08529	1.08529	chr1	51200000	51300000
chr7_88900000_89000000	1.20443	N/A	1.56586	N/A	1.06772	0.503152	N/A	4	1.08529	1.08529	chr7	88900000	89000000
chr4_61100000_61200000	-2.09913	N/A	0.664977	N/A	-0.746135	6.51948	N/A	4	1.0848	1.0848	chr4	61100000	61200000
chr17_45841300_45941300	-1.11527	1.14018	-2.63991	-5.07359	2.26631	N/A	N/A	5	-1.08446	1.08446	chr17	45841300	45941300
chr4_84400000_84500000	-2.54556	N/A	2.10306	N/A	-0.421565	-3.47307	N/A	4	-1.08429	1.08429	chr4	84400000	84500000
chr3_144900000_145000000	1.28294	1.375	-0.59262	1.05526	2.23303	1.37494	0.849188	7	1.08253	1.08253	chr3	144900000	145000000
chr12_47500000_47600000	1.91466	N/A	N/A	N/A	-0.654727	1.98735	N/A	3	1.08243	1.08243	chr12	47500000	47600000
chr1_51800000_51900000	0.8338	-2.28908	-1.71934	-1.41775	-1.39639	-0.504341	N/A	6	-1.08218	1.08218	chr1	51800000	51900000
chr17_56900000_57000000	-0.851803	-2.20081	-1.64093	-0.851356	-1.69098	0.747488	N/A	6	-1.0814	1.0814	chr17	56900000	57000000
chr16_30600000_30700000	N/A	N/A	N/A	-1.0811	N/A	N/A	N/A	1	-1.0811	1.0811	chr16	30600000	30700000
chr6_40800000_40900000	2.46773	2.40746	N/A	-0.861263	2.48692	-1.10023	N/A	5	1.08012	1.08012	chr6	40800000	40900000
chr5_75900000_76000000	1.54136	N/A	N/A	N/A	1.70728	-0.00829597	N/A	3	1.08012	1.08012	chr5	75900000	76000000
chr3_2911600_3011600	0.271983	1.64296	-0.409178	0.68545	1.46921	1.87614	2.02234	7	1.07984	1.07984	chr3	2911600	3011600
chr20_15900000_16000000	0.273664	1.88393	N/A	N/A	N/A	N/A	N/A	2	1.0788	1.0788	chr20	15900000	16000000
chr7_67596500_67696500	-1.01946	N/A	-0.968707	N/A	-0.71443	-1.61065	N/A	4	-1.07831	1.07831	chr7	67596500	67696500
chr6_70100000_70200000	-0.160425	5.05326	N/A	0.367547	0.265116	-0.13533	N/A	5	1.07803	1.07803	chr6	70100000	70200000
chr2_193000000_193100000	-2.14006	N/A	N/A	N/A	2.19962	-2.11066	-2.25999	4	-1.07777	1.07777	chr2	193000000	193100000
chr12_112600000_112700000	-1.01286	N/A	N/A	N/A	1.47314	-3.51966	-1.25101	4	-1.0776	1.0776	chr12	112600000	112700000
chr4_95800000_95900000	-3.15509	N/A	-0.15343	N/A	-0.681777	-0.317817	N/A	4	-1.07703	1.07703	chr4	95800000	95900000
chr12_43964600_44064600	-1.35759	N/A	N/A	N/A	-0.523847	-1.3478	N/A	3	-1.07641	1.07641	chr12	43964600	44064600
chr13_61800000_61900000	4.33288	0.484278	N/A	N/A	-0.348574	N/A	-0.163948	4	1.07616	1.07616	chr13	61800000	61900000
chr4_180700000_180800000	-1.64865	N/A	-0.627508	N/A	-1.09588	-0.931386	N/A	4	-1.07585	1.07585	chr4	180700000	180800000
chr3_163114100_163214100	-0.0407563	-0.887335	-1.00595	-1.8626	-0.768237	-1.88853	N/A	6	-1.07557	1.07557	chr3	163114100	163214100
chr12_46300000_46400000	-0.108049	N/A	N/A	N/A	-2.67373	-0.441967	N/A	3	-1.07458	1.07458	chr12	46300000	46400000
chr3_115900000_116000000	0.120203	1.00802	-3.09324	-1.98874	N/A	-1.44788	-1.03355	6	-1.07253	1.07253	chr3	115900000	116000000
chr2_219700000_219800000	0.536357	N/A	N/A	N/A	1.60528	N/A	N/A	2	1.07082	1.07082	chr2	219700000	219800000
chr9_11000000_11100000	1.0653	-2.61365	N/A	-1.15114	-0.058605	-2.59392	N/A	5	-1.0704	1.0704	chr9	11000000	11100000
chr20_12600000_12700000	0.689426	1.45086	N/A	N/A	N/A	N/A	N/A	2	1.07014	1.07014	chr20	12600000	12700000
chr6_135700000_135800000	0.44092	1.09444	1.37819	2.40667	0.234068	0.86614	N/A	6	1.07007	1.07007	chr6	135700000	135800000
chr13_45800000_45900000	0.110158	2.16159	N/A	N/A	0.484944	N/A	1.52007	4	1.06919	1.06919	chr13	45800000	45900000
chr11_40100000_40200000	-1.73503	N/A	N/A	-2.19415	N/A	-0.877628	0.540596	4	-1.06655	1.06655	chr11	40100000	40200000
chr2_15200000_15300000	-2.43924	N/A	N/A	N/A	-1.44863	0.690631	N/A	3	-1.06574	1.06574	chr2	15200000	15300000
chr2_165300000_165400000	0.382266	N/A	N/A	N/A	1.42476	0.238921	2.21073	4	1.06417	1.06417	chr2	165300000	165400000
chr16_68600000_68700000	N/A	N/A	N/A	-1.06286	N/A	N/A	N/A	1	-1.06286	1.06286	chr16	68600000	68700000
chr13_66300000_66400000	0.72001	0.345871	N/A	N/A	-1.01555	N/A	4.19819	4	1.06213	1.06213	chr13	66300000	66400000
chr3_185300000_185400000	N/A	-2.65022	-1.70553	-0.664028	-0.931241	0.642807	N/A	5	-1.06164	1.06164	chr3	185300000	185400000
chr12_102355000_102455000	0.443894	N/A	N/A	N/A	0.603762	2.13684	N/A	3	1.0615	1.0615	chr12	102355000	102455000
chr2_35700000_35800000	1.73811	N/A	N/A	N/A	1.0602	0.383319	N/A	3	1.06054	1.06054	chr2	35700000	35800000
chr14_52500000_52600000	0.257813	-1.93859	-2.14294	N/A	-0.453239	-1.0201	N/A	5	-1.05941	1.05941	chr14	52500000	52600000
chr20_16200000_16300000	1.62754	0.488713	N/A	N/A	N/A	N/A	N/A	2	1.05813	1.05813	chr20	16200000	16300000
chr18_47731700_47831700	-0.660468	N/A	N/A	-1.45514	N/A	N/A	N/A	2	-1.0578	1.0578	chr18	47731700	47831700
chr11_83500000_83600000	-1.89742	N/A	-2.55487	-2.32864	0.817311	-2.34034	1.9583	6	-1.05761	1.05761	chr11	83500000	83600000
chr11_38400000_38500000	-3.28974	N/A	N/A	-2.94313	N/A	0.575807	1.43696	4	-1.05502	1.05502	chr11	38400000	38500000
chr2_12055000_12155000	-1.31698	N/A	N/A	N/A	-1.37834	-0.469034	N/A	3	-1.05479	1.05479	chr2	12055000	12155000
chr6_93400000_93500000	-0.34328	2.00495	N/A	1.23842	1.26672	1.10598	N/A	5	1.05456	1.05456	chr6	93400000	93500000
chr3_131100000_131200000	-1.05247	0.518553	-2.17082	-0.534043	N/A	-2.98223	-0.096712	6	-1.05296	1.05296	chr3	131100000	131200000
chr1_185600000_185700000	-1.44797	-0.131527	N/A	N/A	-2.83545	0.203393	N/A	4	-1.05289	1.05289	chr1	185600000	185700000
chr3_152400000_152500000	-1.42798	-4.4773	0.521402	0.290495	-1.40267	0.186199	N/A	6	-1.05164	1.05164	chr3	152400000	152500000
chr9_103300000_103400000	-1.11602	-0.592736	-3.36608	-1.53243	1.62086	-1.32266	N/A	6	-1.05151	1.05151	chr9	103300000	103400000
chr14_66000000_66100000	0.533775	1.7698	0.511799	N/A	0.947293	0.108642	2.43364	6	1.05083	1.05083	chr14	66000000	66100000
chr7_33400000_33500000	-0.382763	N/A	-1.32079	N/A	-0.967751	-1.53173	N/A	4	-1.05076	1.05076	chr7	33400000	33500000
chr4_12400000_12500000	2.84838	N/A	2.51975	N/A	1.68159	-2.98178	1.18448	5	1.05048	1.05048	chr4	12400000	12500000
chr18_21340300_21440300	N/A	N/A	N/A	-1.05016	N/A	N/A	N/A	1	-1.05016	1.05016	chr18	21340300	21440300
chr18_10000000_10100000	N/A	N/A	N/A	-1.04948	N/A	N/A	N/A	1	-1.04948	1.04948	chr18	10000000	10100000
chr1_65900000_66000000	0.354046	0.231126	-2.37499	-1.97014	2.28756	-4.81815	N/A	6	-1.04842	1.04842	chr1	65900000	66000000
chr10_18100000_18200000	0.735005	N/A	N/A	-2.21408	N/A	N/A	4.61874	3	1.04656	1.04656	chr10	18100000	18200000
chr11_16600000_16700000	-0.547748	N/A	N/A	-1.71808	N/A	-1.30658	-0.609759	4	-1.04554	1.04554	chr11	16600000	16700000
chr2_65700000_65800000	-1.77113	N/A	N/A	N/A	1.87502	-3.24015	N/A	3	-1.04542	1.04542	chr2	65700000	65800000
chr2_98715800_98815800	-2.0413	N/A	N/A	N/A	-1.38795	0.29311	N/A	3	-1.04538	1.04538	chr2	98715800	98815800
chr4_115000000_115100000	-1.58028	N/A	-2.88502	N/A	0.183447	0.102651	N/A	4	-1.0448	1.0448	chr4	115000000	115100000
chr1_191200000_191300000	1.44502	1.80405	N/A	N/A	0.890382	0.03908	N/A	4	1.04463	1.04463	chr1	191200000	191300000
chr2_161483400_161583400	1.5094	N/A	N/A	N/A	1.61627	0.00777971	N/A	3	1.04448	1.04448	chr2	161483400	161583400
chr18_59300000_59400000	-0.0925356	2.78589	N/A	-0.723061	1.78416	N/A	1.46572	5	1.04404	1.04404	chr18	59300000	59400000
chr6_102000000_102100000	-1.66688	0.2218	N/A	-1.44347	-1.09677	-1.23292	N/A	5	-1.04365	1.04365	chr6	102000000	102100000
chr12_80900000_81000000	2.93487	N/A	N/A	N/A	-0.0441634	0.239947	N/A	3	1.04355	1.04355	chr12	80900000	81000000
chr10_102800000_102900000	-0.74503	N/A	-0.75212	-0.795751	-0.632163	N/A	-2.29256	5	-1.04352	1.04352	chr10	102800000	102900000
chr12_69675800_69775800	-0.872525	N/A	N/A	N/A	-1.58441	-0.672491	N/A	3	-1.04314	1.04314	chr12	69675800	69775800
chr4_73300000_73400000	1.51569	N/A	1.19118	N/A	-0.431478	1.89177	N/A	4	1.04179	1.04179	chr4	73300000	73400000
chr15_95300000_95400000	-0.485067	2.94841	N/A	N/A	1.55306	-0.039092	1.23041	5	1.04154	1.04154	chr15	95300000	95400000
chr14_87295200_87395200	0.752958	1.26977	2.06591	N/A	0.208321	0.825755	1.11592	6	1.03977	1.03977	chr14	87295200	87395200
chr13_46100000_46200000	-0.868045	-1.12332	N/A	N/A	-1.57741	N/A	-0.587516	4	-1.03907	1.03907	chr13	46100000	46200000
chr12_93500000_93600000	-1.71353	N/A	N/A	N/A	-0.0227715	-1.37959	N/A	3	-1.03863	1.03863	chr12	93500000	93600000
chr13_88152979_88252979	0.664566	1.39964	N/A	N/A	1.04693	N/A	N/A	3	1.03705	1.03705	chr13	88152979	88252979
chr4_161500000_161600000	-1.51279	N/A	-1.17294	N/A	1.21947	-2.6804	N/A	4	-1.03666	1.03666	chr4	161500000	161600000
chr6_48200000_48300000	-1.05216	-1.20725	N/A	-0.025479	-0.127992	-2.76764	N/A	5	-1.0361	1.0361	chr6	48200000	48300000
chr5_167200000_167300000	0.993695	N/A	N/A	N/A	N/A	-0.0383585	2.15297	3	1.0361	1.0361	chr5	167200000	167300000
chr2_192000000_192100000	0.326717	N/A	N/A	N/A	0.751953	1.08297	1.97965	4	1.03532	1.03532	chr2	192000000	192100000
chr12_70300000_70400000	-0.285446	N/A	N/A	N/A	-2.14772	-0.67179	N/A	3	-1.03499	1.03499	chr12	70300000	70400000
chr13_60700000_60800000	-0.00296323	5.52349	N/A	N/A	0.308904	N/A	-1.6953	4	1.03353	1.03353	chr13	60700000	60800000
chr1_47900000_48000000	-0.595738	1.19748	2.02964	1.00512	0.886113	0.194014	2.51527	7	1.03313	1.03313	chr1	47900000	48000000
chr10_80900000_81000000	0.618484	N/A	1.61843	0.012248	1.58971	N/A	1.32136	5	1.03205	1.03205	chr10	80900000	81000000
chr11_40200000_40300000	-1.25295	N/A	N/A	-3.11539	N/A	-1.20585	1.44911	4	-1.03127	1.03127	chr11	40200000	40300000
chr6_97670790_97770790	-1.40999	0.257522	N/A	-1.45025	0.342351	-2.8944	N/A	5	-1.03095	1.03095	chr6	97670790	97770790
chr11_37100000_37200000	0.0959277	N/A	N/A	0.676895	N/A	0.539467	2.81128	4	1.03089	1.03089	chr11	37100000	37200000
chr3_189696100_189796100	3.30103	0.0808182	1.85111	-0.187383	1.5615	-0.425477	N/A	6	1.03027	1.03027	chr3	189696100	189796100
chr7_109500000_109600000	-0.169344	N/A	-0.470833	N/A	-0.834655	-2.64533	N/A	4	-1.03004	1.03004	chr7	109500000	109600000
chr2_29200000_29300000	-2.46252	N/A	N/A	N/A	2.83164	-3.45063	N/A	3	-1.02717	1.02717	chr2	29200000	29300000
chr17_49141300_49241300	1.25755	-1.77769	-1.15854	-3.88485	0.431031	N/A	N/A	5	-1.0265	1.0265	chr17	49141300	49241300
chr1_101900000_102000000	1.54719	-0.215539	-3.37747	-2.2455	0.217686	-2.07591	N/A	6	-1.02492	1.02492	chr1	101900000	102000000
chr6_133100000_133200000	-1.02941	1.56672	-2.24562	-2.08743	1.77371	-4.11249	N/A	6	-1.02242	1.02242	chr6	133100000	133200000
chr6_5100000_5200000	-0.231587	-0.632278	N/A	-0.913178	-2.0679	-1.26056	N/A	5	-1.0211	1.0211	chr6	5100000	5200000
chr11_88602896_88702896	1.2038	N/A	3.62176	0.0223634	-0.279875	-0.167017	1.72464	6	1.02094	1.02094	chr11	88602896	88702896
chr9_104400000_104500000	0.441362	4.98376	0.272062	-1.24048	-0.393565	2.06018	N/A	6	1.02055	1.02055	chr9	104400000	104500000
chr14_83700000_83800000	2.19343	0.610564	1.08553	N/A	-0.67958	0.0267345	2.88435	6	1.02017	1.02017	chr14	83700000	83800000
chr16_58800000_58900000	N/A	N/A	N/A	1.01898	N/A	N/A	N/A	1	1.01898	1.01898	chr16	58800000	58900000
chr7_112800000_112900000	-1.47214	N/A	-1.00776	N/A	-0.440766	-1.1533	N/A	4	-1.01849	1.01849	chr7	112800000	112900000
chr13_56600000_56700000	-0.642015	0.15496	N/A	N/A	-2.41979	N/A	-1.16388	4	-1.01768	1.01768	chr13	56600000	56700000
chr11_37600000_37700000	4.44456	N/A	N/A	-1.86548	N/A	0.376713	1.11479	4	1.01765	1.01765	chr11	37600000	37700000
chr10_117000000_117100000	0.218533	N/A	-0.959668	-3.20835	0.0249868	N/A	-1.16023	5	-1.01695	1.01695	chr10	117000000	117100000
chr2_222600000_222700000	2.74158	N/A	N/A	N/A	-0.707974	N/A	N/A	2	1.0168	1.0168	chr2	222600000	222700000
chr17_76100000_76200000	-0.591364	-1.68183	-3.24915	0.253379	-1.32583	0.496828	N/A	6	-1.01633	1.01633	chr17	76100000	76200000
chr6_127900000_128000000	0.923276	2.45823	0.16496	0.502219	1.74412	0.290763	N/A	6	1.01393	1.01393	chr6	127900000	128000000
chr20_17800000_17900000	0.779708	1.2456	N/A	N/A	N/A	N/A	N/A	2	1.01266	1.01266	chr20	17800000	17900000
chr14_42700000_42800000	-0.886288	-0.864029	-0.471547	N/A	-1.21675	-1.6234	N/A	5	-1.0124	1.0124	chr14	42700000	42800000
chr20_15500000_15600000	1.13414	0.887571	N/A	N/A	N/A	N/A	N/A	2	1.01086	1.01086	chr20	15500000	15600000
chr10_35500000_35600000	-1.42367	N/A	N/A	-1.73507	-0.579382	N/A	-0.304356	4	-1.01062	1.01062	chr10	35500000	35600000
chr6_34274000_34374000	-0.0224827	-4.81109	N/A	-0.225358	-1.16914	1.17508	N/A	5	-1.0106	1.0106	chr6	34274000	34374000
chr14_48566500_48666500	-0.97998	2.23616	2.01806	N/A	1.33232	0.445833	N/A	5	1.01048	1.01048	chr14	48566500	48666500
chr13_39800000_39900000	0.134394	0.987203	N/A	N/A	-0.0426141	N/A	2.95981	4	1.0097	1.0097	chr13	39800000	39900000
chr15_95600000_95700000	1.88028	0.133395	N/A	N/A	0.405136	2.41734	0.209224	5	1.00908	1.00908	chr15	95600000	95700000
chr15_61700000_61800000	-0.415508	3.94854	N/A	N/A	1.2038	-1.49771	1.80561	5	1.00895	1.00895	chr15	61700000	61800000
chr4_129400000_129500000	-1.33722	N/A	2.09353	N/A	3.00194	0.277039	N/A	4	1.00882	1.00882	chr4	129400000	129500000
chr4_138800000_138900000	1.00206	N/A	1.15176	N/A	1.73429	0.145743	N/A	4	1.00846	1.00846	chr4	138800000	138900000
chr12_60200000_60300000	0.773819	N/A	N/A	N/A	1.54601	0.702397	N/A	3	1.00741	1.00741	chr12	60200000	60300000
chr2_151300000_151400000	-0.0564276	N/A	N/A	N/A	-2.03153	-0.931092	N/A	3	-1.00635	1.00635	chr2	151300000	151400000
chr4_58921381_59021381	2.01968	N/A	-0.137859	N/A	1.23882	0.903903	N/A	4	1.00614	1.00614	chr4	58921381	59021381
chr18_26600000_26700000	0.267418	N/A	N/A	1.74478	N/A	N/A	N/A	2	1.0061	1.0061	chr18	26600000	26700000
chr4_53116100_53216100	-0.958652	N/A	-1.36241	N/A	-2.2149	0.512787	N/A	4	-1.00579	1.00579	chr4	53116100	53216100
chr21_41584392_41684392	0.917696	N/A	2.8388	N/A	1.75683	-1.35805	0.871387	5	1.00533	1.00533	chr21	41584392	41684392
chr3_151200000_151300000	-0.510148	-0.69189	2.8499	1.99941	-0.65717	3.04116	N/A	6	1.00521	1.00521	chr3	151200000	151300000
chr1_196300000_196400000	0.781172	-0.388412	N/A	N/A	0.783255	2.84428	N/A	4	1.00507	1.00507	chr1	196300000	196400000
chr5_106729500_106829500	-1.01845	N/A	N/A	N/A	-1.36277	-0.633933	N/A	3	-1.00505	1.00505	chr5	106729500	106829500
chr14_42500000_42600000	-1.24313	-1.75951	-1.53302	N/A	-0.685321	0.195959	N/A	5	-1.005	1.005	chr14	42500000	42600000
chr16_23700000_23800000	1.65584	N/A	N/A	-2.69002	-0.698581	-2.28553	N/A	4	-1.00457	1.00457	chr16	23700000	23800000
chr5_108029500_108129500	-0.433664	N/A	N/A	N/A	-1.04722	-1.53086	N/A	3	-1.00391	1.00391	chr5	108029500	108129500
chr7_126400000_126500000	0.898124	N/A	1.27987	N/A	-0.774096	3.03003	0.582343	5	1.00325	1.00325	chr7	126400000	126500000
chr16_12900000_13000000	1.0952	N/A	N/A	-2.16779	0.0236534	-2.95891	N/A	4	-1.00196	1.00196	chr16	12900000	13000000
chr2_223700000_223800000	-0.334931	N/A	N/A	N/A	-1.66811	N/A	N/A	2	-1.00152	1.00152	chr2	223700000	223800000
chr1_53400000_53500000	-0.473254	1.11239	2.96198	0.0870341	1.94124	0.366332	N/A	6	0.999287	0.999287	chr1	53400000	53500000
chr11_84400000_84500000	-1.46615	N/A	4.00979	2.28302	3.35784	-1.31999	-0.872795	6	0.99862	0.99862	chr11	84400000	84500000
chr3_148800000_148900000	4.32084	2.26661	-0.551792	1.24153	-0.897191	-0.389095	N/A	6	0.998485	0.998485	chr3	148800000	148900000
chr12_85200000_85300000	-0.399511	N/A	N/A	N/A	0.888197	-3.48247	N/A	3	-0.997929	0.997929	chr12	85200000	85300000
chr15_57114600_57214600	-2.90707	-1.38816	N/A	N/A	0.123544	-0.638709	-0.172771	5	-0.996634	0.996634	chr15	57114600	57214600
chr13_46300000_46400000	-0.101411	0.162397	N/A	N/A	-1.38961	N/A	-2.65558	4	-0.996051	0.996051	chr13	46300000	46400000
chr16_25700000_25800000	0.86595	N/A	N/A	-1.96727	1.62402	-4.50486	N/A	4	-0.99554	0.99554	chr16	25700000	25800000
chr7_29300000_29400000	-1.04969	N/A	-2.33217	N/A	-0.236432	-0.361425	N/A	4	-0.994929	0.994929	chr7	29300000	29400000
chr14_87795200_87895200	-0.0475531	0.807304	0.484652	N/A	0.600716	1.19536	2.9279	6	0.994729	0.994729	chr14	87795200	87895200
chr6_104115100_104215100	-0.955817	3.05659	N/A	0.0212079	2.1112	0.740025	N/A	5	0.994641	0.994641	chr6	104115100	104215100
chr16_19686486_19786486	-2.16268	N/A	N/A	-0.848854	0.0355626	-1.00228	N/A	4	-0.994563	0.994563	chr16	19686486	19786486
chr3_164114100_164214100	-1.40684	0.361286	-0.464105	-0.758068	-0.381175	-3.31574	N/A	6	-0.994107	0.994107	chr3	164114100	164214100
chr6_82300000_82400000	-0.140389	1.38171	N/A	-4.6324	0.530891	-2.10713	N/A	5	-0.993464	0.993464	chr6	82300000	82400000
chr18_67000000_67100000	3.54668	0.0616869	N/A	-1.16689	0.389503	N/A	2.13372	5	0.99294	0.99294	chr18	67000000	67100000
chr5_167700000_167800000	0.240862	N/A	N/A	N/A	N/A	-2.19088	-1.02581	3	-0.991943	0.991943	chr5	167700000	167800000
chr12_104355000_104455000	1.44592	N/A	N/A	N/A	-1.60225	-2.19779	-1.60839	4	-0.990629	0.990629	chr12	104355000	104455000
chr2_237900000_238000000	-0.273244	N/A	N/A	N/A	-1.70713	N/A	N/A	2	-0.990188	0.990188	chr2	237900000	238000000
chr16_14100000_14200000	0.0484229	N/A	N/A	-2.38211	-0.334139	-1.29277	N/A	4	-0.990151	0.990151	chr16	14100000	14200000
chr11_113100000_113200000	-0.264528	N/A	2.483	1.76868	1.42614	-1.07325	1.59976	6	0.989968	0.989968	chr11	113100000	113200000
chr4_146705300_146805300	1.21553	N/A	0.767249	N/A	1.33954	0.636125	N/A	4	0.989613	0.989613	chr4	146705300	146805300
chr2_139200000_139300000	0.747698	N/A	N/A	N/A	2.15769	0.0625012	N/A	3	0.989296	0.989296	chr2	139200000	139300000
chr16_65900000_66000000	N/A	N/A	N/A	-0.988927	N/A	N/A	N/A	1	-0.988927	0.988927	chr16	65900000	66000000
chr10_70000000_70100000	-1.26511	N/A	-2.10668	-4.02	1.67793	N/A	0.775555	5	-0.987662	0.987662	chr10	70000000	70100000
chr15_67500000_67600000	-2.74091	0.0154493	N/A	N/A	-0.674491	-1.03285	-0.4999	5	-0.98654	0.98654	chr15	67500000	67600000
chr12_85100000_85200000	0.38761	N/A	N/A	N/A	0.139292	2.43166	N/A	3	0.986189	0.986189	chr12	85100000	85200000
chr1_89300000_89400000	1.00083	0.408249	2.18541	2.91622	-0.313462	-0.282848	N/A	6	0.985732	0.985732	chr1	89300000	89400000
chr16_61600000_61700000	N/A	N/A	N/A	-0.985188	N/A	N/A	N/A	1	-0.985188	0.985188	chr16	61600000	61700000
chr2_221800000_221900000	0.664091	N/A	N/A	N/A	1.30541	N/A	N/A	2	0.984748	0.984748	chr2	221800000	221900000
chr11_39200000_39300000	0.401952	N/A	N/A	-2.4553	N/A	-1.60604	-0.273387	4	-0.983194	0.983194	chr11	39200000	39300000
chr4_46000000_46100000	1.19436	N/A	1.57222	N/A	1.72017	0.452169	-0.0233577	5	0.983113	0.983113	chr4	46000000	46100000
chr16_65500000_65600000	N/A	N/A	N/A	0.983059	N/A	N/A	N/A	1	0.983059	0.983059	chr16	65500000	65600000
chr12_38860128_38960128	0.975732	N/A	N/A	N/A	0.174773	1.79531	N/A	3	0.981939	0.981939	chr12	38860128	38960128
chr18_69500000_69600000	1.63711	1.53262	N/A	0.421213	0.642053	N/A	0.676028	5	0.981806	0.981806	chr18	69500000	69600000
chr6_19600000_19700000	-0.687633	2.0841	N/A	-2.1535	-0.0824942	-4.063	N/A	5	-0.980505	0.980505	chr6	19600000	19700000
chr7_82800000_82900000	-0.76062	N/A	3.34833	N/A	0.340826	0.991925	N/A	4	0.980116	0.980116	chr7	82800000	82900000
chr1_72700000_72800000	1.23874	-1.38017	-3.3129	-2.10253	0.837021	-1.15631	N/A	6	-0.979358	0.979358	chr1	72700000	72800000
chr6_19700000_19800000	2.39398	2.18156	N/A	0.916474	2.09716	-2.69501	N/A	5	0.978833	0.978833	chr6	19700000	19800000
chr6_56100000_56200000	-3.23102	1.67194	N/A	-3.53585	0.342044	-0.139726	N/A	5	-0.978522	0.978522	chr6	56100000	56200000
chr5_21797600_21897600	-0.754539	N/A	N/A	N/A	N/A	-1.3477	-0.830338	3	-0.977526	0.977526	chr5	21797600	21897600
chr7_11200000_11300000	1.45903	N/A	0.941395	N/A	0.827464	0.682089	N/A	4	0.977496	0.977496	chr7	11200000	11300000
chr9_75300000_75400000	1.6658	1.82225	0.447705	-0.0680935	1.64679	0.344686	N/A	6	0.976522	0.976522	chr9	75300000	75400000
chr1_185300000_185400000	-0.498961	-2.48569	N/A	N/A	-1.4834	0.564334	N/A	4	-0.97593	0.97593	chr1	185300000	185400000
chr2_186100000_186200000	2.39408	N/A	N/A	N/A	1.2372	-0.0711484	0.3434	4	0.975883	0.975883	chr2	186100000	186200000
chr1_242600000_242700000	0.249235	3.02012	N/A	N/A	N/A	-0.344278	N/A	3	0.975027	0.975027	chr1	242600000	242700000
chr4_109400000_109500000	-2.52062	N/A	-1.5919	N/A	-0.0613806	0.281355	N/A	4	-0.973136	0.973136	chr4	109400000	109500000
chr12_40400000_40500000	-0.427164	N/A	N/A	N/A	0.602053	-3.08858	N/A	3	-0.971232	0.971232	chr12	40400000	40500000
chr2_146200000_146300000	-0.578555	N/A	N/A	N/A	-0.380679	3.86984	N/A	3	0.970203	0.970203	chr2	146200000	146300000
chr9_20700000_20800000	-2.49619	0.00695655	-1.29136	-1.22049	-1.2505	0.436319	N/A	6	-0.969211	0.969211	chr9	20700000	20800000
chr20_5200000_5300000	2.15105	-0.213089	N/A	N/A	N/A	N/A	N/A	2	0.968982	0.968982	chr20	5200000	5300000
chr6_128000000_128100000	-1.60384	1.79971	-4.39925	-1.6536	-1.05914	1.11158	N/A	6	-0.967423	0.967423	chr6	128000000	128100000
chr4_62100000_62200000	1.48752	N/A	1.35351	N/A	2.01276	-0.98883	N/A	4	0.96624	0.96624	chr4	62100000	62200000
chr1_47300000_47400000	0.755085	-2.17293	-3.36878	0.102287	-1.40208	1.09317	-1.76881	7	-0.966009	0.966009	chr1	47300000	47400000
chr12_92300000_92400000	-2.01002	N/A	N/A	N/A	0.124513	-1.00891	N/A	3	-0.964804	0.964804	chr12	92300000	92400000
chr3_163414100_163514100	-0.141514	-0.437691	-3.97219	0.501508	-0.434206	-1.30282	N/A	6	-0.964485	0.964485	chr3	163414100	163514100
chr13_74700000_74800000	-1.11217	-0.0291087	N/A	N/A	-1.42157	N/A	-1.29411	4	-0.964241	0.964241	chr13	74700000	74800000
chr4_85500000_85600000	1.4595	N/A	1.64861	N/A	-0.0484291	0.796499	N/A	4	0.964043	0.964043	chr4	85500000	85600000
chr7_120300000_120400000	-0.852348	N/A	0.596414	N/A	2.76921	1.34273	N/A	4	0.964002	0.964002	chr7	120300000	120400000
chr5_90200000_90300000	0.0573015	N/A	N/A	N/A	2.53827	0.295675	N/A	3	0.963748	0.963748	chr5	90200000	90300000
chr5_18300200_18400200	1.62705	N/A	N/A	N/A	N/A	0.0311174	1.23269	3	0.96362	0.96362	chr5	18300200	18400200
chr2_235200000_235300000	-0.33419	N/A	N/A	N/A	2.26143	N/A	N/A	2	0.963619	0.963619	chr2	235200000	235300000
chr5_55100000_55200000	0.0865185	N/A	N/A	N/A	1.45055	1.35286	N/A	3	0.96331	0.96331	chr5	55100000	55200000
chr17_28087200_28187200	0.0971195	-2.50026	-0.394159	-1.0126	-1.00334	N/A	N/A	5	-0.962649	0.962649	chr17	28087200	28187200
chr5_44200000_44300000	0.833861	N/A	N/A	N/A	-0.166161	2.21931	N/A	3	0.962336	0.962336	chr5	44200000	44300000
chr18_43000000_43100000	-0.575053	N/A	N/A	-1.34501	N/A	N/A	N/A	2	-0.96003	0.96003	chr18	43000000	43100000
chr13_103200000_103300000	0.701273	1.237	N/A	N/A	0.941266	N/A	N/A	3	0.959845	0.959845	chr13	103200000	103300000
chr5_4125100_4225100	-1.8777	N/A	N/A	N/A	N/A	-1.52792	0.530524	3	-0.958366	0.958366	chr5	4125100	4225100
chr1_107100000_107200000	-1.19212	1.31035	-2.48437	-0.943495	0.110561	-2.54762	N/A	6	-0.957781	0.957781	chr1	107100000	107200000
chr3_126600000_126700000	1.13019	0.582584	1.27986	1.57587	N/A	-0.17368	1.343	6	0.956302	0.956302	chr3	126600000	126700000
chr6_79800000_79900000	-0.0580996	-0.0395829	N/A	-2.55694	0.479619	-2.60496	N/A	5	-0.955992	0.955992	chr6	79800000	79900000
chr3_71700000_71800000	-1.55921	-0.961666	-2.18958	0.858987	-1.62068	2.13053	-3.3453	7	-0.955274	0.955274	chr3	71700000	71800000
chr18_74000000_74100000	1.05138	1.96453	N/A	0.338726	-0.161211	N/A	1.58247	5	0.95518	0.95518	chr18	74000000	74100000
chr12_60300000_60400000	-1.66197	N/A	N/A	N/A	-0.264387	-0.932273	N/A	3	-0.952876	0.952876	chr12	60300000	60400000
chr2_135200000_135300000	1.75706	N/A	N/A	N/A	0.121777	0.975013	N/A	3	0.951282	0.951282	chr2	135200000	135300000
chr12_84600000_84700000	-0.68433	N/A	N/A	N/A	0.0325084	-2.19721	N/A	3	-0.949678	0.949678	chr12	84600000	84700000
chr12_83900000_84000000	0.0936992	N/A	N/A	N/A	-1.89721	-1.04417	N/A	3	-0.949226	0.949226	chr12	83900000	84000000
chr4_173900000_174000000	-1.31419	N/A	-0.930125	N/A	0.282801	-1.83358	N/A	4	-0.948773	0.948773	chr4	173900000	174000000
chr12_83300000_83400000	0.195075	N/A	N/A	N/A	-2.41497	-0.623792	N/A	3	-0.947895	0.947895	chr12	83300000	83400000
chr11_11911100_12011100	-0.285682	N/A	N/A	0.48217	N/A	3.01846	0.569534	4	0.946121	0.946121	chr11	11911100	12011100
chr16_25300000_25400000	1.36738	N/A	N/A	-1.89358	0.379717	-3.6335	N/A	4	-0.944995	0.944995	chr16	25300000	25400000
chr14_41300000_41400000	0.922242	0.929506	2.35086	N/A	-0.899927	1.42136	N/A	5	0.944809	0.944809	chr14	41300000	41400000
chr7_148018600_148118600	0.644639	N/A	-0.18943	N/A	2.12186	0.363971	1.78154	5	0.944516	0.944516	chr7	148018600	148118600
chr2_210300000_210400000	0.125211	N/A	N/A	N/A	-0.26773	-2.68819	N/A	3	-0.943569	0.943569	chr2	210300000	210400000
chr5_99900000_100000000	0.672208	N/A	N/A	N/A	1.58788	0.568568	N/A	3	0.942884	0.942884	chr5	99900000	100000000
chr9_37215300_37315300	-0.429863	-0.0434551	-2.73493	-1.4119	-0.493916	-0.54269	N/A	6	-0.942792	0.942792	chr9	37215300	37315300
chr12_60800000_60900000	0.336194	N/A	N/A	N/A	-1.12744	-2.03447	N/A	3	-0.941905	0.941905	chr12	60800000	60900000
chr6_156240100_156340100	1.26968	1.72066	0.804875	1.35643	0.62479	-0.131942	N/A	6	0.940749	0.940749	chr6	156240100	156340100
chr7_136200000_136300000	-1.22981	N/A	-0.79755	N/A	1.65429	-3.01535	-1.31411	5	-0.940507	0.940507	chr7	136200000	136300000
chr1_163472400_163572400	-1.48479	1.82711	N/A	N/A	-3.14188	-0.959021	N/A	4	-0.939647	0.939647	chr1	163472400	163572400
chr20_39700000_39800000	0.711457	1.16724	N/A	N/A	N/A	N/A	N/A	2	0.939349	0.939349	chr20	39700000	39800000
chr12_58000000_58100000	2.79163	N/A	N/A	N/A	0.981824	-0.957337	N/A	3	0.938705	0.938705	chr12	58000000	58100000
chr2_180800000_180900000	0.268274	N/A	N/A	N/A	1.59415	-1.15823	3.04752	4	0.937931	0.937931	chr2	180800000	180900000
chr10_68100000_68200000	0.240232	N/A	-3.95932	-2.68806	1.79945	N/A	-0.077519	5	-0.937042	0.937042	chr10	68100000	68200000
chr1_174600000_174700000	0.128767	-2.61243	N/A	N/A	-0.514964	-0.746578	N/A	4	-0.9363	0.9363	chr1	174600000	174700000
chr18_3461500_3561500	N/A	N/A	N/A	-0.936248	N/A	N/A	N/A	1	-0.936248	0.936248	chr18	3461500	3561500
chr10_37700000_37800000	-0.479542	N/A	N/A	1.81792	1.98082	N/A	0.420945	4	0.935036	0.935036	chr10	37700000	37800000
chr4_83600000_83700000	1.17497	N/A	-1.26155	N/A	-1.26167	-2.39152	N/A	4	-0.934942	0.934942	chr4	83600000	83700000
chr5_84653100_84753100	1.48408	N/A	N/A	N/A	1.7613	-0.441057	N/A	3	0.934773	0.934773	chr5	84653100	84753100
chr12_80600000_80700000	0.560828	N/A	N/A	N/A	-1.17054	-2.19449	N/A	3	-0.934733	0.934733	chr12	80600000	80700000
chr4_81300000_81400000	0.577063	N/A	-1.30852	N/A	-1.01312	-1.99367	N/A	4	-0.934564	0.934564	chr4	81300000	81400000
chr9_76176200_76276200	-1.117	1.40212	1.26242	2.48539	0.810902	0.762927	N/A	6	0.934458	0.934458	chr9	76176200	76276200
chr2_188600000_188700000	0.403117	N/A	N/A	N/A	0.843826	1.03512	1.45474	4	0.934201	0.934201	chr2	188600000	188700000
chr9_28200000_28300000	2.34573	0.608584	-1.08147	1.23358	0.134738	2.35954	N/A	6	0.93345	0.93345	chr9	28200000	28300000
chr5_103976300_104076300	1.79694	N/A	N/A	N/A	1.33531	-0.335238	N/A	3	0.932339	0.932339	chr5	103976300	104076300
chr18_10400000_10500000	N/A	N/A	N/A	-0.931698	N/A	N/A	N/A	1	-0.931698	0.931698	chr18	10400000	10500000
chr17_62900000_63000000	0.857809	-1.89364	-1.29282	-1.80454	0.17118	-1.62545	N/A	6	-0.931243	0.931243	chr17	62900000	63000000
chr20_50400000_50500000	0.26108	-2.12356	N/A	N/A	N/A	N/A	N/A	2	-0.931239	0.931239	chr20	50400000	50500000
chr4_16600000_16700000	-1.3292	N/A	-1.30091	N/A	0.497032	-4.28852	1.76637	5	-0.931046	0.931046	chr4	16600000	16700000
chr6_36200000_36300000	0.253203	0.0596568	N/A	3.48071	-1.0408	1.90024	N/A	5	0.930602	0.930602	chr6	36200000	36300000
chr1_193300000_193400000	-0.80304	-0.401285	N/A	N/A	3.76467	1.15607	N/A	4	0.929102	0.929102	chr1	193300000	193400000
chr18_49254300_49354300	0.454848	N/A	N/A	-1.36212	-1.87892	N/A	N/A	3	-0.928729	0.928729	chr18	49254300	49354300
chr14_47166500_47266500	1.82168	-1.51029	3.20953	N/A	-1.21585	2.33776	N/A	5	0.928566	0.928566	chr14	47166500	47266500
chr3_121400000_121500000	-1.25192	-2.30764	-0.0956437	-1.00912	N/A	1.06005	-1.96102	6	-0.927549	0.927549	chr3	121400000	121500000
chr2_208900000_209000000	2.90584	N/A	N/A	N/A	0.840122	-0.963466	N/A	3	0.927497	0.927497	chr2	208900000	209000000
chr3_151600000_151700000	3.42403	0.929842	-0.076214	-0.946746	0.689224	1.53256	N/A	6	0.925449	0.925449	chr3	151600000	151700000
chr5_87562700_87662700	1.95522	N/A	N/A	N/A	1.82574	-1.00815	N/A	3	0.92427	0.92427	chr5	87562700	87662700
chr2_33868400_33968400	-0.425402	N/A	N/A	N/A	-1.42627	-0.914615	N/A	3	-0.922096	0.922096	chr2	33868400	33968400
chr13_24700000_24800000	-0.347194	2.75295	N/A	N/A	1.09588	N/A	0.185414	4	0.921763	0.921763	chr13	24700000	24800000
chr15_68000000_68100000	-0.910638	-1.96303	N/A	N/A	-1.83234	1.92809	-1.82476	5	-0.920536	0.920536	chr15	68000000	68100000
chr12_85600000_85700000	-1.89208	N/A	N/A	N/A	0.0632121	-0.931034	N/A	3	-0.919967	0.919967	chr12	85600000	85700000
chr2_143000000_143100000	-0.463566	N/A	N/A	N/A	-2.66957	0.378615	N/A	3	-0.918173	0.918173	chr2	143000000	143100000
chr1_168749900_168849900	0.838654	0.186031	N/A	N/A	0.431752	2.21395	N/A	4	0.917598	0.917598	chr1	168749900	168849900
chr7_105700000_105800000	-0.11169	N/A	-0.837502	N/A	-2.53286	-0.185748	N/A	4	-0.916951	0.916951	chr7	105700000	105800000
chr3_76854600_76954600	0.415043	-0.967659	-2.05051	-0.798769	-1.03499	-2.31543	0.337098	7	-0.91646	0.91646	chr3	76854600	76954600
chr14_96600000_96700000	0.488213	1.38266	0.812711	N/A	1.66987	-0.196606	1.33493	6	0.915297	0.915297	chr14	96600000	96700000
chr11_127200000_127300000	-1.2744	N/A	0.256116	0.554098	1.38564	3.58765	0.982069	6	0.915195	0.915195	chr11	127200000	127300000
chr7_83600000_83700000	0.554371	N/A	-0.505871	N/A	-1.83817	-1.86724	N/A	4	-0.914229	0.914229	chr7	83600000	83700000
chr5_121200000_121300000	1.21157	N/A	N/A	N/A	2.00325	-0.47465	N/A	3	0.913391	0.913391	chr5	121200000	121300000
chr14_61300000_61400000	-2.72516	-2.73739	1.1815	N/A	0.5742	-0.0737899	-1.69913	6	-0.913294	0.913294	chr14	61300000	61400000
chr14_70300000_70400000	-1.58143	-2.30683	-1.11743	N/A	-0.92781	-0.327929	0.783924	6	-0.912918	0.912918	chr14	70300000	70400000
chr3_101798400_101898400	-2.26936	-1.51932	-0.413886	-0.262778	-2.63196	3.80268	-3.08785	7	-0.911783	0.911783	chr3	101798400	101898400
chr4_172400000_172500000	-0.540296	N/A	-2.68586	N/A	1.93865	-2.35317	N/A	4	-0.91017	0.91017	chr4	172400000	172500000
chr3_59728500_59828500	-0.241934	1.19877	1.04834	0.876559	1.15615	1.13664	1.18372	7	0.90832	0.90832	chr3	59728500	59828500
chr11_85700000_85800000	-0.199344	N/A	2.11088	0.902849	1.70567	-0.692758	1.6187	6	0.907666	0.907666	chr11	85700000	85800000
chr3_7500000_7600000	-0.71348	2.05644	1.26037	1.75044	1.94518	0.182625	-0.129163	7	0.907488	0.907488	chr3	7500000	7600000
chr5_101276300_101376300	0.429384	N/A	N/A	N/A	1.62476	0.666932	N/A	3	0.907026	0.907026	chr5	101276300	101376300
chr12_30900000_31000000	-1.61718	N/A	N/A	N/A	0.557684	-1.66051	N/A	3	-0.906667	0.906667	chr12	30900000	31000000
chr14_55700000_55800000	-0.422495	1.18379	1.14525	N/A	0.513485	2.10663	N/A	5	0.905332	0.905332	chr14	55700000	55800000
chr6_141500000_141600000	0.0154381	0.0311671	-1.17214	-2.10683	0.0723122	-2.27028	N/A	6	-0.905055	0.905055	chr6	141500000	141600000
chr14_98700000_98800000	0.718854	0.618325	1.97333	N/A	1.29354	-0.0912981	0.913757	6	0.904418	0.904418	chr14	98700000	98800000
chr20_15400000_15500000	1.82548	-0.0180415	N/A	N/A	N/A	N/A	N/A	2	0.903718	0.903718	chr20	15400000	15500000
chr2_201500000_201600000	-0.116374	N/A	N/A	N/A	-1.5055	-1.08319	N/A	3	-0.901688	0.901688	chr2	201500000	201600000
chr18_74400000_74500000	0.848131	-0.247511	N/A	0.727315	1.20975	N/A	1.96918	5	0.901373	0.901373	chr18	74400000	74500000
chr13_61500000_61600000	1.36397	1.5653	N/A	N/A	-0.127845	N/A	0.802328	4	0.90094	0.90094	chr13	61500000	61600000
chr20_16700000_16800000	0.24963	1.5519	N/A	N/A	N/A	N/A	N/A	2	0.900767	0.900767	chr20	16700000	16800000
chr4_96600000_96700000	2.85264	N/A	-0.378078	N/A	1.16567	-0.0376493	N/A	4	0.900647	0.900647	chr4	96600000	96700000
chr7_115900000_116000000	0.146439	N/A	0.213654	N/A	-2.40212	-1.55779	N/A	4	-0.899954	0.899954	chr7	115900000	116000000
chr18_46600000_46700000	-0.0368561	N/A	N/A	-1.76287	N/A	N/A	N/A	2	-0.899865	0.899865	chr18	46600000	46700000
chr6_27832300_27932300	-0.359353	-2.80313	N/A	-0.48925	-0.0270149	-0.818975	N/A	5	-0.899544	0.899544	chr6	27832300	27932300
chr14_25600000_25700000	2.28136	1.72569	-0.600553	N/A	0.646811	0.443455	N/A	5	0.899353	0.899353	chr14	25600000	25700000
chr12_55500000_55600000	-1.4661	N/A	N/A	N/A	1.18689	-2.4186	N/A	3	-0.899269	0.899269	chr12	55500000	55600000
chr6_98070790_98170790	0.111542	1.45799	N/A	-3.10904	1.12726	-4.08247	N/A	5	-0.898945	0.898945	chr6	98070790	98170790
chr2_59600000_59700000	2.50375	N/A	N/A	N/A	0.0433837	0.14894	N/A	3	0.89869	0.89869	chr2	59600000	59700000
chr2_75700000_75800000	0.58473	N/A	N/A	N/A	2.15664	-0.0471868	N/A	3	0.898062	0.898062	chr2	75700000	75800000
chr1_197900000_198000000	2.57225	0.241928	N/A	N/A	-1.42355	2.20112	N/A	4	0.897935	0.897935	chr1	197900000	198000000
chr2_124800000_124900000	2.06089	N/A	N/A	N/A	-0.512397	1.13887	N/A	3	0.895787	0.895787	chr2	124800000	124900000
chr18_25900000_26000000	-0.107195	N/A	N/A	-1.68397	N/A	N/A	N/A	2	-0.895585	0.895585	chr18	25900000	26000000
chr11_117000000_117100000	-0.780739	N/A	-1.97911	-1.6578	-1.67452	2.03847	-1.3149	6	-0.894767	0.894767	chr11	117000000	117100000
chr14_86895200_86995200	1.33442	0.12319	-2.9083	N/A	-0.792819	-3.17712	0.0527929	6	-0.89464	0.89464	chr14	86895200	86995200
chr7_89700000_89800000	2.16903	N/A	1.26486	N/A	-0.668394	0.812635	N/A	4	0.894532	0.894532	chr7	89700000	89800000
chr6_94000000_94100000	2.33908	0.326334	N/A	0.905793	-0.288548	1.18727	N/A	5	0.893985	0.893985	chr6	94000000	94100000
chr6_45200000_45300000	0.552264	-3.87042	N/A	-0.287517	-0.146637	-0.7172	N/A	5	-0.893903	0.893903	chr6	45200000	45300000
chr7_108900000_109000000	0.507181	N/A	-0.803548	N/A	-0.913416	-2.3621	N/A	4	-0.892971	0.892971	chr7	108900000	109000000
chr2_154900000_155000000	-1.40678	N/A	N/A	N/A	4.64227	-0.561577	N/A	3	0.891304	0.891304	chr2	154900000	155000000
chr4_162822400_162922400	-0.549863	N/A	1.97023	N/A	0.291702	1.8491	N/A	4	0.890294	0.890294	chr4	162822400	162922400
chr4_102300000_102400000	3.35795	N/A	-0.818072	N/A	-1.85786	2.87722	N/A	4	0.889811	0.889811	chr4	102300000	102400000
chr22_19647300_19747300	2.82057	0.569734	1.2634	-0.493419	0.287512	N/A	N/A	5	0.889559	0.889559	chr22	19647300	19747300
chr6_111500000_111600000	-0.951704	-3.28342	N/A	-0.84616	-0.205103	0.841042	N/A	5	-0.889068	0.889068	chr6	111500000	111600000
chr5_29884300_29984300	1.40652	N/A	N/A	N/A	0.970305	0.11263	1.06555	4	0.888751	0.888751	chr5	29884300	29984300
chr3_179141300_179241300	N/A	-2.07468	-1.20356	0.705377	-1.52021	-0.35026	N/A	5	-0.888666	0.888666	chr3	179141300	179241300
chr15_67600000_67700000	-1.38929	-0.590192	N/A	N/A	-1.93488	0.538126	-1.0653	5	-0.888307	0.888307	chr15	67600000	67700000
chr7_146718600_146818600	1.09784	N/A	0.0870218	N/A	1.87662	0.395838	0.983254	5	0.888115	0.888115	chr7	146718600	146818600
chr1_8800000_8900000	-0.607442	N/A	-1.81557	0.551169	N/A	-0.51709	-2.04995	5	-0.887777	0.887777	chr1	8800000	8900000
chr1_49000000_49100000	2.29187	0.856678	-0.536896	-0.929623	2.23608	1.4068	N/A	6	0.887483	0.887483	chr1	49000000	49100000
chr9_86566100_86666100	-0.250726	2.34408	-3.06663	-2.8721	1.36315	-2.84233	N/A	6	-0.887427	0.887427	chr9	86566100	86666100
chr4_95100000_95200000	-0.449734	N/A	-0.715922	N/A	-0.854168	-1.52753	N/A	4	-0.886837	0.886837	chr4	95100000	95200000
chr12_98000000_98100000	-1.20956	N/A	N/A	N/A	2.02242	-3.47333	N/A	3	-0.886825	0.886825	chr12	98000000	98100000
chr1_64200000_64300000	1.49161	-2.14179	-1.60233	0.0423402	-1.253	-1.85624	N/A	6	-0.88657	0.88657	chr1	64200000	64300000
chr7_119700000_119800000	0.522623	N/A	0.636231	N/A	-0.627024	3.01331	N/A	4	0.886285	0.886285	chr7	119700000	119800000
chr20_39800000_39900000	0.265401	1.50551	N/A	N/A	N/A	N/A	N/A	2	0.885456	0.885456	chr20	39800000	39900000
chr6_67000000_67100000	0.892554	-2.41519	N/A	-1.58126	-0.0750336	-1.24766	N/A	5	-0.885318	0.885318	chr6	67000000	67100000
chr11_100100000_100200000	-2.74606	N/A	-0.99699	-0.230783	-1.64683	2.07602	-1.76399	6	-0.884771	0.884771	chr11	100100000	100200000
chr9_116400000_116500000	-0.397203	-1.58478	1.05333	2.49529	0.808745	2.93179	N/A	6	0.884529	0.884529	chr9	116400000	116500000
chr7_125800000_125900000	3.44393	N/A	-1.66727	N/A	1.55496	0.0571499	1.02811	5	0.883377	0.883377	chr7	125800000	125900000
chr17_33700000_33800000	-0.215615	1.65823	1.247	0.202513	1.52218	N/A	N/A	5	0.882861	0.882861	chr17	33700000	33800000
chr13_30400000_30500000	-0.382022	-0.420341	N/A	N/A	-0.473586	N/A	-2.25221	4	-0.882039	0.882039	chr13	30400000	30500000
chr7_123500000_123600000	1.63681	N/A	-0.959259	N/A	0.877604	1.33	1.52195	5	0.88142	0.88142	chr7	123500000	123600000
chr13_44400000_44500000	0.010259	0.289898	N/A	N/A	-0.359046	N/A	3.57929	4	0.8801	0.8801	chr13	44400000	44500000
chr1_195000000_195100000	2.05518	1.07794	N/A	N/A	0.0537834	0.331843	N/A	4	0.879688	0.879688	chr1	195000000	195100000
chr14_40200000_40300000	4.3709	-0.998093	0.578113	N/A	-1.40859	1.85311	N/A	5	0.879089	0.879089	chr14	40200000	40300000
chr5_117000000_117100000	-1.61667	N/A	N/A	N/A	0.962928	-1.98351	N/A	3	-0.879086	0.879086	chr5	117000000	117100000
chr2_217400000_217500000	2.50147	N/A	N/A	N/A	-0.744434	N/A	N/A	2	0.878517	0.878517	chr2	217400000	217500000
chr1_25100000_25200000	0.207734	N/A	2.02987	-2.25445	-1.76572	-1.05391	-2.42607	6	-0.87709	0.87709	chr1	25100000	25200000
chr14_65800000_65900000	-0.999142	-2.07376	-0.0325085	N/A	0.394339	-2.2669	-0.281443	6	-0.87657	0.87657	chr14	65800000	65900000
chr9_11100000_11200000	-0.551189	-1.47324	N/A	0.746366	0.0496344	-3.15426	N/A	5	-0.876538	0.876538	chr9	11100000	11200000
chr1_97100000_97200000	-3.00089	-0.475638	-2.74306	0.196232	0.0731819	0.697128	N/A	6	-0.875508	0.875508	chr1	97100000	97200000
chr18_69100000_69200000	1.70712	1.2854	N/A	-1.3651	1.15375	N/A	1.59318	5	0.874868	0.874868	chr18	69100000	69200000
chr9_9900000_10000000	1.63467	0.455237	N/A	1.59058	-0.119529	0.813007	N/A	5	0.874794	0.874794	chr9	9900000	10000000
chr17_30600000_30700000	1.01161	-0.0464417	-3.43891	-1.27049	-0.627562	N/A	N/A	5	-0.874358	0.874358	chr17	30600000	30700000
chr9_115800000_115900000	-1.57992	0.133679	-0.934166	-1.0721	0.625882	-2.41082	N/A	6	-0.872908	0.872908	chr9	115800000	115900000
chr10_25700000_25800000	0.590957	N/A	N/A	-2.44523	N/A	N/A	-0.760997	3	-0.871756	0.871756	chr10	25700000	25800000
chr3_132000000_132100000	0.723698	2.1963	-1.00995	1.53108	N/A	-0.332356	2.11627	6	0.87084	0.87084	chr3	132000000	132100000
chr5_86362700_86462700	-1.10935	N/A	N/A	N/A	2.15892	-3.65951	N/A	3	-0.869982	0.869982	chr5	86362700	86462700
chr6_79600000_79700000	1.32133	1.6407	N/A	0.564042	-1.30798	2.12227	N/A	5	0.868074	0.868074	chr6	79600000	79700000
chr10_25300000_25400000	1.9067	N/A	N/A	-4.05885	N/A	N/A	-0.450372	3	-0.867508	0.867508	chr10	25300000	25400000
chr5_138300000_138400000	0.0648169	N/A	N/A	N/A	N/A	0.434219	-3.09697	3	-0.865977	0.865977	chr5	138300000	138400000
chr4_92500000_92600000	1.51198	N/A	3.0327	N/A	1.08358	-2.16649	N/A	4	0.865441	0.865441	chr4	92500000	92600000
chr5_76500000_76600000	2.19977	N/A	N/A	N/A	-1.35339	1.74881	N/A	3	0.865063	0.865063	chr5	76500000	76600000
chr2_228310400_228410400	0.190365	N/A	N/A	N/A	1.53837	N/A	N/A	2	0.864366	0.864366	chr2	228310400	228410400
chr6_65100000_65200000	0.351446	0.832333	N/A	-0.876996	2.17718	1.83728	N/A	5	0.864248	0.864248	chr6	65100000	65200000
chr3_2011600_2111600	1.47173	2.80864	-0.93375	0.815442	0.351598	0.674735	0.850508	7	0.862701	0.862701	chr3	2011600	2111600
chr9_38115300_38215300	-0.340414	0.297056	0.488939	2.07513	2.65263	0.00074467	N/A	6	0.862348	0.862348	chr9	38115300	38215300
chr4_82100000_82200000	-0.504968	N/A	-0.997113	N/A	1.43231	-3.37791	N/A	4	-0.861921	0.861921	chr4	82100000	82200000
chr4_115900000_116000000	-0.900476	N/A	-0.990019	N/A	0.88482	-2.44172	N/A	4	-0.861848	0.861848	chr4	115900000	116000000
chr11_27000000_27100000	0.505758	N/A	N/A	-0.791349	N/A	3.66522	0.0666828	4	0.861578	0.861578	chr11	27000000	27100000
chr6_2654800_2754800	0.199057	-0.223433	N/A	1.84632	0.67927	1.80471	N/A	5	0.861184	0.861184	chr6	2654800	2754800
chr3_135100000_135200000	-0.845022	1.56658	1.93713	2.05219	N/A	-0.534674	0.982579	6	0.859797	0.859797	chr3	135100000	135200000
chr18_67400000_67500000	2.05495	-0.304667	N/A	0.758554	0.320054	N/A	1.46784	5	0.859345	0.859345	chr18	67400000	67500000
chr18_63300000_63400000	-0.472957	1.44769	N/A	-4.67081	-0.476196	N/A	-0.111405	5	-0.856735	0.856735	chr18	63300000	63400000
chr2_6400000_6500000	1.48239	N/A	N/A	N/A	2.23431	-1.14684	N/A	3	0.856619	0.856619	chr2	6400000	6500000
chr13_71400000_71500000	-1.25611	-1.21985	N/A	N/A	-0.401934	N/A	-0.548374	4	-0.856567	0.856567	chr13	71400000	71500000
chr6_38301600_38401600	-2.51288	-0.033363	N/A	-0.772913	0.274663	-1.23723	N/A	5	-0.856343	0.856343	chr6	38301600	38401600
chr6_3454800_3554800	0.167031	2.50283	N/A	0.345341	2.50389	-1.24032	N/A	5	0.855754	0.855754	chr6	3454800	3554800
chr2_106200000_106300000	-1.70966	N/A	N/A	N/A	-0.291966	-0.562484	N/A	3	-0.854703	0.854703	chr2	106200000	106300000
chr14_98400000_98500000	-0.366584	2.38686	-1.0372	N/A	0.592167	1.36755	2.17923	6	0.853671	0.853671	chr14	98400000	98500000
chr13_31700000_31800000	-0.450884	0.889223	N/A	N/A	1.08	N/A	1.89629	4	0.853657	0.853657	chr13	31700000	31800000
chr4_42518200_42618200	-0.826037	N/A	-0.407782	N/A	-0.923141	-0.743977	-1.36517	5	-0.853222	0.853222	chr4	42518200	42618200
chr6_168141393_168241393	0.24288	2.18877	1.3258	0.212398	1.21114	-0.0617474	N/A	6	0.853207	0.853207	chr6	168141393	168241393
chr5_78200000_78300000	-3.1965	N/A	N/A	N/A	-0.366078	1.00552	N/A	3	-0.852352	0.852352	chr5	78200000	78300000
chr11_26700000_26800000	-0.108898	N/A	N/A	2.14984	N/A	0.567539	0.795723	4	0.851051	0.851051	chr11	26700000	26800000
chr18_64600000_64700000	1.15111	1.6272	N/A	0.428459	0.392451	N/A	0.655514	5	0.850946	0.850946	chr18	64600000	64700000
chr10_108500000_108600000	-2.33502	N/A	-0.892905	0.684426	-3.33962	N/A	1.63355	5	-0.849913	0.849913	chr10	108500000	108600000
chr17_55200000_55300000	1.66435	3.00875	-0.995142	-0.20114	0.232185	1.3768	N/A	6	0.847634	0.847634	chr17	55200000	55300000
chr3_8200000_8300000	1.51431	1.37848	0.611328	-1.08354	-0.414203	-0.221667	4.14826	7	0.847568	0.847568	chr3	8200000	8300000
chr15_55000000_55100000	0.812969	2.07888	N/A	N/A	0.497091	0.648189	0.200419	5	0.84751	0.84751	chr15	55000000	55100000
chr2_220100000_220200000	0.597766	N/A	N/A	N/A	1.09675	N/A	N/A	2	0.84726	0.84726	chr2	220100000	220200000
chr2_191900000_192000000	0.202306	N/A	N/A	N/A	-0.556364	0.612571	3.12967	4	0.847046	0.847046	chr2	191900000	192000000
chr1_195600000_195700000	-2.56366	-3.1025	N/A	N/A	0.135953	2.14248	N/A	4	-0.846931	0.846931	chr1	195600000	195700000
chr5_159065400_159165400	-2.9263	N/A	N/A	N/A	N/A	-1.33106	1.71705	3	-0.846771	0.846771	chr5	159065400	159165400
chr14_65400000_65500000	-1.30457	-0.852018	-3.59139	N/A	0.478688	-0.825279	1.01409	6	-0.846748	0.846748	chr14	65400000	65500000
chr12_86300000_86400000	-0.390938	N/A	N/A	N/A	0.523708	2.40496	N/A	3	0.845909	0.845909	chr12	86300000	86400000
chr9_20200000_20300000	-1.24162	1.71536	-1.99175	0.106518	-1.87131	-1.78897	N/A	6	-0.845296	0.845296	chr9	20200000	20300000
chr6_72000000_72100000	2.1583	-0.0661445	N/A	1.10114	0.941805	0.0899527	N/A	5	0.84501	0.84501	chr6	72000000	72100000
chr21_17100000_17200000	-0.252321	N/A	-0.264686	N/A	-1.41408	-0.842769	-1.45113	5	-0.844996	0.844996	chr21	17100000	17200000
chr7_18300000_18400000	0.548557	N/A	0.843444	N/A	-1.48534	-3.28027	N/A	4	-0.8434	0.8434	chr7	18300000	18400000
chr3_167632400_167732400	-1.92835	-3.96186	1.10723	0.190679	-1.30308	0.838233	N/A	6	-0.842856	0.842856	chr3	167632400	167732400
chr7_2973500_3073500	0.505497	N/A	-0.710844	N/A	0.674163	-3.83974	N/A	4	-0.84273	0.84273	chr7	2973500	3073500
chr14_84000000_84100000	-1.29146	-0.493299	0.369163	N/A	-1.56619	-4.04987	1.97864	6	-0.842169	0.842169	chr14	84000000	84100000
chr2_73300000_73400000	1.51065	N/A	N/A	N/A	-0.906033	-3.13031	N/A	3	-0.841897	0.841897	chr2	73300000	73400000
chr4_4668900_4768900	-0.53634	N/A	0.982258	N/A	1.75227	0.258759	1.75111	5	0.841612	0.841612	chr4	4668900	4768900
chr4_165400000_165500000	-1.37407	N/A	0.810771	N/A	-0.071493	-2.73084	N/A	4	-0.841407	0.841407	chr4	165400000	165500000
chr2_144800000_144900000	0.755699	N/A	N/A	N/A	1.93407	-0.166515	N/A	3	0.841084	0.841084	chr2	144800000	144900000
chr3_106669700_106769700	-1.13095	1.4272	-0.268744	-3.31643	-1.43342	-1.19488	0.0327512	7	-0.84064	0.84064	chr3	106669700	106769700
chr11_10611100_10711100	-0.281847	N/A	N/A	2.91933	N/A	0.369267	0.354128	4	0.840218	0.840218	chr11	10611100	10711100
chr3_164014100_164114100	-0.19492	-2.61006	-2.29879	1.00409	-1.05408	0.112657	N/A	6	-0.840184	0.840184	chr3	164014100	164114100
chr18_68400000_68500000	0.722602	2.55206	N/A	-0.41777	-1.20503	N/A	2.54737	5	0.839847	0.839847	chr18	68400000	68500000
chr12_116800000_116900000	-1.0426	N/A	N/A	N/A	2.01178	-3.24079	-1.08619	4	-0.83945	0.83945	chr12	116800000	116900000
chr4_171300000_171400000	0.280083	N/A	-0.774103	N/A	-1.39903	-1.46254	N/A	4	-0.838897	0.838897	chr4	171300000	171400000
chr3_193142700_193242700	-1.50453	3.15097	1.17037	2.10488	0.689573	-0.581441	N/A	6	0.838304	0.838304	chr3	193142700	193242700
chr5_80200000_80300000	0.224716	N/A	N/A	N/A	-1.7905	-0.94852	N/A	3	-0.838103	0.838103	chr5	80200000	80300000
chr12_83700000_83800000	-0.365432	N/A	N/A	N/A	-0.336725	-1.81205	N/A	3	-0.838069	0.838069	chr12	83700000	83800000
chr9_86466100_86566100	0.232409	2.45726	-3.67923	-3.50396	1.19394	-1.72835	N/A	6	-0.83799	0.83799	chr9	86466100	86566100
chr10_105900000_106000000	-0.304016	N/A	0.283291	-2.28426	0.319677	N/A	-2.20316	5	-0.837693	0.837693	chr10	105900000	106000000
chr12_119100000_119200000	0.433333	N/A	N/A	N/A	1.42835	-0.765405	2.25052	4	0.8367	0.8367	chr12	119100000	119200000
chr14_68100000_68200000	-0.260624	-2.006	-2.47454	N/A	-0.0907029	-0.678191	0.492459	6	-0.836268	0.836268	chr14	68100000	68200000
chr17_35400000_35500000	0.397752	-2.51604	-2.11167	-0.168217	0.218238	N/A	N/A	5	-0.835988	0.835988	chr17	35400000	35500000
chr7_118900000_119000000	-1.41936	N/A	-2.10578	N/A	0.956442	-0.774215	N/A	4	-0.83573	0.83573	chr7	118900000	119000000
chr6_48800000_48900000	-1.46809	0.323824	N/A	-1.07933	0.319709	-2.27148	N/A	5	-0.835073	0.835073	chr6	48800000	48900000
chr7_19000000_19100000	-0.364554	N/A	-1.50961	N/A	-0.0304092	-1.43571	N/A	4	-0.835072	0.835072	chr7	19000000	19100000
chr4_27800000_27900000	-2.12692	N/A	-0.0734484	N/A	-0.590765	-0.182007	-1.19861	5	-0.834349	0.834349	chr4	27800000	27900000
chr7_13400000_13500000	2.27592	N/A	1.19377	N/A	0.488286	-0.623513	N/A	4	0.833616	0.833616	chr7	13400000	13500000
chr13_25800000_25900000	-0.862675	0.639485	N/A	N/A	1.53233	N/A	2.02472	4	0.833464	0.833464	chr13	25800000	25900000
chr12_71100000_71200000	0.740085	N/A	N/A	N/A	-0.32394	2.08343	N/A	3	0.833191	0.833191	chr12	71100000	71200000
chr12_12100000_12200000	-1.40467	N/A	N/A	N/A	-0.723584	-0.896999	-0.305271	4	-0.83263	0.83263	chr12	12100000	12200000
chr5_145200000_145300000	2.81187	N/A	N/A	N/A	N/A	-0.35329	0.0389455	3	0.83251	0.83251	chr5	145200000	145300000
chr4_146405300_146505300	0.291417	N/A	-1.96772	N/A	-0.0673802	-1.58461	N/A	4	-0.832072	0.832072	chr4	146405300	146505300
chr4_52416100_52516100	-0.330751	N/A	-0.299967	N/A	2.47149	1.48309	N/A	4	0.830964	0.830964	chr4	52416100	52516100
chr5_163311700_163411700	0.0830711	N/A	N/A	N/A	N/A	-1.56192	-1.0102	3	-0.829681	0.829681	chr5	163311700	163411700
chr5_175500000_175600000	0.404214	N/A	N/A	N/A	N/A	-0.262349	-2.6264	3	-0.82818	0.82818	chr5	175500000	175600000
chr4_126700000_126800000	-2.60546	N/A	-1.07552	N/A	0.0711377	0.2993	N/A	4	-0.827634	0.827634	chr4	126700000	126800000
chr3_189296100_189396100	-0.928555	-1.48691	-0.119505	-3.58454	2.26206	-1.10597	N/A	6	-0.827237	0.827237	chr3	189296100	189396100
chr21_25200000_25300000	0.538361	N/A	0.684048	N/A	1.15534	-1.36849	3.12573	5	0.826999	0.826999	chr21	25200000	25300000
chr17_27187200_27287200	-0.505713	-2.67878	-1.22034	0.875152	-0.601285	N/A	N/A	5	-0.826192	0.826192	chr17	27187200	27287200
chr6_13900000_14000000	-0.588984	3.22253	N/A	-4.1473	1.5535	-4.1694	N/A	5	-0.82593	0.82593	chr6	13900000	14000000
chr12_99700000_99800000	0.241461	N/A	N/A	N/A	1.00726	1.22717	N/A	3	0.825298	0.825298	chr12	99700000	99800000
chr2_105100000_105200000	3.31763	N/A	N/A	N/A	1.19903	-2.04716	N/A	3	0.823163	0.823163	chr2	105100000	105200000
chr1_71400000_71500000	-1.34218	-1.32963	-1.03739	0.282964	1.94112	-3.45012	N/A	6	-0.82254	0.82254	chr1	71400000	71500000
chr3_124638700_124738700	0.963456	-0.221425	1.55297	1.43278	N/A	0.740541	0.463091	6	0.821902	0.821902	chr3	124638700	124738700
chr5_18400200_18500200	0.441854	N/A	N/A	N/A	N/A	1.95609	0.0666368	3	0.821526	0.821526	chr5	18400200	18500200
chr2_167200000_167300000	-0.26436	N/A	N/A	N/A	2.97068	-1.58688	2.16378	4	0.820805	0.820805	chr2	167200000	167300000
chr12_72400000_72500000	-1.2462	N/A	N/A	N/A	-0.43104	-0.785081	N/A	3	-0.820772	0.820772	chr12	72400000	72500000
chr3_165691000_165791000	-0.233238	-0.735915	-2.63103	0.199612	-1.36652	-0.156813	N/A	6	-0.820651	0.820651	chr3	165691000	165791000
chr9_18700000_18800000	-0.381672	1.32612	2.54845	0.973017	0.728637	-0.271282	N/A	6	0.820546	0.820546	chr9	18700000	18800000
chr2_58600000_58700000	-1.5847	N/A	N/A	N/A	0.734578	-1.60916	N/A	3	-0.819762	0.819762	chr2	58600000	58700000
chr3_36300000_36400000	-2.76575	3.33558	2.40985	0.930819	2.67832	-1.79892	0.938061	7	0.818281	0.818281	chr3	36300000	36400000
chr4_163722400_163822400	-0.935503	N/A	0.787759	N/A	-0.785281	-2.33087	N/A	4	-0.815973	0.815973	chr4	163722400	163822400
chr13_92800000_92900000	-0.400665	-2.35933	N/A	N/A	0.314723	N/A	N/A	3	-0.81509	0.81509	chr13	92800000	92900000
chr7_115000000_115100000	-0.712498	N/A	-0.880099	N/A	-0.849242	-0.81792	N/A	4	-0.81494	0.81494	chr7	115000000	115100000
chr6_9500000_9600000	1.32447	2.27013	N/A	0.215246	0.772341	-0.510372	N/A	5	0.814363	0.814363	chr6	9500000	9600000
chr3_1911600_2011600	2.3293	0.627464	-2.14041	1.97926	1.55628	-1.87432	3.22265	7	0.814318	0.814318	chr3	1911600	2011600
chr3_123138700_123238700	-0.691278	-1.67857	-2.48543	-1.27968	N/A	0.452923	0.80665	6	-0.812564	0.812564	chr3	123138700	123238700
chr17_41100000_41200000	-0.577497	2.95968	-4.59193	-2.92048	1.07189	N/A	N/A	5	-0.811668	0.811668	chr17	41100000	41200000
chr12_84700000_84800000	1.61281	N/A	N/A	N/A	1.75964	-0.938256	N/A	3	0.811397	0.811397	chr12	84700000	84800000
chr5_29184300_29284300	-1.2508	N/A	N/A	N/A	0.11306	-0.120743	-1.98611	4	-0.811149	0.811149	chr5	29184300	29284300
chr12_64473000_64573000	-0.757077	N/A	N/A	N/A	-0.726717	-0.948612	N/A	3	-0.810802	0.810802	chr12	64473000	64573000
chr13_99900000_100000000	-2.87585	0.76511	N/A	N/A	-0.31284	N/A	N/A	3	-0.807861	0.807861	chr13	99900000	100000000
chr4_114900000_115000000	-0.0906689	N/A	-2.02628	N/A	-1.26427	0.150365	N/A	4	-0.807714	0.807714	chr4	114900000	115000000
chr5_83853100_83953100	0.390918	N/A	N/A	N/A	1.7847	0.247467	N/A	3	0.807693	0.807693	chr5	83853100	83953100
chr16_82200000_82300000	N/A	N/A	N/A	-0.806846	N/A	N/A	N/A	1	-0.806846	0.806846	chr16	82200000	82300000
chr6_130600000_130700000	1.34264	2.02899	0.143969	-1.03427	0.736076	1.61843	N/A	6	0.805972	0.805972	chr6	130600000	130700000
chr18_43300000_43400000	1.56753	N/A	N/A	0.0440401	N/A	N/A	N/A	2	0.805784	0.805784	chr18	43300000	43400000
chr17_50700000_50800000	-0.0033214	-1.49796	-0.989674	-0.442822	-1.61945	-0.278511	N/A	6	-0.805289	0.805289	chr17	50700000	50800000
chr3_123338700_123438700	0.101722	0.797226	-0.675527	1.64275	N/A	1.00644	1.95824	6	0.805142	0.805142	chr3	123338700	123438700
chr7_18900000_19000000	-1.41872	N/A	0.361892	N/A	-1.26356	-0.898706	N/A	4	-0.804774	0.804774	chr7	18900000	19000000
chr2_162383400_162483400	0.102006	N/A	N/A	N/A	0.413618	-2.92751	N/A	3	-0.803962	0.803962	chr2	162383400	162483400
chr15_61000000_61100000	0.696325	0.300331	N/A	N/A	1.2982	0.605521	1.11925	5	0.803925	0.803925	chr15	61000000	61100000
chr2_151400000_151500000	0.100304	N/A	N/A	N/A	-0.886536	-1.6237	N/A	3	-0.80331	0.80331	chr2	151400000	151500000
chr21_29400000_29500000	-1.33769	N/A	-0.453804	N/A	-2.06889	-0.44315	0.291025	5	-0.802502	0.802502	chr21	29400000	29500000
chr3_176200000_176300000	N/A	0.793401	1.70543	-1.33399	1.61858	1.22473	N/A	5	0.801629	0.801629	chr3	176200000	176300000
chr4_60700000_60800000	-0.162488	N/A	-1.92027	N/A	-0.170789	-0.952625	N/A	4	-0.801542	0.801542	chr4	60700000	60800000
chr1_184300000_184400000	0.942078	1.35078	N/A	N/A	0.481417	0.42286	N/A	4	0.799283	0.799283	chr1	184300000	184400000
chr3_128200000_128300000	-1.54731	-0.17244	0.30779	1.88867	N/A	1.19438	3.122	6	0.79885	0.79885	chr3	128200000	128300000
chr13_73700000_73800000	-1.75629	-1.23086	N/A	N/A	-0.589359	N/A	0.382688	4	-0.798455	0.798455	chr13	73700000	73800000
chr5_74352800_74452800	0.434879	N/A	N/A	N/A	0.0408206	1.91911	N/A	3	0.798271	0.798271	chr5	74352800	74452800
chr13_84900000_85000000	2.11167	-0.169712	N/A	N/A	-0.479106	N/A	1.72559	4	0.79711	0.79711	chr13	84900000	85000000
chr12_111400000_111500000	-1.21193	N/A	N/A	N/A	-0.837741	0.567797	-1.70255	4	-0.796105	0.796105	chr12	111400000	111500000
chr7_118200000_118300000	-0.410992	N/A	-1.34897	N/A	-0.214894	-1.20309	N/A	4	-0.794487	0.794487	chr7	118200000	118300000
chr7_74400000_74500000	-0.237553	N/A	-1.88372	N/A	-0.0819109	-0.97402	N/A	4	-0.7943	0.7943	chr7	74400000	74500000
chr6_96770790_96870790	-0.434669	-0.0973103	N/A	-3.92709	2.07248	-1.57945	N/A	5	-0.793208	0.793208	chr6	96770790	96870790
chr5_90000000_90100000	-0.232572	N/A	N/A	N/A	-0.0562531	-2.08949	N/A	3	-0.79277	0.79277	chr5	90000000	90100000
chr6_98570790_98670790	-0.964678	3.82094	N/A	-0.441645	0.44335	1.10196	N/A	5	0.791986	0.791986	chr6	98570790	98670790
chr5_60762500_60862500	0.855047	N/A	N/A	N/A	0.878534	0.642268	N/A	3	0.79195	0.79195	chr5	60762500	60862500
chr1_199100000_199200000	-0.921651	0.744062	N/A	N/A	-1.74491	-1.24442	N/A	4	-0.791729	0.791729	chr1	199100000	199200000
chr1_188200000_188300000	-1.42936	-1.25014	N/A	N/A	0.21557	-0.697765	N/A	4	-0.790425	0.790425	chr1	188200000	188300000
chr2_195200000_195300000	1.28287	N/A	N/A	N/A	0.856894	0.741297	0.27946	4	0.79013	0.79013	chr2	195200000	195300000
chr2_72400000_72500000	-1.93157	N/A	N/A	N/A	0.5217	-0.958295	N/A	3	-0.789388	0.789388	chr2	72400000	72500000
chr7_118000000_118100000	2.2077	N/A	-0.163052	N/A	2.60032	-1.49028	N/A	4	0.78867	0.78867	chr7	118000000	118100000
chr10_49570368_49670368	1.14043	N/A	N/A	-1.63117	1.38236	N/A	2.26239	4	0.7885	0.7885	chr10	49570368	49670368
chr2_162683400_162783400	0.334087	N/A	N/A	N/A	0.489529	-3.18817	N/A	3	-0.788186	0.788186	chr2	162683400	162783400
chr1_79600000_79700000	3.04617	0.254904	-1.0296	-0.521509	1.63616	1.3419	N/A	6	0.788003	0.788003	chr1	79600000	79700000
chr2_122000000_122100000	0.73472	N/A	N/A	N/A	1.8044	-0.175867	N/A	3	0.78775	0.78775	chr2	122000000	122100000
chr2_201700000_201800000	-1.3961	N/A	N/A	N/A	-0.485205	-0.480497	N/A	3	-0.787268	0.787268	chr2	201700000	201800000
chr1_78200000_78300000	-0.199644	-0.304583	3.12418	2.44921	1.57921	-1.92542	N/A	6	0.787159	0.787159	chr1	78200000	78300000
chr14_56700000_56800000	0.244361	2.48718	0.546106	N/A	1.59552	-0.937923	N/A	5	0.787048	0.787048	chr14	56700000	56800000
chr12_18500000_18600000	-0.0503136	N/A	N/A	N/A	0.891881	1.51855	N/A	3	0.786707	0.786707	chr12	18500000	18600000
chr2_133364500_133464500	1.31669	N/A	N/A	N/A	0.814411	0.225843	N/A	3	0.785648	0.785648	chr2	133364500	133464500
chr14_35800000_35900000	0.163116	-1.17685	-2.41327	N/A	-0.775125	0.279086	N/A	5	-0.784609	0.784609	chr14	35800000	35900000
chr6_20700000_20800000	-1.11948	-0.91524	N/A	-0.381042	-1.13576	-0.36946	N/A	5	-0.784198	0.784198	chr6	20700000	20800000
chr5_106929500_107029500	2.3239	N/A	N/A	N/A	-0.785623	0.81295	N/A	3	0.783743	0.783743	chr5	106929500	107029500
chr3_150500000_150600000	-0.826551	-1.42118	-0.847397	-0.846295	-0.876275	0.115845	N/A	6	-0.783643	0.783643	chr3	150500000	150600000
chr1_200600000_200700000	-2.15998	-0.701599	N/A	N/A	-0.246499	-0.0258825	N/A	4	-0.783491	0.783491	chr1	200600000	200700000
chr4_124900000_125000000	0.449532	N/A	1.07262	N/A	-0.493798	2.1054	N/A	4	0.783438	0.783438	chr4	124900000	125000000
chr16_54400000_54500000	N/A	N/A	N/A	0.783277	N/A	N/A	N/A	1	0.783277	0.783277	chr16	54400000	54500000
chr10_109100000_109200000	1.03642	N/A	-0.886945	-0.938634	2.34594	N/A	2.35667	5	0.782689	0.782689	chr10	109100000	109200000
chr14_81900000_82000000	1.3231	1.22075	0.453462	N/A	2.05309	-0.599529	0.242669	6	0.782258	0.782258	chr14	81900000	82000000
chr5_170600000_170700000	1.14597	N/A	N/A	N/A	N/A	-0.731845	1.93255	3	0.782226	0.782226	chr5	170600000	170700000
chr14_66900000_67000000	0.220389	0.200053	-2.46371	N/A	0.227145	-0.750626	-2.12345	6	-0.781701	0.781701	chr14	66900000	67000000
chr18_66900000_67000000	2.02905	0.959686	N/A	0.316685	0.595444	N/A	0.00686642	5	0.781546	0.781546	chr18	66900000	67000000
chr2_223200000_223300000	1.62849	N/A	N/A	N/A	-0.065641	N/A	N/A	2	0.781423	0.781423	chr2	223200000	223300000
chr10_34800000_34900000	0.56024	N/A	N/A	-1.79304	0.276413	N/A	-2.16844	4	-0.781208	0.781208	chr10	34800000	34900000
chr20_17400000_17500000	0.340125	1.22127	N/A	N/A	N/A	N/A	N/A	2	0.780696	0.780696	chr20	17400000	17500000
chr14_94800000_94900000	1.08629	3.20539	-0.037464	N/A	1.92202	-2.23206	0.735999	6	0.780029	0.780029	chr14	94800000	94900000
chr14_72100000_72200000	-1.3751	0.741631	0.635709	N/A	1.06907	0.800287	2.80351	6	0.779184	0.779184	chr14	72100000	72200000
chr1_201500000_201600000	-0.54956	-0.459259	N/A	N/A	-0.031845	-2.07395	N/A	4	-0.778654	0.778654	chr1	201500000	201600000
chr3_179441300_179541300	N/A	-0.76204	0.28187	-1.18959	0.551164	-2.77244	N/A	5	-0.778208	0.778208	chr3	179441300	179541300
chr7_147018600_147118600	1.88205	N/A	0.558673	N/A	0.92225	-0.662906	1.19016	5	0.778045	0.778045	chr7	147018600	147118600
chr20_6200000_6300000	-1.30504	2.86105	N/A	N/A	N/A	N/A	N/A	2	0.778005	0.778005	chr20	6200000	6300000
chr6_39560500_39660500	0.541022	6.7647	N/A	0.161346	0.694134	-4.27535	N/A	5	0.777171	0.777171	chr6	39560500	39660500
chr5_83553100_83653100	0.202918	N/A	N/A	N/A	-0.932911	-1.60006	N/A	3	-0.776685	0.776685	chr5	83553100	83653100
chr1_30200000_30300000	-1.04419	N/A	0.530568	0.384029	3.13093	-0.45304	2.10744	6	0.775956	0.775956	chr1	30200000	30300000
chr6_66100000_66200000	1.24591	-1.71855	N/A	1.35485	0.937159	2.05994	N/A	5	0.775861	0.775861	chr6	66100000	66200000
chr6_86400000_86500000	0.599839	1.04322	N/A	2.38903	0.405027	-0.563121	N/A	5	0.774799	0.774799	chr6	86400000	86500000
chr16_13400000_13500000	-0.0493073	N/A	N/A	-0.0318964	3.33244	-0.152762	N/A	4	0.774619	0.774619	chr16	13400000	13500000
chr2_79100000_79200000	0.924376	N/A	N/A	N/A	0.724779	0.674446	N/A	3	0.774534	0.774534	chr2	79100000	79200000
chr14_97200000_97300000	1.0042	2.54671	-1.51481	N/A	1.04083	-1.35128	2.92029	6	0.774323	0.774323	chr14	97200000	97300000
chr11_86700000_86800000	-0.568279	N/A	0.521045	0.483599	0.699466	0.965686	2.54104	6	0.773759	0.773759	chr11	86700000	86800000
chr15_65600000_65700000	-0.110723	-1.38515	N/A	N/A	-2.05974	-0.650217	0.340053	5	-0.773156	0.773156	chr15	65600000	65700000
chr1_171600000_171700000	-0.456922	2.79935	N/A	N/A	-0.792169	1.54059	N/A	4	0.772713	0.772713	chr1	171600000	171700000
chr9_85866100_85966100	0.0434136	-1.60121	-1.2628	-2.04049	1.1557	-0.920441	N/A	6	-0.770971	0.770971	chr9	85866100	85966100
chr3_66975200_67075200	1.03758	0.0610346	3.09104	0.707749	1.82416	-1.95255	0.620111	7	0.769875	0.769875	chr3	66975200	67075200
chr1_112400000_112500000	-0.569036	-1.05159	0.46478	-2.39386	-0.624016	-0.43893	N/A	6	-0.768776	0.768776	chr1	112400000	112500000
chr6_50400000_50500000	0.895357	1.20726	N/A	3.19134	-0.997385	-0.456435	N/A	5	0.768026	0.768026	chr6	50400000	50500000
chr2_122500000_122600000	3.28982	N/A	N/A	N/A	0.535117	-1.521	N/A	3	0.767978	0.767978	chr2	122500000	122600000
chr17_48941300_49041300	0.129386	1.93152	-4.11316	-2.63083	0.845128	N/A	N/A	5	-0.767591	0.767591	chr17	48941300	49041300
chr3_152700000_152800000	-1.62218	0.777056	-1.60835	-1.49868	0.926772	-1.57733	N/A	6	-0.767118	0.767118	chr3	152700000	152800000
chr17_33100000_33200000	-0.625914	2.9089	-1.50618	0.159085	2.89881	N/A	N/A	5	0.76694	0.76694	chr17	33100000	33200000
chr2_12455000_12555000	-2.12229	N/A	N/A	N/A	-1.06269	0.884539	N/A	3	-0.766814	0.766814	chr2	12455000	12555000
chr4_143200000_143300000	-1.51819	N/A	2.07067	N/A	0.10636	-3.72486	N/A	4	-0.766503	0.766503	chr4	143200000	143300000
chr6_98470790_98570790	1.38013	1.33704	N/A	0.56447	1.25707	-0.708135	N/A	5	0.766115	0.766115	chr6	98470790	98570790
chr13_108600000_108700000	1.75203	-0.222483	N/A	N/A	0.768341	N/A	N/A	3	0.765963	0.765963	chr13	108600000	108700000
chr3_116600000_116700000	0.285066	2.07128	1.02996	2.87701	N/A	-0.252572	-1.41523	6	0.76592	0.76592	chr3	116600000	116700000
chr1_63700000_63800000	1.07758	1.79687	-0.149363	0.922565	1.73906	-0.795311	N/A	6	0.765232	0.765232	chr1	63700000	63800000
chr1_163572400_163672400	0.532766	1.89976	N/A	N/A	-1.28097	-4.21082	N/A	4	-0.764817	0.764817	chr1	163572400	163672400
chr13_67000000_67100000	3.04086	-0.822169	N/A	N/A	-0.165097	N/A	1.00552	4	0.764778	0.764778	chr13	67000000	67100000
chr3_108955100_109055100	0.662363	-0.0694328	1.85746	1.00252	0.0691528	1.10154	0.725323	7	0.764132	0.764132	chr3	108955100	109055100
chr9_102200000_102300000	-0.263414	-0.0898687	2.11121	0.97272	-0.14692	2.00086	N/A	6	0.764098	0.764098	chr9	102200000	102300000
chr6_40000000_40100000	0.57332	2.07647	N/A	-0.444688	1.14126	0.473075	N/A	5	0.763889	0.763889	chr6	40000000	40100000
chr15_64100000_64200000	-0.514261	-2.6667	N/A	N/A	-0.501075	0.653541	-0.787845	5	-0.763267	0.763267	chr15	64100000	64200000
chr6_20900000_21000000	-2.0745	0.443773	N/A	-0.101993	-1.70111	-0.380578	N/A	5	-0.762881	0.762881	chr6	20900000	21000000
chr4_67000000_67100000	0.290167	N/A	2.95797	N/A	-0.351137	0.150019	N/A	4	0.761756	0.761756	chr4	67000000	67100000
chr1_72100000_72200000	0.615377	0.321653	-1.7955	-2.25452	0.219676	-1.67291	N/A	6	-0.761037	0.761037	chr1	72100000	72200000
chr6_135300000_135400000	0.0581203	-1.70269	-0.508346	0.0287002	-1.52773	-0.912681	N/A	6	-0.760771	0.760771	chr6	135300000	135400000
chr2_163683400_163783400	1.53096	N/A	N/A	N/A	0.396753	0.352775	N/A	3	0.760162	0.760162	chr2	163683400	163783400
chr15_85300000_85400000	-0.228525	-1.36536	N/A	N/A	-0.615595	-0.720183	-0.86766	5	-0.759464	0.759464	chr15	85300000	85400000
chr2_137900000_138000000	-0.0231655	N/A	N/A	N/A	-0.824417	3.12563	N/A	3	0.759348	0.759348	chr2	137900000	138000000
chr17_32900000_33000000	1.25339	1.50478	0.0839301	-0.20584	1.16023	N/A	N/A	5	0.759298	0.759298	chr17	32900000	33000000
chr4_164722400_164822400	2.53895	N/A	-1.20013	N/A	0.968549	-5.34124	N/A	4	-0.758466	0.758466	chr4	164722400	164822400
chr11_85000000_85100000	2.21073	N/A	1.22215	1.75524	-0.187888	-0.00442162	-0.447124	6	0.758114	0.758114	chr11	85000000	85100000
chr15_37800000_37900000	-0.52956	2.55217	N/A	N/A	-0.324444	0.715917	1.37168	5	0.757154	0.757154	chr15	37800000	37900000
chr13_39200000_39300000	-0.0122859	-0.975279	N/A	N/A	1.51101	N/A	2.50502	4	0.757116	0.757116	chr13	39200000	39300000
chr7_94600000_94700000	0.652649	N/A	-0.205696	N/A	3.15569	-0.574376	N/A	4	0.757066	0.757066	chr7	94600000	94700000
chr2_222200000_222300000	0.941961	N/A	N/A	N/A	0.571783	N/A	N/A	2	0.756872	0.756872	chr2	222200000	222300000
chr2_140300000_140400000	0.144979	N/A	N/A	N/A	3.44097	-1.31702	N/A	3	0.756312	0.756312	chr2	140300000	140400000
chr13_46600000_46700000	-1.60378	-2.15972	N/A	N/A	-0.992889	N/A	1.73347	4	-0.755731	0.755731	chr13	46600000	46700000
chr1_116300000_116400000	0.791072	1.31513	-3.49989	-0.958704	-0.0674854	-2.11231	N/A	6	-0.755364	0.755364	chr1	116300000	116400000
chr1_216000000_216100000	0.0556698	3.07087	N/A	N/A	N/A	-0.864706	N/A	3	0.753945	0.753945	chr1	216000000	216100000
chr14_93500000_93600000	1.50277	-0.625931	-3.64966	N/A	-0.859846	-3.29851	2.41688	6	-0.752382	0.752382	chr14	93500000	93600000
chr6_140200000_140300000	0.458761	-0.982238	-1.24992	-2.21037	-0.102643	-0.423966	N/A	6	-0.751728	0.751728	chr6	140200000	140300000
chr6_104215100_104315100	1.40982	0.473183	N/A	3.00306	0.322195	-1.44991	N/A	5	0.751668	0.751668	chr6	104215100	104315100
chr5_52465300_52565300	-0.987124	N/A	N/A	N/A	-0.822354	-0.443374	N/A	3	-0.750951	0.750951	chr5	52465300	52565300
chr14_97000000_97100000	0.86177	2.08388	-0.396711	N/A	0.94352	-1.94889	2.95782	6	0.75023	0.75023	chr14	97000000	97100000
chr7_143368500_143468500	0.552392	N/A	3.07374	N/A	-0.902772	3.8714	-2.84639	5	0.749674	0.749674	chr7	143368500	143468500
chr4_127300000_127400000	0.305228	N/A	2.09612	N/A	1.94915	-1.35389	N/A	4	0.749151	0.749151	chr4	127300000	127400000
chr9_77576200_77676200	-0.887622	0.246874	-2.80553	-0.70372	0.449589	-0.792073	N/A	6	-0.748747	0.748747	chr9	77576200	77676200
chr3_29204100_29304100	-0.323437	0.587747	1.71638	1.77644	0.612561	0.5651	0.301708	7	0.748072	0.748072	chr3	29204100	29304100
chr18_43600000_43700000	-1.01338	N/A	N/A	-0.480218	N/A	N/A	N/A	2	-0.746796	0.746796	chr18	43600000	43700000
chr2_157900000_158000000	0.892948	N/A	N/A	N/A	0.147981	1.19864	N/A	3	0.746524	0.746524	chr2	157900000	158000000
chr9_13300000_13400000	-0.111771	-0.0360171	N/A	-0.891912	-0.778249	-1.91429	N/A	5	-0.746448	0.746448	chr9	13300000	13400000
chr11_84300000_84400000	0.446044	N/A	0.168494	-0.291389	-0.968006	-3.46226	-0.371067	6	-0.746363	0.746363	chr11	84300000	84400000
chr11_85600000_85700000	0.600277	N/A	-1.41171	2.25354	-1.83728	-0.939079	-3.14196	6	-0.746037	0.746037	chr11	85600000	85700000
chr16_13700000_13800000	1.36082	N/A	N/A	-1.42241	-0.814865	-2.10759	N/A	4	-0.74601	0.74601	chr16	13700000	13800000
chr2_31700000_31800000	-0.699093	N/A	N/A	N/A	-0.871376	-0.666946	N/A	3	-0.745805	0.745805	chr2	31700000	31800000
chr4_82200000_82300000	0.973539	N/A	-0.955492	N/A	2.12721	-5.12834	N/A	4	-0.74577	0.74577	chr4	82200000	82300000
chr6_66200000_66300000	-2.29882	-1.67946	N/A	1.30604	-0.260963	-0.792738	N/A	5	-0.745188	0.745188	chr6	66200000	66300000
chr3_190500000_190600000	0.325104	-1.63457	-2.81328	0.120816	0.413525	-0.876283	N/A	6	-0.744115	0.744115	chr3	190500000	190600000
chr4_55829200_55929200	-0.800853	N/A	-1.93606	N/A	-0.529807	0.296397	N/A	4	-0.74258	0.74258	chr4	55829200	55929200
chr2_141600000_141700000	-0.257989	N/A	N/A	N/A	-0.616992	-1.35272	N/A	3	-0.742567	0.742567	chr2	141600000	141700000
chr11_6700000_6800000	0.703065	N/A	N/A	0.225408	N/A	2.00183	0.0384938	4	0.742199	0.742199	chr11	6700000	6800000
chr19_31700000_31800000	-0.759215	N/A	N/A	-0.641392	1.57797	-3.14561	N/A	4	-0.742063	0.742063	chr19	31700000	31800000
chr2_66100000_66200000	-0.923283	N/A	N/A	N/A	-0.365112	-0.935623	N/A	3	-0.741339	0.741339	chr2	66100000	66200000
chr3_54762000_54862000	1.20411	0.378545	0.373675	-1.02004	2.32702	-0.222111	2.14282	7	0.740573	0.740573	chr3	54762000	54862000
chr11_9800000_9900000	-0.52831	N/A	N/A	-1.97468	N/A	-0.580751	0.121579	4	-0.74054	0.74054	chr11	9800000	9900000
chr5_90900000_91000000	-0.537293	N/A	N/A	N/A	0.066281	-1.7494	N/A	3	-0.740139	0.740139	chr5	90900000	91000000
chr1_88100000_88200000	0.744927	1.51439	-1.97447	1.01576	1.6001	1.54009	N/A	6	0.740133	0.740133	chr1	88100000	88200000
chr3_110100000_110200000	-0.338439	-0.613103	0.855182	1.17355	2.10658	1.41736	0.575519	7	0.73952	0.73952	chr3	110100000	110200000
chr6_16100000_16200000	0.119993	-1.40828	N/A	-1.03835	-0.678517	-0.690536	N/A	5	-0.739138	0.739138	chr6	16100000	16200000
chr10_129153400_129253400	0.278125	N/A	0.943572	0.495527	0.361466	N/A	1.61517	5	0.738773	0.738773	chr10	129153400	129253400
chr17_43824300_43924300	1.55253	1.03493	0.713281	-0.269693	0.660829	N/A	N/A	5	0.738375	0.738375	chr17	43824300	43924300
chr5_103276300_103376300	2.68218	N/A	N/A	N/A	-1.1615	0.693907	N/A	3	0.738198	0.738198	chr5	103276300	103376300
chr13_28000000_28100000	0.84092	-1.00897	N/A	N/A	-0.679524	N/A	-2.09939	4	-0.736742	0.736742	chr13	28000000	28100000
chr17_9100000_9200000	-0.22676	1.74299	2.46709	-0.406356	0.10657	N/A	N/A	5	0.736708	0.736708	chr17	9100000	9200000
chr15_47400000_47500000	-0.984066	3.9425	N/A	N/A	-0.407802	-1.90915	3.03611	5	0.735518	0.735518	chr15	47400000	47500000
chr4_150000000_150100000	0.667637	N/A	-0.235233	N/A	1.10722	1.40169	N/A	4	0.735329	0.735329	chr4	150000000	150100000
chr2_7100000_7200000	-1.39233	N/A	N/A	N/A	0.905669	-1.71868	N/A	3	-0.735116	0.735116	chr2	7100000	7200000
chr13_40300000_40400000	-1.31326	2.3586	N/A	N/A	0.806817	N/A	1.08086	4	0.733253	0.733253	chr13	40300000	40400000
chr9_4722400_4822400	-0.399177	-2.3452	N/A	-1.4681	-1.33664	1.88361	N/A	5	-0.733103	0.733103	chr9	4722400	4822400
chr5_167100000_167200000	-0.448573	N/A	N/A	N/A	N/A	1.07413	1.57334	3	0.732966	0.732966	chr5	167100000	167200000
chr15_76899800_76999800	-0.3308	-2.28387	N/A	N/A	-0.93867	0.974622	-1.08585	5	-0.732913	0.732913	chr15	76899800	76999800
chr3_149400000_149500000	0.888408	-1.98354	0.0505383	3.49477	-1.208	3.15507	N/A	6	0.732874	0.732874	chr3	149400000	149500000
chr4_162722400_162822400	1.99746	N/A	-0.118559	N/A	0.511305	0.540672	N/A	4	0.732719	0.732719	chr4	162722400	162822400
chr2_140900000_141000000	-0.333045	N/A	N/A	N/A	0.358243	-2.22285	N/A	3	-0.732552	0.732552	chr2	140900000	141000000
chr12_112300000_112400000	-0.344931	N/A	N/A	N/A	-0.380149	-0.388408	-1.81355	4	-0.731761	0.731761	chr12	112300000	112400000
chr6_82500000_82600000	-0.101047	2.19185	N/A	-0.143883	1.39575	0.315626	N/A	5	0.731659	0.731659	chr6	82500000	82600000
chr14_52400000_52500000	-0.994774	-1.84585	2.20326	N/A	-2.42755	-0.591276	N/A	5	-0.731238	0.731238	chr14	52400000	52500000
chr5_126600000_126700000	-0.0767675	N/A	N/A	N/A	-0.714291	-1.40236	N/A	3	-0.731139	0.731139	chr5	126600000	126700000
chr2_37284500_37384500	-0.162006	N/A	N/A	N/A	-1.10774	-0.921323	N/A	3	-0.730356	0.730356	chr2	37284500	37384500
chr16_67000000_67100000	N/A	N/A	N/A	-0.728606	N/A	N/A	N/A	1	-0.728606	0.728606	chr16	67000000	67100000
chr5_123300000_123400000	1.82014	N/A	N/A	N/A	1.06498	-0.699367	N/A	3	0.728585	0.728585	chr5	123300000	123400000
chr4_25500000_25600000	-0.184579	N/A	-0.857412	N/A	0.805382	-1.32011	-2.08524	5	-0.728391	0.728391	chr4	25500000	25600000
chr3_146800000_146900000	1.18328	2.01983	2.88378	-0.865742	-0.713682	1.59286	-1.00167	7	0.728379	0.728379	chr3	146800000	146900000
chr14_91100000_91200000	0.0709719	-1.80145	-0.330237	N/A	-1.25402	1.88844	-2.94274	6	-0.728172	0.728172	chr14	91100000	91200000
chr1_102000000_102100000	3.13326	-0.191957	-0.247172	0.629857	0.592488	0.449782	N/A	6	0.72771	0.72771	chr1	102000000	102100000
chr4_109800000_109900000	-2.59803	N/A	-2.01697	N/A	0.285054	1.41972	N/A	4	-0.727559	0.727559	chr4	109800000	109900000
chr4_126000000_126100000	-1.29055	N/A	-0.736732	N/A	0.483184	-1.36447	N/A	4	-0.727142	0.727142	chr4	126000000	126100000
chr15_61600000_61700000	0.419417	-0.205684	N/A	N/A	2.10892	-1.29327	2.60558	5	0.726993	0.726993	chr15	61600000	61700000
chr2_215700000_215800000	1.69068	N/A	N/A	N/A	-0.237972	N/A	N/A	2	0.726355	0.726355	chr2	215700000	215800000
chr21_26500000_26600000	0.272439	N/A	-1.7357	N/A	-0.466409	-1.5831	-0.118598	5	-0.726273	0.726273	chr21	26500000	26600000
chr1_241500000_241600000	-1.19075	0.456872	N/A	N/A	N/A	-1.44455	N/A	3	-0.726144	0.726144	chr1	241500000	241600000
chr13_55800000_55900000	-0.0264374	-2.05254	N/A	N/A	-2.40788	N/A	1.58307	4	-0.725946	0.725946	chr13	55800000	55900000
chr7_110000000_110100000	1.56493	N/A	1.9662	N/A	0.670656	-1.29883	N/A	4	0.72574	0.72574	chr7	110000000	110100000
chr2_12755000_12855000	-3.25257	N/A	N/A	N/A	0.184074	0.893308	N/A	3	-0.725062	0.725062	chr2	12755000	12855000
chr9_19700000_19800000	-0.199328	1.59698	0.966751	-1.12731	1.36046	1.74747	N/A	6	0.724171	0.724171	chr9	19700000	19800000
chr17_45941300_46041300	-0.201287	2.06321	-0.770591	-4.85629	0.146829	N/A	N/A	5	-0.723626	0.723626	chr17	45941300	46041300
chr2_78300000_78400000	-0.632446	N/A	N/A	N/A	-0.986648	-0.551063	N/A	3	-0.723386	0.723386	chr2	78300000	78400000
chr14_48766500_48866500	0.880864	0.10023	2.14049	N/A	-0.254003	0.747017	N/A	5	0.722919	0.722919	chr14	48766500	48866500
chr9_16900000_17000000	-1.56355	0.76774	0.56879	-1.21864	-0.406084	-2.47929	N/A	6	-0.721839	0.721839	chr9	16900000	17000000
chr1_216100000_216200000	1.42135	2.20241	N/A	N/A	N/A	-1.46049	N/A	3	0.721091	0.721091	chr1	216100000	216200000
chr3_179841300_179941300	N/A	1.14782	1.67714	1.77291	1.91376	-2.90656	N/A	5	0.721015	0.721015	chr3	179841300	179941300
chr2_175200000_175300000	0.315667	N/A	N/A	N/A	1.17669	-5.35312	0.977366	4	-0.72085	0.72085	chr2	175200000	175300000
chr14_29734900_29834900	1.18644	-0.110556	0.621131	N/A	-0.660667	2.56598	N/A	5	0.720465	0.720465	chr14	29734900	29834900
chr20_39400000_39500000	-0.364765	1.80513	N/A	N/A	N/A	N/A	N/A	2	0.720182	0.720182	chr20	39400000	39500000
chr9_15800000_15900000	2.26539	-0.391024	-2.63759	-1.93553	0.07435	-1.69294	N/A	6	-0.719558	0.719558	chr9	15800000	15900000
chr4_159400000_159500000	0.469791	N/A	-2.02164	N/A	1.16732	-2.4902	N/A	4	-0.718684	0.718684	chr4	159400000	159500000
chr14_40800000_40900000	-0.881226	0.648197	0.0151692	N/A	-1.19263	-2.17688	N/A	5	-0.717473	0.717473	chr14	40800000	40900000
chr13_55600000_55700000	-0.832161	-1.52245	N/A	N/A	-1.24263	N/A	0.727592	4	-0.717413	0.717413	chr13	55600000	55700000
chr1_177700000_177800000	0.548129	1.74278	N/A	N/A	-0.586398	1.16344	N/A	4	0.716987	0.716987	chr1	177700000	177800000
chr6_72600000_72700000	0.0315721	0.315689	N/A	-2.63669	0.167236	-1.45812	N/A	5	-0.716063	0.716063	chr6	72600000	72700000
chr6_49000000_49100000	-0.0376859	-0.463704	N/A	-2.18321	1.1641	-2.05624	N/A	5	-0.715348	0.715348	chr6	49000000	49100000
chr11_33100000_33200000	-0.809958	N/A	N/A	-0.080036	N/A	1.41494	-3.38266	4	-0.714428	0.714428	chr11	33100000	33200000
chr4_17000000_17100000	-1.41252	N/A	-1.81482	N/A	-0.282666	-1.72097	1.65932	5	-0.71433	0.71433	chr4	17000000	17100000
chr2_208100000_208200000	1.26473	N/A	N/A	N/A	-0.652183	1.52975	N/A	3	0.714099	0.714099	chr2	208100000	208200000
chr13_87052979_87152979	-2.55127	0.780273	N/A	N/A	-0.368747	N/A	N/A	3	-0.713249	0.713249	chr13	87052979	87152979
chr10_30300000_30400000	-2.71216	N/A	N/A	-0.143651	N/A	N/A	0.71669	3	-0.71304	0.71304	chr10	30300000	30400000
chr4_168881300_168981300	0.946337	N/A	-2.04415	N/A	-0.748068	-1.00574	N/A	4	-0.712904	0.712904	chr4	168881300	168981300
chr1_199200000_199300000	0.879069	0.880695	N/A	N/A	0.553963	0.537075	N/A	4	0.712701	0.712701	chr1	199200000	199300000
chr7_17000000_17100000	-1.65824	N/A	-0.581968	N/A	0.0702726	-0.675079	N/A	4	-0.711254	0.711254	chr7	17000000	17100000
chr12_82900000_83000000	0.229028	N/A	N/A	N/A	1.18446	0.715517	N/A	3	0.709668	0.709668	chr12	82900000	83000000
chr5_92100000_92200000	1.75146	N/A	N/A	N/A	1.09825	-0.723417	N/A	3	0.708764	0.708764	chr5	92100000	92200000
chr6_72300000_72400000	-0.641457	-0.443999	N/A	-0.484982	0.206784	-2.18005	N/A	5	-0.708741	0.708741	chr6	72300000	72400000
chr4_164822400_164922400	-0.280338	N/A	-0.747955	N/A	0.367933	-2.17356	N/A	4	-0.708479	0.708479	chr4	164822400	164922400
chr1_38000000_38100000	-0.21916	N/A	-3.06692	-1.55413	0.646372	-2.27726	2.22084	6	-0.708376	0.708376	chr1	38000000	38100000
chr7_19100000_19200000	0.286256	N/A	1.14149	N/A	1.43755	-0.0365829	N/A	4	0.707178	0.707178	chr7	19100000	19200000
chr1_189200000_189300000	1.25376	-0.0229228	N/A	N/A	0.0528353	1.54471	N/A	4	0.707097	0.707097	chr1	189200000	189300000
chr6_95670790_95770790	0.0218479	0.957892	N/A	0.173742	0.33051	2.0502	N/A	5	0.706837	0.706837	chr6	95670790	95770790
chr1_62900000_63000000	1.54231	2.81918	-1.04349	0.262286	2.88316	-2.22295	N/A	6	0.706748	0.706748	chr1	62900000	63000000
chr15_89400000_89500000	0.762712	0.628583	N/A	N/A	0.898326	-0.564844	1.80461	5	0.705878	0.705878	chr15	89400000	89500000
chr4_109200000_109300000	-0.430414	N/A	-1.58352	N/A	0.542979	-1.35196	N/A	4	-0.705727	0.705727	chr4	109200000	109300000
chr20_61200000_61300000	-1.71378	3.12507	N/A	N/A	N/A	N/A	N/A	2	0.705642	0.705642	chr20	61200000	61300000
chr7_12700000_12800000	-0.660147	N/A	1.14983	N/A	-1.97372	-1.33522	N/A	4	-0.704814	0.704814	chr7	12700000	12800000
chr4_183442300_183542300	-0.224244	N/A	-0.173524	N/A	-3.2125	0.791857	N/A	4	-0.704602	0.704602	chr4	183442300	183542300
chr2_34868400_34968400	1.50665	N/A	N/A	N/A	1.70299	-1.10001	N/A	3	0.70321	0.70321	chr2	34868400	34968400
chr13_93600000_93700000	0.534308	0.432432	N/A	N/A	1.14161	N/A	N/A	3	0.702782	0.702782	chr13	93600000	93700000
chr6_53801300_53901300	-1.81732	-1.03228	N/A	-1.23758	-0.286279	0.863205	N/A	5	-0.702052	0.702052	chr6	53801300	53901300
chr1_116200000_116300000	0.503685	2.67004	0.442412	0.991692	0.635067	-1.03256	N/A	6	0.701722	0.701722	chr1	116200000	116300000
chr13_102300000_102400000	-0.255833	0.186658	N/A	N/A	2.17126	N/A	N/A	3	0.700694	0.700694	chr13	102300000	102400000
chr12_42264600_42364600	-0.316363	N/A	N/A	N/A	-2.25279	0.467399	N/A	3	-0.700584	0.700584	chr12	42264600	42364600
chr15_83941700_84041700	1.25486	0.163557	N/A	N/A	0.358658	1.09361	0.622416	5	0.698621	0.698621	chr15	83941700	84041700
chr5_45625200_45725200	-0.64584	N/A	N/A	N/A	0.334706	-1.78379	N/A	3	-0.698309	0.698309	chr5	45625200	45725200
chr2_30000000_30100000	1.50675	N/A	N/A	N/A	1.70757	-1.12004	N/A	3	0.698094	0.698094	chr2	30000000	30100000
chr2_212900000_213000000	0.640091	N/A	N/A	N/A	0.755286	N/A	N/A	2	0.697689	0.697689	chr2	212900000	213000000
chr7_15300000_15400000	1.50897	N/A	-0.500128	N/A	1.37574	0.405111	N/A	4	0.697421	0.697421	chr7	15300000	15400000
chr7_31200000_31300000	-0.92787	N/A	-1.74404	N/A	1.42484	-1.54134	N/A	4	-0.697104	0.697104	chr7	31200000	31300000
chr2_189000000_189100000	0.227486	N/A	N/A	N/A	1.42291	-0.807681	1.94203	4	0.696187	0.696187	chr2	189000000	189100000
chr6_44080000_44180000	-1.45406	-0.93137	N/A	0.252088	-1.11691	-0.22928	N/A	5	-0.695905	0.695905	chr6	44080000	44180000
chr22_29400000_29500000	0.563127	1.00208	0.747288	0.382745	0.783364	N/A	N/A	5	0.695721	0.695721	chr22	29400000	29500000
chr6_123600000_123700000	1.62909	1.38946	-2.17681	-3.79541	1.7726	-2.99311	N/A	6	-0.695695	0.695695	chr6	123600000	123700000
chr6_82000000_82100000	1.15703	2.27671	N/A	0.253627	0.909368	-1.11933	N/A	5	0.695479	0.695479	chr6	82000000	82100000
chr12_73700000_73800000	0.593523	N/A	N/A	N/A	-3.01281	0.335409	N/A	3	-0.694625	0.694625	chr12	73700000	73800000
chr5_112608300_112708300	-0.835657	N/A	N/A	N/A	0.951381	-2.19937	N/A	3	-0.694549	0.694549	chr5	112608300	112708300
chr4_63200000_63300000	-2.37801	N/A	0.245743	N/A	-0.65462	0.0112243	N/A	4	-0.693916	0.693916	chr4	63200000	63300000
chr3_36000000_36100000	-0.051274	-0.324935	-0.745869	-1.2535	-0.345928	-2.61172	0.476284	7	-0.693849	0.693849	chr3	36000000	36100000
chr2_140400000_140500000	-0.365545	N/A	N/A	N/A	3.25761	-0.811159	N/A	3	0.693635	0.693635	chr2	140400000	140500000
chr3_26604100_26704100	0.200682	1.90634	1.83963	1.20258	0.274513	-0.667963	0.0979074	7	0.693383	0.693383	chr3	26604100	26704100
chr2_156400000_156500000	0.0645399	N/A	N/A	N/A	-1.72345	-0.420357	N/A	3	-0.693089	0.693089	chr2	156400000	156500000
chr9_14100000_14200000	-1.08194	-2.22056	0.6467	-0.687011	1.32074	-2.13541	N/A	6	-0.692914	0.692914	chr9	14100000	14200000
chr14_76500000_76600000	0.80886	2.49776	0.672348	N/A	2.41242	-1.31654	-0.917596	6	0.692875	0.692875	chr14	76500000	76600000
chr5_107429500_107529500	-0.204556	N/A	N/A	N/A	0.96323	1.31955	N/A	3	0.69274	0.69274	chr5	107429500	107529500
chr6_108400000_108500000	1.01477	-2.7269	N/A	-1.06059	-1.58002	0.889724	N/A	5	-0.692605	0.692605	chr6	108400000	108500000
chr5_69400000_69500000	-0.123078	N/A	N/A	N/A	-0.868867	-1.08482	N/A	3	-0.692256	0.692256	chr5	69400000	69500000
chr6_39301600_39401600	0.93874	-0.15454	N/A	2.10385	-0.512614	1.08302	N/A	5	0.691691	0.691691	chr6	39301600	39401600
chr2_141500000_141600000	-0.63879	N/A	N/A	N/A	-0.376947	-1.05682	N/A	3	-0.690852	0.690852	chr2	141500000	141600000
chr9_125800000_125900000	-0.672127	-0.738876	2.37467	0.597219	0.412787	2.16856	N/A	6	0.690374	0.690374	chr9	125800000	125900000
chr20_9100000_9200000	-1.13412	-0.24609	N/A	N/A	N/A	N/A	N/A	2	-0.690107	0.690107	chr20	9100000	9200000
chr5_122000000_122100000	1.52759	N/A	N/A	N/A	-2.24872	-1.34909	N/A	3	-0.690071	0.690071	chr5	122000000	122100000
chr5_54665300_54765300	-1.44728	N/A	N/A	N/A	-0.479477	-0.14213	N/A	3	-0.689631	0.689631	chr5	54665300	54765300
chr18_68300000_68400000	1.10554	-0.643106	N/A	0.265614	1.75717	N/A	0.962464	5	0.689536	0.689536	chr18	68300000	68400000
chr11_23700000_23800000	-0.0126302	N/A	N/A	0.323031	N/A	-0.307072	-2.76146	4	-0.689533	0.689533	chr11	23700000	23800000
chr6_113800000_113900000	-0.45643	-0.522421	N/A	-0.133725	-2.19411	-0.140758	N/A	5	-0.689489	0.689489	chr6	113800000	113900000
chr4_81400000_81500000	-2.93635	N/A	-0.417013	N/A	0.00229685	0.597823	N/A	4	-0.688311	0.688311	chr4	81400000	81500000
chr4_149705300_149805300	0.0814003	N/A	1.45389	N/A	1.6564	-0.438558	N/A	4	0.688284	0.688284	chr4	149705300	149805300
chr4_101900000_102000000	-0.669844	N/A	-0.350519	N/A	-1.1693	-0.562501	N/A	4	-0.68804	0.68804	chr4	101900000	102000000
chr6_149300000_149400000	-0.108797	-0.110413	-2.21958	-0.940518	-1.39168	0.643788	N/A	6	-0.687866	0.687866	chr6	149300000	149400000
chr10_25600000_25700000	-0.689155	N/A	N/A	-1.39632	N/A	N/A	0.0261019	3	-0.686458	0.686458	chr10	25600000	25700000
chr2_32200000_32300000	-0.334798	N/A	N/A	N/A	-2.25643	0.534734	N/A	3	-0.685497	0.685497	chr2	32200000	32300000
chr3_97019300_97119300	5.06315	1.66105	-1.44375	-1.30213	1.73759	-0.630947	-0.286769	7	0.685457	0.685457	chr3	97019300	97119300
chr12_86400000_86500000	0.940433	N/A	N/A	N/A	0.0434798	1.07132	N/A	3	0.685077	0.685077	chr12	86400000	86500000
chr4_172700000_172800000	0.841334	N/A	1.15704	N/A	0.316166	0.417617	N/A	4	0.683039	0.683039	chr4	172700000	172800000
chr6_80800000_80900000	0.799609	-1.38433	N/A	-0.359952	-1.64944	-0.817408	N/A	5	-0.682305	0.682305	chr6	80800000	80900000
chr4_45800000_45900000	1.8633	N/A	0.658088	N/A	0.502933	0.854591	-0.473264	5	0.681129	0.681129	chr4	45800000	45900000
chr4_76000000_76100000	-1.36297	N/A	-1.05723	N/A	0.910397	-1.21446	N/A	4	-0.681065	0.681065	chr4	76000000	76100000
chr2_33618400_33718400	-1.86421	N/A	N/A	N/A	0.547199	-0.725207	N/A	3	-0.680738	0.680738	chr2	33618400	33718400
chr2_133464500_133564500	-0.044775	N/A	N/A	N/A	0.332208	-2.32931	N/A	3	-0.680625	0.680625	chr2	133464500	133564500
chr7_70700000_70800000	0.0360934	N/A	-0.772976	N/A	2.10065	1.35709	N/A	4	0.680214	0.680214	chr7	70700000	70800000
chr20_6600000_6700000	-1.13791	-0.221325	N/A	N/A	N/A	N/A	N/A	2	-0.679618	0.679618	chr20	6600000	6700000
chr1_76100000_76200000	-2.04254	0.682088	-2.37139	0.522518	-0.512688	-0.355473	N/A	6	-0.679581	0.679581	chr1	76100000	76200000
chr5_92800000_92900000	2.61987	N/A	N/A	N/A	0.697977	-1.27911	N/A	3	0.679579	0.679579	chr5	92800000	92900000
chr22_48200000_48300000	0.377784	2.40774	0.426468	-0.357566	0.541248	N/A	N/A	5	0.679135	0.679135	chr22	48200000	48300000
chr5_82753100_82853100	2.061	N/A	N/A	N/A	-0.494132	0.468839	N/A	3	0.67857	0.67857	chr5	82753100	82853100
chr4_121500000_121600000	-0.53176	N/A	-0.813115	N/A	-1.0241	-0.344329	N/A	4	-0.678326	0.678326	chr4	121500000	121600000
chr3_172837700_172937700	N/A	0.192538	-1.06328	-1.44589	-1.25154	0.179763	N/A	5	-0.677681	0.677681	chr3	172837700	172937700
chr18_44000000_44100000	-0.810582	N/A	N/A	-0.543569	N/A	N/A	N/A	2	-0.677075	0.677075	chr18	44000000	44100000
chr2_112441300_112541300	-0.640293	N/A	N/A	N/A	-0.0563039	-1.33265	N/A	3	-0.676416	0.676416	chr2	112441300	112541300
chr5_170000000_170100000	-0.283521	N/A	N/A	N/A	N/A	0.000460275	2.31081	3	0.675918	0.675918	chr5	170000000	170100000
chr6_94500000_94600000	-0.572337	-0.383786	N/A	1.18576	-1.62175	-1.98494	N/A	5	-0.67541	0.67541	chr6	94500000	94600000
chr7_11100000_11200000	0.115771	N/A	-2.14615	N/A	-1.23732	0.567521	N/A	4	-0.675043	0.675043	chr7	11100000	11200000
chr3_137269900_137369900	-1.62866	0.16719	-0.770741	1.15834	N/A	-1.98052	-0.994139	6	-0.674755	0.674755	chr3	137269900	137369900
chr1_162272400_162372400	0.0837609	1.69272	N/A	N/A	0.0186514	0.90367	N/A	4	0.674701	0.674701	chr1	162272400	162372400
chr15_77700600_77800600	0.397252	1.50258	N/A	N/A	1.58104	-2.0681	1.95777	5	0.674108	0.674108	chr15	77700600	77800600
chr6_132400000_132500000	0.0771231	-2.32586	-0.719026	0.891372	-1.59358	-0.370554	N/A	6	-0.673421	0.673421	chr6	132400000	132500000
chr9_1122400_1222400	0.687732	-0.774758	N/A	0.391684	1.20168	1.85641	N/A	5	0.672549	0.672549	chr9	1122400	1222400
chr14_46082500_46182500	1.18187	1.36429	0.901227	N/A	-0.577354	0.491638	N/A	5	0.672334	0.672334	chr14	46082500	46182500
chr3_163514100_163614100	0.137344	-1.46342	0.224685	-1.81488	1.13633	-2.25395	N/A	6	-0.672315	0.672315	chr3	163514100	163614100
chr6_137100000_137200000	0.527749	-3.15204	0.220622	-1.5689	-1.95253	1.8979	N/A	6	-0.6712	0.6712	chr6	137100000	137200000
chr13_64700000_64800000	1.52791	-1.98232	N/A	N/A	0.22293	N/A	2.91509	4	0.670901	0.670901	chr13	64700000	64800000
chr14_95000000_95100000	0.586475	2.27621	1.08915	N/A	0.223056	-1.94921	1.7993	6	0.670829	0.670829	chr14	95000000	95100000
chr5_131000000_131100000	-0.0984051	N/A	N/A	N/A	N/A	N/A	1.43926	2	0.670426	0.670426	chr5	131000000	131100000
chr12_30700000_30800000	0.413134	N/A	N/A	N/A	-0.0546449	1.65147	N/A	3	0.669988	0.669988	chr12	30700000	30800000
chr9_73039600_73139600	-0.978291	1.03063	-0.542389	1.24763	1.79874	1.46346	N/A	6	0.669964	0.669964	chr9	73039600	73139600
chr3_6000000_6100000	1.55666	-0.528563	-0.15062	1.53914	3.40731	-2.06381	0.92851	7	0.669803	0.669803	chr3	6000000	6100000
chr5_44300000_44400000	0.211008	N/A	N/A	N/A	2.25123	-0.455814	N/A	3	0.668808	0.668808	chr5	44300000	44400000
chr20_19200000_19300000	0.952629	0.382946	N/A	N/A	N/A	N/A	N/A	2	0.667787	0.667787	chr20	19200000	19300000
chr1_185000000_185100000	0.356719	-1.14089	N/A	N/A	-0.862473	-1.02278	N/A	4	-0.667358	0.667358	chr1	185000000	185100000
chr2_213500000_213600000	0.666213	N/A	N/A	N/A	0.668383	N/A	N/A	2	0.667298	0.667298	chr2	213500000	213600000
chr1_85300000_85400000	-1.47115	2.82537	-2.30917	0.0755336	-0.00189189	-3.12135	N/A	6	-0.667109	0.667109	chr1	85300000	85400000
chr6_97570790_97670790	0.248021	1.82569	N/A	-4.06394	1.17924	-2.5193	N/A	5	-0.666058	0.666058	chr6	97570790	97670790
chr4_111100000_111200000	-1.09657	N/A	0.577939	N/A	-0.491965	-1.65056	N/A	4	-0.66529	0.66529	chr4	111100000	111200000
chr6_68800000_68900000	-0.708652	0.46158	N/A	-2.08485	0.0726568	-1.06672	N/A	5	-0.665198	0.665198	chr6	68800000	68900000
chr3_102998400_103098400	-0.661068	0.918948	0.151566	-2.28682	-0.60389	-1.45249	-0.720084	7	-0.664834	0.664834	chr3	102998400	103098400
chr3_166832400_166932400	0.218224	1.64592	-1.08527	0.659646	3.9632	-1.41726	N/A	6	0.664075	0.664075	chr3	166832400	166932400
chr2_187200000_187300000	1.68906	N/A	N/A	N/A	-0.147109	-0.0163476	1.12632	4	0.662979	0.662979	chr2	187200000	187300000
chr6_141600000_141700000	-1.67903	1.50463	-1.92193	1.40159	-0.69817	-2.57265	N/A	6	-0.660926	0.660926	chr6	141600000	141700000
chr3_192842700_192942700	-2.24217	-1.80147	1.66021	-1.71324	0.883791	-0.748192	N/A	6	-0.660177	0.660177	chr3	192842700	192942700
chr7_79000000_79100000	1.60474	N/A	-1.30526	N/A	-1.54425	-1.38978	N/A	4	-0.658636	0.658636	chr7	79000000	79100000
chr18_6100000_6200000	N/A	N/A	N/A	-0.658372	N/A	N/A	N/A	1	-0.658372	0.658372	chr18	6100000	6200000
chr1_120100000_120200000	-0.250193	-1.34606	N/A	N/A	-1.34422	0.307786	N/A	4	-0.658172	0.658172	chr1	120100000	120200000
chr10_23900000_24000000	0.530736	N/A	N/A	-1.89811	N/A	N/A	-0.604234	3	-0.657202	0.657202	chr10	23900000	24000000
chr5_36000000_36100000	1.48593	N/A	N/A	N/A	0.358115	0.127167	N/A	3	0.657072	0.657072	chr5	36000000	36100000
chr1_96900000_97000000	1.21384	-0.66189	-3.48769	-0.565729	0.847479	-1.28259	N/A	6	-0.656096	0.656096	chr1	96900000	97000000
chr1_59800000_59900000	1.13172	1.13178	-3.29691	-1.11496	-0.622301	-1.16558	N/A	6	-0.65604	0.65604	chr1	59800000	59900000
chr5_174090200_174190200	-0.0420385	N/A	N/A	N/A	N/A	0.146302	1.86316	3	0.655809	0.655809	chr5	174090200	174190200
chr3_88200000_88300000	-1.223	0.454819	-2.10162	-1.46271	-0.69518	-0.897002	1.3341	7	-0.655798	0.655798	chr3	88200000	88300000
chr4_158800000_158900000	-3.40889	N/A	-0.374761	N/A	-1.05883	2.2198	N/A	4	-0.65567	0.65567	chr4	158800000	158900000
chr1_48900000_49000000	-2.24699	0.769414	-0.583448	1.45087	0.909583	0.485107	3.80261	7	0.655306	0.655306	chr1	48900000	49000000
chr7_148618600_148718600	-0.0259888	N/A	-1.13114	N/A	-0.730613	-0.295826	-1.09262	5	-0.655236	0.655236	chr7	148618600	148718600
chr5_167800000_167900000	0.172156	N/A	N/A	N/A	N/A	-2.31211	0.174462	3	-0.655164	0.655164	chr5	167800000	167900000
chr3_129400000_129500000	1.58871	-1.3503	-0.194066	2.33569	N/A	2.02976	-0.487452	6	0.653723	0.653723	chr3	129400000	129500000
chr12_10200000_10300000	-1.81559	N/A	N/A	N/A	0.943608	1.83738	-3.57508	4	-0.65242	0.65242	chr12	10200000	10300000
chr11_70200000_70300000	0.157793	N/A	-0.196274	-1.5446	-0.982268	-0.882413	-0.459643	6	-0.651235	0.651235	chr11	70200000	70300000
chr10_2245700_2345700	0.738494	N/A	N/A	-0.511532	N/A	N/A	1.72545	3	0.650805	0.650805	chr10	2245700	2345700
chr6_10200000_10300000	2.43795	1.40919	N/A	0.965168	0.376947	-1.93559	N/A	5	0.650733	0.650733	chr6	10200000	10300000
chr15_83441700_83541700	0.521933	0.329541	N/A	N/A	0.714578	1.80283	-0.115258	5	0.650724	0.650724	chr15	83441700	83541700
chr10_55000000_55100000	0.0847101	N/A	N/A	-2.11531	-1.03968	N/A	0.468253	4	-0.650508	0.650508	chr10	55000000	55100000
chr4_126900000_127000000	0.55314	N/A	-2.72047	N/A	2.82739	-3.25913	N/A	4	-0.649767	0.649767	chr4	126900000	127000000
chr6_55000000_55100000	-1.04509	-0.427727	N/A	-1.02206	0.18112	-0.934714	N/A	5	-0.649694	0.649694	chr6	55000000	55100000
chr11_43000000_43100000	0.697166	N/A	N/A	0.910691	N/A	-0.0804221	1.07105	4	0.649622	0.649622	chr11	43000000	43100000
chr10_36600000_36700000	1.36651	N/A	N/A	-2.64721	0.395234	N/A	-1.71279	4	-0.649563	0.649563	chr10	36600000	36700000
chr7_12800000_12900000	-0.951705	N/A	1.90754	N/A	0.858952	0.782759	N/A	4	0.649387	0.649387	chr7	12800000	12900000
chr13_81500000_81600000	0.775983	0.718676	N/A	N/A	-0.184739	N/A	1.28668	4	0.64915	0.64915	chr13	81500000	81600000
chr20_50300000_50400000	-0.45099	-0.847174	N/A	N/A	N/A	N/A	N/A	2	-0.649082	0.649082	chr20	50300000	50400000
chr9_78676200_78776200	1.49476	-0.26049	1.95596	-0.663232	0.267306	1.09942	N/A	6	0.648955	0.648955	chr9	78676200	78776200
chr3_143500000_143600000	-0.752474	-0.0975355	1.76788	1.3048	-1.02122	0.229051	3.10938	7	0.648556	0.648556	chr3	143500000	143600000
chr3_104436500_104536500	-3.46401	-0.245841	-0.356951	1.34247	-0.78782	-0.580373	-0.445874	7	-0.648344	0.648344	chr3	104436500	104536500
chr21_22400000_22500000	-1.0876	N/A	-2.96371	N/A	0.311551	-0.635018	1.13694	5	-0.647568	0.647568	chr21	22400000	22500000
chr7_146818600_146918600	-1.34262	N/A	-3.55853	N/A	1.92728	0.115534	-0.374282	5	-0.646523	0.646523	chr7	146818600	146918600
chr5_116600000_116700000	-0.190671	N/A	N/A	N/A	1.96469	0.162646	N/A	3	0.645554	0.645554	chr5	116600000	116700000
chr5_146000000_146100000	1.10415	N/A	N/A	N/A	N/A	0.497158	0.331917	3	0.644409	0.644409	chr5	146000000	146100000
chr3_150300000_150400000	-2.48443	-0.146311	-1.4965	1.20678	-0.785072	-0.158506	N/A	6	-0.644008	0.644008	chr3	150300000	150400000
chr4_180500000_180600000	-0.0465932	N/A	-1.7514	N/A	0.346773	-1.12344	N/A	4	-0.643664	0.643664	chr4	180500000	180600000
chr13_61200000_61300000	0.253957	2.33631	N/A	N/A	-1.11774	N/A	1.10164	4	0.643543	0.643543	chr13	61200000	61300000
chr17_30000000_30100000	-0.155111	0.0488068	-2.30093	-0.142255	-0.666435	N/A	N/A	5	-0.643186	0.643186	chr17	30000000	30100000
chr1_186000000_186100000	0.437395	1.49174	N/A	N/A	0.981057	-0.33973	N/A	4	0.642616	0.642616	chr1	186000000	186100000
chr12_38660128_38760128	-0.287658	N/A	N/A	N/A	0.925138	1.28699	N/A	3	0.641491	0.641491	chr12	38660128	38760128
chr9_13200000_13300000	-0.824924	1.15885	N/A	1.7535	1.02122	0.0974837	N/A	5	0.641226	0.641226	chr9	13200000	13300000
chr5_11600000_11700000	-0.676543	N/A	N/A	N/A	N/A	-0.90549	-0.339065	3	-0.640366	0.640366	chr5	11600000	11700000
chr4_68500000_68600000	0.405592	N/A	-5.18936	N/A	0.349173	1.87539	N/A	4	-0.639802	0.639802	chr4	68500000	68600000
chr10_112000000_112100000	-1.19609	N/A	0.964589	1.43032	0.0774159	N/A	1.92167	5	0.639582	0.639582	chr10	112000000	112100000
chr16_13800000_13900000	1.17271	N/A	N/A	0.0616119	1.84409	-0.521292	N/A	4	0.639279	0.639279	chr16	13800000	13900000
chr6_121200000_121300000	-1.36468	-0.87548	-0.0618758	-0.0780614	-1.25839	-0.194993	N/A	6	-0.638914	0.638914	chr6	121200000	121300000
chr10_1845700_1945700	0.892916	N/A	N/A	-2.15704	N/A	N/A	3.18084	3	0.638907	0.638907	chr10	1845700	1945700
chr13_85100000_85200000	0.29444	0.402101	N/A	N/A	0.923236	N/A	0.934668	4	0.638611	0.638611	chr13	85100000	85200000
chr1_61200000_61300000	-1.05186	-1.88461	-1.09468	0.0918645	1.09584	-0.98721	N/A	6	-0.638443	0.638443	chr1	61200000	61300000
chr3_76054600_76154600	0.798501	1.03943	0.0218855	-0.53589	2.89553	0.429772	-0.182728	7	0.63807	0.63807	chr3	76054600	76154600
chr3_128800000_128900000	0.0249779	-3.86222	0.906899	0.404479	N/A	0.294857	-1.59547	6	-0.637747	0.637747	chr3	128800000	128900000
chr4_165500000_165600000	0.00394296	N/A	1.59148	N/A	0.419721	0.534138	N/A	4	0.637322	0.637322	chr4	165500000	165600000
chr4_147605300_147705300	0.629599	N/A	-2.44986	N/A	-1.11756	0.38913	N/A	4	-0.637172	0.637172	chr4	147605300	147705300
chr13_57672500_57772500	-1.20752	1.71293	N/A	N/A	-0.0386238	N/A	2.07523	4	0.635504	0.635504	chr13	57672500	57772500
chr9_102600000_102700000	-0.106017	2.52789	-0.319716	-0.579937	0.822811	1.46416	N/A	6	0.634866	0.634866	chr9	102600000	102700000
chr2_146100000_146200000	-1.69605	N/A	N/A	N/A	-0.36673	0.159937	N/A	3	-0.634282	0.634282	chr2	146100000	146200000
chr7_119000000_119100000	-0.586332	N/A	-1.39132	N/A	-0.0637502	-0.493706	N/A	4	-0.633777	0.633777	chr7	119000000	119100000
chr11_105700000_105800000	-2.55866	N/A	4.31361	-2.55228	-0.134403	-2.66152	-0.208806	6	-0.633676	0.633676	chr11	105700000	105800000
chr2_225100000_225200000	1.75804	N/A	N/A	N/A	-0.493773	N/A	N/A	2	0.632132	0.632132	chr2	225100000	225200000
chr5_29784300_29884300	0.0875867	N/A	N/A	N/A	-0.128303	0.897505	1.67146	4	0.632062	0.632062	chr5	29784300	29884300
chr14_56400000_56500000	-1.16622	1.47441	-1.98472	N/A	0.184612	-1.66621	N/A	5	-0.631626	0.631626	chr14	56400000	56500000
chr3_156583500_156683500	1.22872	-1.94312	-1.68756	1.10012	-1.46575	-1.02063	N/A	6	-0.63137	0.63137	chr3	156583500	156683500
chr13_87852979_87952979	2.05142	-0.686068	N/A	N/A	0.527619	N/A	N/A	3	0.63099	0.63099	chr13	87852979	87952979
chr2_225800000_225900000	0.573658	N/A	N/A	N/A	0.688167	N/A	N/A	2	0.630912	0.630912	chr2	225800000	225900000
chr9_13900000_14000000	-0.470234	-0.959462	N/A	1.87994	0.343349	2.35272	N/A	5	0.629261	0.629261	chr9	13900000	14000000
chr7_109100000_109200000	4.63674	N/A	-1.36719	N/A	0.390977	-1.14755	N/A	4	0.628243	0.628243	chr7	109100000	109200000
chr5_167400000_167500000	-0.441661	N/A	N/A	N/A	N/A	-0.660147	-0.781784	3	-0.627864	0.627864	chr5	167400000	167500000
chr6_140100000_140200000	-0.309287	0.169886	-0.732572	-3.07394	-0.173398	0.352127	N/A	6	-0.627863	0.627863	chr6	140100000	140200000
chr3_178064000_178164000	N/A	0.527518	-0.0881389	-3.08359	-0.0486615	-0.446142	N/A	5	-0.627803	0.627803	chr3	178064000	178164000
chr2_204100000_204200000	0.438894	N/A	N/A	N/A	-0.515553	-1.80539	N/A	3	-0.627349	0.627349	chr2	204100000	204200000
chr5_176793000_176893000	0.125077	N/A	N/A	N/A	N/A	-1.07019	-0.935746	3	-0.626952	0.626952	chr5	176793000	176893000
chr2_139400000_139500000	1.46094	N/A	N/A	N/A	-0.136452	0.553556	N/A	3	0.626014	0.626014	chr2	139400000	139500000
chr3_161314100_161414100	1.40425	-0.418468	1.19366	1.36251	1.77826	-1.56563	N/A	6	0.625762	0.625762	chr3	161314100	161414100
chr13_41400000_41500000	0.746366	0.0281405	N/A	N/A	1.49736	N/A	0.228672	4	0.625134	0.625134	chr13	41400000	41500000
chr12_84000000_84100000	-0.345705	N/A	N/A	N/A	-0.285047	2.50323	N/A	3	0.624158	0.624158	chr12	84000000	84100000
chr4_148405300_148505300	-0.371517	N/A	1.29956	N/A	0.214617	1.35349	N/A	4	0.624038	0.624038	chr4	148405300	148505300
chr3_123738700_123838700	0.760111	-0.761675	0.496176	-0.338568	N/A	1.41234	2.17422	6	0.623768	0.623768	chr3	123738700	123838700
chr2_67200000_67300000	0.645236	N/A	N/A	N/A	0.293853	0.931229	N/A	3	0.62344	0.62344	chr2	67200000	67300000
chr15_34526200_34626200	-0.861649	0.039857	N/A	N/A	0.496338	1.25779	2.18477	5	0.623421	0.623421	chr15	34526200	34626200
chr21_42384392_42484392	0.338796	N/A	0.345166	N/A	-0.259713	-0.251282	2.94155	5	0.622904	0.622904	chr21	42384392	42484392
chr1_50200000_50300000	-0.0479124	1.8228	0.15857	1.04268	0.944028	-0.182976	N/A	6	0.622866	0.622866	chr1	50200000	50300000
chr5_60100000_60200000	-1.99301	N/A	N/A	N/A	1.11473	2.74626	N/A	3	0.622662	0.622662	chr5	60100000	60200000
chr3_56300000_56400000	1.49002	2.87796	0.380059	0.609514	0.172404	-2.02539	0.849518	7	0.622012	0.622012	chr3	56300000	56400000
chr16_26300000_26400000	1.0675	N/A	N/A	-0.427235	-0.103122	-3.02497	N/A	4	-0.621956	0.621956	chr16	26300000	26400000
chr6_119156800_119256800	-2.06668	-0.500156	0.528798	3.97285	0.0354511	1.76132	N/A	6	0.621931	0.621931	chr6	119156800	119256800
chr1_73800000_73900000	-0.792196	0.595169	-1.65008	-2.11133	0.415148	-0.187696	N/A	6	-0.62183	0.62183	chr1	73800000	73900000
chr12_42064600_42164600	1.65057	N/A	N/A	N/A	-3.59143	0.0753899	N/A	3	-0.621823	0.621823	chr12	42064600	42164600
chr5_41200000_41300000	-1.9253	N/A	N/A	N/A	3.00251	0.787284	N/A	3	0.621498	0.621498	chr5	41200000	41300000
chr7_91200000_91300000	-1.33279	N/A	-0.886286	N/A	1.3586	-1.62429	N/A	4	-0.621192	0.621192	chr7	91200000	91300000
chr3_87100000_87200000	0.837166	1.48288	-1.00873	0.726497	-1.57712	3.4365	0.448063	7	0.62075	0.62075	chr3	87100000	87200000
chr9_29400000_29500000	1.49364	-0.0249109	2.10448	-1.24666	0.8007	0.594341	N/A	6	0.620265	0.620265	chr9	29400000	29500000
chr2_142500000_142600000	-0.189274	N/A	N/A	N/A	1.96	-3.63126	N/A	3	-0.620179	0.620179	chr2	142500000	142600000
chr12_3440500_3540500	-0.203516	N/A	N/A	N/A	0.866071	0.518213	1.29828	4	0.619763	0.619763	chr12	3440500	3540500
chr6_122100000_122200000	1.82988	2.36298	-0.50969	-1.07848	-0.0772236	1.18806	N/A	6	0.619255	0.619255	chr6	122100000	122200000
chr6_54001300_54101300	0.056112	2.4862	N/A	-0.814015	2.74732	-1.38541	N/A	5	0.618042	0.618042	chr6	54001300	54101300
chr1_79800000_79900000	0.663794	1.90141	1.01907	1.90861	-0.343447	-1.44658	N/A	6	0.617143	0.617143	chr1	79800000	79900000
chr3_94149200_94249200	0.147983	0.7011	1.35164	2.79474	0.309698	-0.427822	-0.563937	7	0.6162	0.6162	chr3	94149200	94249200
chr12_123700000_123800000	-0.0266389	N/A	N/A	N/A	0.0713572	-0.712948	-1.79549	4	-0.61593	0.61593	chr12	123700000	123800000
chr1_83400000_83500000	-0.761151	1.61505	0.43203	1.95693	0.0506916	0.400309	N/A	6	0.615644	0.615644	chr1	83400000	83500000
chr2_36000000_36100000	1.42544	N/A	N/A	N/A	1.22597	-0.805444	N/A	3	0.615321	0.615321	chr2	36000000	36100000
chr12_116300000_116400000	-0.519182	N/A	N/A	N/A	-2.28424	3.18669	-2.84365	4	-0.615094	0.615094	chr12	116300000	116400000
chr7_90900000_91000000	-0.765611	N/A	-2.62259	N/A	-0.0317595	0.962058	N/A	4	-0.614476	0.614476	chr7	90900000	91000000
chr3_113224600_113324600	-0.587916	0.244947	2.23502	1.23971	-0.424972	0.0623206	1.52925	7	0.614051	0.614051	chr3	113224600	113324600
chr13_55700000_55800000	-1.33324	-1.34216	N/A	N/A	-0.611889	N/A	0.831499	4	-0.613948	0.613948	chr13	55700000	55800000
chr18_59100000_59200000	0.181466	1.72036	N/A	-0.392617	0.267083	N/A	1.29267	5	0.613792	0.613792	chr18	59100000	59200000
chr1_210000000_210100000	1.83078	2.3466	N/A	N/A	N/A	-2.33638	N/A	3	0.613665	0.613665	chr1	210000000	210100000
chr4_147105300_147205300	0.678038	N/A	1.53893	N/A	1.9783	-1.74136	N/A	4	0.613478	0.613478	chr4	147105300	147205300
chr3_100600000_100700000	0.838128	-0.826952	0.221351	1.26842	1.02535	1.06488	0.700282	7	0.613066	0.613066	chr3	100600000	100700000
chr4_122300000_122400000	1.4522	N/A	-2.93696	N/A	0.333256	3.60189	N/A	4	0.612598	0.612598	chr4	122300000	122400000
chr5_11500000_11600000	-0.218421	N/A	N/A	N/A	N/A	-2.4736	0.854304	3	-0.612574	0.612574	chr5	11500000	11600000
chr10_130700000_130800000	0.491633	N/A	0.0903202	-0.686839	1.49933	N/A	1.66732	5	0.612351	0.612351	chr10	130700000	130800000
chr12_11200000_11300000	0.823193	N/A	N/A	N/A	0.434713	-0.213446	1.40491	4	0.612343	0.612343	chr12	11200000	11300000
chr9_25400000_25500000	2.57269	1.07184	-1.34061	0.806116	-0.50642	1.06786	N/A	6	0.611912	0.611912	chr9	25400000	25500000
chr11_45300000_45400000	1.18719	N/A	N/A	-1.11223	N/A	-0.712295	3.08473	4	0.611851	0.611851	chr11	45300000	45400000
chr6_15100000_15200000	0.387356	0.664989	N/A	-1.7055	-1.59843	-0.805959	N/A	5	-0.61151	0.61151	chr6	15100000	15200000
chr6_84800000_84900000	-1.54159	1.91805	N/A	1.05898	0.705774	0.911749	N/A	5	0.610594	0.610594	chr6	84800000	84900000
chr13_50800000_50900000	-1.36564	-0.796906	N/A	N/A	0.323031	N/A	-0.602086	4	-0.610401	0.610401	chr13	50800000	50900000
chr6_147400000_147500000	-0.282886	4.30987	-1.57715	0.194018	0.442915	0.57371	N/A	6	0.610079	0.610079	chr6	147400000	147500000
chr6_137600000_137700000	0.476089	-0.437105	1.83068	-0.282803	0.651433	1.42019	N/A	6	0.609748	0.609748	chr6	137600000	137700000
chr2_198400000_198500000	-0.80062	N/A	N/A	N/A	-0.0936218	-0.934261	N/A	3	-0.609501	0.609501	chr2	198400000	198500000
chr1_106900000_107000000	-2.68579	2.88044	-0.320194	-1.29527	0.043151	-2.278	N/A	6	-0.609276	0.609276	chr1	106900000	107000000
chr6_12800000_12900000	1.10864	2.3635	N/A	-2.17921	0.588527	1.15994	N/A	5	0.608279	0.608279	chr6	12800000	12900000
chr16_26600000_26700000	-0.598847	N/A	N/A	-0.980517	0.900131	-1.75175	N/A	4	-0.607746	0.607746	chr16	26600000	26700000
chr3_182000000_182100000	N/A	0.943867	2.2015	-0.364474	-1.01003	1.26628	N/A	5	0.607431	0.607431	chr3	182000000	182100000
chr9_102400000_102500000	-2.80192	1.87001	1.0257	-3.65691	0.956717	-1.03286	N/A	6	-0.606542	0.606542	chr9	102400000	102500000
chr6_103000000_103100000	0.75251	-0.239151	N/A	-1.94516	-1.716	0.122587	N/A	5	-0.605043	0.605043	chr6	103000000	103100000
chr2_35500000_35600000	0.119384	N/A	N/A	N/A	-1.11363	-0.820433	N/A	3	-0.604892	0.604892	chr2	35500000	35600000
chr6_69800000_69900000	-0.204579	-0.290226	N/A	-1.0186	-0.433394	-1.07364	N/A	5	-0.604088	0.604088	chr6	69800000	69900000
chr6_103815100_103915100	-2.03804	2.82929	N/A	-1.34011	-0.247729	-2.22178	N/A	5	-0.603675	0.603675	chr6	103815100	103915100
chr12_85300000_85400000	-0.165671	N/A	N/A	N/A	2.14608	-0.170209	N/A	3	0.603401	0.603401	chr12	85300000	85400000
chr3_42340500_42440500	-0.0647435	2.0362	0.977544	1.237	1.42178	-2.38797	1.00388	7	0.603384	0.603384	chr3	42340500	42440500
chr7_121600000_121700000	0.476541	N/A	-0.299361	N/A	0.984135	1.24749	N/A	4	0.602202	0.602202	chr7	121600000	121700000
chr6_55700000_55800000	1.83489	1.88257	N/A	-0.060357	1.19954	-1.84704	N/A	5	0.601919	0.601919	chr6	55700000	55800000
chr12_104755000_104855000	-0.179804	N/A	N/A	N/A	1.61236	2.36745	-1.39304	4	0.60174	0.60174	chr12	104755000	104855000
chr2_182076800_182176800	1.05993	N/A	N/A	N/A	0.8135	-1.19558	1.72865	4	0.601626	0.601626	chr2	182076800	182176800
chr3_65899300_65999300	-1.20546	0.14149	-0.819543	-1.73194	0.424034	-0.689619	-0.330074	7	-0.601588	0.601588	chr3	65899300	65999300
chr1_189600000_189700000	-1.6691	0.6914	N/A	N/A	2.72386	0.658893	N/A	4	0.601262	0.601262	chr1	189600000	189700000
chr1_70900000_71000000	0.73374	0.078415	-0.15446	-2.04856	-1.48505	-0.731661	N/A	6	-0.601262	0.601262	chr1	70900000	71000000
chr12_41200000_41300000	1.04135	N/A	N/A	N/A	-0.0870102	0.846427	N/A	3	0.600255	0.600255	chr12	41200000	41300000
chr1_79500000_79600000	0.584481	1.37086	0.733059	0.789546	-0.161836	0.284147	N/A	6	0.600043	0.600043	chr1	79500000	79600000
chr5_101876300_101976300	1.65876	N/A	N/A	N/A	0.212864	-0.0732988	N/A	3	0.599443	0.599443	chr5	101876300	101976300
chr18_67700000_67800000	1.28052	-0.83301	N/A	-0.913288	0.298402	N/A	3.16337	5	0.599199	0.599199	chr18	67700000	67800000
chr2_66800000_66900000	0.767997	N/A	N/A	N/A	0.530006	-3.09509	N/A	3	-0.599031	0.599031	chr2	66800000	66900000
chr9_111500000_111600000	0.441173	-0.179616	-1.80558	-1.34733	-0.434742	-0.266487	N/A	6	-0.598764	0.598764	chr9	111500000	111600000
chr1_236600000_236700000	0.562882	1.46849	N/A	N/A	N/A	-3.82692	N/A	3	-0.598514	0.598514	chr1	236600000	236700000
chr13_91600000_91700000	-0.180563	2.77842	N/A	N/A	-0.802378	N/A	N/A	3	0.598493	0.598493	chr13	91600000	91700000
chr14_70600000_70700000	0.476588	-0.868279	1.04907	N/A	0.818597	2.02278	0.0916735	6	0.598404	0.598404	chr14	70600000	70700000
chr12_41964600_42064600	0.726641	N/A	N/A	N/A	0.835839	0.232174	N/A	3	0.598218	0.598218	chr12	41964600	42064600
chr3_88800000_88900000	-1.88936	-0.938917	-0.915002	-0.622995	-1.05605	0.286369	0.949889	7	-0.598011	0.598011	chr3	88800000	88900000
chr13_28500000_28600000	0.17486	-0.260847	N/A	N/A	-0.678196	N/A	-1.62757	4	-0.597938	0.597938	chr13	28500000	28600000
chr5_105900000_106000000	0.76929	N/A	N/A	N/A	0.829157	0.193761	N/A	3	0.597403	0.597403	chr5	105900000	106000000
chr12_77200000_77300000	-0.398153	N/A	N/A	N/A	0.338174	-1.73214	N/A	3	-0.597374	0.597374	chr12	77200000	77300000
chr2_183376800_183476800	0.444064	N/A	N/A	N/A	0.996002	0.293591	0.654229	4	0.596971	0.596971	chr2	183376800	183476800
chr1_193900000_194000000	1.11364	0.918193	N/A	N/A	-0.487606	0.840846	N/A	4	0.596268	0.596268	chr1	193900000	194000000
chr3_83494000_83594000	0.061066	-0.456827	-0.909329	-0.991654	-1.83427	-0.599003	0.557019	7	-0.596143	0.596143	chr3	83494000	83594000
chr9_36915300_37015300	2.15316	0.800167	0.424475	0.389879	1.31664	-1.50975	N/A	6	0.595763	0.595763	chr9	36915300	37015300
chr12_110100000_110200000	0.968322	N/A	N/A	N/A	-0.283248	-1.12524	-1.93811	4	-0.594568	0.594568	chr12	110100000	110200000
chr3_181700000_181800000	N/A	0.869109	-0.58906	-3.28816	0.68279	-0.646196	N/A	5	-0.594303	0.594303	chr3	181700000	181800000
chr3_171637700_171737700	-2.20677	-2.02484	-2.33337	0.875174	-2.26656	4.39333	N/A	6	-0.593839	0.593839	chr3	171637700	171737700
chr4_115500000_115600000	-1.09868	N/A	-0.0966737	N/A	-0.475099	-0.704505	N/A	4	-0.593739	0.593739	chr4	115500000	115600000
chr13_56900000_57000000	0.0860238	-0.0679755	N/A	N/A	-2.34104	N/A	-0.0512651	4	-0.593564	0.593564	chr13	56900000	57000000
chr2_235800000_235900000	-2.40824	N/A	N/A	N/A	1.22113	N/A	N/A	2	-0.59355	0.59355	chr2	235800000	235900000
chr15_46600000_46700000	0.734093	-0.143089	N/A	N/A	-1.82519	-0.536664	-1.19595	5	-0.593361	0.593361	chr15	46600000	46700000
chr2_182776800_182876800	0.325304	N/A	N/A	N/A	0.39764	-0.722599	2.37232	4	0.593166	0.593166	chr2	182776800	182876800
chr10_119500000_119600000	0.259032	N/A	-1.43994	-0.910927	-0.612265	N/A	-0.259774	5	-0.592774	0.592774	chr10	119500000	119600000
chr2_230600000_230700000	0.449688	N/A	N/A	N/A	-1.63516	N/A	N/A	2	-0.592734	0.592734	chr2	230600000	230700000
chr6_64773400_64873400	-1.69922	-0.721951	N/A	-0.176502	0.268626	-0.631253	N/A	5	-0.59206	0.59206	chr6	64773400	64873400
chr1_197100000_197200000	-0.403092	-1.50432	N/A	N/A	-0.482174	0.0264306	N/A	4	-0.590788	0.590788	chr1	197100000	197200000
chr6_98170790_98270790	-2.4298	0.457166	N/A	-0.640312	0.140967	-0.481633	N/A	5	-0.590723	0.590723	chr6	98170790	98270790
chr22_48800000_48900000	0.282266	2.6971	-0.310815	-1.11821	1.39574	N/A	N/A	5	0.589217	0.589217	chr22	48800000	48900000
chr2_48100000_48200000	0.0602817	N/A	N/A	N/A	-3.64977	1.82281	N/A	3	-0.588893	0.588893	chr2	48100000	48200000
chr6_8500000_8600000	1.90826	1.11821	N/A	-2.09937	0.908995	1.10696	N/A	5	0.588612	0.588612	chr6	8500000	8600000
chr4_174800000_174900000	0.872122	N/A	0.338074	N/A	0.555577	0.587122	N/A	4	0.588224	0.588224	chr4	174800000	174900000
chr11_10511100_10611100	-0.291799	N/A	N/A	0.159232	N/A	1.16842	1.31562	4	0.587869	0.587869	chr11	10511100	10611100
chr3_191800000_191900000	-0.804942	0.64913	3.10257	1.25148	0.437923	-1.10917	N/A	6	0.587832	0.587832	chr3	191800000	191900000
chr2_187300000_187400000	-2.99121	N/A	N/A	N/A	1.31868	-2.08013	1.402	4	-0.587667	0.587667	chr2	187300000	187400000
chr13_32900000_33000000	-1.18732	1.6179	N/A	N/A	0.140616	N/A	1.77848	4	0.587418	0.587418	chr13	32900000	33000000
chr10_88900000_89000000	-1.0635	N/A	2.41444	1.23893	-1.02088	N/A	1.36606	5	0.587011	0.587011	chr10	88900000	89000000
chr5_79872800_79972800	0.627045	N/A	N/A	N/A	1.47758	-0.343789	N/A	3	0.586947	0.586947	chr5	79872800	79972800
chr6_54401300_54501300	-2.49856	3.31338	N/A	0.135512	2.08372	-0.103542	N/A	5	0.5861	0.5861	chr6	54401300	54501300
chr1_236100000_236200000	-0.962604	0.393753	N/A	N/A	N/A	-1.18822	N/A	3	-0.585691	0.585691	chr1	236100000	236200000
chr2_80500000_80600000	0.927904	N/A	N/A	N/A	1.28408	-0.460308	N/A	3	0.583892	0.583892	chr2	80500000	80600000
chr5_29284300_29384300	0.0548225	N/A	N/A	N/A	-0.33417	2.1285	0.484744	4	0.583473	0.583473	chr5	29284300	29384300
chr18_69300000_69400000	2.86492	0.137221	N/A	-0.673012	-0.477012	N/A	1.0638	5	0.583184	0.583184	chr18	69300000	69400000
chr4_159000000_159100000	-0.0326153	N/A	-0.129013	N/A	-0.513116	-1.65386	N/A	4	-0.58215	0.58215	chr4	159000000	159100000
chr3_89570500_89670500	-0.389787	1.40596	3.10744	-0.814589	3.04639	-2.93573	0.652435	7	0.58173	0.58173	chr3	89570500	89670500
chr5_40800000_40900000	0.0459043	N/A	N/A	N/A	-0.933071	-0.857063	N/A	3	-0.58141	0.58141	chr5	40800000	40900000
chr2_123700000_123800000	-1.1572	N/A	N/A	N/A	-1.22302	0.636546	N/A	3	-0.581227	0.581227	chr2	123700000	123800000
chr3_151900000_152000000	1.21555	-0.691159	-3.6689	0.484531	-0.84544	0.0203189	N/A	6	-0.58085	0.58085	chr3	151900000	152000000
chr12_100700000_100800000	-0.491671	N/A	N/A	N/A	4.40625	-2.17216	N/A	3	0.580808	0.580808	chr12	100700000	100800000
chr14_50400000_50500000	-0.745669	-1.74556	-0.279888	N/A	-0.90414	0.772429	N/A	5	-0.580566	0.580566	chr14	50400000	50500000
chr9_19900000_20000000	-2.90691	0.887827	-2.76408	0.00747636	0.34895	0.94782	N/A	6	-0.57982	0.57982	chr9	19900000	20000000
chr3_150200000_150300000	0.351137	1.04114	-1.40798	2.43399	0.699714	0.359854	N/A	6	0.579643	0.579643	chr3	150200000	150300000
chr14_43800000_43900000	0.293921	-0.0181041	2.00026	N/A	1.40805	-0.786709	N/A	5	0.579483	0.579483	chr14	43800000	43900000
chr13_57572500_57672500	-0.489875	1.03453	N/A	N/A	1.08727	N/A	0.678938	4	0.577717	0.577717	chr13	57572500	57672500
chr5_18000200_18100200	1.43016	N/A	N/A	N/A	N/A	-0.579709	0.882531	3	0.57766	0.57766	chr5	18000200	18100200
chr1_222800000_222900000	-0.372118	0.733336	N/A	N/A	N/A	-2.0941	N/A	3	-0.577626	0.577626	chr1	222800000	222900000
chr12_77900000_78000000	0.822217	N/A	N/A	N/A	-0.759006	-1.79513	N/A	3	-0.577306	0.577306	chr12	77900000	78000000
chr4_97900000_98000000	-0.334003	N/A	1.00585	N/A	-0.835298	2.46891	N/A	4	0.576364	0.576364	chr4	97900000	98000000
chr5_112908300_113008300	0.674611	N/A	N/A	N/A	0.116384	0.937444	N/A	3	0.576146	0.576146	chr5	112908300	113008300
chr9_13800000_13900000	-1.17845	0.497973	N/A	-0.303385	0.0503162	-1.94382	N/A	5	-0.575473	0.575473	chr9	13800000	13900000
chr6_68700000_68800000	-0.717512	1.52949	N/A	-2.2288	-0.0260548	-1.43248	N/A	5	-0.575072	0.575072	chr6	68700000	68800000
chr10_128253400_128353400	1.9231	N/A	-0.324191	-0.471687	1.27496	N/A	0.469248	5	0.574287	0.574287	chr10	128253400	128353400
chr4_133600000_133700000	-1.74667	N/A	1.15389	N/A	-0.568548	-1.13442	N/A	4	-0.573936	0.573936	chr4	133600000	133700000
chr13_33200000_33300000	-3.10626	-0.291051	N/A	N/A	-0.212928	N/A	1.31467	4	-0.573892	0.573892	chr13	33200000	33300000
chr2_77300000_77400000	-2.235	N/A	N/A	N/A	-0.245134	0.758501	N/A	3	-0.573879	0.573879	chr2	77300000	77400000
chr3_115800000_115900000	-0.541151	2.09016	-3.96209	1.11328	N/A	-3.21178	1.0709	6	-0.573447	0.573447	chr3	115800000	115900000
chr20_52700000_52800000	0.405	0.741776	N/A	N/A	N/A	N/A	N/A	2	0.573388	0.573388	chr20	52700000	52800000
chr6_16600000_16700000	-2.12554	-2.02058	N/A	1.60049	-1.59485	7.00575	N/A	5	0.573052	0.573052	chr6	16600000	16700000
chr21_39100000_39200000	-1.33317	N/A	0.544104	N/A	1.05273	0.393199	2.20391	5	0.572156	0.572156	chr21	39100000	39200000
chr2_37784500_37884500	-0.121396	N/A	N/A	N/A	-0.795149	2.63278	N/A	3	0.572079	0.572079	chr2	37784500	37884500
chr7_114000000_114100000	-0.493134	N/A	-0.0526839	N/A	-0.158797	2.99133	N/A	4	0.571679	0.571679	chr7	114000000	114100000
chr1_57700000_57800000	0.196961	0.0438999	-1.54984	-1.31863	-0.164232	-0.635258	N/A	6	-0.571184	0.571184	chr1	57700000	57800000
chr9_9700000_9800000	0.913557	0.526978	N/A	-0.461524	0.647539	-4.47999	N/A	5	-0.570688	0.570688	chr9	9700000	9800000
chr1_12300000_12400000	-0.486194	N/A	-1.85021	-0.936214	N/A	-0.890574	1.31076	5	-0.570485	0.570485	chr1	12300000	12400000
chr6_45300000_45400000	-0.118419	0.82279	N/A	-0.329494	-0.375202	-2.85105	N/A	5	-0.570274	0.570274	chr6	45300000	45400000
chr4_100800000_100900000	1.98246	N/A	0.0177989	N/A	-0.963975	1.24437	N/A	4	0.570164	0.570164	chr4	100800000	100900000
chr9_19300000_19400000	0.00763662	0.0102914	0.0614263	-0.935559	-2.50526	-0.0570252	N/A	6	-0.569749	0.569749	chr9	19300000	19400000
chr15_37700000_37800000	-0.517256	-4.08018	N/A	N/A	-0.350133	0.0864853	2.0144	5	-0.569337	0.569337	chr15	37700000	37800000
chr10_54300000_54400000	-0.442157	N/A	N/A	-0.129474	-0.910365	N/A	-0.789603	4	-0.5679	0.5679	chr10	54300000	54400000
chr2_241110300_241210300	0.77901	N/A	N/A	N/A	0.356447	N/A	N/A	2	0.567728	0.567728	chr2	241110300	241210300
chr7_133000000_133100000	-0.685978	N/A	-1.66871	N/A	0.243394	-1.36399	0.637943	5	-0.567469	0.567469	chr7	133000000	133100000
chr5_91700000_91800000	-0.54763	N/A	N/A	N/A	2.33313	-0.0836918	N/A	3	0.56727	0.56727	chr5	91700000	91800000
chr12_50800000_50900000	0.246642	N/A	N/A	N/A	-0.777713	-1.16935	N/A	3	-0.566807	0.566807	chr12	50800000	50900000
chr1_97400000_97500000	-1.77355	-0.884421	-0.108138	-0.866075	-0.975788	1.21076	N/A	6	-0.566202	0.566202	chr1	97400000	97500000
chr3_145200000_145300000	1.45592	-1.22421	-2.46272	-1.01387	2.65095	2.83286	1.72098	7	0.565699	0.565699	chr3	145200000	145300000
chr14_30800000_30900000	0.208028	0.237222	2.67914	N/A	0.95454	-1.25108	N/A	5	0.56557	0.56557	chr14	30800000	30900000
chr2_225700000_225800000	-2.55535	N/A	N/A	N/A	1.42444	N/A	N/A	2	-0.565452	0.565452	chr2	225700000	225800000
chr6_50800000_50900000	0.594985	3.30758	N/A	-1.65624	1.4653	-0.88689	N/A	5	0.564947	0.564947	chr6	50800000	50900000
chr12_46200000_46300000	-1.52925	N/A	N/A	N/A	-1.49333	1.328	N/A	3	-0.564861	0.564861	chr12	46200000	46300000
chr7_148218600_148318600	1.63617	N/A	1.01188	N/A	0.47964	0.630992	-0.935905	5	0.564554	0.564554	chr7	148218600	148318600
chr14_22000000_22100000	0.0858984	0.734822	-0.990257	N/A	-1.96302	-0.685299	N/A	5	-0.563572	0.563572	chr14	22000000	22100000
chr12_42864600_42964600	-0.263018	N/A	N/A	N/A	1.79357	0.159752	N/A	3	0.563433	0.563433	chr12	42864600	42964600
chr13_93200000_93300000	0.936097	0.227157	N/A	N/A	0.526624	N/A	N/A	3	0.563293	0.563293	chr13	93200000	93300000
chr6_136700000_136800000	0.907511	-1.53091	-2.26514	-0.607051	-2.23996	2.35604	N/A	6	-0.563252	0.563252	chr6	136700000	136800000
chr7_123000000_123100000	-0.346178	N/A	-2.38266	N/A	0.840206	-2.44267	1.51529	5	-0.563205	0.563205	chr7	123000000	123100000
chr3_173837700_173937700	N/A	-0.312667	2.92222	-0.308145	1.89088	-1.37777	N/A	5	0.562905	0.562905	chr3	173837700	173937700
chr7_68596500_68696500	-0.247054	N/A	-1.11562	N/A	0.770141	-1.65741	N/A	4	-0.562485	0.562485	chr7	68596500	68696500
chr15_48200000_48300000	0.206992	0.846309	N/A	N/A	0.917735	-0.906232	1.74752	5	0.562464	0.562464	chr15	48200000	48300000
chr14_57000000_57100000	2.04663	1.80451	-0.203786	N/A	0.26396	-1.10177	N/A	5	0.561909	0.561909	chr14	57000000	57100000
chr6_30000000_30100000	0.77904	0.714471	N/A	-0.765813	-1.1054	3.1849	N/A	5	0.561439	0.561439	chr6	30000000	30100000
chr9_13100000_13200000	-2.10218	2.93237	N/A	-1.84308	0.265921	-2.06	N/A	5	-0.561395	0.561395	chr9	13100000	13200000
chr9_28100000_28200000	2.82015	-1.65685	-1.14675	-0.21297	-1.78673	-1.38424	N/A	6	-0.561233	0.561233	chr9	28100000	28200000
chr2_161100000_161200000	-2.12498	N/A	N/A	N/A	-0.240232	0.681677	N/A	3	-0.56118	0.56118	chr2	161100000	161200000
chr7_11300000_11400000	-0.570203	N/A	-1.16626	N/A	-1.08665	0.578964	N/A	4	-0.561037	0.561037	chr7	11300000	11400000
chr2_27100000_27200000	-0.21289	N/A	N/A	N/A	0.455762	-1.92533	N/A	3	-0.560818	0.560818	chr2	27100000	27200000
chr4_114400000_114500000	0.541758	N/A	-0.108752	N/A	1.32721	0.481553	N/A	4	0.560442	0.560442	chr4	114400000	114500000
chr9_14400000_14500000	0.992123	1.07073	-1.24835	-2.0668	0.0489707	-2.15906	N/A	6	-0.560396	0.560396	chr9	14400000	14500000
chr12_20200000_20300000	0.43474	N/A	N/A	N/A	0.614904	-2.7298	N/A	3	-0.560051	0.560051	chr12	20200000	20300000
chr12_4040500_4140500	2.08194	N/A	N/A	N/A	0.526181	0.407576	-0.779546	4	0.559039	0.559039	chr12	4040500	4140500
chr2_77400000_77500000	0.0615993	N/A	N/A	N/A	0.279185	1.33607	N/A	3	0.558953	0.558953	chr2	77400000	77500000
chr1_81000000_81100000	0.52211	1.99746	0.31841	0.188723	1.20808	-0.882404	N/A	6	0.55873	0.55873	chr1	81000000	81100000
chr5_30300000_30400000	-0.169112	N/A	N/A	N/A	-0.683708	0.376219	2.70883	4	0.558057	0.558057	chr5	30300000	30400000
chr3_174037700_174137700	N/A	0.76908	-1.28381	-0.651957	-0.614412	-1.00889	N/A	5	-0.557998	0.557998	chr3	174037700	174137700
chr19_32000000_32100000	1.70452	N/A	N/A	0.529543	1.7297	-1.73245	N/A	4	0.557827	0.557827	chr19	32000000	32100000
chr14_97300000_97400000	0.575881	0.894715	0.318493	N/A	0.798358	-0.821003	1.57827	6	0.557452	0.557452	chr14	97300000	97400000
chr17_35100000_35200000	0.64314	1.03055	1.67819	-1.8835	1.31565	N/A	N/A	5	0.556807	0.556807	chr17	35100000	35200000
chr6_49900000_50000000	1.08442	-0.327619	N/A	-0.126308	2.01426	0.138632	N/A	5	0.556676	0.556676	chr6	49900000	50000000
chr4_111500000_111600000	-0.99967	N/A	1.33506	N/A	1.51781	0.37246	N/A	4	0.556415	0.556415	chr4	111500000	111600000
chr18_69400000_69500000	0.698519	1.86126	N/A	-0.99823	-0.0331595	N/A	1.25281	5	0.556241	0.556241	chr18	69400000	69500000
chr4_156800000_156900000	-0.1465	N/A	-0.889796	N/A	-0.159608	-1.0288	N/A	4	-0.556175	0.556175	chr4	156800000	156900000
chr15_49900000_50000000	-1.9729	0.561409	N/A	N/A	-2.06677	3.11812	-2.42019	5	-0.556067	0.556067	chr15	49900000	50000000
chr5_83053100_83153100	-1.04963	N/A	N/A	N/A	-0.73515	3.45285	N/A	3	0.556023	0.556023	chr5	83053100	83153100
chr9_29500000_29600000	-0.830412	1.05622	-2.57848	0.335733	0.0485651	-1.35436	N/A	6	-0.553789	0.553789	chr9	29500000	29600000
chr6_145200000_145300000	0.17818	2.99053	-1.07363	0.991755	0.276004	-0.0414164	N/A	6	0.55357	0.55357	chr6	145200000	145300000
chr5_140800000_140900000	1.6312	N/A	N/A	N/A	N/A	0.219244	-0.191015	3	0.553142	0.553142	chr5	140800000	140900000
chr13_77800000_77900000	-2.24918	0.631267	N/A	N/A	-1.47477	N/A	0.880968	4	-0.552928	0.552928	chr13	77800000	77900000
chr2_139000000_139100000	1.10602	N/A	N/A	N/A	0.0108087	0.541384	N/A	3	0.552736	0.552736	chr2	139000000	139100000
chr7_132900000_133000000	0.657604	N/A	-3.81341	N/A	-0.789112	0.262193	0.920497	5	-0.552445	0.552445	chr7	132900000	133000000
chr12_89300000_89400000	-2.17361	N/A	N/A	N/A	-1.7903	2.30723	N/A	3	-0.552227	0.552227	chr12	89300000	89400000
chr13_52800000_52900000	-1.21223	1.43537	N/A	N/A	0.653436	N/A	1.33015	4	0.55168	0.55168	chr13	52800000	52900000
chr4_84800000_84900000	-1.37132	N/A	0.306375	N/A	-0.835119	-0.298007	N/A	4	-0.549518	0.549518	chr4	84800000	84900000
chr5_19100200_19200200	0.232144	N/A	N/A	N/A	N/A	0.811624	0.599552	3	0.547773	0.547773	chr5	19100200	19200200
chr2_161983400_162083400	0.429209	N/A	N/A	N/A	0.364896	0.846342	N/A	3	0.546816	0.546816	chr2	161983400	162083400
chr2_65600000_65700000	1.07575	N/A	N/A	N/A	0.975503	-3.69097	N/A	3	-0.546573	0.546573	chr2	65600000	65700000
chr4_127000000_127100000	1.60073	N/A	0.968079	N/A	0.611423	-0.994648	N/A	4	0.546395	0.546395	chr4	127000000	127100000
chr2_226000000_226100000	0.102405	N/A	N/A	N/A	-1.19337	N/A	N/A	2	-0.54548	0.54548	chr2	226000000	226100000
chr2_234100000_234200000	-0.434404	N/A	N/A	N/A	-0.656233	N/A	N/A	2	-0.545319	0.545319	chr2	234100000	234200000
chr5_2691700_2791700	-1.05969	N/A	N/A	N/A	N/A	-0.282737	-0.288841	3	-0.543756	0.543756	chr5	2691700	2791700
chr3_124338700_124438700	0.467596	1.19552	1.31727	0.415644	N/A	0.280813	-0.416119	6	0.543454	0.543454	chr3	124338700	124438700
chr6_40100000_40200000	0.254327	1.84521	N/A	-0.136361	1.55033	-0.796389	N/A	5	0.543423	0.543423	chr6	40100000	40200000
chr14_22400000_22500000	-3.12566	2.07436	-0.865899	N/A	-0.387017	-0.408477	N/A	5	-0.54254	0.54254	chr14	22400000	22500000
chr12_54700000_54800000	0.179226	N/A	N/A	N/A	0.387398	1.06084	N/A	3	0.542489	0.542489	chr12	54700000	54800000
chr2_125900000_126000000	-1.88901	N/A	N/A	N/A	0.552212	-0.287394	N/A	3	-0.541399	0.541399	chr2	125900000	126000000
chr7_109400000_109500000	1.73525	N/A	-2.00789	N/A	-0.037917	-1.85303	N/A	4	-0.540895	0.540895	chr7	109400000	109500000
chr7_81100000_81200000	-0.325715	N/A	-1.86643	N/A	-1.22858	1.25901	N/A	4	-0.540429	0.540429	chr7	81100000	81200000
chr6_108500000_108600000	-0.946898	-1.5509	N/A	-0.135691	-1.22266	1.1551	N/A	5	-0.540209	0.540209	chr6	108500000	108600000
chr7_29800000_29900000	1.56737	N/A	-1.42551	N/A	-0.0141242	-2.28849	N/A	4	-0.540187	0.540187	chr7	29800000	29900000
chr7_49153000_49253000	-0.183014	N/A	0.833336	N/A	0.636326	-3.44365	N/A	4	-0.539251	0.539251	chr7	49153000	49253000
chr1_64300000_64400000	2.52943	1.69911	-0.0128855	-0.62554	1.29215	-1.64727	N/A	6	0.539163	0.539163	chr1	64300000	64400000
chr3_30500000_30600000	-4.02975	-0.029307	-0.117326	2.11264	-2.1694	2.35839	-1.89288	7	-0.538233	0.538233	chr3	30500000	30600000
chr18_66700000_66800000	-2.06086	-0.800857	N/A	-0.291627	-1.25862	N/A	1.72088	5	-0.538217	0.538217	chr18	66700000	66800000
chr4_43818200_43918200	-1.42469	N/A	0.919897	N/A	2.13895	1.17984	-0.127682	5	0.537261	0.537261	chr4	43818200	43918200
chr6_115556800_115656800	1.00427	4.76211	N/A	-1.84166	-2.09759	0.858723	N/A	5	0.53717	0.53717	chr6	115556800	115656800
chr20_43900000_44000000	-1.21253	0.138248	N/A	N/A	N/A	N/A	N/A	2	-0.53714	0.53714	chr20	43900000	44000000
chr14_33386000_33486000	-1.62441	1.18539	-1.66564	N/A	0.885692	-1.46532	N/A	5	-0.536857	0.536857	chr14	33386000	33486000
chr4_75100000_75200000	0.0916904	N/A	-1.51105	N/A	-1.02931	0.302381	N/A	4	-0.536573	0.536573	chr4	75100000	75200000
chr4_60100000_60200000	0.289688	N/A	-0.88304	N/A	0.347393	-1.90031	N/A	4	-0.536568	0.536568	chr4	60100000	60200000
chr12_125600000_125700000	0.549323	N/A	N/A	N/A	-0.327339	-0.209187	2.13344	4	0.53656	0.53656	chr12	125600000	125700000
chr2_182276800_182376800	0.644904	N/A	N/A	N/A	-0.806126	-2.77636	0.792269	4	-0.536329	0.536329	chr2	182276800	182376800
chr3_181200000_181300000	N/A	-0.800402	-0.71962	2.72235	1.66184	-0.186161	N/A	5	0.535602	0.535602	chr3	181200000	181300000
chr10_109200000_109300000	0.246236	N/A	-2.18352	1.08389	1.95375	N/A	1.57709	5	0.535489	0.535489	chr10	109200000	109300000
chr13_57972500_58072500	-1.48908	3.79768	N/A	N/A	-1.07929	N/A	0.912367	4	0.53542	0.53542	chr13	57972500	58072500
chr4_12900000_13000000	0.16473	N/A	1.36584	N/A	1.58651	-1.39856	0.956206	5	0.534944	0.534944	chr4	12900000	13000000
chr17_68800000_68900000	0.662754	-1.49385	-2.40049	-0.886015	-0.568264	1.4783	N/A	6	-0.534594	0.534594	chr17	68800000	68900000
chr4_74700000_74800000	1.25272	N/A	-0.477632	N/A	-0.0127616	1.37476	N/A	4	0.534271	0.534271	chr4	74700000	74800000
chr14_51600000_51700000	0.577861	2.08808	1.38766	N/A	-1.10558	-0.277244	N/A	5	0.534155	0.534155	chr14	51600000	51700000
chr11_113600000_113700000	0.163392	N/A	0.186129	-0.324836	1.77579	-1.2146	2.61896	6	0.534138	0.534138	chr11	113600000	113700000
chr22_27500000_27600000	0.452197	3.10478	-0.621514	-0.705512	0.440163	N/A	N/A	5	0.534023	0.534023	chr22	27500000	27600000
chr18_50500000_50600000	1.72814	N/A	N/A	-1.08714	0.959445	N/A	N/A	3	0.53348	0.53348	chr18	50500000	50600000
chr2_212800000_212900000	-1.50536	N/A	N/A	N/A	2.57175	N/A	N/A	2	0.533191	0.533191	chr2	212800000	212900000
chr4_46700000_46800000	3.01883	N/A	0.0548808	N/A	1.33798	-1.10457	-0.642157	5	0.532994	0.532994	chr4	46700000	46800000
chr10_62500000_62600000	-1.10727	N/A	N/A	0.932978	2.06803	N/A	0.237016	4	0.532689	0.532689	chr10	62500000	62600000
chr3_174637700_174737700	N/A	1.04538	-0.703435	0.52292	0.857787	0.933838	N/A	5	0.531297	0.531297	chr3	174637700	174737700
chr1_72600000_72700000	1.75416	2.985	-3.38925	-0.691804	-1.32022	-2.52462	N/A	6	-0.531123	0.531123	chr1	72600000	72700000
chr13_73800000_73900000	-1.48723	0.4812	N/A	N/A	-0.678535	N/A	-0.438345	4	-0.530727	0.530727	chr13	73800000	73900000
chr5_45400000_45500000	0.3824	N/A	N/A	N/A	0.666096	0.542244	N/A	3	0.530247	0.530247	chr5	45400000	45500000
chr17_57800000_57900000	-1.18181	-2.01946	-1.96029	0.551835	-1.36925	2.79796	N/A	6	-0.530169	0.530169	chr17	57800000	57900000
chr6_92700000_92800000	0.179872	0.921476	N/A	-1.52458	1.82573	1.244	N/A	5	0.529298	0.529298	chr6	92700000	92800000
chr10_13400000_13500000	0.149642	N/A	N/A	1.55766	N/A	N/A	-0.120779	3	0.52884	0.52884	chr10	13400000	13500000
chr2_167600000_167700000	-0.830807	N/A	N/A	N/A	1.22318	1.15878	0.563154	4	0.528577	0.528577	chr2	167600000	167700000
chr1_192500000_192600000	-1.02934	-0.328943	N/A	N/A	-0.265945	-0.486036	N/A	4	-0.527567	0.527567	chr1	192500000	192600000
chr1_91588400_91688400	-0.593312	-0.244881	1.05133	-2.01571	-0.679134	-0.682789	N/A	6	-0.527416	0.527416	chr1	91588400	91688400
chr4_137600000_137700000	0.451409	N/A	-1.27693	N/A	0.219044	-1.50255	N/A	4	-0.527257	0.527257	chr4	137600000	137700000
chr22_48900000_49000000	0.525642	1.73022	0.939202	-0.792684	0.232523	N/A	N/A	5	0.52698	0.52698	chr22	48900000	49000000
chr4_110900000_111000000	0.585937	N/A	1.92516	N/A	0.308787	-0.714294	N/A	4	0.526398	0.526398	chr4	110900000	111000000
chr7_116700000_116800000	-0.0328321	N/A	-0.127608	N/A	-1.28282	-0.661847	N/A	4	-0.526277	0.526277	chr7	116700000	116800000
chr18_32900000_33000000	1.47787	N/A	N/A	-0.425515	N/A	N/A	N/A	2	0.526178	0.526178	chr18	32900000	33000000
chr9_29100000_29200000	0.686459	0.313241	0.0194125	2.40751	1.40895	-1.67864	N/A	6	0.526154	0.526154	chr9	29100000	29200000
chr5_61462500_61562500	-0.736936	N/A	N/A	N/A	-0.791057	-0.050125	N/A	3	-0.52604	0.52604	chr5	61462500	61562500
chr14_83300000_83400000	2.21056	-0.907812	-0.644132	N/A	0.238748	0.424312	1.83266	6	0.525723	0.525723	chr14	83300000	83400000
chr3_56200000_56300000	-0.546097	5.4099	-1.65632	-2.48429	2.66233	-2.31518	2.60904	7	0.525625	0.525625	chr3	56200000	56300000
chr7_9600000_9700000	-4.37865	N/A	0.711098	N/A	1.12193	0.443783	N/A	4	-0.525461	0.525461	chr7	9600000	9700000
chr12_12900000_13000000	-0.304592	N/A	N/A	N/A	-0.98481	-1.53552	0.727369	4	-0.524388	0.524388	chr12	12900000	13000000
chr6_18800000_18900000	0.170225	1.17633	N/A	1.42464	-0.635058	0.482233	N/A	5	0.523673	0.523673	chr6	18800000	18900000
chr13_59472500_59572500	-0.518678	0.701337	N/A	N/A	1.67956	N/A	0.22874	4	0.522741	0.522741	chr13	59472500	59572500
chr7_42400000_42500000	0.834885	N/A	-1.59462	N/A	0.0565995	-1.3851	N/A	4	-0.522059	0.522059	chr7	42400000	42500000
chr12_72000000_72100000	-0.321308	N/A	N/A	N/A	1.90004	-0.0129587	N/A	3	0.521925	0.521925	chr12	72000000	72100000
chr1_115600000_115700000	-0.373563	0.813075	0.843438	1.53358	0.79324	-0.479821	N/A	6	0.521658	0.521658	chr1	115600000	115700000
chr7_119900000_120000000	1.9829	N/A	-2.50509	N/A	1.50506	-3.06882	N/A	4	-0.521487	0.521487	chr7	119900000	120000000
chr6_114700000_114800000	-0.530109	-0.882991	N/A	0.29384	0.115324	-1.60255	N/A	5	-0.521297	0.521297	chr6	114700000	114800000
chr2_210900000_211000000	1.10892	N/A	N/A	N/A	1.36934	-0.916808	N/A	3	0.520483	0.520483	chr2	210900000	211000000
chr2_6300000_6400000	0.209108	N/A	N/A	N/A	2.781	-1.43051	N/A	3	0.519866	0.519866	chr2	6300000	6400000
chr2_204800000_204900000	0.810228	N/A	N/A	N/A	1.23206	-0.48562	N/A	3	0.518889	0.518889	chr2	204800000	204900000
chr21_26400000_26500000	-0.967961	N/A	-2.15716	N/A	0.739278	-0.909726	0.70125	5	-0.518863	0.518863	chr21	26400000	26500000
chr6_129100000_129200000	-1.8864	0.839156	0.966842	-2.90452	1.99072	-2.1178	N/A	6	-0.518666	0.518666	chr6	129100000	129200000
chr2_222000000_222100000	-1.1369	N/A	N/A	N/A	0.0996929	N/A	N/A	2	-0.518606	0.518606	chr2	222000000	222100000
chr9_32400000_32500000	-1.85251	-4.9282	1.00879	0.886609	-1.44228	3.21797	N/A	6	-0.518269	0.518269	chr9	32400000	32500000
chr9_16600000_16700000	-2.07059	2.98941	-3.07293	0.95028	1.21914	-3.12422	N/A	6	-0.51815	0.51815	chr9	16600000	16700000
chr3_90000000_90100000	-0.633392	1.29282	0.771955	-1.04626	0.003592	0.908537	2.32239	7	0.517092	0.517092	chr3	90000000	90100000
chr15_47700000_47800000	-2.54739	4.13556	N/A	N/A	1.56311	-1.79837	1.23091	5	0.516764	0.516764	chr15	47700000	47800000
chr6_113000000_113100000	1.86252	1.65347	N/A	0.93927	-1.95881	0.0851884	N/A	5	0.516328	0.516328	chr6	113000000	113100000
chr2_177600000_177700000	-2.32857	N/A	N/A	N/A	-1.43216	-0.249142	1.94555	4	-0.51608	0.51608	chr2	177600000	177700000
chr4_40718200_40818200	0.410685	N/A	-0.27863	N/A	0.266529	-0.304915	-2.67075	5	-0.515417	0.515417	chr4	40718200	40818200
chr1_98300000_98400000	0.607521	1.70296	-1.08544	0.656855	-0.166376	-4.80648	N/A	6	-0.515161	0.515161	chr1	98300000	98400000
chr1_242700000_242800000	-0.626595	2.4157	N/A	N/A	N/A	-0.244628	N/A	3	0.514825	0.514825	chr1	242700000	242800000
chr2_31300000_31400000	1.17449	N/A	N/A	N/A	-0.487478	0.857429	N/A	3	0.514815	0.514815	chr2	31300000	31400000
chr2_166700000_166800000	-1.70361	N/A	N/A	N/A	0.801147	-1.50513	0.349678	4	-0.514478	0.514478	chr2	166700000	166800000
chr5_104076300_104176300	-0.354556	N/A	N/A	N/A	0.128857	1.76885	N/A	3	0.514384	0.514384	chr5	104076300	104176300
chr7_18700000_18800000	0.0573206	N/A	-0.571081	N/A	0.370974	-1.91461	N/A	4	-0.514348	0.514348	chr7	18700000	18800000
chr10_18000000_18100000	-0.0102745	N/A	N/A	-2.28852	N/A	N/A	0.755884	3	-0.514302	0.514302	chr10	18000000	18100000
chr4_14600000_14700000	-1.19709	N/A	-2.52329	N/A	-0.535139	-0.5547	2.23939	5	-0.514167	0.514167	chr4	14600000	14700000
chr2_195100000_195200000	1.06109	N/A	N/A	N/A	-0.386168	-0.150251	1.5315	4	0.514041	0.514041	chr2	195100000	195200000
chr9_112600000_112700000	1.01098	-0.423427	-2.14969	-0.863428	-0.234821	-0.423482	N/A	6	-0.513978	0.513978	chr9	112600000	112700000
chr13_63900000_64000000	-2.72663	-3.88371	N/A	N/A	1.21132	N/A	3.34772	4	-0.512824	0.512824	chr13	63900000	64000000
chr2_175400000_175500000	-0.605109	N/A	N/A	N/A	-0.0612868	-1.61463	0.230582	4	-0.512611	0.512611	chr2	175400000	175500000
chr16_21600000_21700000	-0.110779	N/A	N/A	0.165536	-1.76052	-0.340577	N/A	4	-0.511586	0.511586	chr16	21600000	21700000
chr6_124700000_124800000	-0.84063	0.146499	0.0798562	0.511226	-1.14454	-1.82019	N/A	6	-0.511297	0.511297	chr6	124700000	124800000
chr14_97100000_97200000	0.52956	2.14141	-1.09555	N/A	0.742308	-2.9926	3.73905	6	0.510698	0.510698	chr14	97100000	97200000
chr2_167400000_167500000	1.15582	N/A	N/A	N/A	0.0835865	0.243438	0.55973	4	0.510644	0.510644	chr2	167400000	167500000
chr11_37700000_37800000	-0.293949	N/A	N/A	-1.48053	N/A	-1.66718	1.40001	4	-0.510412	0.510412	chr11	37700000	37800000
chr7_115200000_115300000	-0.797622	N/A	0.672134	N/A	0.766271	1.40011	N/A	4	0.510224	0.510224	chr7	115200000	115300000
chr2_145300000_145400000	-0.596335	N/A	N/A	N/A	-0.961733	0.0273976	N/A	3	-0.510223	0.510223	chr2	145300000	145400000
chr1_87700000_87800000	1.98934	1.81185	-0.832065	1.50994	0.974139	-2.39315	N/A	6	0.510011	0.510011	chr1	87700000	87800000
chr3_136039100_136139100	0.752902	0.684963	-2.3949	-0.743423	N/A	-0.0334122	-1.32449	6	-0.509727	0.509727	chr3	136039100	136139100
chr5_175000000_175100000	0.216732	N/A	N/A	N/A	N/A	-0.360732	1.6731	3	0.509699	0.509699	chr5	175000000	175100000
chr10_28600000_28700000	-0.100675	N/A	N/A	-1.04409	N/A	N/A	-0.38119	3	-0.508653	0.508653	chr10	28600000	28700000
chr11_111000000_111100000	-2.33999	N/A	-1.09532	-0.3394	0.0323709	-0.745546	1.43833	6	-0.508259	0.508259	chr11	111000000	111100000
chr6_103600000_103700000	-1.56743	0.126172	N/A	0.0843439	1.89408	-3.07844	N/A	5	-0.508255	0.508255	chr6	103600000	103700000
chr20_9200000_9300000	-1.10504	0.0911606	N/A	N/A	N/A	N/A	N/A	2	-0.50694	0.50694	chr20	9200000	9300000
chr4_101000000_101100000	1.13579	N/A	0.952631	N/A	-0.28042	0.217285	N/A	4	0.506321	0.506321	chr4	101000000	101100000
chr12_71800000_71900000	-0.546314	N/A	N/A	N/A	-1.78871	0.816551	N/A	3	-0.506156	0.506156	chr12	71800000	71900000
chr20_11000000_11100000	0.31758	0.694023	N/A	N/A	N/A	N/A	N/A	2	0.505802	0.505802	chr20	11000000	11100000
chr2_29800000_29900000	0.53612	N/A	N/A	N/A	0.879293	0.101771	N/A	3	0.505728	0.505728	chr2	29800000	29900000
chr1_194800000_194900000	-0.750148	1.25731	N/A	N/A	-0.1371	1.65161	N/A	4	0.505418	0.505418	chr1	194800000	194900000
chr11_16000000_16100000	-1.4016	N/A	N/A	-2.99886	N/A	0.739223	1.64028	4	-0.505239	0.505239	chr11	16000000	16100000
chr4_165900000_166000000	-2.51384	N/A	1.9635	N/A	1.41764	1.15365	N/A	4	0.505239	0.505239	chr4	165900000	166000000
chr5_157965400_158065400	1.07031	N/A	N/A	N/A	N/A	-0.414041	0.859254	3	0.505175	0.505175	chr5	157965400	158065400
chr2_156100000_156200000	0.31524	N/A	N/A	N/A	0.85896	0.340747	N/A	3	0.504982	0.504982	chr2	156100000	156200000
chr5_26784300_26884300	0.149417	N/A	N/A	N/A	-2.10261	-0.390368	0.326589	4	-0.504244	0.504244	chr5	26784300	26884300
chr14_82000000_82100000	0.796836	2.14758	-0.174588	N/A	1.16998	-0.899351	-0.0213837	6	0.503179	0.503179	chr14	82000000	82100000
chr14_84500000_84600000	-1.97447	-0.0233566	0.687039	N/A	0.366178	-3.67486	1.60158	6	-0.502982	0.502982	chr14	84500000	84600000
chr2_198000000_198100000	-0.588608	N/A	N/A	N/A	1.04325	1.05419	N/A	3	0.502945	0.502945	chr2	198000000	198100000
chr13_107100000_107200000	-1.19062	0.104157	N/A	N/A	-0.421565	N/A	N/A	3	-0.502675	0.502675	chr13	107100000	107200000
chr4_115200000_115300000	1.04306	N/A	0.496459	N/A	-2.62458	-0.924799	N/A	4	-0.502466	0.502466	chr4	115200000	115300000
chr6_130400000_130500000	3.16783	2.18941	-1.40007	0.286007	0.285177	-1.51374	N/A	6	0.502436	0.502436	chr6	130400000	130500000
chr7_31100000_31200000	1.23676	N/A	0.000391631	N/A	3.36771	-2.59831	N/A	4	0.501637	0.501637	chr7	31100000	31200000
chr12_9784650_9884650	0.010365	N/A	N/A	N/A	-1.58577	1.64153	-2.07254	4	-0.501603	0.501603	chr12	9784650	9884650
chr14_82100000_82200000	0.872467	0.0769599	-1.47543	N/A	1.42919	-1.35794	-2.54912	6	-0.500646	0.500646	chr14	82100000	82200000
chr14_39656700_39756700	0.0687261	0.0271097	0.879081	N/A	-0.0471409	1.5727	N/A	5	0.500095	0.500095	chr14	39656700	39756700
chr2_158700000_158800000	-0.790155	N/A	N/A	N/A	-0.0144783	-0.694218	N/A	3	-0.499617	0.499617	chr2	158700000	158800000
chr1_197400000_197500000	1.4495	-0.826279	N/A	N/A	1.46603	-0.0914588	N/A	4	0.499447	0.499447	chr1	197400000	197500000
chr11_86900000_87000000	0.515313	N/A	-1.8608	-1.08538	0.414557	-0.631631	-0.339432	6	-0.497895	0.497895	chr11	86900000	87000000
chr7_151900000_152000000	-0.810715	N/A	-0.751533	N/A	-0.0303902	0.0638166	-0.953236	5	-0.496411	0.496411	chr7	151900000	152000000
chr15_47900000_48000000	-2.50305	1.67618	N/A	N/A	1.49564	-0.918759	2.73199	5	0.496399	0.496399	chr15	47900000	48000000
chr5_119800000_119900000	0.343323	N/A	N/A	N/A	-0.0432674	-1.78918	N/A	3	-0.496375	0.496375	chr5	119800000	119900000
chr1_114600000_114700000	0.586141	-0.536872	-3.11979	-0.515036	0.444649	0.164534	N/A	6	-0.496062	0.496062	chr1	114600000	114700000
chr3_189596100_189696100	-1.34974	0.644293	0.186789	-1.71462	-1.04346	0.306641	N/A	6	-0.495016	0.495016	chr3	189596100	189696100
chr1_79400000_79500000	-1.26327	-1.57855	2.03152	-1.5363	0.921332	-1.54393	N/A	6	-0.494866	0.494866	chr1	79400000	79500000
chr12_94700000_94800000	-1.51877	N/A	N/A	N/A	0.695326	-0.660173	N/A	3	-0.49454	0.49454	chr12	94700000	94800000
chr6_153200000_153300000	1.22133	2.39848	-0.174305	-1.97772	-0.754227	2.25211	N/A	6	0.494278	0.494278	chr6	153200000	153300000
chr4_16300000_16400000	-0.416028	N/A	-1.86019	N/A	0.856849	-0.476402	4.36549	5	0.493945	0.493945	chr4	16300000	16400000
chr2_121000000_121100000	-0.603758	N/A	N/A	N/A	1.74629	-2.62315	N/A	3	-0.493537	0.493537	chr2	121000000	121100000
chr13_33100000_33200000	-0.806243	0.194797	N/A	N/A	-0.90052	N/A	3.48155	4	0.492397	0.492397	chr13	33100000	33200000
chr20_33446000_33546000	0.738659	-1.72343	N/A	N/A	N/A	N/A	N/A	2	-0.492385	0.492385	chr20	33446000	33546000
chr16_9000000_9100000	0.841199	N/A	N/A	-2.36	-0.25351	-0.196888	N/A	4	-0.4923	0.4923	chr16	9000000	9100000
chr21_29900000_30000000	1.84234	N/A	0.313765	N/A	1.81496	-3.20454	1.69465	5	0.492234	0.492234	chr21	29900000	30000000
chr12_111000000_111100000	0.510419	N/A	N/A	N/A	0.654	0.144907	0.659424	4	0.492188	0.492188	chr12	111000000	111100000
chr13_62700000_62800000	0.993008	0.23808	N/A	N/A	-0.0863925	N/A	0.823851	4	0.492137	0.492137	chr13	62700000	62800000
chr1_66500000_66600000	-0.868578	4.17543	-5.22257	-1.26509	0.242911	-0.00833075	N/A	6	-0.491038	0.491038	chr1	66500000	66600000
chr6_93000000_93100000	1.23078	-0.424356	N/A	1.38652	-1.26256	1.52297	N/A	5	0.49067	0.49067	chr6	93000000	93100000
chr15_92000000_92100000	0.202594	-1.56886	N/A	N/A	1.23322	1.22604	1.3598	5	0.49056	0.49056	chr15	92000000	92100000
chr7_70000000_70100000	0.133658	N/A	-2.20287	N/A	0.669872	-0.562629	N/A	4	-0.490491	0.490491	chr7	70000000	70100000
chr4_24800000_24900000	-0.406269	N/A	0.282482	N/A	1.78392	-0.0146199	0.805643	5	0.490231	0.490231	chr4	24800000	24900000
chr4_136300000_136400000	1.71059	N/A	-2.99744	N/A	-0.13579	-0.536893	N/A	4	-0.489884	0.489884	chr4	136300000	136400000
chr6_123100000_123200000	-0.630583	-0.904144	-0.480843	-1.16847	1.09323	-0.847513	N/A	6	-0.48972	0.48972	chr6	123100000	123200000
chr3_187600000_187700000	0.47606	-0.613664	-0.0388374	0.840558	2.05022	0.223547	N/A	6	0.489648	0.489648	chr3	187600000	187700000
chr1_115000000_115100000	1.10269	-2.39286	-2.29479	-0.458829	0.191161	0.919214	N/A	6	-0.488901	0.488901	chr1	115000000	115100000
chr12_54600000_54700000	0.539567	N/A	N/A	N/A	0.182888	-2.18841	N/A	3	-0.48865	0.48865	chr12	54600000	54700000
chr14_86995200_87095200	-1.81362	2.45814	-2.21067	N/A	0.244185	-2.00284	0.394701	6	-0.488351	0.488351	chr14	86995200	87095200
chr12_74600000_74700000	0.51517	N/A	N/A	N/A	0.366633	0.58296	N/A	3	0.488254	0.488254	chr12	74600000	74700000
chr20_10000000_10100000	0.48525	0.490493	N/A	N/A	N/A	N/A	N/A	2	0.487872	0.487872	chr20	10000000	10100000
chr13_53500000_53600000	0.720039	-0.214462	N/A	N/A	-0.581969	N/A	-1.87088	4	-0.486818	0.486818	chr13	53500000	53600000
chr3_107079600_107179600	0.975239	1.0568	0.435886	-0.65799	1.97497	-0.453096	0.0746892	7	0.486644	0.486644	chr3	107079600	107179600
chr6_136500000_136600000	1.94953	-1.15179	-0.137328	2.82594	-0.993168	0.426477	N/A	6	0.48661	0.48661	chr6	136500000	136600000
chr11_40500000_40600000	0.7146	N/A	N/A	-0.546421	N/A	1.75556	0.0221528	4	0.486472	0.486472	chr11	40500000	40600000
chr1_60500000_60600000	2.15448	-0.509749	-0.910865	0.509648	-0.344757	2.01649	N/A	6	0.485875	0.485875	chr1	60500000	60600000
chr3_72700000_72800000	1.05593	-1.33741	-1.65797	-1.34152	0.138237	0.0798596	-0.337023	7	-0.4857	0.4857	chr3	72700000	72800000
chr12_125800000_125900000	-0.673912	N/A	N/A	N/A	0.866365	-1.28378	-0.850163	4	-0.485374	0.485374	chr12	125800000	125900000
chr5_14000000_14100000	0.0886095	N/A	N/A	N/A	N/A	-1.61793	0.0741547	3	-0.485054	0.485054	chr5	14000000	14100000
chr6_82900000_83000000	-0.373314	-1.71649	N/A	-0.259522	-0.859997	0.789083	N/A	5	-0.484048	0.484048	chr6	82900000	83000000
chr18_41300000_41400000	-1.16498	N/A	N/A	0.198045	N/A	N/A	N/A	2	-0.483468	0.483468	chr18	41300000	41400000
chr6_122800000_122900000	-0.451674	0.444165	-0.481531	-1.95943	1.25071	-1.69891	N/A	6	-0.482777	0.482777	chr6	122800000	122900000
chr7_130400000_130500000	1.94944	N/A	-0.561136	N/A	0.28955	0.52829	0.205597	5	0.482349	0.482349	chr7	130400000	130500000
chr11_104210600_104310600	-0.472373	N/A	-0.88524	-1.81306	-0.032474	-0.656586	0.973138	6	-0.4811	0.4811	chr11	104210600	104310600
chr13_90600000_90700000	0.252259	-0.0596765	N/A	N/A	1.24918	N/A	N/A	3	0.480589	0.480589	chr13	90600000	90700000
chr20_41800000_41900000	0.525198	0.434051	N/A	N/A	N/A	N/A	N/A	2	0.479624	0.479624	chr20	41800000	41900000
chr6_55600000_55700000	2.02008	1.65466	N/A	-1.09098	0.139744	-0.325649	N/A	5	0.479572	0.479572	chr6	55600000	55700000
chr13_37200000_37300000	-0.516161	-0.601197	N/A	N/A	-0.699707	N/A	-0.0996348	4	-0.479175	0.479175	chr13	37200000	37300000
chr4_54216100_54316100	0.846042	N/A	-1.51592	N/A	-0.952312	-0.294068	N/A	4	-0.479064	0.479064	chr4	54216100	54316100
chr2_191700000_191800000	-1.20496	N/A	N/A	N/A	-1.6201	-0.537319	1.44681	4	-0.478891	0.478891	chr2	191700000	191800000
chr2_161883400_161983400	-0.394404	N/A	N/A	N/A	0.255193	-1.29632	N/A	3	-0.478509	0.478509	chr2	161883400	161983400
chr6_140000000_140100000	0.228697	1.00455	-1.75367	-1.94972	0.698	-1.09701	N/A	6	-0.478194	0.478194	chr6	140000000	140100000
chr1_115800000_115900000	0.220275	0.1701	0.623092	1.16046	-0.0644429	0.757838	N/A	6	0.477886	0.477886	chr1	115800000	115900000
chr1_93488400_93588400	0.808588	-0.834216	-0.57038	-0.211575	-1.31937	-0.74012	N/A	6	-0.477846	0.477846	chr1	93488400	93588400
chr2_183076800_183176800	2.25804	N/A	N/A	N/A	-1.0518	-0.298507	1.00302	4	0.477689	0.477689	chr2	183076800	183176800
chr5_10900000_11000000	0.478265	N/A	N/A	N/A	N/A	-1.22357	2.17295	3	0.475879	0.475879	chr5	10900000	11000000
chr11_102900000_103000000	-0.526915	N/A	-2.61465	0.0604411	1.22037	-1.57291	0.5785	6	-0.475861	0.475861	chr11	102900000	103000000
chr2_145000000_145100000	1.39328	N/A	N/A	N/A	0.0326374	0.00148665	N/A	3	0.475801	0.475801	chr2	145000000	145100000
chr6_129400000_129500000	1.13819	-1.7477	2.07583	-2.41008	1.05841	-2.96864	N/A	6	-0.475665	0.475665	chr6	129400000	129500000
chr3_166632400_166732400	-0.5813	-1.28505	1.00725	-0.87985	-1.50063	0.387595	N/A	6	-0.47533	0.47533	chr3	166632400	166732400
chr6_123800000_123900000	-0.201449	-0.553755	-0.252515	-0.913512	-1.13741	0.211945	N/A	6	-0.47445	0.47445	chr6	123800000	123900000
chr4_116600000_116700000	0.819307	N/A	-0.843795	N/A	2.05345	-0.131199	N/A	4	0.47444	0.47444	chr4	116600000	116700000
chr10_129253400_129353400	-0.240738	N/A	-2.9451	-0.308727	-1.0787	N/A	2.20471	5	-0.47371	0.47371	chr10	129253400	129353400
chr13_68700000_68800000	0.542439	-1.89644	N/A	N/A	-0.33431	N/A	-0.206418	4	-0.473682	0.473682	chr13	68700000	68800000
chr3_144400000_144500000	-0.869866	3.10098	-1.72497	0.000868699	1.55853	2.42836	-1.17857	7	0.473618	0.473618	chr3	144400000	144500000
chr7_122900000_123000000	-0.832126	N/A	-0.66585	N/A	1.07817	-1.4705	N/A	4	-0.472574	0.472574	chr7	122900000	123000000
chr6_124000000_124100000	0.211998	0.845235	1.1505	1.30121	-0.708014	0.034124	N/A	6	0.472509	0.472509	chr6	124000000	124100000
chr5_31300000_31400000	-0.175774	N/A	N/A	N/A	0.333729	-1.57542	N/A	3	-0.472488	0.472488	chr5	31300000	31400000
chr4_62700000_62800000	0.623855	N/A	0.632478	N/A	-1.66486	2.29835	N/A	4	0.472455	0.472455	chr4	62700000	62800000
chr20_53300000_53400000	-1.07331	2.0174	N/A	N/A	N/A	N/A	N/A	2	0.472048	0.472048	chr20	53300000	53400000
chr7_147518600_147618600	3.10519	N/A	-0.00737132	N/A	1.63285	-2.1438	-0.227678	5	0.471837	0.471837	chr7	147518600	147618600
chr3_86400000_86500000	-0.842968	-1.15753	0.837094	0.549243	-0.742921	-0.306894	-1.63852	7	-0.471785	0.471785	chr3	86400000	86500000
chr18_63500000_63600000	1.91893	0.64239	N/A	-0.48842	-1.93983	N/A	2.22498	5	0.47161	0.47161	chr18	63500000	63600000
chr2_26300000_26400000	-1.70955	N/A	N/A	N/A	-0.37279	0.667826	N/A	3	-0.471505	0.471505	chr2	26300000	26400000
chr6_18600000_18700000	-0.584903	3.19178	N/A	-0.773868	1.80856	-1.28416	N/A	5	0.471482	0.471482	chr6	18600000	18700000
chr13_92400000_92500000	0.716614	0.62756	N/A	N/A	0.0668875	N/A	N/A	3	0.470354	0.470354	chr13	92400000	92500000
chr4_108300000_108400000	-1.39871	N/A	0.149277	N/A	0.220147	-0.85041	N/A	4	-0.469924	0.469924	chr4	108300000	108400000
chr12_80700000_80800000	0.815742	N/A	N/A	N/A	1.63106	-1.03902	N/A	3	0.469261	0.469261	chr12	80700000	80800000
chr9_99400000_99500000	0.399711	-0.101982	0.867246	-1.14985	0.989545	1.81083	N/A	6	0.46925	0.46925	chr9	99400000	99500000
chr6_141100000_141200000	-3.28708	1.52604	2.02568	-0.992426	3.04465	0.494142	N/A	6	0.468499	0.468499	chr6	141100000	141200000
chr6_156640100_156740100	-0.312795	-0.605772	-0.86245	-0.00546319	0.373449	-1.39691	N/A	6	-0.468324	0.468324	chr6	156640100	156740100
chr16_26700000_26800000	-0.21031	N/A	N/A	0.612991	0.524677	-2.80006	N/A	4	-0.468176	0.468176	chr16	26700000	26800000
chr3_154841300_154941300	-0.439012	-0.0820083	-1.24176	1.11667	0.464538	-2.62641	N/A	6	-0.467997	0.467997	chr3	154841300	154941300
chr13_36400000_36500000	0.134465	-0.55822	N/A	N/A	-0.980883	N/A	-0.461818	4	-0.466614	0.466614	chr13	36400000	36500000
chr15_76299800_76399800	-0.329561	-1.54877	N/A	N/A	-0.815509	0.692073	-0.328483	5	-0.46605	0.46605	chr15	76299800	76399800
chr6_41200000_41300000	0.798865	-0.908425	N/A	0.82241	-0.302586	1.91821	N/A	5	0.465694	0.465694	chr6	41200000	41300000
chr13_33400000_33500000	-0.510657	2.67239	N/A	N/A	-1.59567	N/A	1.29367	4	0.464932	0.464932	chr13	33400000	33500000
chr10_106900000_107000000	1.47543	N/A	-2.12395	-1.08517	0.238372	N/A	-0.828207	5	-0.464706	0.464706	chr10	106900000	107000000
chr7_124900000_125000000	-0.189602	N/A	-1.44048	N/A	-1.55071	-0.363966	1.22324	5	-0.464304	0.464304	chr7	124900000	125000000
chr17_66800000_66900000	1.35889	3.11585	0.401288	-0.0139894	0.408814	-2.48605	N/A	6	0.464135	0.464135	chr17	66800000	66900000
chr14_56200000_56300000	-0.337716	-0.153519	-0.521179	N/A	-0.912056	-0.39547	N/A	5	-0.463988	0.463988	chr14	56200000	56300000
chr3_55900000_56000000	1.08577	2.55807	0.42026	-2.41696	1.61562	-2.56629	2.55007	7	0.463793	0.463793	chr3	55900000	56000000
chr7_99900000_100000000	-0.652244	N/A	0.118783	N/A	-0.275766	-1.04421	N/A	4	-0.46336	0.46336	chr7	99900000	100000000
chr13_109425200_109525200	-0.0359637	1.07392	N/A	N/A	0.351911	N/A	N/A	3	0.463288	0.463288	chr13	109425200	109525200
chr6_129200000_129300000	-0.452881	2.68876	2.02082	-1.42216	-0.348712	0.2938	N/A	6	0.463271	0.463271	chr6	129200000	129300000
chr4_146905300_147005300	-0.936282	N/A	-2.19528	N/A	2.05592	-0.776497	N/A	4	-0.463037	0.463037	chr4	146905300	147005300
chr9_115300000_115400000	0.387814	2.17585	0.599454	0.243853	0.170779	-0.807182	N/A	6	0.461761	0.461761	chr9	115300000	115400000
chr2_221100000_221200000	-0.850534	N/A	N/A	N/A	1.77399	N/A	N/A	2	0.461728	0.461728	chr2	221100000	221200000
chr2_222100000_222200000	1.41791	N/A	N/A	N/A	-0.494787	N/A	N/A	2	0.46156	0.46156	chr2	222100000	222200000
chr6_47800000_47900000	0.164168	1.39553	N/A	0.265005	1.81254	-1.33023	N/A	5	0.461401	0.461401	chr6	47800000	47900000
chr1_104260600_104360600	0.65357	-0.015314	0.38584	-1.08083	-1.32261	-1.38705	N/A	6	-0.461066	0.461066	chr1	104260600	104360600
chr6_102300000_102400000	-0.744071	0.872473	N/A	0.353498	-0.535204	-2.24806	N/A	5	-0.460273	0.460273	chr6	102300000	102400000
chr6_91000000_91100000	2.30954	1.01825	N/A	-0.921655	1.15384	-1.26022	N/A	5	0.459951	0.459951	chr6	91000000	91100000
chr4_163322400_163422400	-1.95085	N/A	-0.756585	N/A	2.18153	-1.31335	N/A	4	-0.459814	0.459814	chr4	163322400	163422400
chr12_46600000_46700000	0.0592397	N/A	N/A	N/A	-1.0295	-0.407153	N/A	3	-0.459138	0.459138	chr12	46600000	46700000
chr3_76554600_76654600	-0.346429	0.610273	-1.70097	-1.36361	-0.0298336	-0.773647	0.392022	7	-0.458884	0.458884	chr3	76554600	76654600
chr20_53100000_53200000	-0.5844	1.50163	N/A	N/A	N/A	N/A	N/A	2	0.458613	0.458613	chr20	53100000	53200000
chr6_128400000_128500000	-1.36551	2.46652	-0.595021	-1.10817	-0.0776722	-2.06266	N/A	6	-0.457085	0.457085	chr6	128400000	128500000
chr2_3782100_3882100	0.469897	N/A	N/A	N/A	0.541087	0.359301	N/A	3	0.456762	0.456762	chr2	3782100	3882100
chr9_103900000_104000000	-1.95904	3.55011	-0.893932	-1.28837	2.35297	-4.50218	N/A	6	-0.456741	0.456741	chr9	103900000	104000000
chr4_45700000_45800000	-0.762729	N/A	2.14481	N/A	0.885414	-0.677772	0.693177	5	0.45658	0.45658	chr4	45700000	45800000
chr1_219400000_219500000	0.446832	-0.854265	N/A	N/A	N/A	-0.96173	N/A	3	-0.456388	0.456388	chr1	219400000	219500000
chr21_25800000_25900000	0.298287	N/A	-1.60695	N/A	-0.632372	0.0100151	-0.348146	5	-0.455833	0.455833	chr21	25800000	25900000
chr14_32886000_32986000	0.164906	1.40409	-0.636262	N/A	1.77905	-0.434929	N/A	5	0.455372	0.455372	chr14	32886000	32986000
chr12_46700000_46800000	2.19519	N/A	N/A	N/A	-0.945164	0.115093	N/A	3	0.455039	0.455039	chr12	46700000	46800000
chr4_94400000_94500000	-1.33012	N/A	-1.10307	N/A	0.321521	0.292614	N/A	4	-0.454764	0.454764	chr4	94400000	94500000
chr2_119100000_119200000	2.04788	N/A	N/A	N/A	1.79212	-2.47585	N/A	3	0.454714	0.454714	chr2	119100000	119200000
chr3_116700000_116800000	1.16391	0.706135	-0.825	1.12	N/A	-1.36507	1.92751	6	0.454581	0.454581	chr3	116700000	116800000
chr6_155700000_155800000	0.0376825	0.189605	-1.05195	-0.668326	0.164671	-1.39916	N/A	6	-0.454578	0.454578	chr6	155700000	155800000
chr11_99866364_99966364	1.18174	N/A	1.91736	0.150801	-1.35351	2.40973	-1.57876	6	0.45456	0.45456	chr11	99866364	99966364
chr5_103876300_103976300	1.21779	N/A	N/A	N/A	1.03223	-0.887071	N/A	3	0.454316	0.454316	chr5	103876300	103976300
chr6_45100000_45200000	4.33826	-2.93371	N/A	-1.23848	3.09474	-5.52859	N/A	5	-0.453556	0.453556	chr6	45100000	45200000
chr7_85600000_85700000	-0.112039	N/A	0.661195	N/A	-0.308558	1.57269	N/A	4	0.453321	0.453321	chr7	85600000	85700000
chr5_36700000_36800000	1.02327	N/A	N/A	N/A	0.177931	0.157903	N/A	3	0.453034	0.453034	chr5	36700000	36800000
chr2_202100000_202200000	0.0190432	N/A	N/A	N/A	0.282503	-1.66063	N/A	3	-0.453027	0.453027	chr2	202100000	202200000
chr10_20000000_20100000	-1.09493	N/A	N/A	-1.46569	N/A	N/A	1.20178	3	-0.452947	0.452947	chr10	20000000	20100000
chr2_193100000_193200000	-0.482321	N/A	N/A	N/A	0.11719	-1.81569	0.371301	4	-0.45238	0.45238	chr2	193100000	193200000
chr1_189700000_189800000	-0.361314	-0.0850544	N/A	N/A	-0.874912	-0.487907	N/A	4	-0.452297	0.452297	chr1	189700000	189800000
chr3_188496100_188596100	-1.56845	-1.50116	-0.866225	1.48912	-0.238636	-0.0251785	N/A	6	-0.451755	0.451755	chr3	188496100	188596100
chr5_74552800_74652800	1.25468	N/A	N/A	N/A	-1.08651	1.18459	N/A	3	0.450921	0.450921	chr5	74552800	74652800
chr15_85400000_85500000	-1.52082	-0.816294	N/A	N/A	-1.50445	0.55081	1.03736	5	-0.450679	0.450679	chr15	85400000	85500000
chr1_165100000_165200000	-0.188435	1.35851	N/A	N/A	0.956578	-0.326182	N/A	4	0.450117	0.450117	chr1	165100000	165200000
chr15_91000000_91100000	1.45824	0.944374	N/A	N/A	0.00213884	0.485821	-0.640765	5	0.449962	0.449962	chr15	91000000	91100000
chr10_82500000_82600000	1.4137	N/A	0.361342	-1.2513	1.64535	N/A	0.0760311	5	0.449024	0.449024	chr10	82500000	82600000
chr6_101000000_101100000	2.73343	-1.00074	N/A	-1.1002	2.6177	-1.00609	N/A	5	0.448819	0.448819	chr6	101000000	101100000
chr4_108200000_108300000	0.597936	N/A	-0.765084	N/A	0.914661	1.04755	N/A	4	0.448766	0.448766	chr4	108200000	108300000
chr10_1945700_2045700	-1.00026	N/A	N/A	-0.985203	N/A	N/A	3.3298	3	0.448112	0.448112	chr10	1945700	2045700
chr12_1622400_1722400	0.312873	N/A	N/A	N/A	-0.590128	1.38359	-2.89785	4	-0.447877	0.447877	chr12	1622400	1722400
chr3_145300000_145400000	0.737087	1.80021	-0.159121	-1.17709	1.33754	-0.239032	0.831731	7	0.447333	0.447333	chr3	145300000	145400000
chr2_77100000_77200000	0.669977	N/A	N/A	N/A	1.08043	-0.408491	N/A	3	0.447305	0.447305	chr2	77100000	77200000
chr5_45744800_45844800	-0.630469	N/A	N/A	N/A	-1.00543	0.293988	N/A	3	-0.447304	0.447304	chr5	45744800	45844800
chr3_166932400_167032400	1.1557	-0.702513	0.0395869	-0.00478476	1.05988	1.13333	N/A	6	0.446866	0.446866	chr3	166932400	167032400
chr13_61700000_61800000	-1.11065	1.19281	N/A	N/A	0.00552748	N/A	1.69975	4	0.44686	0.44686	chr13	61700000	61800000
chr17_11500000_11600000	-2.98788	3.021	1.72598	0.507497	-0.0333208	N/A	N/A	5	0.446655	0.446655	chr17	11500000	11600000
chr3_175600000_175700000	N/A	-1.92167	-1.15423	3.15757	0.294493	1.85518	N/A	5	0.446269	0.446269	chr3	175600000	175700000
chr11_91900000_92000000	-0.261575	N/A	-1.35466	-0.826461	-0.507492	-0.497215	0.771759	6	-0.44594	0.44594	chr11	91900000	92000000
chr3_140400000_140500000	-0.512576	-0.250886	-1.86248	-1.68133	N/A	-0.167559	1.79981	6	-0.445838	0.445838	chr3	140400000	140500000
chr6_56700000_56800000	-1.47858	-0.0999468	N/A	-1.02837	-0.741764	1.12112	N/A	5	-0.445506	0.445506	chr6	56700000	56800000
chr2_172000000_172100000	0.465534	N/A	N/A	N/A	-1.34758	2.51658	0.144109	4	0.444662	0.444662	chr2	172000000	172100000
chr3_88700000_88800000	-1.84394	-0.682562	0.65318	-0.266422	-0.753208	0.32115	-0.540598	7	-0.444629	0.444629	chr3	88700000	88800000
chr7_55700000_55800000	-0.432738	N/A	-1.01002	N/A	0.962278	-1.29713	N/A	4	-0.444401	0.444401	chr7	55700000	55800000
chr2_106000000_106100000	-0.537653	N/A	N/A	N/A	0.672807	-1.46774	N/A	3	-0.444196	0.444196	chr2	106000000	106100000
chr3_189196100_189296100	-1.92618	3.6004	-1.2428	0.401385	1.57163	0.260486	N/A	6	0.444155	0.444155	chr3	189196100	189296100
chr1_66000000_66100000	0.826171	2.43861	0.621552	-2.68418	2.24184	-0.779542	N/A	6	0.444075	0.444075	chr1	66000000	66100000
chr5_112208300_112308300	0.661205	N/A	N/A	N/A	1.62626	-0.95602	N/A	3	0.443816	0.443816	chr5	112208300	112308300
chr1_62500000_62600000	-0.447858	-1.22717	-1.14104	-0.569443	0.683758	0.0460493	N/A	6	-0.442617	0.442617	chr1	62500000	62600000
chr6_113300000_113400000	-1.10239	2.04389	N/A	-1.3363	-1.46945	-0.348707	N/A	5	-0.442593	0.442593	chr6	113300000	113400000
chr7_14100000_14200000	1.2965	N/A	0.504364	N/A	0.26784	-0.299323	N/A	4	0.442345	0.442345	chr7	14100000	14200000
chr2_220200000_220300000	-0.70667	N/A	N/A	N/A	-0.177879	N/A	N/A	2	-0.442275	0.442275	chr2	220200000	220300000
chr3_177664000_177764000	N/A	1.1926	3.12411	1.62754	-0.838791	-2.89428	N/A	5	0.442233	0.442233	chr3	177664000	177764000
chr17_52700000_52800000	-4.08051	0.902397	-2.54496	3.67697	1.01734	-1.62389	N/A	6	-0.442107	0.442107	chr17	52700000	52800000
chr4_94000000_94100000	-0.84883	N/A	1.22454	N/A	0.200936	-2.34373	N/A	4	-0.44177	0.44177	chr4	94000000	94100000
chr7_115100000_115200000	-0.0200175	N/A	2.76469	N/A	-0.576066	-0.402048	N/A	4	0.441639	0.441639	chr7	115100000	115200000
chr3_131800000_131900000	2.76579	1.49508	-1.14877	0.456191	N/A	-2.61007	1.69077	6	0.441499	0.441499	chr3	131800000	131900000
chr5_102176300_102276300	1.60074	N/A	N/A	N/A	-2.22253	1.94625	N/A	3	0.441485	0.441485	chr5	102176300	102276300
chr7_123100000_123200000	0.251458	N/A	0.562681	N/A	2.08764	-0.749117	0.0524548	5	0.441024	0.441024	chr7	123100000	123200000
chr3_189496100_189596100	-0.91494	0.243299	-0.660438	1.33781	-1.29017	-1.35757	N/A	6	-0.440334	0.440334	chr3	189496100	189596100
chr2_44800000_44900000	2.0271	N/A	N/A	N/A	1.49679	-4.8425	N/A	3	-0.439536	0.439536	chr2	44800000	44900000
chr1_72900000_73000000	0.92151	0.229924	0.819437	0.900241	-0.106648	-0.135284	N/A	6	0.438197	0.438197	chr1	72900000	73000000
chr3_144800000_144900000	0.490302	1.01427	1.01433	-0.0157039	0.143086	-0.795632	1.21446	7	0.437874	0.437874	chr3	144800000	144900000
chr5_124562200_124662200	-0.591916	N/A	N/A	N/A	-0.11058	-0.610865	N/A	3	-0.437787	0.437787	chr5	124562200	124662200
chr12_74300000_74400000	-0.577192	N/A	N/A	N/A	0.361862	-1.09708	N/A	3	-0.437468	0.437468	chr12	74300000	74400000
chr3_144600000_144700000	-1.45682	0.545485	-0.543103	1.24141	1.22416	1.13162	0.91741	7	0.437167	0.437167	chr3	144600000	144700000
chr6_151400000_151500000	-1.4257	-2.0095	-0.127963	-0.869294	-0.607432	2.41849	N/A	6	-0.436902	0.436902	chr6	151400000	151500000
chr2_119300000_119400000	-1.1231	N/A	N/A	N/A	0.0753396	-0.262444	N/A	3	-0.436734	0.436734	chr2	119300000	119400000
chr6_136400000_136500000	-2.48108	0.250274	-0.235523	2.45387	1.08748	1.5447	N/A	6	0.436619	0.436619	chr6	136400000	136500000
chr10_108800000_108900000	-0.849558	N/A	0.0743375	0.486592	1.62996	N/A	0.839455	5	0.436158	0.436158	chr10	108800000	108900000
chr7_90700000_90800000	1.50589	N/A	-3.52915	N/A	-0.485175	0.764725	N/A	4	-0.435928	0.435928	chr7	90700000	90800000
chr12_69875800_69975800	-0.464421	N/A	N/A	N/A	0.408674	-1.2518	N/A	3	-0.435848	0.435848	chr12	69875800	69975800
chr6_102700000_102800000	1.17757	1.36635	N/A	1.04205	0.723845	-2.13189	N/A	5	0.435586	0.435586	chr6	102700000	102800000
chr11_123587000_123687000	-1.06006	N/A	0.501916	-2.68686	0.51744	-0.453093	0.567494	6	-0.435528	0.435528	chr11	123587000	123687000
chr2_144900000_145000000	-0.133645	N/A	N/A	N/A	-1.45681	0.288872	N/A	3	-0.43386	0.43386	chr2	144900000	145000000
chr7_95500000_95600000	0.533787	N/A	0.883821	N/A	0.61192	-0.294691	N/A	4	0.433709	0.433709	chr7	95500000	95600000
chr4_165800000_165900000	-1.2887	N/A	1.28581	N/A	0.430004	1.30638	N/A	4	0.433373	0.433373	chr4	165800000	165900000
chr13_93300000_93400000	1.75706	0.3158	N/A	N/A	-3.37169	N/A	N/A	3	-0.432942	0.432942	chr13	93300000	93400000
chr4_84200000_84300000	0.728537	N/A	-1.20554	N/A	3.16269	-0.955056	N/A	4	0.432659	0.432659	chr4	84200000	84300000
chr1_229808364_229908364	-0.140132	0.326525	N/A	N/A	N/A	-1.48399	N/A	3	-0.432534	0.432534	chr1	229808364	229908364
chr13_64100000_64200000	-2.3473	-0.18183	N/A	N/A	0.394691	N/A	0.404403	4	-0.43251	0.43251	chr13	64100000	64200000
chr13_77700000_77800000	0.955678	-0.520204	N/A	N/A	1.30465	N/A	-0.0116479	4	0.432119	0.432119	chr13	77700000	77800000
chr7_123700000_123800000	-0.758343	N/A	0.409513	N/A	-0.297844	-0.701715	-0.810156	5	-0.431709	0.431709	chr7	123700000	123800000
chr14_53500000_53600000	-0.971504	-0.0994952	2.54988	N/A	1.31683	-0.637322	N/A	5	0.431679	0.431679	chr14	53500000	53600000
chr15_47300000_47400000	0.471145	0.82356	N/A	N/A	1.45666	-1.47524	0.880185	5	0.431262	0.431262	chr15	47300000	47400000
chr14_32686000_32786000	-1.10827	2.962	-0.659522	N/A	0.17725	0.783635	N/A	5	0.431018	0.431018	chr14	32686000	32786000
chr5_92200000_92300000	0.899968	N/A	N/A	N/A	1.14408	-0.750992	N/A	3	0.431017	0.431017	chr5	92200000	92300000
chr6_111900000_112000000	-0.685833	0.754648	N/A	-0.092296	-0.957709	-1.16965	N/A	5	-0.430167	0.430167	chr6	111900000	112000000
chr6_121400000_121500000	0.530702	-0.144942	-0.631983	-1.20528	-0.804325	-0.325045	N/A	6	-0.430145	0.430145	chr6	121400000	121500000
chr12_41764600_41864600	1.45631	N/A	N/A	N/A	-0.232735	0.065778	N/A	3	0.429785	0.429785	chr12	41764600	41864600
chr7_146518600_146618600	0.662203	N/A	0.560384	N/A	-0.690626	-0.187322	1.80355	5	0.429638	0.429638	chr7	146518600	146618600
chr4_81000000_81100000	0.413384	N/A	-0.988194	N/A	2.00604	0.285474	N/A	4	0.429176	0.429176	chr4	81000000	81100000
chr1_18549163_18649163	0.453936	N/A	-1.87039	-1.70005	2.5623	-3.43015	1.4109	6	-0.42891	0.42891	chr1	18549163	18649163
chr6_115956800_116056800	0.894822	2.14163	N/A	-3.83239	0.561735	2.37738	N/A	5	0.428637	0.428637	chr6	115956800	116056800
chr6_112400000_112500000	0.0759965	2.89048	N/A	-0.151961	0.967928	-1.6438	N/A	5	0.427729	0.427729	chr6	112400000	112500000
chr1_25000000_25100000	-1.1451	N/A	0.494754	-0.589936	-0.0209744	1.0641	2.76347	6	0.427721	0.427721	chr1	25000000	25100000
chr7_91000000_91100000	1.04238	N/A	-2.24481	N/A	-0.472657	-0.0352618	N/A	4	-0.427587	0.427587	chr7	91000000	91100000
chr1_172800000_172900000	-0.317756	1.17727	N/A	N/A	0.328054	0.519347	N/A	4	0.42673	0.42673	chr1	172800000	172900000
chr21_16500000_16600000	-1.41508	N/A	-1.48349	N/A	-0.773175	0.96593	0.572465	5	-0.42667	0.42667	chr21	16500000	16600000
chr1_185800000_185900000	0.622155	1.0276	N/A	N/A	-0.761892	-2.59445	N/A	4	-0.426647	0.426647	chr1	185800000	185900000
chr11_110800000_110900000	0.915127	N/A	-1.14615	-1.27228	0.0142592	-1.52485	0.456278	6	-0.42627	0.42627	chr11	110800000	110900000
chr1_178700000_178800000	0.0862128	-1.94186	N/A	N/A	-0.7015	0.855117	N/A	4	-0.425508	0.425508	chr1	178700000	178800000
chr5_23297600_23397600	0.840651	N/A	N/A	N/A	N/A	-0.129261	0.564925	3	0.425439	0.425439	chr5	23297600	23397600
chr14_50500000_50600000	-0.454989	-0.0219781	-0.778656	N/A	-0.705199	-0.163834	N/A	5	-0.424931	0.424931	chr14	50500000	50600000
chr6_133200000_133300000	1.0681	0.0975798	3.11795	0.307728	1.6076	-3.65347	N/A	6	0.424249	0.424249	chr6	133200000	133300000
chr12_45000000_45100000	0.523029	N/A	N/A	N/A	2.11371	-3.90862	N/A	3	-0.423961	0.423961	chr12	45000000	45100000
chr3_182100000_182200000	N/A	-1.03733	-1.39051	-1.09996	0.282622	1.12557	N/A	5	-0.42392	0.42392	chr3	182100000	182200000
chr3_103236500_103336500	0.191514	0.498308	-0.0682619	0.253465	0.645218	-0.705423	2.15246	7	0.423898	0.423898	chr3	103236500	103336500
chr1_98500000_98600000	-1.64864	2.73703	-0.988345	0.599368	-1.13374	-2.10423	N/A	6	-0.423093	0.423093	chr1	98500000	98600000
chr1_184900000_185000000	-0.568697	-1.36595	N/A	N/A	-1.46608	1.71024	N/A	4	-0.422623	0.422623	chr1	184900000	185000000
chr14_55800000_55900000	0.0875788	0.618556	0.681013	N/A	-0.12566	0.849614	N/A	5	0.42222	0.42222	chr14	55800000	55900000
chr20_16400000_16500000	-0.15248	-0.691735	N/A	N/A	N/A	N/A	N/A	2	-0.422107	0.422107	chr20	16400000	16500000
chr6_118956800_119056800	0.291541	-0.764273	N/A	-1.4074	0.709885	-0.939303	N/A	5	-0.42191	0.42191	chr6	118956800	119056800
chr11_74411700_74511700	2.24683	N/A	-1.6281	1.87292	-0.704974	1.38283	-0.638214	6	0.421881	0.421881	chr11	74411700	74511700
chr4_156100000_156200000	1.1313	N/A	-4.19792	N/A	0.915524	0.463639	N/A	4	-0.421864	0.421864	chr4	156100000	156200000
chr1_207600000_207700000	0.246885	-0.613397	N/A	N/A	N/A	1.63163	N/A	3	0.421706	0.421706	chr1	207600000	207700000
chr1_199600000_199700000	0.802124	0.158536	N/A	N/A	0.983161	-0.259067	N/A	4	0.421189	0.421189	chr1	199600000	199700000
chr2_75900000_76000000	1.28995	N/A	N/A	N/A	0.174766	-0.201465	N/A	3	0.421083	0.421083	chr2	75900000	76000000
chr2_162783400_162883400	0.494129	N/A	N/A	N/A	0.0673594	-1.82241	N/A	3	-0.420306	0.420306	chr2	162783400	162883400
chr5_23097600_23197600	0.141643	N/A	N/A	N/A	N/A	0.0792609	-1.48101	3	-0.420034	0.420034	chr5	23097600	23197600
chr6_69000000_69100000	1.2195	0.653653	N/A	-2.11391	-0.84805	-1.01132	N/A	5	-0.420026	0.420026	chr6	69000000	69100000
chr11_104110600_104210600	-1.0368	N/A	-0.0262364	-1.947	1.0742	-0.971197	0.387732	6	-0.419884	0.419884	chr11	104110600	104210600
chr9_115000000_115100000	0.886584	1.95264	-0.0968694	0.721166	-0.179281	-0.767284	N/A	6	0.419492	0.419492	chr9	115000000	115100000
chr15_74802000_74902000	0.553327	-0.0522896	N/A	N/A	-0.976867	0.473579	-2.09342	5	-0.419135	0.419135	chr15	74802000	74902000
chr7_96700000_96800000	0.0395853	N/A	-1.09327	N/A	-0.0870894	-0.535367	N/A	4	-0.419036	0.419036	chr7	96700000	96800000
chr18_51300000_51400000	0.412107	1.86267	N/A	-2.49467	1.89493	N/A	N/A	4	0.41876	0.41876	chr18	51300000	51400000
chr3_30000000_30100000	-0.909886	0.996591	-1.47395	0.0554074	-0.130146	3.59119	0.799449	7	0.418379	0.418379	chr3	30000000	30100000
chr3_165591000_165691000	-1.20253	-0.109654	-0.103921	-1.01069	0.375398	-0.457128	N/A	6	-0.418088	0.418088	chr3	165591000	165691000
chr14_83400000_83500000	0.388848	1.30025	-0.191581	N/A	-0.404837	-0.575535	1.99116	6	0.41805	0.41805	chr14	83400000	83500000
chr5_39700000_39800000	2.20856	N/A	N/A	N/A	0.410963	-1.36556	N/A	3	0.417988	0.417988	chr5	39700000	39800000
chr4_70000000_70100000	0.531144	N/A	1.73054	N/A	0.126884	-0.71752	N/A	4	0.417761	0.417761	chr4	70000000	70100000
chr1_109800000_109900000	-1.24911	-1.26443	0.570272	2.06488	-0.754277	3.13682	N/A	6	0.41736	0.41736	chr1	109800000	109900000
chr5_137800000_137900000	0.488362	N/A	N/A	N/A	N/A	1.37039	-3.10949	3	-0.416912	0.416912	chr5	137800000	137900000
chr11_125900000_126000000	0.676076	N/A	1.31951	-3.82464	2.36368	-0.457987	2.42475	6	0.416898	0.416898	chr11	125900000	126000000
chr2_133264500_133364500	-0.998862	N/A	N/A	N/A	1.79661	-2.04824	N/A	3	-0.416831	0.416831	chr2	133264500	133364500
chr15_40000000_40100000	1.52152	-1.24049	N/A	N/A	-1.27333	1.18069	1.89546	5	0.41677	0.41677	chr15	40000000	40100000
chr6_82200000_82300000	0.732318	0.777153	N/A	-1.78923	0.379039	-2.18078	N/A	5	-0.416299	0.416299	chr6	82200000	82300000
chr20_8300000_8400000	-0.757813	-0.0739424	N/A	N/A	N/A	N/A	N/A	2	-0.415877	0.415877	chr20	8300000	8400000
chr6_114400000_114500000	0.66158	1.53968	N/A	0.497188	-0.526028	-0.093082	N/A	5	0.415867	0.415867	chr6	114400000	114500000
chr3_181000000_181100000	N/A	-2.06741	-1.06066	0.973097	-0.843674	0.920289	N/A	5	-0.41567	0.41567	chr3	181000000	181100000
chr7_15200000_15300000	-0.311236	N/A	0.946239	N/A	-1.12765	2.15431	N/A	4	0.415415	0.415415	chr7	15200000	15300000
chr1_57500000_57600000	-0.600574	-0.846548	-0.152908	-1.83625	2.00568	-1.05919	N/A	6	-0.414964	0.414964	chr1	57500000	57600000
chr7_21800000_21900000	1.30172	N/A	-0.673191	N/A	-1.134	-1.1538	N/A	4	-0.414816	0.414816	chr7	21800000	21900000
chr2_4282100_4382100	0.11175	N/A	N/A	N/A	-0.165244	-1.18992	N/A	3	-0.414471	0.414471	chr2	4282100	4382100
chr6_82400000_82500000	-0.356987	2.68285	N/A	0.508118	0.643854	-1.40772	N/A	5	0.414022	0.414022	chr6	82400000	82500000
chr17_80000000_80100000	-0.901039	-1.27049	-0.199413	-1.52647	-0.145067	1.56116	N/A	6	-0.413553	0.413553	chr17	80000000	80100000
chr4_110400000_110500000	-0.680279	N/A	-1.54142	N/A	1.2593	-0.691555	N/A	4	-0.413488	0.413488	chr4	110400000	110500000
chr6_23400000_23500000	0.913845	-0.4603	N/A	0.727191	-0.665237	1.54828	N/A	5	0.412757	0.412757	chr6	23400000	23500000
chr2_237100000_237200000	0.0125528	N/A	N/A	N/A	0.811247	N/A	N/A	2	0.4119	0.4119	chr2	237100000	237200000
chr17_55100000_55200000	2.01602	1.41303	-1.55114	-1.18647	-0.74083	-2.4219	N/A	6	-0.411881	0.411881	chr17	55100000	55200000
chr13_53400000_53500000	0.793475	0.396119	N/A	N/A	0.415272	N/A	0.0426433	4	0.411877	0.411877	chr13	53400000	53500000
chr2_212500000_212600000	0.11098	N/A	N/A	N/A	0.712535	N/A	N/A	2	0.411758	0.411758	chr2	212500000	212600000
chr5_54765300_54865300	-0.867022	N/A	N/A	N/A	-0.843161	0.475376	N/A	3	-0.411602	0.411602	chr5	54765300	54865300
chr12_81200000_81300000	0.221083	N/A	N/A	N/A	3.97158	-2.96051	N/A	3	0.410718	0.410718	chr12	81200000	81300000
chr14_44527200_44627200	0.132802	1.11441	-1.28272	N/A	-1.13435	-0.883567	N/A	5	-0.410687	0.410687	chr14	44527200	44627200
chr4_149405300_149505300	-1.34272	N/A	-0.895172	N/A	-0.212606	0.808739	N/A	4	-0.410439	0.410439	chr4	149405300	149505300
chr6_101100000_101200000	0.916813	2.48041	N/A	-0.830564	1.42548	-1.94146	N/A	5	0.410135	0.410135	chr6	101100000	101200000
chr12_94000000_94100000	0.0492102	N/A	N/A	N/A	0.661358	-1.94066	N/A	3	-0.410029	0.410029	chr12	94000000	94100000
chr9_121000000_121100000	0.202455	-2.95573	0.283562	0.848186	-1.11352	0.275046	N/A	6	-0.41	0.41	chr9	121000000	121100000
chr12_3340500_3440500	-0.533687	N/A	N/A	N/A	2.21236	-0.688867	0.647571	4	0.409343	0.409343	chr12	3340500	3440500
chr9_28800000_28900000	-0.246236	0.860619	-1.70721	-1.65782	-0.188778	0.485193	N/A	6	-0.409038	0.409038	chr9	28800000	28900000
chr3_174237700_174337700	N/A	1.35386	-2.25608	-1.43382	-0.69445	0.987102	N/A	5	-0.408679	0.408679	chr3	174237700	174337700
chr4_163622400_163722400	0.202712	N/A	-1.03271	N/A	-0.781247	-0.0205855	N/A	4	-0.407957	0.407957	chr4	163622400	163722400
chr6_124300000_124400000	-1.10884	3.11826	-0.553751	0.574266	0.604768	-0.190318	N/A	6	0.407396	0.407396	chr6	124300000	124400000
chr17_32700000_32800000	-1.58685	0.952687	2.06009	-0.0924357	0.703377	N/A	N/A	5	0.407374	0.407374	chr17	32700000	32800000
chr2_145500000_145600000	1.21848	N/A	N/A	N/A	-1.0361	-1.40368	N/A	3	-0.407099	0.407099	chr2	145500000	145600000
chr6_2454800_2554800	0.79513	-1.00127	N/A	0.117485	-1.29037	-0.655164	N/A	5	-0.406837	0.406837	chr6	2454800	2554800
chr6_54601300_54701300	0.0857611	1.3467	N/A	0.14083	0.336348	0.121828	N/A	5	0.406293	0.406293	chr6	54601300	54701300
chr14_68600000_68700000	-0.384449	-2.8614	0.822399	N/A	-2.36731	2.2788	0.0770313	6	-0.40582	0.40582	chr14	68600000	68700000
chr13_69500000_69600000	-1.07808	0.463157	N/A	N/A	0.0706067	N/A	-1.07865	4	-0.405742	0.405742	chr13	69500000	69600000
chr10_44622500_44722500	1.94024	N/A	N/A	-1.63368	0.145924	N/A	1.17022	4	0.405677	0.405677	chr10	44622500	44722500
chr13_60300000_60400000	-0.199853	1.67365	N/A	N/A	-0.98566	N/A	1.13387	4	0.405501	0.405501	chr13	60300000	60400000
chr10_32400000_32500000	-0.733282	N/A	N/A	-2.38297	N/A	N/A	1.89976	3	-0.405497	0.405497	chr10	32400000	32500000
chr7_41800000_41900000	0.787799	N/A	-0.977211	N/A	-1.35674	-0.0756279	N/A	4	-0.405445	0.405445	chr7	41800000	41900000
chr3_192200000_192300000	0.618793	2.07447	0.818507	0.200078	-1.03458	-0.244827	N/A	6	0.405405	0.405405	chr3	192200000	192300000
chr10_2645700_2745700	-0.183578	N/A	N/A	-1.35025	N/A	N/A	2.74942	3	0.405197	0.405197	chr10	2645700	2745700
chr12_91000000_91100000	0.412767	N/A	N/A	N/A	-0.454123	-1.17087	N/A	3	-0.404076	0.404076	chr12	91000000	91100000
chr7_8200000_8300000	0.545593	N/A	-0.386622	N/A	-0.177907	1.63487	N/A	4	0.403984	0.403984	chr7	8200000	8300000
chr12_50600000_50700000	-0.554797	N/A	N/A	N/A	-1.35571	0.699465	N/A	3	-0.403682	0.403682	chr12	50600000	50700000
chr6_135200000_135300000	3.5232	1.65874	-3.58747	1.12647	-1.07848	0.779545	N/A	6	0.403667	0.403667	chr6	135200000	135300000
chr4_88800000_88900000	0.982877	N/A	-0.567893	N/A	-1.54116	-0.488113	N/A	4	-0.403572	0.403572	chr4	88800000	88900000
chr1_116000000_116100000	2.59644	-0.168855	-0.386471	1.12374	-2.20721	1.4623	N/A	6	0.403326	0.403326	chr1	116000000	116100000
chr1_12600000_12700000	0.193494	N/A	1.43031	1.00298	N/A	0.720387	-1.33351	5	0.402732	0.402732	chr1	12600000	12700000
chr1_162372400_162472400	1.32486	-0.156053	N/A	N/A	0.475817	-0.0357293	N/A	4	0.402223	0.402223	chr1	162372400	162472400
chr3_144200000_144300000	-0.223868	1.12843	0.126549	-0.147356	1.19068	0.837361	-0.0998789	7	0.401703	0.401703	chr3	144200000	144300000
chr3_182400000_182500000	N/A	1.85071	-2.8279	-0.728908	0.613117	-0.90926	N/A	5	-0.400448	0.400448	chr3	182400000	182500000
chr2_166900000_167000000	-2.81	N/A	N/A	N/A	1.05695	-2.99771	3.15044	4	-0.40008	0.40008	chr2	166900000	167000000
chr12_89600000_89700000	-0.848839	N/A	N/A	N/A	-0.889217	0.540576	N/A	3	-0.39916	0.39916	chr12	89600000	89700000
chr6_132300000_132400000	1.2442	1.90744	0.248347	-1.07534	0.897178	-0.828339	N/A	6	0.398912	0.398912	chr6	132300000	132400000
chr6_51901300_52001300	-0.270866	-0.168769	N/A	1.27747	2.47381	-1.31971	N/A	5	0.398386	0.398386	chr6	51901300	52001300
chr5_11800000_11900000	0.554656	N/A	N/A	N/A	N/A	0.6639	-0.0239268	3	0.39821	0.39821	chr5	11800000	11900000
chr13_25500000_25600000	0.960777	-1.36642	N/A	N/A	1.66448	N/A	0.330117	4	0.397238	0.397238	chr13	25500000	25600000
chr21_27400000_27500000	0.108213	N/A	2.51546	N/A	0.417728	-1.72704	0.66953	5	0.396778	0.396778	chr21	27400000	27500000
chr14_92400000_92500000	-0.153057	-2.08091	1.04627	N/A	-1.97652	3.23804	-2.4536	6	-0.396629	0.396629	chr14	92400000	92500000
chr10_2745700_2845700	-0.648056	N/A	N/A	-2.29335	N/A	N/A	1.75176	3	-0.396548	0.396548	chr10	2745700	2845700
chr2_7200000_7300000	-0.841075	N/A	N/A	N/A	-0.143601	-0.204145	N/A	3	-0.396274	0.396274	chr2	7200000	7300000
chr1_190500000_190600000	1.81652	-0.95536	N/A	N/A	-0.305336	1.02734	N/A	4	0.39579	0.39579	chr1	190500000	190600000
chr4_101200000_101300000	-0.788713	N/A	-2.14738	N/A	-1.17863	2.53374	N/A	4	-0.395245	0.395245	chr4	101200000	101300000
chr1_189800000_189900000	-0.812774	1.20983	N/A	N/A	-1.42003	-0.557327	N/A	4	-0.395075	0.395075	chr1	189800000	189900000
chr9_29600000_29700000	1.79764	0.666811	1.27891	-1.01499	0.227662	-0.591336	N/A	6	0.394117	0.394117	chr9	29600000	29700000
chr2_234500000_234600000	-1.18289	N/A	N/A	N/A	0.398591	N/A	N/A	2	-0.392152	0.392152	chr2	234500000	234600000
chr21_29600000_29700000	0.511194	N/A	-0.622232	N/A	0.214175	0.491709	-2.55526	5	-0.392084	0.392084	chr21	29600000	29700000
chr12_51200000_51300000	-0.22474	N/A	N/A	N/A	-0.668141	2.06632	N/A	3	0.391145	0.391145	chr12	51200000	51300000
chr6_60642300_60742300	-0.767031	-1.36237	N/A	0.859809	-0.497473	-0.186361	N/A	5	-0.390685	0.390685	chr6	60642300	60742300
chr9_10400000_10500000	-5.34694	2.33488	N/A	3.21935	-0.129224	1.87518	N/A	5	0.390651	0.390651	chr9	10400000	10500000
chr3_188796100_188896100	-0.352829	-0.348269	-0.938192	-0.982932	-0.97784	1.25672	N/A	6	-0.390558	0.390558	chr3	188796100	188896100
chr13_23800000_23900000	1.74882	-1.19133	N/A	N/A	-1.37794	N/A	2.38076	4	0.390079	0.390079	chr13	23800000	23900000
chr1_86200000_86300000	0.786472	-0.512449	-0.0815932	2.00606	-0.196852	0.336986	N/A	6	0.389771	0.389771	chr1	86200000	86300000
chr11_33800000_33900000	-2.21502	N/A	N/A	-1.3296	N/A	1.02398	0.961745	4	-0.389723	0.389723	chr11	33800000	33900000
chr12_89000000_89100000	-0.337414	N/A	N/A	N/A	-0.680471	-0.151084	N/A	3	-0.389656	0.389656	chr12	89000000	89100000
chr6_14500000_14600000	1.42967	0.897564	N/A	-0.783988	-0.0898585	0.494279	N/A	5	0.389534	0.389534	chr6	14500000	14600000
chr1_162772400_162872400	-0.208765	0.537895	N/A	N/A	-0.21339	-1.67326	N/A	4	-0.38938	0.38938	chr1	162772400	162872400
chr6_123200000_123300000	1.70508	-1.00115	-2.82182	-3.25952	1.07804	1.9637	N/A	6	-0.389278	0.389278	chr6	123200000	123300000
chr6_94400000_94500000	-0.951052	2.38919	N/A	-1.36066	-0.971909	-1.0495	N/A	5	-0.388786	0.388786	chr6	94400000	94500000
chr15_54600000_54700000	-2.24806	1.87617	N/A	N/A	-0.694998	-0.896025	0.0214217	5	-0.388299	0.388299	chr15	54600000	54700000
chr15_83041700_83141700	0.754093	-0.122281	N/A	N/A	-1.12741	0.877225	-2.32268	5	-0.388209	0.388209	chr15	83041700	83141700
chr12_8084650_8184650	0.560291	N/A	N/A	N/A	-1.40106	-0.197051	-0.511688	4	-0.387378	0.387378	chr12	8084650	8184650
chr5_44700000_44800000	-0.618885	N/A	N/A	N/A	-0.335194	-0.207994	N/A	3	-0.387358	0.387358	chr5	44700000	44800000
chr11_126000000_126100000	1.53184	N/A	0.855264	-0.918102	1.36373	-1.28997	0.778918	6	0.386946	0.386946	chr11	126000000	126100000
chr5_23997600_24097600	-2.32529	N/A	N/A	N/A	N/A	0.681719	0.482959	3	-0.386871	0.386871	chr5	23997600	24097600
chr5_78657600_78757600	-0.281557	N/A	N/A	N/A	0.276093	-1.15291	N/A	3	-0.386125	0.386125	chr5	78657600	78757600
chr4_109100000_109200000	0.482787	N/A	-0.179814	N/A	-0.36088	1.60139	N/A	4	0.385871	0.385871	chr4	109100000	109200000
chr6_92100000_92200000	1.29555	0.355809	N/A	0.242091	0.502599	-0.475663	N/A	5	0.384077	0.384077	chr6	92100000	92200000
chr9_89066100_89166100	0.756974	0.80334	-0.500935	0.865502	0.756481	-0.377072	N/A	6	0.384048	0.384048	chr9	89066100	89166100
chr2_7700000_7800000	1.32476	N/A	N/A	N/A	0.288428	-0.461141	N/A	3	0.384015	0.384015	chr2	7700000	7800000
chr9_119900000_120000000	-1.96093	1.52147	1.3039	0.559068	0.674547	0.20565	N/A	6	0.383952	0.383952	chr9	119900000	120000000
chr16_23900000_24000000	1.94134	N/A	N/A	-0.289106	-0.804984	-2.38214	N/A	4	-0.383722	0.383722	chr16	23900000	24000000
chr3_144100000_144200000	1.38046	2.39572	-1.3378	-0.40856	-0.990702	2.1358	-0.488964	7	0.383707	0.383707	chr3	144100000	144200000
chr3_34500000_34600000	-0.6116	-0.226882	-0.727699	1.24784	-0.641715	-3.0902	1.36952	7	-0.382962	0.382962	chr3	34500000	34600000
chr1_235700000_235800000	0.995781	-4.06615	N/A	N/A	N/A	1.92281	N/A	3	-0.38252	0.38252	chr1	235700000	235800000
chr6_145000000_145100000	-1.85662	2.50963	1.27205	0.432428	-0.303318	0.240655	N/A	6	0.382471	0.382471	chr6	145000000	145100000
chr4_108500000_108600000	-0.182238	N/A	-1.22624	N/A	-1.14162	1.02196	N/A	4	-0.382034	0.382034	chr4	108500000	108600000
chr3_99523200_99623200	-0.411023	0.593804	0.769584	0.250332	0.888027	0.98555	-0.403059	7	0.381888	0.381888	chr3	99523200	99623200
chr11_36600000_36700000	0.268021	N/A	N/A	-1.05411	N/A	1.17372	1.13839	4	0.381507	0.381507	chr11	36600000	36700000
chr20_39900000_40000000	-0.406199	-0.35626	N/A	N/A	N/A	N/A	N/A	2	-0.38123	0.38123	chr20	39900000	40000000
chr1_156000000_156100000	-0.795088	-1.1566	N/A	N/A	-0.796577	1.2256	N/A	4	-0.380664	0.380664	chr1	156000000	156100000
chr9_111800000_111900000	0.608956	-1.2139	-0.822553	-0.0268872	-1.12776	0.299398	N/A	6	-0.380458	0.380458	chr9	111800000	111900000
chr3_151800000_151900000	1.58929	1.01253	-1.70039	-0.163928	-0.727603	2.26793	N/A	6	0.379639	0.379639	chr3	151800000	151900000
chr7_125700000_125800000	3.1101	N/A	-0.624804	N/A	-0.0665379	-0.676938	0.154673	5	0.379299	0.379299	chr7	125700000	125800000
chr5_31400000_31500000	-0.416789	N/A	N/A	N/A	-0.25554	-0.465226	N/A	3	-0.379185	0.379185	chr5	31400000	31500000
chr9_135100000_135200000	-0.643781	0.855682	-0.0670234	-0.412582	1.0642	-3.07102	N/A	6	-0.379088	0.379088	chr9	135100000	135200000
chr21_16800000_16900000	-1.62527	N/A	0.969733	N/A	1.04693	0.262425	1.23778	5	0.37832	0.37832	chr21	16800000	16900000
chr2_141700000_141800000	1.40612	N/A	N/A	N/A	0.881716	-1.15296	N/A	3	0.37829	0.37829	chr2	141700000	141800000
chr7_74000000_74100000	0.256595	N/A	0.548878	N/A	-0.218453	-2.0998	N/A	4	-0.378195	0.378195	chr7	74000000	74100000
chr1_107400000_107500000	1.28325	0.125083	-0.389912	-0.780504	-0.845209	-1.65931	N/A	6	-0.377766	0.377766	chr1	107400000	107500000
chr14_83900000_84000000	-2.06791	-0.290845	0.959194	N/A	0.825547	-1.03972	-0.650891	6	-0.377436	0.377436	chr14	83900000	84000000
chr9_37315300_37415300	0.431746	-0.158129	-0.417966	-1.06325	-0.719383	-0.334639	N/A	6	-0.376936	0.376936	chr9	37315300	37415300
chr4_115100000_115200000	-0.834902	N/A	-1.67845	N/A	0.0642202	0.942742	N/A	4	-0.376597	0.376597	chr4	115100000	115200000
chr3_123238700_123338700	0.616491	0.0885098	0.840406	-0.67698	N/A	0.249475	1.13883	6	0.376122	0.376122	chr3	123238700	123338700
chr6_13300000_13400000	-0.339845	-3.30556	N/A	1.92724	-2.41918	2.26183	N/A	5	-0.375104	0.375104	chr6	13300000	13400000
chr21_27100000_27200000	-1.23167	N/A	1.96099	N/A	-0.534002	-1.8896	-0.181226	5	-0.375102	0.375102	chr21	27100000	27200000
chr18_42500000_42600000	0.414178	N/A	N/A	0.334669	N/A	N/A	N/A	2	0.374424	0.374424	chr18	42500000	42600000
chr5_40400000_40500000	0.206682	N/A	N/A	N/A	-1.87233	0.542428	N/A	3	-0.374405	0.374405	chr5	40400000	40500000
chr3_87800000_87900000	1.59733	-2.73705	-1.55481	-1.43802	-1.47778	1.49007	1.49962	7	-0.374376	0.374376	chr3	87800000	87900000
chr2_69000000_69100000	0.821739	N/A	N/A	N/A	1.86508	-1.56769	N/A	3	0.373045	0.373045	chr2	69000000	69100000
chr3_109055100_109155100	1.02864	-0.637043	0.432058	-1.739	-0.417714	0.062275	-1.34038	7	-0.373024	0.373024	chr3	109055100	109155100
[truncated: 1,262 more rows]
