# Supplementary material for: Multimodal analysis of cell-free DNA whole-genome sequencing for pediatric cancers with low mutational burden
Source: Nat Commun. 2021 May 28;12:3230. doi: 10.1038/s41467-021-23445-w (PMC8163828; doi:10.1038/s41467-021-23445-w)
Supplement: Supplementary file 10 — Supplementary Dataset 8 [file 41467_2021_23445_MOESM10_ESM.xlsx]

## Sheet: EwS-specific DHSs
Chromosome	Start	End
chr1	7853460	7853610
chr1	7857100	7857250
chr1	8067320	8067470
chr1	8606861	8607011
chr1	8821781	8821931
chr1	10588723	10588873
chr1	10992223	10992373
chr1	12302943	12303093
chr1	12647901	12648051
chr1	12648261	12648411
chr1	12808404	12808554
chr1	13838385	13838535
chr1	13838685	13838835
chr1	13841165	13841315
chr1	17060865	17061015
chr1	17235065	17235215
chr1	18396706	18396856
chr1	18539666	18539816
chr1	18606566	18606716
chr1	18611106	18611256
chr1	18611406	18611556
chr1	18667206	18667356
chr1	18682406	18682556
chr1	19048306	19048456
chr1	19872567	19872717
chr1	21446227	21446377
chr1	24297290	24297440
chr1	24819249	24819399
chr1	25067489	25067639
chr1	25074669	25074819
chr1	25166609	25166759
chr1	25167009	25167159
chr1	28981268	28981418
chr1	28987348	28987498
chr1	28990148	28990298
chr1	29174268	29174418
chr1	30258953	30259103
chr1	34603719	34603869
chr1	37025379	37025529
chr1	37025599	37025749
chr1	38058948	38059098
chr1	38060348	38060498
chr1	38062568	38062718
chr1	38585168	38585318
chr1	38671348	38671498
chr1	42577109	42577259
chr1	43852688	43852838
chr1	46091648	46091798
chr1	47309508	47309658
chr1	47903388	47903538
chr1	48715648	48715798
chr1	48996548	48996698
chr1	48997508	48997658
chr1	49026508	49026658
chr1	49046448	49046598
chr1	49979648	49979798
chr1	50293328	50293478
chr1	51219108	51219258
chr1	51844908	51845058
chr1	51954288	51954438
chr1	53410828	53410978
chr1	53696227	53696377
chr1	57592648	57592798
chr1	57727788	57727938
chr1	59767708	59767858
chr1	59845388	59845538
chr1	59846348	59846498
chr1	59846628	59846778
chr1	59848108	59848258
chr1	59848308	59848458
chr1	60119968	60120118
chr1	60587628	60587778
chr1	61232448	61232598
chr1	61343948	61344098
chr1	61392508	61392658
chr1	62462469	62462619
chr1	62504689	62504839
chr1	62904829	62904979
chr1	62918749	62918899
chr1	62925649	62925799
chr1	63353869	63354019
chr1	63356589	63356739
chr1	63582029	63582179
chr1	63768749	63768899
chr1	63778289	63778439
chr1	63787289	63787439
chr1	64235357	64235507
chr1	64244017	64244167
chr1	64248717	64248867
chr1	64361977	64362127
chr1	64362277	64362427
chr1	64570257	64570407
chr1	64996697	64996847
chr1	65996037	65996187
chr1	66049617	66049767
chr1	66548957	66549107
chr1	66549217	66549367
chr1	66550537	66550687
chr1	68543117	68543267
chr1	69780777	69780927
chr1	70657377	70657527
chr1	70658597	70658747
chr1	70719877	70720027
chr1	70720297	70720447
chr1	70720657	70720807
chr1	70906917	70907067
chr1	70945737	70945887
chr1	70946457	70946607
chr1	71025077	71025227
chr1	71028917	71029067
chr1	71425777	71425927
chr1	71856717	71856867
chr1	72102097	72102247
chr1	72102417	72102567
chr1	72503537	72503687
chr1	72503857	72504007
chr1	72614577	72614727
chr1	72704957	72705107
chr1	72705177	72705327
chr1	72936277	72936427
chr1	72947257	72947407
chr1	73019057	73019207
chr1	73109497	73109647
chr1	73110137	73110287
chr1	73195157	73195307
chr1	73385697	73385847
chr1	73886757	73886907
chr1	73995616	73995766
chr1	74394416	74394566
chr1	74830916	74831066
chr1	76126375	76126525
chr1	76127235	76127385
chr1	76388335	76388485
chr1	76589055	76589205
chr1	77620615	77620765
chr1	77697535	77697685
chr1	78225556	78225706
chr1	78421095	78421245
chr1	78631175	78631325
chr1	78938215	78938365
chr1	79265435	79265585
chr1	79437695	79437845
chr1	79598155	79598305
chr1	79660275	79660425
chr1	79877195	79877345
chr1	80211815	80211965
chr1	80365455	80365605
chr1	81032995	81033145
chr1	81700915	81701065
chr1	83401257	83401407
chr1	84206017	84206167
chr1	85316377	85316527
chr1	85357977	85358127
chr1	86234017	86234167
chr1	87074497	87074647
chr1	87408977	87409127
chr1	87742517	87742667
chr1	87753197	87753347
chr1	87766497	87766647
chr1	87876457	87876607
chr1	88188597	88188747
chr1	89191477	89191627
chr1	89284097	89284247
chr1	89332637	89332787
chr1	89363041	89363191
chr1	89395441	89395591
chr1	90067362	90067512
chr1	90068762	90068912
chr1	90069002	90069152
chr1	90084682	90084832
chr1	90084982	90085132
chr1	90291502	90291652
chr1	90310522	90310672
chr1	90311082	90311232
chr1	90480423	90480573
chr1	91602743	91602893
chr1	93483303	93483453
chr1	93552023	93552173
chr1	94708024	94708174
chr1	94790744	94790894
chr1	94835664	94835814
chr1	95805804	95805954
chr1	95806284	95806434
chr1	96444144	96444294
chr1	96979704	96979854
chr1	96980544	96980694
chr1	97002244	97002394
chr1	97101604	97101754
chr1	97445404	97445554
chr1	98385084	98385234
chr1	98536424	98536574
chr1	98536664	98536814
chr1	98536944	98537094
chr1	101905384	101905534
chr1	102098124	102098274
chr1	102181504	102181654
chr1	102183884	102184034
chr1	102185184	102185334
chr1	102185464	102185614
chr1	102189304	102189454
chr1	102751364	102751514
chr1	104353698	104353848
chr1	104924838	104924988
chr1	105260058	105260208
chr1	105534178	105534328
chr1	105813638	105813788
chr1	106458758	106458908
chr1	106927398	106927548
chr1	107179858	107180008
chr1	107263438	107263588
chr1	107444018	107444168
chr1	109164058	109164208
chr1	109654358	109654508
chr1	109815698	109815848
chr1	110611098	110611248
chr1	112460598	112460748
chr1	112936883	112937033
chr1	112937383	112937533
chr1	113850058	113850208
chr1	114676299	114676449
chr1	114677619	114677769
chr1	114677859	114678009
chr1	115038339	115038489
chr1	115312159	115312309
chr1	115611139	115611289
chr1	115847719	115847869
chr1	116081039	116081189
chr1	116200278	116200428
chr1	116356118	116356268
chr1	120148438	120148588
chr1	148764018	148764168
chr1	154891424	154891574
chr1	156000089	156000239
chr1	162289290	162289440
chr1	162294510	162294660
chr1	162392690	162392840
chr1	162656470	162656620
chr1	162840830	162840980
chr1	163525510	163525660
chr1	163589850	163590000
chr1	163799523	163799673
chr1	164452868	164453018
chr1	164466163	164466313
chr1	164663043	164663193
chr1	164725263	164725413
chr1	165184823	165184973
chr1	165185303	165185453
chr1	165187263	165187413
chr1	165289683	165289833
chr1	167118263	167118413
chr1	168833522	168833672
chr1	169776499	169776649
chr1	171676760	171676910
chr1	171933960	171934110
chr1	172108340	172108490
chr1	172139420	172139570
chr1	172620600	172620750
chr1	172827940	172828090
chr1	174643402	174643552
chr1	175427404	175427554
chr1	175427804	175427954
chr1	177728985	177729135
chr1	177729605	177729755
chr1	178798265	178798415
chr1	180288105	180288255
chr1	183133285	183133435
chr1	183648065	183648215
chr1	183778630	183778780
chr1	183778945	183779095
chr1	183779145	183779295
chr1	183915006	183915156
chr1	184018806	184018956
chr1	184351506	184351656
chr1	184547426	184547576
chr1	184559106	184559256
chr1	184559266	184559416
chr1	184559566	184559716
chr1	184868386	184868536
chr1	184896126	184896276
chr1	184987868	184988018
chr1	185008928	185009078
chr1	185033788	185033938
chr1	185351568	185351718
chr1	185657808	185657958
chr1	185664908	185665058
chr1	185685668	185685818
chr1	185686968	185687118
chr1	185687608	185687758
chr1	185688628	185688778
chr1	185689388	185689538
chr1	185701988	185702138
chr1	185715968	185716118
chr1	185720028	185720178
chr1	185837188	185837458
chr1	185838008	185838158
chr1	185988148	185988298
chr1	186062168	186062318
chr1	186063113	186063263
chr1	186063288	186063438
chr1	187245268	187245418
chr1	188244769	188244919
chr1	189239069	189239219
chr1	189645070	189645220
chr1	189726830	189726980
chr1	189847910	189848060
chr1	190560370	190560520
chr1	190936470	190936620
chr1	191176210	191176360
chr1	191241250	191241400
chr1	191590690	191590840
chr1	192007250	192007400
chr1	192008310	192008460
chr1	192008610	192008760
chr1	192008830	192008980
chr1	192220650	192220800
chr1	192513250	192513400
chr1	193388850	193389000
chr1	193979830	193979980
chr1	194808650	194808800
chr1	195028850	195029000
chr1	195273610	195273760
chr1	195286030	195286180
chr1	195512690	195512840
chr1	195672790	195672940
chr1	195964690	195964840
chr1	196195110	196195260
chr1	196195590	196195740
chr1	196305350	196305500
chr1	197149470	197149620
chr1	197429730	197429880
chr1	197933370	197933520
chr1	198518830	198518980
chr1	198576790	198576940
chr1	198747911	198748061
chr1	198770171	198770321
chr1	198774531	198774681
chr1	198902851	198903001
chr1	199160772	199160922
chr1	199163092	199163242
chr1	199227652	199227802
chr1	199312712	199312862
chr1	199471852	199472002
chr1	199508092	199508242
chr1	199682192	199682342
chr1	200169492	200169642
chr1	200686932	200687082
chr1	201517012	201517162
chr1	204029592	204029742
chr1	207685815	207685965
chr1	207686195	207686345
chr1	207686815	207686965
chr1	210062155	210062305
chr1	210200375	210200525
chr1	210284275	210284425
chr1	211290218	211290368
chr1	211602218	211602368
chr1	214567717	214567867
chr1	215711258	215711408
chr1	216025758	216025908
chr1	216113238	216113388
chr1	216200778	216200928
chr1	216201078	216201228
chr1	216201938	216202088
chr1	216270178	216270328
chr1	218454938	218455088
chr1	219406038	219406188
chr1	222820478	222820628
chr1	222927998	222928268
chr1	224405438	224405588
chr1	225338638	225338788
chr1	226841819	226841969
chr1	226844359	226844509
chr1	229905753	229905903
chr1	230038953	230039103
chr1	230039253	230039403
chr1	230503934	230504084
chr1	232209414	232209564
chr1	234303274	234303424
chr1	235713500	235713650
chr1	236139720	236139870
chr1	236654640	236654790
chr1	236702580	236702730
chr1	236703820	236703970
chr1	236725800	236725950
chr1	237184280	237184430
chr1	237432020	237432170
chr1	238073920	238074070
chr1	238452020	238452170
chr1	241527740	241527890
chr1	241554060	241554210
chr1	241557320	241557470
chr1	241562960	241563110
chr1	241678658	241678808
chr1	241680038	241680188
chr1	242613478	242613628
chr1	242700218	242700368
chr1	245248558	245248708
chr1	245886198	245886348
chr1	246163698	246163848
chr1	246198318	246198468
chr1	247060898	247061048
chr1	247382398	247382548
chr1	248125298	248125448
chr1	248929141	248929291
chr10	1923546	1923696
chr10	1975826	1975976
chr10	2019086	2019236
chr10	2279406	2279556
chr10	2281026	2281176
chr10	2363126	2363276
chr10	2445466	2445616
chr10	2682668	2682818
chr10	2797088	2797238
chr10	2857068	2857218
chr10	3340508	3340658
chr10	4216928	4217078
chr10	4343928	4344078
chr10	7515518	7515668
chr10	13496340	13496490
chr10	14893801	14893951
chr10	18068471	18068621
chr10	18136591	18136741
chr10	18137171	18137321
chr10	18980251	18980401
chr10	19256431	19256581
chr10	20014191	20014341
chr10	20408171	20408321
chr10	20452191	20452341
chr10	20833531	20833681
chr10	22791831	22791981
chr10	23976971	23977121
chr10	24127711	24127861
chr10	24334391	24334541
chr10	24390151	24390301
chr10	24390671	24390821
chr10	25394491	25394641
chr10	25507711	25507861
chr10	25629911	25630061
chr10	25743971	25744121
chr10	25744691	25744841
chr10	26676011	26676161
chr10	28626451	28626601
chr10	29380756	29380906
chr10	30073771	30073921
chr10	30389651	30389801
chr10	32401192	32401342
chr10	33732792	33732942
chr10	33733352	33733502
chr10	33931092	33931242
chr10	33931672	33931822
chr10	34850592	34850742
chr10	35595572	35595722
chr10	36269172	36269322
chr10	36636452	36636602
chr10	37718372	37718522
chr10	44650212	44650362
chr10	49647654	49647804
chr10	54338520	54338670
chr10	55046560	55046710
chr10	62599841	62599991
chr10	62692860	62693010
chr10	62693640	62693790
chr10	62977580	62977730
chr10	63641760	63641910
chr10	63641940	63642090
chr10	63690900	63691050
chr10	67735242	67735392
chr10	68118743	68118893
chr10	70041104	70041254
chr10	76270662	76270812
chr10	76969082	76969232
chr10	76969382	76969532
chr10	80974244	80974394
chr10	80976844	80976994
chr10	81072044	81072194
chr10	81073304	81073454
chr10	82551104	82551254
chr10	83408304	83408454
chr10	88986583	88986733
chr10	91133883	91134033
chr10	91137123	91137273
chr10	91137443	91137593
chr10	91141303	91141453
chr10	91286708	91286858
chr10	101484283	101484433
chr10	101484483	101484633
chr10	102889443	102889593
chr10	105592582	105592732
chr10	105606182	105606332
chr10	105864922	105865072
chr10	105922862	105923012
chr10	106930922	106931072
chr10	107372002	107372152
chr10	108594082	108594232
chr10	108812982	108813132
chr10	109191482	109191632
chr10	109192002	109192152
chr10	109240402	109240552
chr10	109417942	109418092
chr10	109427362	109427512
chr10	109475782	109475932
chr10	110057922	110058072
chr10	112020682	112020832
chr10	113986061	113986211
chr10	113986381	113986531
chr10	114232601	114232751
chr10	114233581	114233731
chr10	117090609	117090759
chr10	118465408	118465558
chr10	118465768	118465918
chr10	119512228	119512378
chr10	128258776	128258926
chr10	128345456	128345606
chr10	129136576	129136726
chr10	129165776	129165926
chr10	129294096	129294246
chr10	129294436	129294586
chr10	130757196	130757346
chr11	6765669	6765819
chr11	9837213	9837363
chr11	9880873	9881023
chr11	10556493	10556643
chr11	10703773	10703923
chr11	11984833	11984983
chr11	14930354	14930504
chr11	14943954	14944104
chr11	15044394	15044544
chr11	15300434	15300584
chr11	15504874	15505024
chr11	15700594	15700744
chr11	16021834	16021984
chr11	16022134	16022284
chr11	16098654	16098804
chr11	16125674	16125824
chr11	16151334	16151484
chr11	16344934	16345084
chr11	16348434	16348724
chr11	16348934	16349084
chr11	16373334	16373484
chr11	16373534	16373684
chr11	16373994	16374144
chr11	16407394	16407544
chr11	16470633	16470783
chr11	16600113	16600263
chr11	21556894	21557044
chr11	21892934	21893084
chr11	21908334	21908484
chr11	23785734	23785884
chr11	26726213	26726363
chr11	27094173	27094323
chr11	27289973	27290123
chr11	32472314	32472464
chr11	33133874	33134024
chr11	33837854	33838004
chr11	34046093	34046243
chr11	36367010	36367160
chr11	36657210	36657360
chr11	36712850	36713000
chr11	36803470	36803620
chr11	36904250	36904400
chr11	37002990	37003140
chr11	37069630	37069780
chr11	37107890	37108040
chr11	37264090	37264240
chr11	37277070	37277220
chr11	37278050	37278200
chr11	37278590	37278740
chr11	37279270	37279420
chr11	37456750	37456900
chr11	37559990	37560140
chr11	37632170	37632320
chr11	37794390	37794540
chr11	38110490	38110640
chr11	38402130	38402280
chr11	39139730	39139880
chr11	39220610	39220760
chr11	39221610	39221760
chr11	39458510	39458660
chr11	39488210	39488360
chr11	40133350	40133500
chr11	40290290	40290440
chr11	40513330	40513480
chr11	40826310	40826460
chr11	43053830	43053980
chr11	44186810	44186960
chr11	44187090	44187240
chr11	44777610	44777760
chr11	45347369	45347519
chr11	47866968	47867118
chr11	49622368	49622518
chr11	49624168	49624318
chr11	58034568	58034718
chr11	61691268	61691418
chr11	69206673	69206823
chr11	69621572	69621722
chr11	69622692	69622842
chr11	70267394	70267544
chr11	70267654	70267804
chr11	72537116	72537266
chr11	74429095	74429245
chr11	74429355	74429505
chr11	76902716	76902866
chr11	81630818	81630968
chr11	81631158	81631308
chr11	82015118	82015268
chr11	82983798	82983948
chr11	83424737	83424887
chr11	83493177	83493327
chr11	83578817	83578967
chr11	83622757	83622907
chr11	83629657	83629807
chr11	83640137	83640287
chr11	83702957	83703107
chr11	83733377	83733527
chr11	83733957	83734107
chr11	83734157	83734307
chr11	83734437	83734587
chr11	83739857	83740007
chr11	83747077	83747227
chr11	83747357	83747507
chr11	83747997	83748147
chr11	83768637	83768787
chr11	84389837	84389987
chr11	84415017	84415167
chr11	85024436	85024586
chr11	85643736	85643886
chr11	85756717	85756867
chr11	86772638	86772788
chr11	86913158	86913308
chr11	87067878	87068028
chr11	87116598	87116748
chr11	87185418	87185568
chr11	87195078	87195228
chr11	87195758	87195908
chr11	87268738	87268888
chr11	87269098	87269248
chr11	87755388	87755538
chr11	88616212	88616362
chr11	90585592	90585742
chr11	90586232	90586382
chr11	91128732	91128882
chr11	91194692	91194842
chr11	91911514	91911664
chr11	95192756	95192906
chr11	95192916	95193066
chr11	99170769	99170919
chr11	99200449	99200599
chr11	99410729	99410879
chr11	99881388	99881538
chr11	99881648	99881798
chr11	99881808	99881958
chr11	100093808	100093958
chr11	100094568	100094718
chr11	100094888	100095038
chr11	100103328	100103478
chr11	100105008	100105158
chr11	102921910	102922060
chr11	103480732	103480882
chr11	104169212	104169362
chr11	104187292	104187442
chr11	104199152	104199302
chr11	104238972	104239122
chr11	105454593	105454743
chr11	105738434	105738584
chr11	105754734	105754884
chr11	107257774	107257924
chr11	109323933	109324083
chr11	110023594	110023744
chr11	110023854	110024004
chr11	110025894	110026044
chr11	110075634	110075784
chr11	110076014	110076164
chr11	110854457	110854607
chr11	110975976	110976126
chr11	111077176	111077326
chr11	111397235	111397385
chr11	113167598	113167748
chr11	113174718	113174868
chr11	113627058	113627208
chr11	117008144	117008294
chr11	117016464	117016614
chr11	118048365	118048515
chr11	122976677	122976827
chr11	123619712	123619862
chr11	123898573	123898723
chr11	125221584	125221734
chr11	125931805	125931955
chr11	126034565	126034715
chr11	126343125	126343275
chr11	126370405	126370555
chr11	126510225	126510375
chr11	126510470	126510620
chr11	126632605	126632755
chr11	127229505	127229655
chr11	127297825	127297975
chr11	131733266	131733416
chr11	132999745	132999895
chr11	134743586	134743736
chr11	134784706	134784856
chr11	134987326	134987476
chr11	134987486	134987636
chr11	135005706	135005856
chr11	135016246	135016396
chr11	135017066	135017216
chr12	1665114	1665264
chr12	3345794	3345944
chr12	3346534	3346684
chr12	3387854	3388004
chr12	3523299	3523449
chr12	3938154	3938304
chr12	3948554	3948704
chr12	3948854	3949004
chr12	4091074	4091224
chr12	8141744	8141894
chr12	8841104	8841254
chr12	9681644	9681794
chr12	9811784	9811934
chr12	10248261	10248411
chr12	11202148	11202298
chr12	12133906	12134056
chr12	12249686	12249836
chr12	12944586	12944736
chr12	12986946	12987096
chr12	14404266	14404416
chr12	16036986	16037136
chr12	16095666	16095816
chr12	16163266	16163416
chr12	16726166	16726316
chr12	16726446	16726596
chr12	17370766	17370916
chr12	17371606	17371756
chr12	17371886	17372036
chr12	18511446	18511596
chr12	19633326	19633476
chr12	19793486	19793636
chr12	20282966	20283116
chr12	21597306	21597456
chr12	24307306	24307456
chr12	24307606	24307756
chr12	24837106	24837256
chr12	28094207	28094357
chr12	28099987	28100137
chr12	28708487	28708637
chr12	30763966	30764116
chr12	30764986	30765136
chr12	30908206	30908356
chr12	32903526	32903676
chr12	38731258	38731408
chr12	38739278	38739428
chr12	38954558	38954708
chr12	39064118	39064268
chr12	39220578	39220728
chr12	40448758	40448908
chr12	40449318	40449468
chr12	40449858	40450008
chr12	40451738	40451888
chr12	40898358	40898508
chr12	41075798	41075948
chr12	41231238	41231388
chr12	41514498	41514648
chr12	41801378	41801528
chr12	41820038	41820188
chr12	41980418	41980568
chr12	42099238	42099388
chr12	42104838	42104988
chr12	42277878	42278028
chr12	42550918	42551068
chr12	42893257	42893407
chr12	43968837	43968987
chr12	44000037	44000187
chr12	44488237	44488387
chr12	44895557	44895707
chr12	45014597	45014747
chr12	45014917	45015067
chr12	45019097	45019247
chr12	45559817	45559967
chr12	45560077	45560227
chr12	45561677	45561827
chr12	46239077	46239227
chr12	46379957	46380107
chr12	46612477	46612627
chr12	46751037	46751187
chr12	47588317	47588467
chr12	48267077	48267227
chr12	48267397	48267547
chr12	48507037	48507187
chr12	50625737	50625887
chr12	50626517	50626667
chr12	50879397	50879547
chr12	51225856	51226006
chr12	52499016	52499166
chr12	52642236	52642386
chr12	52973696	52973846
chr12	54506236	54506386
chr12	54543636	54543786
chr12	54625036	54625186
chr12	54798836	54798986
chr12	55501716	55501866
chr12	58008777	58008927
chr12	58633403	58633553
chr12	59017499	59017649
chr12	59033479	59033629
chr12	59701919	59702069
chr12	59776319	59776469
chr12	60287259	60287409
chr12	60338059	60338209
chr12	60338319	60338469
chr12	60869099	60869249
chr12	60869479	60869629
chr12	61706599	61706749
chr12	61707639	61707789
chr12	61708519	61708669
chr12	61798899	61799049
chr12	61966619	61966769
chr12	64510480	64510630
chr12	64510660	64510810
chr12	65857860	65858010
chr12	66063200	66063350
chr12	67388020	67388170
chr12	67927360	67927510
chr12	69176320	69176470
chr12	69204500	69204650
chr12	69410160	69410310
chr12	69729780	69729930
chr12	69947380	69947530
chr12	70369500	70369650
chr12	71190820	71190970
chr12	71192940	71193090
chr12	71193180	71193330
chr12	71877300	71877450
chr12	71877580	71877730
chr12	71888640	71888790
chr12	72036540	72036690
chr12	72084920	72085070
chr12	72359520	72359670
chr12	72366380	72366530
chr12	72378180	72378330
chr12	72380260	72380410
chr12	72380800	72380950
chr12	72443840	72443990
chr12	72448900	72449050
chr12	72673140	72673290
chr12	73128440	73128590
chr12	73726680	73726830
chr12	74253900	74254050
chr12	74317840	74317990
chr12	74510000	74510150
chr12	74608540	74608690
chr12	74778220	74778370
chr12	75456120	75456270
chr12	76006340	76006490
chr12	76065000	76065150
chr12	76211940	76212090
chr12	77275080	77275230
chr12	77640440	77640590
chr12	77829620	77829770
chr12	77857060	77857210
chr12	77919600	77919750
chr12	78028540	78028690
chr12	78739400	78739550
chr12	78739820	78739970
chr12	78968340	78968490
chr12	79978740	79978890
chr12	80359820	80359970
chr12	80605921	80606071
chr12	80607241	80607391
chr12	80607481	80607631
chr12	80769661	80769811
chr12	80933461	80933611
chr12	80979341	80979491
chr12	81249241	81249391
chr12	81249561	81249711
chr12	81261681	81261831
chr12	81294261	81294411
chr12	81854681	81854831
chr12	81874661	81874811
chr12	82753561	82753711
chr12	82783601	82783751
chr12	82930381	82930531
chr12	82971801	82971951
chr12	83366081	83366231
chr12	83758981	83759131
chr12	83801041	83801191
chr12	83920881	83921031
chr12	84085161	84085311
chr12	84527141	84527291
chr12	84603561	84603711
chr12	84719041	84719191
chr12	85112662	85112812
chr12	85266442	85266592
chr12	85359122	85359272
chr12	85669322	85669472
chr12	85669582	85669732
chr12	85741162	85741312
chr12	85899282	85899432
chr12	86247862	86248012
chr12	86331222	86331372
chr12	86445443	86445593
chr12	88807043	88807193
chr12	89000043	89000193
chr12	89309023	89309173
chr12	89411343	89411493
chr12	89603803	89603953
chr12	91033403	91033553
chr12	92302244	92302394
chr12	93202684	93202834
chr12	93547824	93547974
chr12	93551084	93551234
chr12	93686704	93686854
chr12	93687004	93687154
chr12	94079424	94079574
chr12	94730964	94731114
chr12	95089544	95089694
chr12	95240084	95240234
chr12	95827882	95828032
chr12	95828122	95828272
chr12	96199602	96199752
chr12	98021902	98022052
chr12	98037542	98037692
chr12	98037862	98038012
chr12	98042062	98042212
chr12	98045562	98045712
chr12	98053262	98053412
chr12	98152182	98152332
chr12	98748622	98748772
chr12	99177542	99177692
chr12	99380042	99380192
chr12	99380442	99380592
chr12	99772342	99772492
chr12	99875482	99875632
chr12	100797482	100797632
chr12	100970422	100970572
chr12	100970722	100970872
chr12	100972282	100972432
chr12	100974542	100974692
chr12	101021162	101021312
chr12	101198862	101199012
chr12	102380122	102380272
chr12	102415622	102415772
chr12	102436842	102436992
chr12	104452262	104452412
chr12	104681422	104681572
chr12	104833842	104833992
chr12	104834722	104834872
chr12	106273822	106273972
chr12	106274102	106274252
chr12	108859104	108859254
chr12	108859364	108859514
chr12	108860084	108860234
chr12	108860364	108860514
chr12	110168835	110168985
chr12	111058176	111058326
chr12	111070456	111070606
chr12	111344316	111344466
chr12	111399896	111400046
chr12	112323656	112323806
chr12	112324276	112324426
chr12	112379136	112379286
chr12	112537616	112537766
chr12	112540576	112540726
chr12	112677475	112677625
chr12	112703615	112703765
chr12	114474955	114475105
chr12	114475235	114475385
chr12	114710235	114710385
chr12	116122735	116122885
chr12	116377875	116378025
chr12	116805895	116806045
chr12	119113655	119113805
chr12	119122855	119123005
chr12	119134175	119134325
chr12	119199495	119199645
chr12	122160893	122161043
chr12	123725233	123725383
chr12	125283094	125283244
chr12	125496094	125496244
chr12	125686279	125686429
chr12	125737674	125737824
chr12	125738314	125738464
chr12	125865334	125865484
chr12	125971294	125971444
chr12	125972034	125972184
chr12	126098034	126098184
chr12	126482354	126482504
chr12	126536034	126536184
chr12	126536314	126536464
chr12	127286335	127286485
chr12	127747515	127747665
chr12	127747775	127747925
chr13	18710960	18711110
chr13	18712860	18713010
chr13	19189860	19190010
chr13	21198206	21198356
chr13	21198941	21199091
chr13	21199261	21199411
chr13	22761881	22762031
chr13	22777341	22777491
chr13	23631901	23632051
chr13	23834341	23834491
chr13	24278562	24278712
chr13	24759342	24759492
chr13	24995587	24995737
chr13	25089462	25089612
chr13	25126962	25127112
chr13	25167462	25167612
chr13	25174382	25174532
chr13	25174922	25175072
chr13	25186682	25186832
chr13	25567902	25568052
chr13	25568102	25568252
chr13	25821922	25822072
chr13	28011483	28011633
chr13	28018123	28018273
chr13	28552423	28552573
chr13	28561963	28562113
chr13	28586583	28586733
chr13	30410743	30410893
chr13	30800223	30800373
chr13	31016723	31016873
chr13	31017043	31017193
chr13	31605523	31605673
chr13	31778083	31778233
chr13	32967922	32968072
chr13	33178083	33178233
chr13	33265223	33265373
chr13	33434723	33434873
chr13	33434983	33435133
chr13	33479163	33479313
chr13	33528803	33528953
chr13	36480623	36480773
chr13	36481163	36481313
chr13	36516383	36516533
chr13	36555423	36555573
chr13	37047043	37047193
chr13	37257283	37257433
chr13	39048243	39048393
chr13	39048863	39049013
chr13	39251423	39251573
chr13	39341323	39341473
chr13	39369203	39369353
chr13	39371123	39371273
chr13	39375043	39375193
chr13	39599063	39599213
chr13	39823203	39823353
chr13	40367643	40367793
chr13	41405484	41405634
chr13	44409904	44410054
chr13	45897025	45897175
chr13	45897305	45897455
chr13	45897765	45897915
chr13	46116905	46117055
chr13	46119065	46119215
chr13	46388265	46388415
chr13	46388445	46388595
chr13	46665630	46665780
chr13	48207204	48207354
chr13	49191204	49191354
chr13	50144484	50144634
chr13	50878964	50879114
chr13	51242224	51242374
chr13	52768165	52768315
chr13	52768405	52768555
chr13	52798785	52798935
chr13	52799185	52799335
chr13	52799425	52799575
chr13	52835805	52835955
chr13	53149765	53149915
chr13	53158365	53158515
chr13	53158645	53158795
chr13	53167665	53167815
chr13	53180805	53180955
chr13	53189265	53189415
chr13	53197805	53197955
chr13	53467085	53467235
chr13	53512265	53512415
chr13	53513285	53513435
chr13	54134025	54134175
chr13	54597705	54597855
chr13	55232105	55232255
chr13	55669185	55669335
chr13	55706126	55706276
chr13	55737126	55737276
chr13	55784006	55784156
chr13	55840166	55840316
chr13	55840566	55840716
chr13	56063046	56063196
chr13	56277746	56277896
chr13	56278106	56278256
chr13	56643666	56643816
chr13	56675026	56675176
chr13	56889226	56889376
chr13	56969266	56969416
chr13	57114126	57114416
chr13	57114646	57114796
chr13	57115126	57115276
chr13	57202446	57202596
chr13	57470526	57470676
chr13	57647746	57647896
chr13	57691966	57692116
chr13	58018986	58019136
chr13	58033146	58033296
chr13	59229066	59229216
chr13	59484146	59484296
chr13	59543526	59543676
chr13	59543866	59544016
chr13	59544826	59544976
chr13	60363406	60363556
chr13	60699426	60699576
chr13	60721126	60721276
chr13	61215426	61215576
chr13	61251107	61251257
chr13	61252307	61252457
chr13	61584847	61584997
chr13	61586247	61586397
chr13	61612307	61612457
chr13	61722307	61722457
chr13	61852207	61852357
chr13	62120487	62120637
chr13	62187847	62187997
chr13	62719647	62719797
chr13	63079387	63079537
chr13	63175687	63175837
chr13	63199667	63199817
chr13	63928407	63928557
chr13	64060847	64060997
chr13	64087607	64087757
chr13	64088667	64088817
chr13	64111087	64111237
chr13	64111467	64111617
chr13	64765328	64765478
chr13	66223608	66223758
chr13	66306208	66306358
chr13	67065848	67065998
chr13	68725948	68726098
chr13	69474828	69474978
chr13	69587048	69587198
chr13	71456288	71456438
chr13	73781203	73781353
chr13	73805443	73805593
chr13	73805703	73805853
chr13	74419123	74419273
chr13	74528823	74528973
chr13	74785483	74785633
chr13	75546504	75546654
chr13	77643965	77644115
chr13	77693365	77693515
chr13	77694685	77694835
chr13	77749625	77749775
chr13	77863405	77863555
chr13	78383385	78383535
chr13	78712945	78713095
chr13	78786505	78786655
chr13	79866545	79866695
chr13	81543285	81543435
chr13	83979725	83979875
chr13	84174525	84174675
chr13	84191205	84191355
chr13	84194505	84194655
chr13	84685685	84685835
chr13	84704525	84704675
chr13	84739165	84739315
chr13	84744305	84744455
chr13	84745005	84745155
chr13	84946145	84946295
chr13	85142670	85142820
chr13	85264265	85264415
chr13	85333705	85333855
chr13	85334305	85334455
chr13	85383425	85383575
chr13	85806405	85806555
chr13	85817605	85817755
chr13	85881445	85881595
chr13	87056965	87057115
chr13	87550085	87550235
chr13	87914245	87914395
chr13	88154085	88154235
chr13	88749986	88750136
chr13	89214306	89214456
chr13	89393886	89394036
chr13	89521786	89521936
chr13	89713526	89713676
chr13	89998766	89998916
chr13	90648606	90648756
chr13	90675806	90675956
chr13	90763706	90763856
chr13	91083786	91083936
chr13	91370586	91370736
chr13	91415926	91416076
chr13	91679446	91679596
chr13	91845606	91845756
chr13	92488607	92488757
chr13	92886727	92886877
chr13	93266707	93266857
chr13	93368427	93368577
chr13	93368947	93369097
chr13	93640887	93641037
chr13	94014026	94014176
chr13	94033906	94034056
chr13	94034406	94034556
chr13	94131066	94131216
chr13	94192306	94192456
chr13	94365266	94365416
chr13	95146546	95146696
chr13	97864226	97864376
chr13	98147366	98147516
chr13	99024566	99024716
chr13	99864346	99864496
chr13	99931406	99931556
chr13	100178406	100178556
chr13	100302746	100302896
chr13	100811146	100811296
chr13	101375309	101375459
chr13	101502749	101502899
chr13	101947050	101947200
chr13	102326490	102326640
chr13	102326830	102326980
chr13	102386590	102386740
chr13	102465150	102465300
chr13	102682270	102682420
chr13	103244210	103244360
chr13	105240389	105240539
chr13	107155712	107155862
chr13	108310692	108310842
chr13	108320712	108320862
chr13	108566572	108566722
chr13	108566872	108567022
chr13	108693232	108693382
chr13	108755752	108755902
chr13	108893192	108893342
chr13	108935712	108935862
chr13	108935912	108936062
chr13	108936172	108936322
chr13	108942672	108942822
chr13	109425833	109425983
chr13	109426213	109426363
chr13	109426533	109426683
chr13	109548633	109548783
chr13	112651966	112652116
chr13	112790706	112790856
chr14	20592581	20592731
chr14	21643560	21643710
chr14	21654764	21654914
chr14	21657144	21657294
chr14	21657508	21657657
chr14	21724706	21724856
chr14	21725445	21725595
chr14	21725705	21725855
chr14	21865205	21865355
chr14	21973932	21974082
chr14	21975171	21975322
chr14	22096963	22097113
chr14	22411498	22411648
chr14	22411778	22411928
chr14	22412578	22412728
chr14	22415025	22415175
chr14	22415445	22415596
chr14	22416350	22416500
chr14	22481371	22481521
chr14	23144311	23144461
chr14	24011651	24011801
chr14	25290214	25290364
chr14	25627734	25627884
chr14	29763574	29763724
chr14	29920094	29920244
chr14	29983114	29983264
chr14	30865034	30865184
chr14	31293454	31293604
chr14	32725734	32725884
chr14	32941874	32942024
chr14	33468114	33468264
chr14	35866754	35866904
chr14	36760255	36760405
chr14	36822795	36822945
chr14	36928575	36928725
chr14	38527036	38527186
chr14	39665276	39665426
chr14	40265216	40265366
chr14	40841915	40842065
chr14	40888475	40888625
chr14	41302857	41303007
chr14	41313237	41313387
chr14	41366457	41366607
chr14	41482997	41483147
chr14	41669537	41669687
chr14	41808137	41808287
chr14	41808617	41808767
chr14	42524517	42524667
chr14	42681037	42681187
chr14	42702957	42703107
chr14	42703717	42703867
chr14	43012757	43012907
chr14	43281317	43281467
chr14	43886097	43886247
chr14	44221057	44221207
chr14	44221442	44221592
chr14	44356297	44356447
chr14	44613457	44613607
chr14	46104737	46104887
chr14	46105017	46105167
chr14	47240842	47240992
chr14	48567837	48567987
chr14	48617057	48617207
chr14	48830317	48830467
chr14	49934942	49935092
chr14	49940082	49940232
chr14	50475102	50475252
chr14	50580442	50580592
chr14	50813002	50813152
chr14	51605382	51605532
chr14	51659122	51659272
chr14	51703602	51703752
chr14	51703902	51704052
chr14	52464322	52464472
chr14	52514762	52514912
chr14	53581542	53581692
chr14	53583862	53584012
chr14	55047522	55047672
chr14	55047802	55047952
chr14	55717422	55717572
chr14	55717782	55717932
chr14	55720882	55721032
chr14	55825282	55825432
chr14	55825742	55825892
chr14	56224802	56224952
chr14	56305882	56306032
chr14	56463622	56463772
chr14	56555462	56555612
chr14	56764542	56764692
chr14	56824962	56825112
chr14	56826242	56826392
chr14	57042502	57042652
chr14	57044242	57044392
chr14	57877462	57877612
chr14	57998902	57999052
chr14	59670142	59670292
chr14	59704102	59704252
chr14	61131362	61131512
chr14	61131662	61131812
chr14	61332367	61332517
chr14	62589382	62589532
chr14	62599762	62599912
chr14	62600042	62600192
chr14	62633642	62633792
chr14	62634062	62634212
chr14	62646202	62646352
chr14	65429862	65430012
chr14	65575362	65575512
chr14	65578222	65578372
chr14	65783662	65783812
chr14	65824162	65824312
chr14	66085342	66085492
chr14	66174102	66174252
chr14	66472362	66472512
chr14	66900883	66901033
chr14	67280063	67280213
chr14	67282223	67282373
chr14	68154383	68154533
chr14	68648523	68648673
chr14	69190303	69190453
chr14	70382743	70382893
chr14	70638563	70638713
chr14	70859903	70860053
chr14	70860183	70860333
chr14	71236363	71236513
chr14	71318083	71318233
chr14	72146403	72146553
chr14	75164937	75165087
chr14	75261357	75261507
chr14	76313297	76313447
chr14	76430057	76430207
chr14	76447317	76447467
chr14	76451277	76451547
chr14	76515377	76515527
chr14	76518317	76518467
chr14	76532117	76532267
chr14	76541997	76542147
chr14	76605797	76605947
chr14	77842277	77842427
chr14	78152257	78152407
chr14	81982496	81982646
chr14	81990676	81990826
chr14	82067376	82067526
chr14	82190956	82191106
chr14	82284336	82284486
chr14	82832816	82832966
chr14	83301436	83301586
chr14	83464496	83464646
chr14	83777496	83777646
chr14	83825976	83826126
chr14	83953076	83953226
chr14	84023856	84024006
chr14	84024396	84024546
chr14	84592636	84592786
chr14	84694416	84694566
chr14	84814496	84814646
chr14	84830036	84830186
chr14	85899356	85899506
chr14	86155176	86155326
chr14	86402876	86403026
chr14	86405376	86405526
chr14	86419196	86419346
chr14	86465696	86465846
chr14	86512076	86512226
chr14	86513116	86513266
chr14	86513716	86513866
chr14	86542436	86542586
chr14	86666136	86666286
chr14	86820256	86820406
chr14	86943396	86943546
chr14	86943636	86943786
chr14	86944016	86944166
chr14	86944536	86944686
chr14	87074396	87074546
chr14	87295456	87295606
chr14	87340776	87340926
chr14	87758976	87759126
chr14	87831656	87831806
chr14	91150276	91150426
chr14	92455536	92455686
chr14	93296014	93296164
chr14	93478534	93478684
chr14	93478994	93479144
chr14	93479234	93479384
chr14	93479854	93480004
chr14	93480954	93481104
chr14	93481314	93481464
chr14	93481874	93482024
chr14	93489294	93489444
chr14	93528914	93529064
chr14	93574334	93574484
chr14	94885448	94885598
chr14	95021003	95021153
chr14	95429943	95430093
chr14	96662683	96662833
chr14	97065083	97065233
chr14	97065843	97065993
chr14	97066403	97066553
chr14	97154283	97154433
chr14	97188203	97188353
chr14	97213863	97214013
chr14	97215443	97215593
chr14	97216263	97216413
chr14	97216723	97216873
chr14	97217083	97217233
chr14	97217263	97217413
chr14	97221683	97221833
chr14	97235483	97235633
chr14	97235843	97235993
chr14	97368103	97368253
chr14	97514023	97514173
chr14	97514343	97514493
chr14	97626243	97626393
chr14	98496403	98496553
chr14	98499763	98499913
chr14	98785703	98785853
chr14	99884308	99884458
chr14	99896483	99896633
chr14	99896903	99897053
chr14	103760303	103760453
chr14	103776323	103776473
chr14	106500436	106500586
chr14	106500944	106501094
chr14	106550726	106550876
chr14	106556340	106556490
chr14	106668304	106668454
chr15	21276130	21276280
chr15	34599359	34599509
chr15	37715199	37715349
chr15	37739459	37739609
chr15	37740599	37740749
chr15	37743259	37743409
chr15	37751159	37751309
chr15	37826699	37826849
chr15	40077379	40077529
chr15	42431182	42431332
chr15	44912062	44912212
chr15	44912322	44912472
chr15	46670462	46670612
chr15	47363863	47364013
chr15	47421543	47421693
chr15	47421923	47422073
chr15	47422223	47422373
chr15	47725723	47725873
chr15	47949903	47950053
chr15	48208863	48209013
chr15	49978143	49978293
chr15	53126343	53126493
chr15	54613922	54614072
chr15	55027382	55027532
chr15	57005302	57005452
chr15	57150942	57151092
chr15	57231682	57231832
chr15	58622981	58623131
chr15	61060141	61060291
chr15	61365961	61366111
chr15	61445361	61445511
chr15	61607101	61607251
chr15	61622861	61623011
chr15	61746701	61746851
chr15	61746921	61747071
chr15	61778401	61778551
chr15	62726501	62726651
chr15	63781161	63781311
chr15	64146621	64146771
chr15	64189501	64189651
chr15	65686982	65687132
chr15	65687002	65687152
chr15	66907002	66907152
chr15	67157722	67157872
chr15	67548782	67548932
chr15	67601382	67601532
chr15	67770142	67770292
chr15	68078402	68078552
chr15	68082902	68083052
chr15	69084440	69084590
chr15	69084780	69084930
chr15	70309101	70309251
chr15	70309386	70309536
chr15	73146519	73146669
chr15	74865819	74865969
chr15	74924559	74924709
chr15	76321759	76321909
chr15	76976259	76976409
chr15	77413058	77413208
chr15	77790598	77790748
chr15	83045748	83045898
chr15	83459868	83460018
chr15	83460128	83460278
chr15	83484648	83484798
chr15	84028628	84028778
chr15	85355169	85355319
chr15	85444789	85444939
chr15	85499509	85499659
chr15	89434229	89434379
chr15	89474569	89474719
chr15	89474929	89475079
chr15	89475129	89475279
chr15	91072290	91072440
chr15	91080890	91081040
chr15	91805610	91805760
chr15	91835450	91835600
chr15	92014430	92014580
chr15	92085330	92085480
chr15	92107310	92107460
chr15	92296170	92296320
chr15	93295031	93295181
chr15	95369271	95369421
chr15	95430031	95430181
chr15	95606531	95606681
chr15	99399195	99399345
chr16	50860	51010
chr16	3433640	3433790
chr16	3946724	3946874
chr16	4096724	4096874
chr16	8576678	8576828
chr16	9070603	9070753
chr16	12907383	12907533
chr16	13262343	13262493
chr16	13270743	13270893
chr16	13317283	13317433
chr16	13463663	13463813
chr16	13732703	13732853
chr16	13764743	13764893
chr16	13765303	13765453
chr16	13769523	13769673
chr16	13853883	13854033
chr16	13854343	13854493
chr16	13856563	13856713
chr16	13856983	13857133
chr16	14167203	14167353
chr16	19737898	19738048
chr16	21618439	21618589
chr16	23790899	23791049
chr16	23799739	23799889
chr16	23866699	23866849
chr16	23899959	23900109
chr16	23920319	23920469
chr16	23980919	23981069
chr16	24312059	24312209
chr16	24313279	24313429
chr16	25289579	25289729
chr16	25291719	25291869
chr16	25291999	25292149
chr16	25300299	25300449
chr16	25780899	25781049
chr16	25800519	25800669
chr16	25801419	25801569
chr16	25812299	25812449
chr16	25836299	25836449
chr16	26070979	26071129
chr16	26071339	26071489
chr16	26331719	26331869
chr16	26332019	26332169
chr16	26357099	26357249
chr16	26645899	26646049
chr16	26658979	26659129
chr16	26668004	26668154
chr16	26673199	26673349
chr16	26721819	26721969
chr16	26840919	26841069
chr16	26889179	26889329
chr16	27632279	27632429
chr16	30684559	30684709
chr16	31390759	31390909
chr16	53848368	53848518
chr16	54475008	54475158
chr16	57847036	57847186
chr16	57848916	57849066
chr16	57851016	57851166
chr16	58837316	58837466
chr16	60158636	60158786
chr16	61665816	61665966
chr16	61852916	61853066
chr16	62088816	62088966
chr16	62089176	62089326
chr16	63312321	63312471
chr16	63365756	63365906
chr16	64617637	64617787
chr16	64687217	64687367
chr16	64754017	64754167
chr16	64971337	64971487
chr16	65544217	65544367
chr16	65544497	65544647
chr16	65545517	65545667
chr16	65960997	65961147
chr16	67024762	67024912
chr16	68628357	68628507
chr16	79989263	79989413
chr16	82113455	82113605
chr16	82259835	82259985
chr17	2130326	2130476
chr17	8726202	8726352
chr17	9107223	9107373
chr17	11516023	11516173
chr17	11739463	11739613
chr17	27281534	27281684
chr17	28092194	28092344
chr17	28106394	28106544
chr17	29096282	29096432
chr17	30055162	30055312
chr17	30686522	30686672
chr17	32778462	32778612
chr17	32947862	32948012
chr17	33085622	33085772
chr17	33189042	33189192
chr17	33269782	33269932
chr17	33723861	33724011
chr17	35158921	35159071
chr17	35438521	35438671
chr17	35476301	35476451
chr17	35476541	35476691
chr17	35478241	35478391
chr17	35510121	35510271
chr17	39028507	39028657
chr17	40750548	40750698
chr17	40751188	40751338
chr17	40866928	40867078
chr17	40977948	40978098
chr17	41133968	41134118
chr17	41145328	41145478
chr17	41147048	41147198
chr17	41147668	41147818
chr17	43873892	43874042
chr17	45925474	45925624
chr17	45939554	45939704
chr17	45941539	45941689
chr17	48982218	48982368
chr17	48985883	48986033
chr17	48990678	48990828
chr17	49190598	49190748
chr17	49228338	49228488
chr17	49562598	49562748
chr17	49562898	49563048
chr17	49565418	49565568
chr17	50301099	50301249
chr17	50772079	50772229
chr17	52722040	52722190
chr17	55140899	55141049
chr17	55201539	55201689
chr17	55208419	55208569
chr17	55208679	55208829
chr17	55581559	55581709
chr17	56916479	56916629
chr17	57819999	57820149
chr17	62937759	62937909
chr17	66221422	66221572
chr17	66826982	66827132
chr17	66831762	66831912
chr17	67884844	67884994
chr17	68833259	68833409
chr17	68834459	68834609
chr17	70002859	70003009
chr17	70606199	70606349
chr17	72946181	72946331
chr17	76112059	76112209
chr17	80049421	80049571
chr17	81357820	81357970
chr18	2451701	2451851
chr18	3493162	3493312
chr18	3833240	3833390
chr18	3867240	3867390
chr18	3868000	3868150
chr18	6136981	6137131
chr18	6503661	6503811
chr18	6504761	6504911
chr18	6505221	6505371
chr18	6513081	6513231
chr18	7896262	7896412
chr18	8880322	8880472
chr18	9123042	9123192
chr18	9639302	9639452
chr18	10063003	10063153
chr18	10063663	10063813
chr18	10461243	10461393
chr18	10462043	10462193
chr18	10462423	10462573
chr18	10462703	10462853
chr18	10463483	10463633
chr18	10897842	10897992
chr18	10920382	10920532
chr18	11038262	11038412
chr18	11729701	11729851
chr18	12299061	12299211
chr18	13328321	13328471
chr18	13684661	13684811
chr18	21409299	21409449
chr18	23440416	23440566
chr18	25992936	25993086
chr18	26408456	26408606
chr18	26689636	26689786
chr18	26773636	26773786
chr18	26773916	26774066
chr18	26806556	26806706
chr18	26807236	26807386
chr18	27014136	27014286
chr18	27719036	27719186
chr18	32297737	32297887
chr18	32478497	32478647
chr18	32944776	32944926
chr18	34086396	34086546
chr18	34278816	34278966
chr18	34373736	34373886
chr18	41311796	41311946
chr18	42106976	42107126
chr18	42276035	42276185
chr18	42276335	42276485
chr18	42537675	42537825
chr18	43056455	43056605
chr18	43320755	43320905
chr18	43326775	43326925
chr18	43382955	43383105
chr18	43601535	43601685
chr18	43626235	43626385
chr18	43627775	43627925
chr18	44048575	44048725
chr18	45607095	45607245
chr18	46607637	46607787
chr18	46608017	46608167
chr18	47767569	47767719
chr18	48179829	48179979
chr18	48180169	48180319
chr18	48182669	48182819
chr18	48542129	48542279
chr18	49130910	49131060
chr18	49316650	49316800
chr18	49317710	49317860
chr18	49431250	49431400
chr18	50045150	50045300
chr18	50526510	50526660
chr18	51060250	51060400
chr18	51326990	51327140
chr18	51338510	51338660
chr18	52387390	52387540
chr18	52679550	52679700
chr18	52877890	52878040
chr18	55362009	55362159
chr18	55362169	55362319
chr18	55362449	55362599
chr18	55362909	55363059
chr18	55366429	55366579
chr18	56067729	56067879
chr18	56120949	56121099
chr18	56121789	56121939
chr18	56136289	56136439
chr18	57857028	57857178
chr18	59102928	59103078
chr18	59103168	59103318
chr18	59114148	59114298
chr18	59114348	59114498
chr18	59207608	59207758
chr18	59242908	59243058
chr18	59245428	59245578
chr18	59245728	59245878
chr18	59361788	59361938
chr18	60267687	60267837
chr18	62125407	62125557
chr18	63126787	63126937
chr18	63377247	63377397
chr18	63377627	63377777
chr18	63591066	63591216
chr18	63591446	63591596
chr18	64416325	64416475
chr18	64518285	64518435
chr18	64623425	64623575
chr18	64629265	64629415
chr18	64699565	64699715
chr18	65955824	65955974
chr18	65989064	65989214
chr18	65990184	65990334
chr18	65990444	65990594
chr18	65990844	65990994
chr18	66111744	66111894
chr18	66484783	66484933
chr18	66667063	66667213
chr18	66742863	66743013
chr18	66979083	66979233
chr18	67007203	67007353
chr18	67070183	67070333
chr18	67276763	67276913
chr18	67280503	67280653
chr18	67485743	67485893
chr18	67770643	67770793
chr18	67814963	67815113
chr18	67913143	67913293
chr18	68272063	68272213
chr18	68295963	68296113
chr18	68366183	68366333
chr18	68476003	68476153
chr18	68504483	68504633
chr18	69082523	69082673
chr18	69086063	69086213
chr18	69169423	69169573
chr18	69358084	69358234
chr18	69435124	69435274
chr18	69549664	69549814
chr18	69564544	69564694
chr18	69576524	69576674
chr18	70705724	70705874
chr18	72128805	72128955
chr18	73970445	73970595
chr18	74029285	74029435
chr18	74424865	74425015
chr18	74425265	74425415
chr18	74427885	74428035
chr18	74547705	74547855
chr18	74701924	74702074
chr19	6790709	6790859
chr19	8349636	8349786
chr19	8350056	8350206
chr19	8633930	8634080
chr19	9900864	9901014
chr19	11187624	11187774
chr19	14545793	14545943
chr19	14794888	14795038
chr19	14815368	14815518
chr19	15498509	15498659
chr19	16735769	16735919
chr19	16736394	16736544
chr19	29926353	29926503
chr19	30691693	30691843
chr19	31004414	31004564
chr19	31004814	31004964
chr19	31006494	31006644
chr19	31012074	31012224
chr19	31071014	31071164
chr19	31529214	31529364
chr19	31742334	31742484
chr19	31742574	31742724
chr19	31742814	31742964
chr19	31743414	31743564
chr19	32040354	32040504
chr19	32174534	32174684
chr19	34826916	34827066
chr19	40977015	40977165
chr19	41109115	41109265
chr19	41109895	41110045
chr19	41729800	41729950
chr19	41745100	41745250
chr19	41745580	41745730
chr19	41747920	41748066
chr19	41748076	41748242
chr19	41972628	41972778
chr19	44517938	44518088
chr19	45705262	45705412
chr19	46430143	46430293
chr2	856155	856305
chr2	1002474	1002624
chr2	3871170	3871320
chr2	3976515	3976665
chr2	3976830	3976980
chr2	4098269	4098419
chr2	4107229	4107379
chr2	4151710	4151860
chr2	4151870	4152020
chr2	4152270	4152420
chr2	4264250	4264400
chr2	4370050	4370200
chr2	4585170	4585320
chr2	4585430	4585580
chr2	4597510	4597660
chr2	4745170	4745320
chr2	4745570	4745720
chr2	5092067	5092217
chr2	5736128	5736278
chr2	5821048	5821198
chr2	6198608	6198758
chr2	6301508	6301658
chr2	6304568	6304718
chr2	6314588	6314738
chr2	6418348	6418498
chr2	6418508	6418658
chr2	7190229	7190379
chr2	7194629	7194779
chr2	7195089	7195239
chr2	7201529	7201679
chr2	7226649	7226799
chr2	7497709	7497859
chr2	7734209	7734359
chr2	8194470	8194620
chr2	8389910	8390060
chr2	8395590	8395740
chr2	9055411	9055561
chr2	10834694	10834844
chr2	12124854	12125004
chr2	12467494	12467644
chr2	12774254	12774404
chr2	14313476	14313626
chr2	14910596	14910746
chr2	14910796	14910946
chr2	15299216	15299366
chr2	15648436	15648586
chr2	15892277	15892427
chr2	15892597	15892747
chr2	16685752	16685902
chr2	22105468	22105618
chr2	22105728	22105878
chr2	22112988	22113138
chr2	23745470	23745620
chr2	26319652	26319802
chr2	26670672	26670822
chr2	27193792	27193942
chr2	29184634	29184784
chr2	29186954	29187104
chr2	29269874	29270024
chr2	29724974	29725124
chr2	29750574	29750724
chr2	29831374	29831524
chr2	30028074	30028224
chr2	30030159	30030309
chr2	30073694	30073844
chr2	30206574	30206724
chr2	30223254	30223404
chr2	30423294	30423444
chr2	31387074	31387224
chr2	31783791	31783941
chr2	32232971	32233121
chr2	33472253	33472403
chr2	33681173	33681323
chr2	33927893	33928043
chr2	33933333	33933483
chr2	33934353	33934503
chr2	33938793	33938943
chr2	34169273	34169423
chr2	34834613	34834763
chr2	34902713	34902863
chr2	35175354	35175504
chr2	35303534	35303684
chr2	35369774	35369924
chr2	35453114	35453264
chr2	35581114	35581264
chr2	35732174	35732324
chr2	35940855	35941005
chr2	36041857	36042007
chr2	37194497	37194647
chr2	37337957	37338107
chr2	37354777	37354927
chr2	37797997	37798147
chr2	38053297	38053447
chr2	38774258	38774408
chr2	38920019	38920169
chr2	41981540	41981690
chr2	41982380	41982530
chr2	42165400	42165550
chr2	44866221	44866371
chr2	48164801	48164951
chr2	48774141	48774291
chr2	48774381	48774531
chr2	48781341	48781491
chr2	48819421	48819571
chr2	48891321	48891471
chr2	49618662	49618812
chr2	49642402	49642552
chr2	49755642	49755792
chr2	49993262	49993412
chr2	50348462	50348612
chr2	50398082	50398232
chr2	53635943	53636093
chr2	56375105	56375255
chr2	56375405	56375555
[truncated: 3,612 more rows]

## Sheet: EWS-FLI1 binding sites
Chromosome	Start	End
chr1	2254992	2256724
chr1	8047167	8048405
chr1	8604105	8605346
chr1	8661426	8662505
chr1	11985409	11986587
chr1	17128120	17128887
chr1	17675225	17676641
chr1	24344719	24345473
chr1	30258135	30259953
chr1	38727761	38728615
chr1	43009222	43009905
chr1	48052261	48052977
chr1	48995973	48997880
chr1	51843939	51845894
chr1	57704073	57705790
chr1	58441532	58442406
chr1	59844959	59847327
chr1	62924663	62926027
chr1	64361393	64363746
chr1	66548619	66549686
chr1	69706085	69707542
chr1	70719497	70721652
chr1	72704657	72706426
chr1	72868957	72870633
chr1	77619680	77621101
chr1	79396491	79397345
chr1	85061438	85062381
chr1	87880019	87881588
chr1	89719321	89720222
chr1	89908422	89909453
chr1	90065482	90066417
chr1	90067042	90068293
chr1	90068502	90069309
chr1	90613050	90613971
chr1	92087205	92088236
chr1	96980200	96981155
chr1	98451862	98452918
chr1	102181249	102182138
chr1	102183561	102187405
chr1	106713192	106714057
chr1	106926203	106928186
chr1	107262513	107264232
chr1	113849939	113850820
chr1	114197027	114198433
chr1	115166471	115167217
chr1	116355215	116358082
chr1	157981594	157982770
chr1	160169149	160170189
chr1	160646656	160647521
chr1	162229720	162230844
chr1	162288818	162289567
chr1	162390958	162393345
chr1	163588866	163590861
chr1	170493659	170495001
chr1	172109095	172109975
chr1	172380580	172381385
chr1	172933543	172934508
chr1	177728921	177730403
chr1	183039786	183040626
chr1	183070446	183071444
chr1	183777978	183780453
chr1	183842063	183844305
chr1	184151917	184153271
chr1	185686750	185688208
chr1	185693613	185694898
chr1	185715444	185717162
chr1	186574887	186575856
chr1	190822867	190824253
chr1	192005745	192009477
chr1	192104599	192105409
chr1	192511915	192514203
chr1	192544764	192545586
chr1	192619827	192620729
chr1	194142227	194143658
chr1	199159820	199162272
chr1	199271932	199273495
chr1	199681915	199682794
chr1	199691307	199692139
chr1	201241595	201242248
chr1	201265687	201267155
chr1	201516308	201517265
chr1	203153094	203154188
chr1	214403848	214405068
chr1	216269820	216270757
chr1	227356639	227357759
chr1	230270455	230271201
chr1	233112911	233114015
chr1	242871469	242872579
chr1	248570633	248571340
chr10	1571440	1572502
chr10	2045585	2046748
chr10	2856371	2857509
chr10	4654778	4655661
chr10	4691763	4692799
chr10	5039916	5042058
chr10	6911397	6913037
chr10	11673770	11674496
chr10	11798662	11799743
chr10	11894410	11895403
chr10	12220108	12221075
chr10	12541466	12542759
chr10	13712573	13713523
chr10	14374923	14375585
chr10	14577646	14579095
chr10	18135851	18137520
chr10	19256022	19257452
chr10	19784990	19786006
chr10	22250035	22250574
chr10	22599735	22600403
chr10	23657635	23658203
chr10	24350184	24351119
chr10	24389774	24391359
chr10	26675492	26676839
chr10	27661639	27662380
chr10	29429902	29431696
chr10	30073284	30074365
chr10	32139073	32139839
chr10	32400330	32401454
chr10	33930495	33931699
chr10	35268789	35270635
chr10	36636121	36636937
chr10	44913191	44914324
chr10	59431869	59432861
chr10	59461975	59463783
chr10	60314090	60314832
chr10	61992616	61994510
chr10	62194387	62196239
chr10	62443675	62444512
chr10	68118207	68119377
chr10	70040777	70042107
chr10	70331160	70332191
chr10	74079389	74080897
chr10	74299920	74300735
chr10	74438796	74439936
chr10	74502995	74503892
chr10	74967554	74968764
chr10	86747406	86748577
chr10	88881866	88883335
chr10	89469281	89470370
chr10	92815972	92816679
chr10	99932392	99933018
chr10	99963183	99964035
chr10	102280907	102281514
chr10	103795338	103796374
chr10	109190509	109192582
chr10	117090413	117091609
chr10	117830676	117831402
chr10	125627932	125628932
chr10	127465177	127465810
chr10	129293599	129295194
chr10	129304508	129305779
chr11	9905937	9906702
chr11	10556287	10557159
chr11	12723301	12723951
chr11	16001578	16002359
chr11	21908133	21909089
chr11	30748951	30750075
chr11	34045622	34046831
chr11	36373385	36374965
chr11	37099133	37100505
chr11	37277788	37279966
chr11	39219649	39222539
chr11	39457340	39459502
chr11	43632020	43632911
chr11	44186146	44187650
chr11	47915689	47916356
chr11	63145351	63146155
chr11	69296898	69298175
chr11	69311685	69312635
chr11	69620433	69623047
chr11	78420265	78421295
chr11	83733417	83734956
chr11	83746639	83747999
chr11	87173125	87174469
chr11	87194750	87196106
chr11	91871027	91872899
chr11	92159613	92160524
chr11	92536649	92537397
chr11	96162695	96163587
chr11	100080239	100081645
chr11	100093844	100095704
chr11	100459476	100460291
chr11	100808752	100809594
chr11	100948266	100950215
chr11	102760127	102761002
chr11	102921598	102922404
chr11	102929916	102931445
chr11	106988130	106989109
chr11	110354125	110355395
chr11	113255006	113255629
chr11	113705556	113706482
chr11	128182715	128183522
chr11	129543321	129544736
chr11	131975471	131976443
chr12	2334650	2336712
chr12	11600090	11601130
chr12	12249116	12250356
chr12	15278571	15279847
chr12	16726019	16727327
chr12	17370794	17373337
chr12	19630282	19631654
chr12	24306905	24308559
chr12	24803405	24804482
chr12	24823846	24824653
chr12	29698557	29699384
chr12	31760216	31761413
chr12	32264900	32265726
chr12	32587478	32588318
chr12	39226742	39227834
chr12	40451003	40452256
chr12	41849651	41850693
chr12	43968291	43969280
chr12	44885222	44887340
chr12	45560817	45561965
chr12	46300601	46301511
chr12	46612000	46613013
chr12	50589500	50590352
chr12	54623962	54625678
chr12	56196655	56197426
chr12	58608166	58609369
chr12	58847784	58848639
chr12	61705423	61708076
chr12	62128335	62129117
chr12	66064736	66067912
chr12	66092493	66093494
chr12	69821565	69822627
chr12	71190618	71192214
chr12	71192521	71194083
chr12	71876112	71878492
chr12	72074068	72075891
chr12	72380077	72381274
chr12	74317169	74318305
chr12	74822179	74823136
chr12	75977758	75978523
chr12	78930503	78932136
chr12	81294072	81294961
chr12	85626091	85627309
chr12	86247537	86248710
chr12	89145027	89145956
chr12	89156797	89157843
chr12	89278294	89279842
chr12	89280668	89281724
chr12	89308482	89309535
chr12	89389928	89391171
chr12	89450643	89452463
chr12	90036399	90037421
chr12	90064667	90066085
chr12	90210613	90211685
chr12	92968028	92969003
chr12	93547698	93548397
chr12	102480322	102481142
chr12	107236634	107237504
chr12	108838241	108838861
chr12	111409657	111410668
chr12	116143088	116144299
chr12	124466113	124466741
chr12	126100274	126101609
chr12	128605899	128606641
chr13	19189310	19190532
chr13	19266758	19268086
chr13	21197356	21199227
chr13	21399594	21400518
chr13	30215954	30216734
chr13	30409806	30411433
chr13	33494519	33495528
chr13	36480326	36481765
chr13	46116376	46117860
chr13	49190941	49191578
chr13	49530284	49531045
chr13	51500551	51502943
chr13	59542999	59544173
chr13	60099364	60100649
chr13	63924782	63925985
chr13	73334941	73335771
chr13	77692684	77694039
chr13	78790123	78791471
chr13	80245173	80246027
chr13	94033098	94034955
chr13	100235371	100236199
chr13	100297994	100299801
chr13	108265997	108267026
chr13	109652357	109653245
chr14	21656485	21658299
chr14	26121034	26121953
chr14	29239894	29241546
chr14	33406720	33407344
chr14	36759440	36761125
chr14	38526599	38527842
chr14	41807870	41809284
chr14	42299568	42300405
chr14	42734535	42735769
chr14	44220877	44221879
chr14	44612643	44614283
chr14	57043789	57045137
chr14	57998057	57999555
chr14	59585543	59586556
chr14	62599535	62600701
chr14	68349895	68350568
chr14	68684579	68685274
chr14	69190109	69190849
chr14	70600923	70601520
chr14	70882704	70883829
chr14	74140172	74140831
chr14	83294563	83295792
chr14	84813894	84815168
chr14	91144572	91145442
chr14	91359319	91360362
chr14	93574144	93574909
chr14	97065278	97067130
chr14	97214666	97216526
chr14	97235074	97236099
chr14	105630213	105631825
chr14	105649286	105651359
chr14	105748861	105750315
chr14	106500250	106501584
chr15	33125966	33126932
chr15	38246909	38247834
chr15	43127738	43128469
chr15	44726163	44727213
chr15	44910138	44912928
chr15	47421255	47423597
chr15	48062410	48062997
chr15	48868369	48869368
chr15	56901746	56902726
chr15	57053902	57055057
chr15	57150079	57151313
chr15	63993883	63994761
chr15	74865688	74866453
chr15	76872770	76873906
chr15	77224093	77224976
chr15	77737670	77739563
chr15	78671310	78672228
chr15	83848086	83848852
chr15	83890081	83891865
chr15	96836991	96838745
chr15	97066458	97068569
chr15	97071188	97072225
chr16	8575838	8577332
chr16	9199138	9200386
chr16	15590792	15591437
chr16	24312445	24313806
chr16	25799262	25800609
chr16	51431356	51432457
chr16	51623872	51624916
chr16	51967693	51969450
chr16	54474868	54475621
chr16	57846150	57847855
chr16	61288860	61290896
chr16	61852580	61853374
chr16	62088404	62089684
chr16	65543662	65544736
chr16	82638100	82639007
chr16	90031422	90033317
chr17	9105283	9107462
chr17	11319519	11320718
chr17	11514782	11516560
chr17	12927506	12928509
chr17	17010792	17012056
chr17	28760668	28761716
chr17	28982063	28983019
chr17	29412580	29413545
chr17	30040648	30041735
chr17	33269013	33270247
chr17	35295555	35296379
chr17	40322476	40323208
chr17	41144797	41145645
chr17	41147482	41148265
chr17	48981846	48982723
chr17	49227858	49228594
chr17	54493322	54494454
chr17	55166895	55168121
chr17	55207420	55208963
chr17	55659977	55660861
chr17	57473240	57474056
chr17	59828983	59829972
chr17	61809955	61810601
chr17	68812856	68814124
chr17	68834098	68835711
chr17	68980914	68982118
chr17	70293190	70294398
chr17	76029375	76030082
chr17	81359114	81360334
chr18	3281292	3283213
chr18	3742207	3743444
chr18	3832106	3833669
chr18	10062185	10063430
chr18	10461712	10463271
chr18	10477280	10477999
chr18	22102809	22103822
chr18	46724429	46725817
chr18	49227888	49228780
chr18	51326796	51327641
chr18	57856360	57858039
chr18	63377150	63378123
chr18	65989823	65991662
chr18	68504150	68505797
chr19	1905258	1906090
chr19	5096301	5097336
chr19	6801384	6802248
chr19	15501511	15503029
chr19	17553141	17553851
chr19	17965545	17966468
chr19	31004143	31005366
chr19	31506485	31507750
chr19	40144894	40146008
chr19	41747427	41748491
chr19	55151709	55152658
chr2	1849773	1850671
chr2	3976279	3977424
chr2	4151113	4152869
chr2	4584481	4586440
chr2	5189879	5190516
chr2	6556539	6557525
chr2	7194540	7195424
chr2	8389134	8390384
chr2	8415388	8416231
chr2	11829690	11830777
chr2	12286733	12287884
chr2	16685198	16686155
chr2	18242519	18243817
chr2	18975983	18976782
chr2	25076315	25077260
chr2	27192892	27194178
chr2	30126844	30127949
chr2	31420489	31421413
chr2	33649086	33650086
chr2	38736807	38737894
chr2	45567495	45568599
chr2	54964911	54965865
chr2	65420491	65421578
chr2	65747340	65748804
chr2	65794843	65795638
chr2	65991082	65992372
chr2	66875164	66876800
chr2	68620770	68622377
chr2	72511263	72513528
chr2	76867611	76868794
chr2	78063048	78064576
chr2	78710134	78711391
chr2	86417604	86418490
chr2	108678171	108679006
chr2	110448895	110449626
chr2	112523142	112523852
chr2	119193778	119194912
chr2	122499299	122501245
chr2	122748360	122749275
chr2	129606143	129607183
chr2	133496859	133499304
chr2	133525280	133527589
chr2	140144337	140146199
chr2	140960027	140961142
chr2	141473323	141474594
chr2	142185401	142186877
chr2	142222745	142223839
chr2	142542184	142543832
chr2	143055116	143056249
chr2	143450802	143452460
chr2	143482228	143483438
chr2	144316848	144318016
chr2	144361508	144362627
chr2	145046621	145048389
chr2	145543128	145544425
chr2	146312386	146314489
chr2	149473449	149474361
chr2	151878707	151879682
chr2	156818534	156819761
chr2	159091189	159092345
chr2	160699587	160700881
chr2	161122953	161123686
chr2	161487895	161489342
chr2	166758723	166759624
chr2	170503351	170504734
chr2	171671595	171672311
chr2	171711342	171712964
chr2	175402274	175405338
chr2	176655564	176657357
chr2	181778627	181781018
chr2	182275448	182276782
chr2	182577297	182578680
chr2	182911773	182913592
chr2	183008979	183010562
chr2	187135551	187136203
chr2	189001929	189002590
chr2	189425603	189427055
chr2	191321402	191322494
chr2	192267172	192268259
chr2	192783506	192784361
chr2	195241245	195242221
chr2	195242512	195243420
chr2	197071326	197072940
chr2	199431469	199432512
chr2	201697876	201699342
chr2	211258248	211260514
chr2	212052243	212053261
chr2	212530330	212531499
chr2	212843296	212844456
chr2	212901881	212903898
chr2	215177891	215178641
chr2	215537059	215539063
chr2	217316475	217317589
chr2	220269115	220270360
chr2	220336957	220338894
chr2	220662830	220663805
chr2	221235589	221236871
chr2	222120807	222121672
chr2	223199269	223200567
chr2	224099884	224100993
chr2	224136294	224138136
chr2	225793274	225795450
chr2	226772212	226773311
chr2	227938947	227940024
chr2	228082459	228083211
chr2	233329482	233331039
chr2	241572417	241573600
chr2	241813376	241814415
chr20	1392905	1393655
chr20	4482122	4485148
chr20	8144579	8145833
chr20	9235460	9236085
chr20	12610348	12611693
chr20	17167471	17168939
chr20	19221876	19223113
chr20	19321850	19322909
chr20	21575829	21576856
chr20	24759462	24760751
chr20	31712779	31714029
chr20	40073305	40074387
chr20	48891833	48892766
chr20	50776980	50778143
chr20	52423015	52425622
chr20	52567348	52569720
chr20	53829739	53830861
chr20	63037570	63038301
chr20	63326637	63327573
chr20	63814924	63816331
chr21	14211927	14213857
chr21	16241500	16242491
chr21	22232196	22233289
chr21	22409126	22410730
chr21	26487304	26488657
chr21	29145055	29146443
chr21	36487576	36488777
chr21	36639574	36641357
chr22	21815846	21817248
chr22	26016510	26017663
chr22	26121659	26122269
chr22	30435158	30436825
chr22	42708225	42709017
chr22	44284283	44285414
chr22	48872014	48873656
chr3	7309413	7310311
chr3	8257353	8258429
chr3	8310847	8312222
chr3	23991657	23992672
chr3	30033948	30035129
chr3	30732908	30734153
chr3	30890364	30891629
chr3	33917433	33918452
chr3	33919786	33921319
chr3	33955981	33956732
chr3	34275767	34277046
chr3	34294889	34295786
chr3	34998184	34999671
chr3	44961808	44963233
chr3	58230591	58232169
chr3	65950228	65952532
chr3	65968868	65969536
chr3	66539457	66540225
chr3	71202874	71204515
chr3	76811276	76813294
chr3	77426299	77427343
chr3	87547243	87549578
chr3	88024757	88025701
chr3	88221348	88222856
chr3	88702483	88703972
chr3	89844556	89845776
chr3	99188695	99189538
chr3	102514067	102514835
chr3	103493393	103495236
chr3	104190475	104191334
chr3	106620353	106621335
chr3	106716609	106718382
chr3	107718298	107719152
chr3	108718803	108720326
chr3	110413308	110414425
chr3	110995021	110996286
chr3	111851090	111852285
chr3	113151144	113152324
chr3	113783407	113784417
chr3	115321241	115321959
chr3	115469556	115470169
chr3	124707133	124708264
chr3	126208055	126209199
chr3	126290002	126291102
chr3	131502780	131503813
chr3	136919472	136920345
chr3	146745750	146746861
chr3	146803301	146804388
chr3	151579471	151580971
chr3	151615311	151616014
chr3	156611364	156613595
chr3	163185447	163186584
chr3	163468280	163469788
chr3	163610249	163612839
chr3	165641561	165642685
chr3	174145716	174146522
chr3	177069258	177070937
chr3	177834861	177835512
chr3	178170314	178171564
chr3	182182397	182184383
chr3	188136914	188137500
chr3	188228989	188229876
chr3	188509251	188510000
chr3	189456771	189457725
chr3	189500318	189501717
chr3	190374860	190376029
chr3	190379568	190380884
chr3	190999138	191000648
chr3	192884768	192885752
chr3	193897801	193899511
chr3	195184694	195185441
chr3	198107362	198109149
chr4	622274	623318
chr4	3121868	3123375
chr4	3342116	3342978
chr4	5870471	5871264
chr4	8260637	8261185
chr4	14606978	14608002
chr4	14641505	14642899
chr4	14743342	14744202
chr4	15410421	15411455
chr4	15855583	15856835
chr4	16686832	16687601
chr4	17093844	17094720
chr4	19309017	19310179
chr4	19973408	19974004
chr4	30604342	30606094
chr4	30766882	30767854
chr4	30959502	30960871
chr4	38666956	38667567
chr4	40194533	40196073
chr4	52192257	52193044
chr4	65697873	65699424
chr4	82171632	82172775
chr4	83821167	83822049
chr4	84920431	84921160
chr4	86974339	86975115
chr4	94410414	94411742
chr4	95551459	95552133
chr4	100649037	100650399
chr4	101282412	101283095
chr4	101323659	101324968
chr4	102179709	102180575
chr4	107164316	107167640
chr4	107390829	107391766
chr4	109215540	109216720
chr4	114782478	114783483
chr4	114980837	114982110
chr4	115668365	115669012
chr4	115865198	115867159
chr4	116182930	116184464
chr4	116530940	116532905
chr4	121053551	121054293
chr4	125827396	125828815
chr4	126467727	126470493
chr4	126777993	126779015
chr4	127827845	127828779
chr4	130534383	130536162
chr4	133636514	133638141
chr4	139219222	139220523
chr4	143358862	143360380
chr4	146490636	146492338
chr4	147781924	147782931
chr4	149346059	149347855
chr4	150789660	150790593
chr4	156517451	156519157
chr4	159778415	159781332
chr4	163699857	163701447
chr4	164481390	164482463
chr4	165740815	165741571
chr4	172573468	172574406
chr4	173021607	173022875
chr4	173310770	173311883
chr4	173880319	173881652
chr4	180560868	180561775
chr4	180564131	180565966
chr4	183335234	183336059
chr4	183336304	183337684
chr4	183399379	183400635
chr4	186887033	186888336
chr4	187993945	187994909
chr4	188159379	188160385
chr5	5192040	5193369
chr5	16943563	16944768
chr5	21152455	21153708
chr5	26553029	26553686
chr5	28344690	28345416
chr5	29941818	29942557
chr5	30038881	30040149
chr5	30325274	30327108
chr5	31133194	31133962
chr5	33110156	33111183
chr5	33364203	33365195
chr5	33493963	33495100
chr5	36068374	36070010
chr5	37552124	37553725
chr5	37575419	37576886
chr5	41311760	41313288
chr5	45384936	45386230
chr5	54655586	54656488
chr5	54721964	54723884
chr5	62977170	62978262
chr5	67245147	67247011
chr5	67437789	67438779
chr5	67454503	67455889
chr5	73122694	73123347
chr5	76473621	76474259
chr5	76688899	76690162
chr5	79562048	79563034
chr5	81552747	81554542
chr5	86407542	86409112
chr5	89817578	89818351
chr5	92265271	92266500
chr5	92703903	92705848
chr5	104642386	104643809
chr5	106017004	106018238
chr5	106749624	106750668
chr5	109256386	109256986
chr5	109431367	109432127
chr5	109610042	109612403
chr5	127358059	127359202
chr5	131540965	131541489
chr5	133871468	133872182
chr5	142356233	142357606
chr5	142402596	142403490
chr5	142426259	142427441
chr5	143837188	143838303
chr5	146001487	146003290
chr5	147743044	147744689
chr5	149935530	149936879
chr5	155049808	155051068
chr5	163221453	163222280
chr5	167894269	167896250
chr6	6246012	6246971
chr6	8321371	8323654
chr6	9205093	9206234
chr6	9554517	9555630
chr6	9795513	9796833
chr6	14421518	14422331
chr6	14876386	14877815
chr6	15107578	15109849
chr6	15110818	15112186
chr6	15438892	15440086
chr6	15595684	15597144
chr6	18732976	18734857
chr6	24381231	24382762
chr6	26136079	26137334
chr6	27873133	27873880
chr6	32290737	32291560
chr6	33839731	33840714
chr6	39576456	39577235
chr6	40568132	40569892
chr6	49072129	49073312
chr6	49540342	49542210
chr6	52063537	52064361
chr6	52549331	52549963
chr6	54464919	54466344
chr6	56259269	56261255
chr6	63805644	63807976
chr6	67094311	67095243
chr6	67247987	67249155
chr6	69398076	69399223
chr6	72952575	72953791
chr6	73787271	73788059
chr6	74195612	74196408
chr6	75495820	75496727
chr6	80638262	80639209
chr6	80872118	80873623
chr6	81066860	81067709
chr6	81792741	81793289
chr6	82260031	82261360
chr6	82525734	82526735
chr6	82687572	82690438
chr6	83369236	83371135
chr6	85403280	85404360
chr6	91143786	91144881
chr6	92369157	92369998
chr6	94269934	94270704
chr6	94424444	94425609
chr6	94529144	94529802
chr6	95511245	95511828
chr6	96105548	96106861
chr6	97189428	97190262
chr6	97468899	97469673
chr6	101921257	101923041
chr6	102050544	102052098
chr6	106413514	106414449
chr6	110295236	110296676
chr6	110528168	110529246
chr6	112330085	112331753
chr6	118249608	118250115
chr6	123214813	123216016
chr6	123222710	123224680
chr6	123490600	123492326
chr6	123829915	123830663
chr6	124778582	124780153
chr6	128434389	128435963
chr6	129205697	129207274
chr6	130600779	130601682
chr6	130602041	130602979
chr6	130996761	130997798
chr6	131382622	131385134
chr6	133644946	133646026
chr6	135833212	135834435
chr6	135990909	135992201
chr6	136703180	136704038
chr6	138240341	138241079
chr6	138546662	138547435
chr6	139523434	139524982
chr6	139547129	139548077
chr6	139870893	139872188
chr6	140046136	140048608
chr6	140285410	140287071
chr6	140371513	140372793
chr6	141634694	141636445
chr6	147868164	147869451
chr6	153271623	153272944
chr6	161547559	161548196
chr6	163587551	163588821
chr6	167392394	167393578
chr6	168167987	168169307
chr7	3438945	3439778
chr7	8881716	8882432
chr7	12064499	12065396
chr7	13849422	13850906
chr7	15647231	15648147
chr7	16709997	16711190
chr7	17040785	17041880
chr7	17042899	17044444
chr7	18666942	18668382
chr7	22120486	22121572
chr7	27933376	27934464
chr7	29373852	29375119
chr7	29375333	29376938
chr7	31343493	31344626
chr7	31416240	31416866
chr7	31521058	31522244
chr7	35792353	35793233
chr7	41821020	41822947
chr7	42761221	42762037
chr7	67864980	67866092
chr7	67917601	67919096
chr7	69836999	69837883
chr7	70042683	70043869
chr7	70097799	70098643
chr7	77330374	77331160
chr7	82392118	82393960
chr7	82805202	82805941
chr7	84135423	84138450
chr7	90207456	90209192
chr7	90594004	90595857
chr7	90621082	90622309
chr7	90777545	90779325
chr7	91091382	91092431
chr7	91865734	91867402
chr7	94808654	94809535
chr7	95718972	95719911
chr7	95897431	95898558
chr7	96746980	96748496
chr7	100086788	100087592
chr7	105429788	105430748
chr7	105691720	105692713
chr7	106466627	106467324
chr7	108770792	108772726
chr7	114888391	114890171
chr7	116467886	116469512
chr7	117970960	117973162
chr7	117982114	117983223
chr7	118311182	118312176
chr7	118378269	118379243
chr7	122970652	122971721
chr7	123043580	123044673
chr7	126119754	126121370
chr7	126700752	126701560
chr7	131034810	131035948
chr7	133492032	133492645
chr7	137439979	137440762
chr7	145909591	145910980
chr7	146146680	146147472
chr7	148772596	148773819
chr7	157296934	157297524
chr8	4762740	4763776
chr8	6258363	6259835
chr8	8869119	8870132
chr8	8871690	8872942
chr8	12888637	12889399
chr8	12917058	12917923
chr8	12927327	12928602
chr8	13366616	13367375
chr8	13548679	13549545
chr8	24217820	24219182
chr8	24886668	24887401
chr8	26202899	26204309
chr8	27188470	27190343
chr8	27213152	27214268
chr8	31285785	31286743
chr8	32207380	32208199
chr8	32208904	32210198
chr8	32608822	32610065
chr8	37544412	37545921
chr8	37733605	37735174
chr8	37972317	37973256
chr8	39026308	39027219
chr8	48788472	48789214
chr8	54621530	54622933
chr8	55392580	55394853
chr8	55529162	55531328
chr8	56816785	56817993
chr8	57555690	57557029
chr8	57563182	57564675
chr8	57936392	57937033
chr8	60459236	60460424
chr8	64891793	64893009
chr8	65419690	65420856
chr8	69526421	69527713
chr8	69870787	69872748
chr8	71948080	71949975
chr8	78972733	78973525
chr8	95964838	95966301
chr8	111308370	111309451
chr8	111344877	111345779
chr8	111658222	111659775
chr8	112887585	112888655
chr8	126405346	126406679
chr8	126908219	126910675
chr8	128293680	128295311
chr8	128524643	128525709
chr8	128787580	128788391
chr8	129448952	129450329
chr8	140360017	140360607
chr8	141037833	141039282
chr9	3542399	3543109
chr9	4630457	4631661
chr9	4655796	4657744
chr9	6218095	6218743
chr9	11085098	11087388
chr9	11263943	11265111
chr9	12955648	12956369
chr9	13382544	13384228
chr9	13613696	13614805
chr9	14719119	14720183
chr9	20714196	20715414
chr9	28378024	28378703
chr9	28820647	28821489
chr9	29021094	29022634
chr9	29540595	29542002
chr9	29625046	29626162
chr9	68981395	68982504
chr9	77439801	77441294
chr9	77640250	77641999
chr9	80447675	80449771
chr9	81874054	81875315
chr9	83665580	83666394
chr9	85871578	85872678
chr9	86647833	86649568
chr9	87481994	87483045
chr9	88777501	88778563
chr9	91898504	91899551
chr9	105046823	105047703
chr9	111925046	111927122
chr9	112615213	112616373
chr9	115413186	115415119
chr9	115616083	115617340
chr9	115863756	115865661
chr9	115964467	115965482
chr9	115980368	115981988
chr9	116122901	116123646
chr9	120950409	120951836
chr9	123311040	123312964
chr9	129965415	129966611
chr9	130421511	130422410
chr9	135969018	135970222

## Sheet: EWS-FLI1 correlated H3K27ac
Chromosome	Start	End
chr1	7752108	7753739
chr1	8597173	8604587
chr1	8604652	8608851
chr1	17235296	17236964
chr1	23529737	23531664
chr1	28883470	28885292
chr1	28986109	28990290
chr1	28990406	28992728
chr1	29793206	29793964
chr1	31888983	31889999
chr1	33350000	33351374
chr1	42822175	42824013
chr1	43857643	43859517
chr1	46247636	46248731
chr1	48994586	48999805
chr1	51433117	51434832
chr1	51835809	51844778
chr1	51844912	51847951
chr1	57615374	57617114
chr1	57702600	57704879
chr1	57704944	57707259
chr1	57722652	57724243
chr1	59843734	59846514
chr1	64268641	64270494
chr1	64358312	64364606
chr1	66548444	66550521
chr1	70717662	70720532
chr1	70720634	70722560
chr1	71017065	71018418
chr1	72109280	72112577
chr1	72703590	72709184
chr1	77618911	77622462
chr1	81207958	81209314
chr1	83515756	83517239
chr1	90066689	90070228
chr1	90714648	90717563
chr1	106923645	106929123
chr1	107251372	107253125
chr1	107259959	107261673
chr1	113848920	113850202
chr1	113850267	113852154
chr1	114195295	114199630
chr1	116079776	116081590
chr1	117059081	117060158
chr1	148865042	148867438
chr1	150109503	150111758
chr1	150806725	150808339
chr1	155240532	155242043
chr1	156166946	156168274
chr1	156740058	156741210
chr1	157982138	157984103
chr1	161455215	161455699
chr1	161469985	161470462
chr1	161539409	161540569
chr1	162229123	162230962
chr1	162288208	162295373
chr1	162387266	162394278
chr1	162840334	162841714
chr1	163582937	163585639
chr1	163588238	163591496
chr1	167219341	167220656
chr1	177610225	177612147
chr1	177727967	177732863
chr1	183776431	183779175
chr1	183779263	183781695
chr1	183782734	183784934
chr1	185662782	185665135
chr1	185684727	185687462
chr1	185687562	185690575
chr1	185690639	185697131
chr1	185713627	185721440
chr1	190823635	190826206
chr1	192511341	192514540
chr1	193069767	193071714
chr1	199002468	199003636
chr1	201263890	201266339
chr1	201516885	201518671
chr1	236096977	236098022
chr1	236654007	236655890
chr1	242870280	242872836
chr10	4690869	4693134
chr10	12539398	12543866
chr10	13160806	13162655
chr10	13348217	13349635
chr10	14616664	14618322
chr10	18135219	18136994
chr10	18913055	18917612
chr10	21423650	21425418
chr10	21726758	21728871
chr10	23446571	23450725
chr10	24388584	24390418
chr10	24390534	24395293
chr10	26677658	26680307
chr10	26696647	26699445
chr10	28718241	28720675
chr10	29429171	29433039
chr10	30072260	30075290
chr10	35266760	35272599
chr10	43043689	43045703
chr10	62193326	62197784
chr10	63396017	63397046
chr10	63520540	63521282
chr10	68562786	68563685
chr10	68622303	68624436
chr10	69976364	69977903
chr10	70040095	70043154
chr10	70381517	70382603
chr10	74967096	74969498
chr10	79229579	79231409
chr10	88986150	88988482
chr10	97278674	97279571
chr10	103792985	103797681
chr10	106548650	106552426
chr10	109189154	109194600
chr10	109385172	109386580
chr10	109386794	109388742
chr10	113984281	113988158
chr10	117070847	117072652
chr10	117087951	117092947
chr10	117344604	117345859
chr10	119319892	119321879
chr10	119344994	119347286
chr10	124742667	124744007
chr10	129034450	129036397
chr10	129292996	129294188
chr10	129294353	129296015
chr10	129303996	129308785
chr11	6384106	6386321
chr11	10556774	10558097
chr11	16348519	16350758
chr11	28665938	28667397
chr11	33952507	33953748
chr11	36372529	36375454
chr11	36974671	36975799
chr11	37276782	37280675
chr11	39037339	39038595
chr11	39218461	39220844
chr11	39221015	39223821
chr11	39273402	39276834
chr11	39351957	39353591
chr11	39455201	39461992
chr11	39464880	39466001
chr11	43052363	43053916
chr11	43054092	43056054
chr11	43071204	43072838
chr11	44185526	44186930
chr11	44191331	44192555
chr11	45209497	45210765
chr11	46099350	46100475
chr11	47394246	47395548
chr11	47714670	47715856
chr11	55311273	55313182
chr11	61293318	61295264
chr11	63762406	63764078
chr11	64165194	64166965
chr11	67276639	67278781
chr11	69130886	69132434
chr11	69204626	69206483
chr11	69619029	69622093
chr11	69622242	69625603
chr11	73981827	73982830
chr11	74465736	74470719
chr11	74611156	74612410
chr11	83728084	83731386
chr11	83731905	83740874
chr11	83746319	83747252
chr11	83747368	83753124
chr11	87193335	87198873
chr11	88336951	88338474
chr11	90271280	90272529
chr11	102729449	102731416
chr11	102920413	102923145
chr11	102928073	102933105
chr11	113380798	113383103
chr11	114145214	114148318
chr11	118434320	118436366
chr11	129542163	129547162
chr11	129630580	129632372
chr12	6612634	6613650
chr12	12245666	12252347
chr12	16724804	16728382
chr12	17369114	17371780
chr12	24304443	24307433
chr12	24307575	24310028
chr12	31759189	31761973
chr12	44872665	44877407
chr12	44882836	44886045
chr12	44886146	44892507
chr12	46611366	46613410
chr12	50549048	50551025
chr12	51245408	51248237
chr12	54009085	54010255
chr12	54501450	54503472
chr12	54601967	54603359
chr12	54623207	54627153
chr12	56128058	56129341
chr12	56751158	56752615
chr12	58606911	58608496
chr12	59940272	59942080
chr12	61699574	61702603
chr12	61704046	61706734
chr12	61706919	61708556
chr12	71189575	71193112
chr12	71193234	71195236
chr12	71874959	71877530
chr12	71877538	71879375
chr12	72378955	72380729
chr12	72389037	72390939
chr12	74315290	74321808
chr12	74349604	74350893
chr12	74364277	74365870
chr12	78739260	78741211
chr12	78931359	78932796
chr12	80605381	80607387
chr12	85356241	85359029
chr12	85359135	85360321
chr12	86246746	86251233
chr12	88638408	88639996
chr12	89332801	89335317
chr12	90232814	90234288
chr12	93201878	93204803
chr12	104985932	104986964
chr12	109097170	109098086
chr12	109572603	109573776
chr12	110860598	110861745
chr12	111056507	111058040
chr12	119624596	119625873
chr12	120537577	120539301
chr12	121295722	121296638
chr12	127286763	127288167
chr12	130386274	130387828
chr13	19187988	19190122
chr13	19264952	19268860
chr13	21195908	21197888
chr13	21198055	21200831
chr13	30408635	30412947
chr13	31014136	31016904
chr13	33177984	33181187
chr13	36479586	36481094
chr13	36481230	36482947
chr13	39367386	39369424
chr13	39369606	39372364
chr13	45319965	45321923
chr13	51503639	51505323
chr13	59541501	59543542
chr13	59543853	59545811
chr13	59665573	59667386
chr13	59947170	59948784
chr13	60096521	60102342
chr13	64086652	64091923
chr13	73803109	73805510
chr13	73805795	73809216
chr13	77691925	77694622
chr13	78789666	78792281
chr13	94032019	94036371
chr13	97944404	97946829
chr13	100296741	100298571
chr13	100298802	100302069
chr13	109424780	109426366
chr13	109426564	109428572
chr14	21532510	21537527
chr14	21641205	21645058
chr14	21654582	21660118
chr14	22415751	22417934
chr14	22427234	22429138
chr14	30874095	30875592
chr14	32941368	32942975
chr14	41806285	41809586
chr14	44608694	44616782
chr14	49687200	49688650
chr14	55046566	55048391
chr14	57007650	57009175
chr14	57997001	58001108
chr14	60943073	60944541
chr14	62597888	62600003
chr14	62613070	62615398
chr14	63852923	63854367
chr14	67167815	67169475
chr14	67276306	67280753
chr14	67280921	67284416
chr14	71317063	71318595
chr14	74083697	74084541
chr14	81363288	81364688
chr14	84024113	84025686
chr14	84813031	84814632
chr14	86510252	86514929
chr14	90442454	90444741
chr14	94885898	94889047
chr14	97063253	97069478
chr14	97233262	97236488
chr14	97458014	97459574
chr14	100887064	100888699
chr14	102522730	102524541
chr14	102692740	102694468
chr14	105628750	105630807
chr14	105747925	105749552
chr15	40160851	40162356
chr15	47422271	47424113
chr15	57146013	57150830
chr15	63991685	63995920
chr15	67188174	67189862
chr15	74865994	74868213
chr15	77736639	77741943
chr15	84028052	84029521
chr15	96835521	96839823
chr15	97064818	97067666
chr15	97067730	97069499
chr15	97234694	97237641
chr16	1245868	1247829
chr16	2151882	2155468
chr16	2428503	2429285
chr16	3637061	3638194
chr16	3716438	3717487
chr16	4270764	4272886
chr16	8571641	8573994
chr16	8574375	8576679
chr16	8576775	8579508
chr16	9197761	9201898
chr16	11344890	11346453
chr16	21611263	21612665
chr16	22401481	22403664
chr16	23873474	23875471
chr16	23878653	23880812
chr16	23881022	23882403
chr16	23899838	23902677
chr16	24311662	24313064
chr16	24313229	24314545
chr16	25019112	25021239
chr16	25793749	25796467
chr16	25798205	25804748
chr16	54459417	54461033
chr16	57841492	57847195
chr16	57847329	57853522
chr16	61857872	61861780
chr16	62087208	62090753
chr16	65542557	65544144
chr16	65544433	65548672
chr16	70087795	70090476
chr16	74533895	74536534
chr16	74540209	74549683
chr16	74550643	74556728
chr16	74573213	74574947
chr16	75442656	75444671
chr16	82004215	82005996
chr16	85625750	85627106
chr16	89686559	89688021
chr17	1762554	1763704
chr17	7280652	7281897
chr17	7435451	7437159
chr17	7915207	7916662
chr17	9104491	9106398
chr17	11513243	11518612
chr17	21098700	21100189
chr17	27244142	27245818
chr17	28710383	28711894
chr17	29778147	29780561
chr17	33269769	33271458
chr17	41144226	41147766
chr17	49228201	49230731
chr17	55206878	55209911
chr17	65364661	65367168
chr17	67357726	67359392
chr17	68834742	68836389
chr17	79777038	79777920
chr17	81408469	81411439
chr17	81470797	81472775
chr18	3741399	3744983
chr18	3831371	3834581
chr18	3835323	3838053
chr18	4263955	4265534
chr18	10454830	10462398
chr18	10462497	10466982
chr18	10518330	10520314
chr18	12678864	12680081
chr18	46723705	46725901
chr18	51323588	51328540
chr18	52426852	52429270
chr18	55361124	55363736
chr18	57855351	57857269
chr18	63376282	63380318
chr18	65987880	65990257
chr18	65990423	65993103
chr18	68502834	68504781
chr18	68504866	68506601
chr19	2461593	2463633
chr19	3989824	3990904
chr19	8268462	8269342
chr19	8505509	8506750
chr19	9916358	9917866
chr19	10418642	10420346
chr19	10569060	10570260
chr19	12805946	12807567
chr19	12880895	12882128
chr19	12912374	12913825
chr19	15507726	15509899
chr19	16874278	16876112
chr19	17499548	17500941
chr19	29942519	29943799
chr19	30691547	30693319
chr19	31012356	31014712
chr19	31070278	31071906
chr19	31505466	31508565
chr19	35612343	35613442
chr19	40143495	40145500
chr19	40463685	40465868
chr19	41744019	41746760
chr19	42301882	42303368
chr19	43667428	43668450
chr19	49511538	49514669
chr19	49570399	49572002
chr19	57681641	57682775
chr2	854117	856945
chr2	1791171	1792728
chr2	1850264	1851581
chr2	3975620	3977975
chr2	4150190	4153946
chr2	4584351	4589529
chr2	4744835	4746428
chr2	7195130	7196668
chr2	8390999	8393013
chr2	9031762	9033784
chr2	10448666	10449501
chr2	18241401	18246413
chr2	23744417	23747214
chr2	30028374	30032230
chr2	30124589	30129193
chr2	33933627	33937912
chr2	36966788	36967510
chr2	57699960	57702863
chr2	65746144	65750598
chr2	66872134	66877752
chr2	68593876	68595701
chr2	68620252	68622880
chr2	69096472	69099269
chr2	72508913	72517185
chr2	73984008	73985063
chr2	78060751	78063561
chr2	78063674	78066891
chr2	78707968	78709162
chr2	86413417	86419300
chr2	112522162	112524013
chr2	119191380	119194048
chr2	119194228	119195728
chr2	119387076	119388389
chr2	119525035	119526827
chr2	120540097	120541603
chr2	122105136	122106593
chr2	122497463	122500285
chr2	122500473	122504013
chr2	133495849	133503046
chr2	133524256	133526214
chr2	133526345	133529035
chr2	140142531	140144952
chr2	140145074	140146880
chr2	140959400	140961323
chr2	142540505	142545995
chr2	144315904	144319192
chr2	144319933	144322103
chr2	144330932	144332242
chr2	145042653	145047586
chr2	145047664	145051052
chr2	145542339	145545181
chr2	145931244	145932405
chr2	147450266	147452616
chr2	151328904	151330879
chr2	152431581	152433293
chr2	159584889	159586670
chr2	162745984	162748784
chr2	162748990	162750667
chr2	165451313	165453830
chr2	165645714	165647270
chr2	168889490	168890508
chr2	175372195	175374281
chr2	175401883	175403849
chr2	175403981	175406154
chr2	176093207	176094350
chr2	182275191	182278160
chr2	182577045	182579495
chr2	182906600	182908318
chr2	183008486	183011259
chr2	187504107	187505669
chr2	195241822	195243897
chr2	195966768	195968605
chr2	197069705	197074425
chr2	211256904	211258831
chr2	211259066	211261714
chr2	212899713	212907196
chr2	212907249	212909523
chr2	220334545	220342018
chr2	223745415	223746922
chr2	224132472	224134544
chr2	224134846	224138645
chr2	225792472	225796561
chr2	227938004	227939438
chr2	227939635	227941499
chr2	233626275	233628736
chr2	240986684	240988429
chr20	1958575	1960845
chr20	4480496	4485817
chr20	5117547	5120694
chr20	17161156	17163310
chr20	17166115	17170538
chr20	17530489	17532005
chr20	19220805	19224433
chr20	19320397	19324069
chr20	20811619	20813042
chr20	21505576	21507182
chr20	37095032	37096832
chr20	43667018	43668293
chr20	47574560	47576014
chr20	48892173	48893931
chr20	50766528	50768446
chr20	50775941	50777886
chr20	50778209	50780376
chr20	51649106	51651234
chr20	51651395	51653841
chr20	52266970	52270395
chr20	52566984	52568861
chr20	52568985	52570465
chr20	53959116	53962952
chr20	56826058	56827569
chr21	15748851	15750392
chr21	22230755	22233768
chr21	22406906	22411828
chr21	23218219	23219689
chr21	29710862	29712438
chr21	37000936	37002241
chr21	41877788	41878842
chr21	42923581	42924852
chr21	43074506	43075884
chr21	44923593	44928617
chr21	44929461	44933683
chr22	26016309	26019699
chr22	28513927	28515006
chr22	35660191	35661504
chr22	38803173	38804506
chr22	40790861	40792085
chr22	42707399	42709659
chr22	44283860	44287458
chr22	48870155	48872624
chr22	48872740	48874170
chr22	48874412	48877875
chr3	8256015	8258826
chr3	12484389	12485584
chr3	30130648	30131988
chr3	30731851	30735052
chr3	30889041	30893136
chr3	30893833	30895848
chr3	33915936	33922853
chr3	33955105	33957409
chr3	34273200	34276083
chr3	34276187	34280252
chr3	38454123	38455450
chr3	44961233	44964731
chr3	47660397	47663081
chr3	47663352	47665575
chr3	58229643	58237423
chr3	58237545	58240451
chr3	65559884	65561419
chr3	71201824	71203902
chr3	71203993	71205131
chr3	72720935	72722564
chr3	76809982	76811734
chr3	76811892	76814363
chr3	87545753	87550440
chr3	88219894	88222005
chr3	88222168	88223742
chr3	88701284	88704703
chr3	103489620	103494588
chr3	103494753	103501628
chr3	106627795	106630754
chr3	106714321	106720125
chr3	106747809	106749250
chr3	107024096	107025515
chr3	115858807	115860918
chr3	115861264	115863439
chr3	121544685	121546809
chr3	121893733	121895035
chr3	126260617	126261695
chr3	126286130	126292966
chr3	127597865	127599857
chr3	131847448	131849502
chr3	141311227	141312500
chr3	144489862	144492866
chr3	144498161	144500532
chr3	151578474	151582242
chr3	163183890	163188305
chr3	163468082	163470957
chr3	163474257	163478999
chr3	163543211	163544952
chr3	176077968	176079552
chr3	177061402	177063942
chr3	177065156	177072694
chr3	182183792	182184962
chr3	186247990	186249699
chr3	186613064	186615459
chr3	189402838	189404943
chr3	189409819	189412429
chr3	189493887	189497218
chr3	189497456	189503397
chr3	190380354	190382938
chr3	190521281	190523621
chr3	190998764	191001848
chr3	193893540	193899982
chr3	198108361	198113765
chr4	8066472	8069528
chr4	14559961	14560854
chr4	14606001	14609121
chr4	14638179	14642133
chr4	14642227	14646251
chr4	16679146	16680915
chr4	16688546	16690459
chr4	16690550	16693810
chr4	17092229	17097147
chr4	20353619	20355697
chr4	25500369	25502074
chr4	29805029	29806696
chr4	30956325	30960072
chr4	30960226	30963934
chr4	40189940	40192419
chr4	47700469	47701797
chr4	65698784	65700349
chr4	75990071	75991383
chr4	82172181	82174079
chr4	83723568	83725356
chr4	94407575	94413955
chr4	101321095	101325598
chr4	101326468	101327895
chr4	106421089	106422783
chr4	107152780	107156009
chr4	107164017	107168378
chr4	107391369	107393523
chr4	109214493	109217408
chr4	114979320	114983642
chr4	115870922	115873081
chr4	115882749	115884772
chr4	116180224	116185363
chr4	116352785	116355195
chr4	116355521	116358809
chr4	125826217	125830053
chr4	126512466	126514578
chr4	130533325	130534923
chr4	133636079	133637435
chr4	139218666	139221048
chr4	149347236	149350648
chr4	149352325	149354077
chr4	150593278	150595015
chr4	153344062	153346111
chr4	153373940	153375692
chr4	156512197	156514448
chr4	156514484	156517839
chr4	159780252	159783793
chr4	159787032	159788936
chr4	163343284	163345073
chr4	163403817	163405801
chr4	163444465	163447759
chr4	164480637	164484215
chr4	174340000	174342194
chr4	180559979	180562114
chr4	180563609	180565084
chr4	180565290	180567485
chr4	183094157	183097538
chr4	183398074	183400288
chr4	188005140	188006836
chr4	188195621	188197063
chr5	251284	253217
chr5	5154881	5156740
chr5	16942376	16945422
chr5	17280865	17285469
chr5	17436133	17437854
chr5	21344854	21348434
chr5	30314429	30316535
chr5	30324807	30326046
chr5	30326119	30329368
chr5	32847293	32850389
chr5	34237635	34244825
chr5	36064421	36068849
chr5	36069001	36072122
chr5	37573772	37576067
chr5	37576192	37577767
chr5	40829300	40831159
chr5	41310401	41314376
chr5	54807295	54808965
chr5	61019239	61020661
chr5	67244076	67245542
chr5	67245698	67247887
chr5	67453273	67455221
chr5	69702191	69707629
chr5	69707709	69710566
chr5	69847616	69853006
chr5	70282463	70287364
chr5	70401498	70404268
chr5	70404406	70409685
chr5	70577377	70582909
chr5	70722744	70728184
chr5	71281868	71286882
chr5	71435321	71437391
chr5	80653575	80654561
chr5	86405350	86409957
chr5	91151664	91153103
chr5	91706175	91708160
chr5	92265758	92267392
chr5	96820749	96822424
chr5	104641479	104644245
chr5	106748575	106751273
chr5	106754699	106758076
chr5	109608218	109610678
chr5	109610782	109613715
chr5	110287708	110290188
chr5	130991431	130993045
chr5	131655328	131656721
chr5	133882015	133883673
chr5	134824106	134826259
chr5	140341697	140343688
chr5	146000870	146002484
chr5	147742212	147743931
chr5	147744038	147746175
chr5	149934457	149936191
chr5	149936387	149940432
chr5	150357597	150358687
chr5	155050433	155052540
chr5	163219191	163223751
chr5	163274859	163277655
chr5	167891948	167894952
chr5	167895042	167903064
chr5	176238442	176239759
chr5	177670864	177672167
chr6	5030418	5031756
chr6	8320015	8324612
chr6	8324785	8326711
chr6	13037554	13039176
chr6	14498631	14500460
chr6	15106142	15112895
chr6	16857466	16858217
chr6	18730379	18734350
chr6	18734397	18737180
chr6	20755071	20758763
chr6	23300788	23304040
chr6	24375741	24377884
chr6	24380248	24383471
chr6	26130596	26133340
chr6	26133396	26136631
chr6	26136732	26137718
chr6	26137814	26140160
chr6	26949314	26953497
chr6	27551975	27553925
chr6	28865386	28867662
chr6	31739874	31741103
chr6	33936174	33937727
chr6	36932462	36934185
chr6	40438194	40440418
chr6	40566911	40570676
chr6	40824186	40826163
chr6	41643640	41645914
chr6	49071622	49072939
chr6	49073042	49074612
chr6	54464591	54465892
chr6	54465999	54467832
chr6	56258099	56261707
chr6	67246790	67249649
chr6	72420825	72422490
chr6	73049347	73051542
chr6	80871601	80874103
chr6	81681432	81682787
chr6	81682966	81685392
chr6	82440343	82442866
chr6	82686345	82689738
chr6	82689807	82691179
chr6	89241945	89244054
chr6	89435178	89437548
chr6	91490514	91493181
chr6	93088174	93089995
chr6	94423484	94424876
chr6	94424951	94427000
chr6	97465622	97470276
chr6	97497572	97498594
chr6	97653569	97655044
chr6	102049623	102053195
chr6	103870345	103871652
chr6	103897335	103898670
chr6	107115586	107116857
chr6	110294611	110298191
chr6	123061888	123064611
chr6	123491185	123493186
chr6	124777251	124779263
chr6	124779398	124782058
chr6	128430541	128440477
chr6	129206238	129208087
chr6	131121542	131127324
chr6	131379653	131385727
chr6	139522368	139524261
chr6	139869994	139873562
chr6	140104911	140106464
chr6	140284409	140286317
chr6	140286446	140288498
chr6	140955547	140958306
chr6	141632077	141639335
chr6	153270629	153272570
chr6	169832102	169833454
chr7	361213	363096
chr7	726051	727010
chr7	1043221	1044401
chr7	1226941	1229134
chr7	3319748	3321659
chr7	3321832	3323222
chr7	12606737	12608219
chr7	18546309	18547754
chr7	18552403	18554273
chr7	24199132	24201165
chr7	24456494	24457867
chr7	29327547	29329284
chr7	31341049	31345720
chr7	31520104	31521534
chr7	31521739	31523037
chr7	31531275	31533034
chr7	41819748	41825030
chr7	42221804	42223722
chr7	68678420	68680289
chr7	69525832	69527480
chr7	81235671	81237592
chr7	82383754	82385884
chr7	82387062	82392999
chr7	82393172	82395619
chr7	85076701	85080245
chr7	90206955	90208341
chr7	90208496	90212788
chr7	90776786	90780271
chr7	90951539	90953824
chr7	91089412	91091416
chr7	91091526	91093454
chr7	91865664	91869170
chr7	92527281	92528490
chr7	94265034	94267190
chr7	102286040	102286747
chr7	105232047	105234018
chr7	105689524	105692307
chr7	108769472	108773198
chr7	113117609	113119061
chr7	116461660	116464642
chr7	116464696	116471307
chr7	117014181	117015329
chr7	117969909	117976291
chr7	122299005	122301348
chr7	122301536	122303461
chr7	122303632	122304744
chr7	122304857	122307293
chr7	122969308	122973990
chr7	124031276	124032906
chr7	124033153	124034194
chr7	128608888	128609953
chr7	131034103	131036214
chr7	136388653	136399075
chr7	144255427	144256670
chr7	155742627	155744132
chr7	157386541	157388239
chr7	157932268	157934100
chr8	2074720	2076308
chr8	2098961	2103060
chr8	2194061	2196659
chr8	6252308	6254083
chr8	6256158	6259069
chr8	6259265	6263500
chr8	6834279	6835571
chr8	9591463	9593679
chr8	12887396	12892010
chr8	12915974	12919557
chr8	12925706	12927774
chr8	12927952	12930297
chr8	12950804	12954416
chr8	16625976	16627389
chr8	21547582	21551631
chr8	26202411	26203794
chr8	26203928	26205915
chr8	27168767	27170535
chr8	27182759	27192495
chr8	27212674	27215221
chr8	30743343	30745093
chr8	32027516	32028668
chr8	32607431	32609536
chr8	32609650	32612828
chr8	34189636	34191707
chr8	37702635	37704742
chr8	37726686	37729472
chr8	37732486	37738574
chr8	37797198	37799178
chr8	37964620	37967568
chr8	37968299	37970791
chr8	37970936	37975431
chr8	49798848	49800767
chr8	55391236	55396716
chr8	55530191	55535078
chr8	57563593	57565288
chr8	60458052	60459752
chr8	60459812	60461889
chr8	63658648	63661238
chr8	64834717	64837828
chr8	64837909	64839432
chr8	64890540	64893732
chr8	71946296	71951236
chr8	75809784	75812107
chr8	80877084	80879507
chr8	95963613	95967980
chr8	96057898	96060582
chr8	96159163	96160692
chr8	99284561	99286702
chr8	111341815	111345255
chr8	111655321	111658661
chr8	111658899	111663573
chr8	111766427	111769307
chr8	125520405	125523248
chr8	126390096	126393423
chr8	126402277	126405960
chr8	126406062	126408052
chr8	126906799	126913551
chr8	128292787	128294197
chr8	128294345	128297412
chr8	129445457	129451314
chr8	140457941	140458915
chr8	142607851	142610403
chr8	142738642	142739961
chr8	143426309	143428303
chr8	144413147	144414207
chr8	144443287	144444485
chr8	144522915	144523982
chr9	2120754	2122607
chr9	4629990	4632953
chr9	4653016	4659637
chr9	11831588	11833851
chr9	14717593	14719530
chr9	14719608	14722757
chr9	15880726	15882978
chr9	15883049	15888258
chr9	20710973	20714601
chr9	20714699	20716419
chr9	29020056	29023676
chr9	29539783	29542583
chr9	77637975	77641057
chr9	77641182	77645887
chr9	80447191	80449036
chr9	86531369	86532712
chr9	86533973	86536751
chr9	86646717	86648477
chr9	86648680	86650912
chr9	87480930	87482479
chr9	87482577	87484866
chr9	87530508	87533021
chr9	90124426	90126282
chr9	91900110	91901811
chr9	92378380	92380953
chr9	110776012	110778405
chr9	110889769	110894061
chr9	110975788	110981115
chr9	112614373	112616715
chr9	113963543	113965098
chr9	114952889	114954701
chr9	115860537	115864828
chr9	115864984	115866955
chr9	123310409	123312361
chr9	123312479	123313939
chr9	128921622	128923168
chr9	134134870	134136027
chr9	136408693	136410457
chr9	137715976	137716634
chrUn_GL000220v1	101492	104762

## Sheet: EWS-FLI1 anticorrelated H3K27ac
Chromosome	Start	End
chr1	8060966	8062863
chr1	8076770	8079062
chr1	8120762	8123325
chr1	8136503	8139009
chr1	14485902	14487888
chr1	14995695	14997911
chr1	17768235	17769779
chr1	21298247	21300449
chr1	24265941	24267522
chr1	25253358	25254752
chr1	29569379	29571276
chr1	29973299	29975292
chr1	30857971	30859338
chr1	32235321	32236978
chr1	32988881	32990218
chr1	41861524	41863857
chr1	42185643	42187087
chr1	44389603	44391383
chr1	45871456	45873139
chr1	48047304	48048997
chr1	51583108	51584412
chr1	58762414	58765038
chr1	59392844	59394487
chr1	59993542	59996520
chr1	66464305	66465685
chr1	67339386	67340659
chr1	67569937	67571469
chr1	69982653	69984034
chr1	78095065	78096815
chr1	78338976	78341160
chr1	81702236	81704885
chr1	84253274	84254980
chr1	90386429	90387982
chr1	91582113	91583504
chr1	91650106	91651756
chr1	91698454	91701266
chr1	92276675	92278139
chr1	93337894	93339462
chr1	93625047	93626394
chr1	93803923	93805621
chr1	94054807	94057109
chr1	94061595	94063381
chr1	94160323	94161717
chr1	99681789	99683196
chr1	100621103	100624062
chr1	100630121	100631893
chr1	101302244	101303764
chr1	103128818	103130518
chr1	109370309	109371936
chr1	109820983	109822932
chr1	110634205	110635918
chr1	111742545	111744539
chr1	117793460	117795411
chr1	120142548	120143947
chr1	148990854	148994177
chr1	151638755	151640364
chr1	161721027	161723019
chr1	169998783	170000348
chr1	170634077	170635539
chr1	171388252	171390227
chr1	171832670	171834308
chr1	172823002	172825039
chr1	172858542	172860047
chr1	173048251	173050317
chr1	177306666	177308713
chr1	177309325	177311470
chr1	178238279	178239943
chr1	178261573	178263093
chr1	178649929	178652200
chr1	179163574	179165584
chr1	181117195	181118559
chr1	183237381	183239114
chr1	183270167	183273686
chr1	183514432	183515920
chr1	189616499	189617833
chr1	192438878	192440077
chr1	193115386	193116495
chr1	193210898	193212461
chr1	195603726	195605194
chr1	198120036	198122037
chr1	203177069	203178918
chr1	203557084	203560127
chr1	203662673	203664318
chr1	203673190	203675498
chr1	205373578	205375586
chr1	207006793	207008461
chr1	208029031	208030485
chr1	209648025	209651831
chr1	210261619	210263456
chr1	210376755	210378399
chr1	211639320	211640606
chr1	212484382	212486642
chr1	212924447	212925903
chr1	219297618	219300399
chr1	232477184	232478926
chr1	233074633	233075941
chr1	245084586	245086355
chr1	248820454	248822359
chr10	3529552	3531745
chr10	3923713	3925751
chr10	4279922	4281556
chr10	5943587	5946363
chr10	13815619	13816922
chr10	13839105	13840649
chr10	13948917	13951452
chr10	13986756	13988452
chr10	14385374	14386900
chr10	14657679	14659091
chr10	15460912	15462455
chr10	17233782	17236621
chr10	17511416	17513615
chr10	25061287	25063374
chr10	26485024	26488435
chr10	28945960	28947318
chr10	29159400	29161017
chr10	29162920	29164915
chr10	29783458	29785183
chr10	30181487	30183492
chr10	30819976	30821256
chr10	31744864	31746583
chr10	33145227	33146894
chr10	33262724	33265322
chr10	34109571	34111226
chr10	42187330	42188830
chr10	44706227	44707786
chr10	44934803	44936409
chr10	44980518	44982644
chr10	47136437	47138419
chr10	50600148	50601685
chr10	68870203	68872798
chr10	70652524	70654276
chr10	70656005	70657304
chr10	70832300	70834395
chr10	77159849	77161529
chr10	77162299	77165941
chr10	77350930	77352152
chr10	77415952	77417322
chr10	78316207	78317961
chr10	88155433	88157113
chr10	93746342	93748050
chr10	95273174	95274642
chr10	96415711	96418064
chr10	99666426	99667873
chr10	99833244	99835218
chr10	101961075	101963026
chr10	104471954	104474183
chr10	109965761	109968164
chr10	110325743	110327765
chr10	112815144	112816765
chr10	113328576	113330048
chr10	114271257	114272554
chr10	114825177	114826920
chr10	117441457	117443835
chr10	122182216	122184191
chr10	126390535	126392832
chr10	126397038	126399543
chr10	128063711	128065201
chr11	12075479	12078255
chr11	12137823	12139677
chr11	14336538	14337998
chr11	26625813	26627248
chr11	26929881	26931861
chr11	27057811	27059356
chr11	27861477	27862915
chr11	27894333	27895430
chr11	27902558	27905587
chr11	31882278	31883806
chr11	33632965	33634760
chr11	33669841	33671305
chr11	35035426	35037080
chr11	35039758	35041071
chr11	35165127	35168227
chr11	35351416	35352695
chr11	35522769	35524353
chr11	35541302	35542692
chr11	35553653	35555092
chr11	35598100	35599363
chr11	36077202	36078980
chr11	36361314	36362405
chr11	36420218	36422020
chr11	36464996	36466117
chr11	36816891	36818412
chr11	37747695	37749376
chr11	37787781	37789597
chr11	39636637	39637841
chr11	40387795	40389386
chr11	44574114	44575731
chr11	44588900	44590065
chr11	44762953	44764045
chr11	46298567	46300067
chr11	46710416	46711732
chr11	46920035	46921824
chr11	47606872	47608310
chr11	57072025	57073562
chr11	59173299	59175749
chr11	67031682	67033057
chr11	73257176	73258574
chr11	74849011	74850588
chr11	75418500	75419916
chr11	76006872	76008623
chr11	78231151	78232905
chr11	78796348	78798127
chr11	86090857	86092358
chr11	86150682	86152943
chr11	86472967	86474984
chr11	86510513	86511990
chr11	88554450	88555806
chr11	92302442	92305025
chr11	92382936	92385410
chr11	92701969	92704146
chr11	105177102	105178778
chr11	107768917	107771201
chr11	109033301	109035104
chr11	111944055	111945781
chr11	113505165	113507304
chr11	122706079	122707507
chr11	123230945	123232503
chr11	129115630	129116936
chr11	129959727	129961067
chr11	131755986	131757695
chr11	132064259	132066324
chr12	631623	633204
chr12	6178988	6181305
chr12	12509776	12510969
chr12	12822804	12824160
chr12	12895900	12897210
chr12	12975347	12977179
chr12	12978459	12981018
chr12	15841276	15842971
chr12	19945641	19947361
chr12	24759236	24760352
chr12	26317930	26319201
chr12	27342757	27344832
chr12	28899152	28900995
chr12	29561399	29563377
chr12	31204677	31206824
chr12	45273049	45275248
chr12	49698125	49699931
chr12	50395914	50397804
chr12	52440574	52442001
chr12	52442101	52443343
chr12	53658331	53660214
chr12	54221947	54223525
chr12	58312785	58315363
chr12	58503903	58505564
chr12	59040001	59042638
chr12	62713728	62716181
chr12	63301940	63303306
chr12	63317322	63319470
chr12	65630395	65633198
chr12	65647916	65650361
chr12	67434129	67435833
chr12	67670958	67672583
chr12	67680555	67682164
chr12	67704992	67706781
chr12	67747646	67749496
chr12	68258658	68260266
chr12	69965536	69967267
chr12	75824752	75827870
chr12	75862147	75863924
chr12	80044150	80046393
chr12	83015834	83017946
chr12	87439307	87441250
chr12	88896155	88899044
chr12	89064123	89065468
chr12	89072106	89074245
chr12	89139823	89141493
chr12	89959337	89961404
chr12	90279548	90282365
chr12	90510631	90511703
chr12	92442209	92443586
chr12	95608086	95610529
chr12	95804880	95807691
chr12	106044460	106046592
chr12	107336755	107338577
chr12	108304848	108306550
chr12	121213986	121215895
chr12	122943713	122945718
chr12	124025944	124027702
chr12	124029850	124031752
chr12	124232504	124234708
chr12	124236405	124237560
chr12	127052169	127053763
chr12	127547540	127549168
chr12	127628690	127629932
chr13	30158897	30160352
chr13	48817976	48819757
chr13	49857980	49859587
chr13	63435120	63436862
chr13	95099878	95101482
chr13	100916435	100918617
chr14	22602386	22603868
chr14	22668034	22669647
chr14	22699389	22701061
chr14	23114250	23116189
chr14	24251317	24252686
chr14	26199354	26201691
chr14	26764838	26766834
chr14	31261672	31264723
chr14	31990216	31992575
chr14	32010056	32011730
chr14	33646272	33648561
chr14	33737018	33738461
chr14	42214414	42216090
chr14	49974539	49976446
chr14	50044373	50046121
chr14	50085363	50086914
chr14	50452534	50454209
chr14	50761856	50763379
chr14	51304126	51305726
chr14	51447773	51449950
chr14	51532485	51535773
chr14	52024639	52026534
chr14	52044816	52046148
chr14	52354898	52356240
chr14	54796384	54797714
chr14	58897992	58899815
chr14	64653535	64655466
chr14	65971316	65973528
chr14	71658314	71659883
chr14	71715672	71717580
chr14	72663409	72667437
chr14	75863892	75865859
chr14	77638125	77639640
chr14	78966750	78968603
chr14	79841938	79843266
chr14	80310153	80312123
chr14	87096354	87097999
chr14	87230819	87232189
chr14	89630348	89632162
chr14	92599265	92601189
chr14	96823723	96825035
chr14	100475771	100477433
chr15	22967430	22969437
chr15	29669603	29672447
chr15	31023369	31025530
chr15	31471236	31472627
chr15	32824210	32825690
chr15	32833019	32834834
chr15	35308548	35310481
chr15	36356453	36359203
chr15	36369743	36371944
chr15	37536738	37538218
chr15	38197033	38198489
chr15	39403727	39405715
chr15	44157223	44159032
chr15	45640165	45641521
chr15	48591386	48593622
chr15	48938940	48941354
chr15	50134100	50136011
chr15	50136925	50138316
chr15	52076431	52077966
chr15	57819477	57820897
chr15	59221542	59222943
chr15	62109779	62111614
chr15	62307097	62308365
chr15	63843595	63844665
chr15	67048380	67050419
chr15	68271686	68273695
chr15	68418787	68420895
chr15	68542773	68544362
chr15	70339464	70341111
chr15	70862666	70864639
chr15	72756650	72759472
chr15	74252039	74253652
chr15	75104345	75105855
chr15	80744284	80745861
chr15	84080512	84082836
chr15	84947781	84949600
chr15	89067350	89068902
chr15	99454590	99455943
chr15	99536145	99537731
chr15	100957845	100959722
chr16	10990835	10993651
chr16	15488519	15490637
chr16	21768593	21770739
chr16	22584769	22587265
chr16	27285893	27287283
chr16	29268547	29269915
chr16	29271180	29273007
chr16	49763288	49764624
chr16	50861343	50862830
chr16	54373123	54374513
chr16	56389736	56390615
chr16	57315805	57317553
chr16	64439939	64441363
chr16	69409855	69411128
chr16	82626968	82630827
chr16	82693860	82695978
chr16	86663739	86665795
chr16	88242100	88243628
chr16	88244792	88246585
chr17	559391	560766
chr17	5825453	5827055
chr17	8706896	8708955
chr17	9370357	9371813
chr17	10050328	10051977
chr17	10177366	10179209
chr17	17445390	17447115
chr17	29048040	29049922
chr17	32161333	32162739
chr17	35787991	35789482
chr17	39928317	39930369
chr17	40633240	40635033
chr17	47278623	47280563
chr17	48472125	48473576
chr17	49453284	49455145
chr17	50173032	50174621
chr17	57537131	57539011
chr17	59824788	59826861
chr17	61247149	61248990
chr17	61249870	61253373
chr17	61294330	61295589
chr17	61308440	61310801
chr17	61324652	61327015
chr17	61334776	61336192
chr17	61337327	61339579
chr17	64202239	64203445
chr17	64678398	64681349
chr17	67528379	67529635
chr17	68455845	68457421
chr17	69012872	69014350
chr17	74122847	74124187
chr17	75876017	75877868
chr17	76866628	76868213
chr18	524265	525840
chr18	11320490	11326681
chr18	22313772	22315216
chr18	22503631	22505919
chr18	22673799	22675494
chr18	23302541	23304317
chr18	23860669	23863634
chr18	28064067	28066355
chr18	28113836	28116519
chr18	34767096	34768752
chr18	45050269	45051866
chr18	49052186	49054013
chr18	59123333	59124560
chr18	75408161	75409901
chr19	29661851	29663343
chr19	31435619	31437043
chr19	38022756	38024157
chr19	38269753	38271392
chr19	45576573	45578023
chr2	5348568	5350256
chr2	5797296	5799077
chr2	7011232	7012839
chr2	8086629	8088135
chr2	9637030	9639582
chr2	9702827	9704449
chr2	19607093	19609018
chr2	23410821	23412827
chr2	25971488	25973009
chr2	26723673	26725284
chr2	28295829	28297447
chr2	31269849	31271939
chr2	33219657	33220987
chr2	34160559	34162465
chr2	35298002	35299295
chr2	37623443	37626270
chr2	37795568	37797183
chr2	37801985	37803842
chr2	37827711	37829406
chr2	38173718	38180619
chr2	38394478	38396975
chr2	43268513	43270344
chr2	43348515	43350978
chr2	43758559	43759946
chr2	44958292	44959826
chr2	46480823	46482406
chr2	46881145	46883169
chr2	47866554	47868394
chr2	54043143	54045123
chr2	54239050	54240642
chr2	55842730	55844083
chr2	62215614	62219068
chr2	62381458	62384512
chr2	62577408	62579749
chr2	64593674	64595520
chr2	66851059	66852455
chr2	67259845	67261655
chr2	67502242	67503998
chr2	68935791	68937167
chr2	70380980	70382584
chr2	71830191	71832688
chr2	72214291	72215639
chr2	84470100	84471758
chr2	85893378	85895444
chr2	87628430	87630374
chr2	92031233	92033043
chr2	96608020	96609542
chr2	100856911	100858922
chr2	101123657	101125492
chr2	102121779	102123114
chr2	106146419	106148327
chr2	109147892	109149376
chr2	109435311	109437839
chr2	109496545	109498789
chr2	111071092	111072855
chr2	111320304	111322364
chr2	112149769	112151495
chr2	112823919	112825465
chr2	113124226	113125768
chr2	120722121	120723667
chr2	123165083	123166777
chr2	127153151	127155330
chr2	129801101	129803140
chr2	129929292	129930480
chr2	133606902	133608923
chr2	145095031	145097454
chr2	149062647	149066217
chr2	149068672	149070462
chr2	149647492	149649898
chr2	150570095	150571502
chr2	150679510	150682718
chr2	157854903	157857434
chr2	158889768	158891771
chr2	158936466	158937887
chr2	159201003	159203788
chr2	160226716	160230250
chr2	167783095	167784544
chr2	170161849	170163111
chr2	170362006	170364170
chr2	174971299	174973806
chr2	175626801	175628325
chr2	180523236	180525223
chr2	197179361	197180754
chr2	201532357	201533687
chr2	203681784	203686552
chr2	205589811	205591589
chr2	205654614	205656050
chr2	205730865	205732608
chr2	207310694	207312354
chr2	207683139	207685197
chr2	214670865	214672353
chr2	216477443	216479462
chr2	217621731	217623361
chr2	222787330	222789002
chr2	224161663	224163776
chr2	224801867	224803319
chr2	226213229	226214496
chr2	226489448	226490871
chr2	229140879	229142627
chr2	231160607	231163842
chr2	233981524	233983387
chr2	234240645	234242824
chr2	234451435	234453028
chr2	234586414	234589059
chr2	235161974	235163428
chr2	236867701	236869580
chr2	237201410	237203177
chr2	237297576	237301306
chr2	237431672	237434450
chr2	238643505	238645616
chr2	240373695	240375010
chr20	1566256	1568868
chr20	2386084	2387706
chr20	11178446	11180222
chr20	11195283	11197327
chr20	11260219	11262535
chr20	11809904	11811349
chr20	13335936	13337456
chr20	13395647	13398426
chr20	18857185	18858978
chr20	24501603	24504488
chr20	31809473	31813386
chr20	32154625	32156122
chr20	35791435	35792770
chr20	39852993	39855124
chr20	39855333	39856695
chr20	44494567	44498018
chr20	44692395	44693675
chr20	45778008	45782138
chr20	46557920	46559627
chr20	51359774	51361782
chr20	57204688	57206764
chr20	58306380	58307718
chr20	61555547	61557014
chr21	32006641	32008420
chr21	34811987	34813809
chr21	38958504	38960103
chr21	41640519	41643994
chr21	43497319	43499122
chr21	44181082	44182393
chr21	44183795	44185739
chr21	45864405	45866303
chr21	46059494	46062315
chr22	19567669	19569838
chr22	25119586	25121560
chr22	26549905	26551843
chr22	27222872	27225911
chr22	27456687	27457948
chr22	29128970	29130242
chr22	30250799	30254433
chr22	30407895	30409798
chr22	35509523	35511866
chr22	46546837	46548628
chr3	4824196	4825878
chr3	8845378	8846586
chr3	10172752	10175085
chr3	15300037	15301748
chr3	30769836	30771332
chr3	35183592	35185323
chr3	37197058	37200138
chr3	55143465	55145087
chr3	55191481	55192861
chr3	71503649	71505124
chr3	72185793	72187193
chr3	73784777	73788209
chr3	78753574	78754931
chr3	79365922	79368612
chr3	80232295	80233817
chr3	84107606	84110361
chr3	98961457	98964514
chr3	98969876	98973473
chr3	98976620	98978531
chr3	99639526	99641593
chr3	101008958	101011986
chr3	102089137	102091711
chr3	102979371	102980910
chr3	104628477	104629852
chr3	105997268	105999100
chr3	107207351	107209276
chr3	108130033	108132334
chr3	111760647	111762259
chr3	111810528	111811835
chr3	115226905	115228111
chr3	115401246	115403376
chr3	119311295	119312413
chr3	120113067	120114730
chr3	125011310	125013212
chr3	132254472	132256139
chr3	134426586	134427619
chr3	140291511	140293381
chr3	146116985	146118999
chr3	149016512	149017992
chr3	151433932	151435184
chr3	152385211	152386832
chr3	153130077	153131708
chr3	153900252	153902816
chr3	156892296	156893867
chr3	161889545	161891065
chr3	166455313	166457036
chr3	171256231	171258878
chr3	171350803	171352350
chr3	171373960	171375848
chr3	171523685	171525364
chr3	172181040	172183256
chr3	173738702	173740886
chr3	177458969	177460007
chr3	177467574	177471184
chr3	178777250	178778651
chr3	188196274	188198314
chr3	188220250	188221991
chr3	188285121	188287559
chr3	188626966	188628763
chr3	188686987	188688654
chr3	189936744	189938507
chr3	196757363	196758677
chr4	5337172	5339853
chr4	5364669	5367895
chr4	14022267	14023800
chr4	14167814	14170450
chr4	15239396	15241118
chr4	15302839	15304147
chr4	20284190	20285954
chr4	24746474	24749666
chr4	24781291	24783400
chr4	26014737	26016373
chr4	26140512	26142594
chr4	29809488	29811012
chr4	33881715	33883736
chr4	38131310	38132916
chr4	38188936	38191656
chr4	41160006	41161958
chr4	47213249	47215059
chr4	47612005	47613336
chr4	57064486	57066487
chr4	57101308	57103474
chr4	57118750	57120254
chr4	57147055	57149492
chr4	74116451	74117717
chr4	76657783	76659567
chr4	83551760	83553891
chr4	101355995	101357983
chr4	102733961	102735585
chr4	105547649	105549467
chr4	106018576	106021316
chr4	109920170	109922462
chr4	112968132	112969598
chr4	114382778	114384668
chr4	117010392	117011658
chr4	119517196	119518886
chr4	127309059	127310556
chr4	128454125	128455757
chr4	129429241	129431005
chr4	138275362	138276832
chr4	141642898	141644148
chr4	147339293	147341606
chr4	151989690	151991613
chr4	152983107	152984906
chr4	156975768	156978422
chr4	158858141	158859649
chr4	164647946	164649190
chr4	165715398	165717156
chr4	168527459	168529270
chr4	173685347	173687190
chr4	183347935	183351341
chr4	183354992	183356825
chr4	184528829	184530265
chr4	185304988	185307391
chr4	185346481	185347912
chr4	185846415	185848285
chr4	185931971	185934173
chr4	186780344	186782330
chr4	186903823	186905310
chr4	187127281	187130189
chr4	188404041	188406564
chr5	5203171	5204347
chr5	10701749	10703107
chr5	16538666	16541398
chr5	32507008	32508953
chr5	32984411	32985899
chr5	33690221	33692211
chr5	33788167	33789980
chr5	34533462	34535547
chr5	34585679	34588579
chr5	34597718	34599118
chr5	34709094	34710655
chr5	35117350	35118811
chr5	35861058	35862685
chr5	38600701	38602626
chr5	38924826	38927006
chr5	39100318	39103455
chr5	39759185	39761745
chr5	53396953	53398707
chr5	56408994	56410822
chr5	57734985	57736857
chr5	59079481	59080886
chr5	65768916	65770370
chr5	66967005	66968539
chr5	67772767	67774695
chr5	72441192	72442984
chr5	74231550	74234551
chr5	74315254	74317374
chr5	74630358	74633048
chr5	76269529	76271021
chr5	78699443	78700814
chr5	78746972	78748656
chr5	79560109	79563410
chr5	79845181	79846906
chr5	89036259	89038293
chr5	91161894	91163685
chr5	94792941	94794679
chr5	95973377	95974851
chr5	98414400	98416243
chr5	98467474	98469147
chr5	109424335	109425749
chr5	115459849	115462750
chr5	122141224	122143516
chr5	122151634	122154143
chr5	124628052	124630532
chr5	124630685	124632684
chr5	124660551	124662720
chr5	127295630	127297127
chr5	132224690	132226228
chr5	135979094	135980499
chr5	136006103	136007772
chr5	137145788	137147325
chr5	138695774	138697634
chr5	143261986	143263293
chr5	143535882	143537390
chr5	149001444	149008394
chr5	150376933	150379376
chr5	151744514	151746204
chr5	158384180	158386113
chr5	168364968	168367300
chr5	169705739	169707989
chr5	170596337	170599178
chr5	172777069	172779027
chr5	172930393	172931960
chr6	2687855	2689366
chr6	4370463	4372106
chr6	4581143	4583817
chr6	11050373	11051523
chr6	11494077	11495587
chr6	21884829	21887224
chr6	31007175	31008788
chr6	31010099	31011494
chr6	38282787	38284856
chr6	39881709	39883504
chr6	42099225	42101177
chr6	42199128	42201230
chr6	45566169	45567788
chr6	45649925	45652637
chr6	52566331	52567888
chr6	55703386	55705321
chr6	55868330	55870077
chr6	56861975	56864668
chr6	57257528	57258520
chr6	70124558	70126380
chr6	71333222	71334610
chr6	73722013	73723580
chr6	73773686	73775221
chr6	75101565	75102843
chr6	75316825	75318416
chr6	80424546	80426317
chr6	82016696	82017962
chr6	89984778	89987774
chr6	89989328	89990954
chr6	90068032	90070042
chr6	90248406	90250083
chr6	90397340	90399120
chr6	91299109	91300568
chr6	104536865	104538185
chr6	105209269	105211019
chr6	105326387	105328257
chr6	105591864	105593481
chr6	107697488	107699111
chr6	108452441	108454040
chr6	112013906	112015551
chr6	112153896	112155253
chr6	112297625	112300078
chr6	112320745	112323277
chr6	113018328	113019859
chr6	113633905	113635690
chr6	118387676	118389161
chr6	125251241	125253444
chr6	129330853	129332355
chr6	133644426	133646692
chr6	134348062	134349466
chr6	134588990	134590645
chr6	135358086	135359330
chr6	137763873	137765530
chr6	142374096	142375907
chr6	144896318	144898683
chr6	145205843	145207359
chr6	151067062	151069447
chr6	155126525	155127923
chr6	158416458	158418615
chr6	159593744	159596161
chr6	161422008	161424131
chr6	161433846	161435953
chr6	161438105	161439963
chr6	163309241	163310614
chr6	164084965	164086525
chr6	167682079	167684029
chr6	169070024	169071400
chr7	3267511	3268881
chr7	7438465	7439780
chr7	7795190	7796846
chr7	16061598	16062957
chr7	16129100	16130497
chr7	16934672	16936083
chr7	17520654	17522346
chr7	17523907	17525623
chr7	17651612	17653180
chr7	17679669	17681272
chr7	18039521	18041346
chr7	18116532	18118366
chr7	22646623	22648898
chr7	22717523	22719329
chr7	24786583	24787737
chr7	28040999	28042434
chr7	30168783	30170312
chr7	33933062	33934739
chr7	35869206	35870875
chr7	40807976	40809333
chr7	44617118	44618182
chr7	45760795	45763439
chr7	46557416	46559792
chr7	46576270	46578152
chr7	46763435	46765375
chr7	46814165	46815488
chr7	46858559	46862315
chr7	66355701	66357414
chr7	68691149	68693172
chr7	69870814	69872801
chr7	70131886	70134916
chr7	72538138	72540018
chr7	94631649	94633385
chr7	101791820	101793106
chr7	105775384	105777072
chr7	106823076	106825183
chr7	107948366	107951000
chr7	111197707	111199093
chr7	112434643	112436090
chr7	117124205	117125539
chr7	130292111	130293957
chr7	131248387	131249857
chr7	131625166	131626940
chr7	133702749	133704873
chr7	134719347	134721376
chr7	137977530	137979620
chr7	143518856	143520341
chr8	8625193	8628434
chr8	11479290	11481812
chr8	15504741	15507276
chr8	19127440	19129231
chr8	20865497	20867422
chr8	22383024	22384642
chr8	22396953	22398541
chr8	22743766	22746050
chr8	22756412	22758220
chr8	23796217	23799673
chr8	23888785	23891061
chr8	25379469	25381475
chr8	25417214	25419180
chr8	25673549	25675454
chr8	26450450	26452068
chr8	30019277	30022014
chr8	31754554	31756239
chr8	32193510	32194930
chr8	40059298	40060521
chr8	42195132	42197299
chr8	42214554	42216175
chr8	48535295	48537196
chr8	49704074	49705484
chr8	69120092	69121765
chr8	69147351	69148731
chr8	79826651	79829718
chr8	81215891	81218028
chr8	89836739	89837944
chr8	94035149	94037139
chr8	95100211	95102023
chr8	96923335	96925852
chr8	97089528	97091472
chr8	124180841	124182385
chr8	124212494	124214087
chr8	124775228	124776663
chr8	125655014	125656752
chr8	126839135	126841128
chr8	128076532	128078697
chr8	128514099	128515756
chr8	128665462	128667485
chr8	130879857	130881414
chr8	133573660	133576420
chr9	2654818	2656435
chr9	4126047	4127272
chr9	4224298	4226722
chr9	4301717	4303238
chr9	5549328	5550823
chr9	7319197	7321489
chr9	11550431	11552113
chr9	12747866	12749224
chr9	12774863	12777797
chr9	12783896	12785887
chr9	12801264	12802662
chr9	12929557	12932974
chr9	13019886	13021146
chr9	33100815	33102319
chr9	33328904	33330399
chr9	69173963	69175976
chr9	70406286	70407834
chr9	72472934	72474501
chr9	76835284	76836652
chr9	77545848	77547511
chr9	79763770	79765208
chr9	80320055	80321680
chr9	81534799	81536593
chr9	83884874	83886734
chr9	87193286	87195551
chr9	90991374	90993315
chr9	91118889	91120495
chr9	98373997	98375941
chr9	98982909	98984478
chr9	112073539	112075625
chr9	113674725	113676487
chr9	114223372	114225855
chr9	114551635	114553305
chr9	114690321	114692340
chr9	114855188	114857750
chr9	116190072	116192297
chr9	116192879	116194449
chr9	116632560	116634104
chr9	120925507	120927165
chr9	121882769	121885488
chr9	123763519	123764858
chr9	125658760	125661076
chr9	129749643	129750896
chr9	130016182	130017729
chr9	136901100	136903137

## Sheet: Hematopoietic-specific DHSs
Chromosome	Start	End
chr1	1038805	1038955
chr1	1039665	1039815
chr1	1137400	1137550
chr1	1607200	1607350
chr1	1677901	1678051
chr1	2112581	2112731
chr1	2255341	2255491
chr1	2556941	2557091
chr1	3891096	3891246
chr1	6027060	6027210
chr1	6027280	6027430
chr1	6028200	6028350
chr1	6028460	6028610
chr1	6599840	6599990
chr1	8283360	8283510
chr1	8427680	8427830
chr1	9069721	9069871
chr1	9426441	9426591
chr1	9629202	9629352
chr1	9629682	9629832
chr1	9629862	9630012
chr1	9652542	9652692
chr1	9787782	9787932
chr1	9850222	9850372
chr1	9951062	9951212
chr1	10940163	10940313
chr1	10940328	10940478
chr1	10965063	10965213
chr1	11730503	11730653
chr1	12173823	12173973
chr1	15411804	15411954
chr1	15697025	15697175
chr1	15837125	15837275
chr1	16420885	16421035
chr1	17207165	17207315
chr1	17431644	17431794
chr1	17536425	17536575
chr1	18908086	18908236
chr1	19315706	19315856
chr1	19477986	19478136
chr1	21294427	21294577
chr1	21294807	21294957
chr1	21852427	21852577
chr1	23899150	23899300
chr1	23908890	23909040
chr1	23913370	23913520
chr1	24189710	24189860
chr1	24481190	24481340
chr1	24957109	24957259
chr1	24965329	24965479
chr1	25022669	25022819
chr1	25034009	25034159
chr1	25099409	25099559
chr1	25140329	25140479
chr1	25562609	25562759
chr1	25676129	25676279
chr1	25809729	25809879
chr1	26287509	26287659
chr1	26288729	26288879
chr1	26289209	26289359
chr1	26289374	26289524
chr1	26289829	26289979
chr1	26290689	26290839
chr1	26317829	26317979
chr1	26542169	26542319
chr1	26545689	26545839
chr1	26820829	26820979
chr1	26833649	26833799
chr1	26932649	26932799
chr1	27137309	27137459
chr1	27341609	27341759
chr1	27343254	27343404
chr1	27343489	27343639
chr1	27369849	27369999
chr1	27618409	27618559
chr1	27631814	27631964
chr1	27632949	27633099
chr1	27634309	27634459
chr1	27662769	27662919
chr1	27869329	27869479
chr1	28172769	28172919
chr1	28176629	28176779
chr1	28199669	28199819
chr1	30732338	30732488
chr1	30749913	30750063
chr1	30754753	30754903
chr1	30757773	30757923
chr1	32251139	32251289
chr1	32337939	32338089
chr1	32372259	32372409
chr1	32993259	32993409
chr1	33461079	33461229
chr1	34919279	34919429
chr1	36123439	36123589
chr1	36349339	36349489
chr1	37922908	37923058
chr1	38559628	38559778
chr1	39230928	39231078
chr1	39960768	39960918
chr1	40312568	40312718
chr1	40386028	40386178
chr1	41726929	41727079
chr1	41727129	41727279
chr1	41727549	41727699
chr1	41739329	41739479
chr1	41751409	41751559
chr1	43239589	43239739
chr1	44723588	44723738
chr1	52637088	52637238
chr1	52637268	52637418
chr1	52637488	52637638
chr1	53368108	53368258
chr1	56472988	56473138
chr1	56516548	56516698
chr1	62800909	62801059
chr1	64956937	64957087
chr1	66380457	66380607
chr1	68347537	68347687
chr1	75784715	75784865
chr1	86617037	86617187
chr1	89670261	89670411
chr1	92476383	92476533
chr1	92483743	92483893
chr1	92486023	92486173
chr1	95095989	95096139
chr1	98871644	98871794
chr1	101309764	101309914
chr1	109624618	109624768
chr1	109790703	109790853
chr1	109906298	109906448
chr1	110619738	110619888
chr1	110873018	110873168
chr1	110880098	110880248
chr1	111203683	111203833
chr1	111216158	111216308
chr1	111219918	111220068
chr1	111471178	111471328
chr1	111505898	111506048
chr1	111616418	111616568
chr1	112714038	112714188
chr1	113783618	113783768
chr1	114126838	114126988
chr1	114482718	114482868
chr1	115099099	115099249
chr1	115649039	115649189
chr1	116514958	116515108
chr1	116827223	116827373
chr1	117001638	117001788
chr1	121458747	121458897
chr1	121516642	121516792
chr1	145008430	145008580
chr1	146184384	146184533
chr1	148318684	148318834
chr1	149997693	149997843
chr1	150151355	150151505
chr1	150159665	150159815
chr1	150160542	150160692
chr1	150765764	150765914
chr1	151156544	151156694
chr1	151654364	151654514
chr1	153540964	153541114
chr1	154407424	154407574
chr1	154791324	154791474
chr1	154942624	154942774
chr1	155017084	155017234
chr1	155017989	155018139
chr1	155185544	155185694
chr1	155946329	155946479
chr1	155990089	155990239
chr1	156154389	156154539
chr1	156492708	156492858
chr1	156643828	156643978
chr1	157403350	157403500
chr1	158285850	158286000
chr1	158831210	158831360
chr1	159076830	159076980
chr1	159076995	159077145
chr1	160204590	160204740
chr1	160347090	160347240
chr1	160540230	160540380
chr1	160712850	160713000
chr1	160782370	160782520
chr1	160789850	160790000
chr1	160796030	160796180
chr1	160837630	160837780
chr1	160862770	160862920
chr1	161046710	161046860
chr1	161068390	161068540
chr1	161069675	161069825
chr1	161069830	161069980
chr1	161069995	161070145
chr1	161195310	161195460
chr1	161542110	161542260
chr1	161739110	161739260
chr1	167447783	167447933
chr1	167627743	167627893
chr1	167628183	167628333
chr1	167630063	167630213
chr1	167630783	167630933
chr1	167632443	167632593
chr1	167650283	167650433
chr1	168227282	168227432
chr1	172643620	172643770
chr1	172818420	172818570
chr1	172819040	172819190
chr1	175189004	175189154
chr1	178664385	178664535
chr1	179088985	179089135
chr1	181062184	181062334
chr1	181129264	181129414
chr1	181131424	181131574
chr1	182616105	182616255
chr1	183194885	183195035
chr1	183580285	183580435
chr1	183911426	183911576
chr1	192575650	192575800
chr1	192609190	192609340
chr1	198557030	198557180
chr1	198620910	198621060
chr1	198638930	198639080
chr1	200888312	200888462
chr1	200888492	200888642
chr1	202159392	202159542
chr1	202160072	202160222
chr1	202160572	202160722
chr1	202162212	202162362
chr1	202164832	202164982
chr1	202616112	202616262
chr1	203287317	203287467
chr1	203289652	203289802
chr1	203289857	203290007
chr1	203325872	203326022
chr1	204513132	204513282
chr1	205211972	205212122
chr1	205288137	205288287
chr1	205669112	205669262
chr1	206050997	206051147
chr1	206012197	206012347
chr1	206516347	206516497
chr1	206580048	206580198
chr1	206679755	206679905
chr1	206739755	206739905
chr1	206769475	206769625
chr1	206923135	206923285
chr1	206925435	206925585
chr1	206930435	206930585
chr1	207414635	207414785
chr1	207863995	207864145
chr1	209755995	209756145
chr1	209768475	209768625
chr1	211607018	211607168
chr1	212256438	212256588
chr1	212683398	212683548
chr1	212794618	212794768
chr1	223716658	223716808
chr1	224182403	224182553
chr1	225467158	225467308
chr1	225467538	225467688
chr1	225945040	225945190
chr1	226029119	226029269
chr1	226445099	226445249
chr1	226644239	226644389
chr1	226653499	226653649
chr1	226674979	226675129
chr1	226675179	226675329
chr1	226798419	226798569
chr1	230109973	230110123
chr1	230150133	230150283
chr1	231612814	231612964
chr1	234522594	234522744
chr1	234522914	234523064
chr1	234730913	234731063
chr1	234841873	234842023
chr1	234842913	234843063
chr1	234843113	234843263
chr1	234978473	234978623
chr1	235954780	235954930
chr1	236066940	236067090
chr1	236156645	236156795
chr1	236156800	236156950
chr1	247407178	247407448
chr1	247410098	247410248
chr1	247440278	247440428
chr1	248805121	248805271
chr10	5852577	5852727
chr10	6051157	6051307
chr10	6068497	6068647
chr10	6270437	6270587
chr10	6348043	6348193
chr10	6348198	6348348
chr10	6927678	6927828
chr10	7337418	7337568
chr10	7472118	7472268
chr10	8133257	8133407
chr10	11145577	11145727
chr10	11163217	11163367
chr10	11165337	11165487
chr10	11226097	11226247
chr10	11699121	11699271
chr10	11863821	11863971
chr10	12044041	12044191
chr10	12112901	12113051
chr10	14648201	14648351
chr10	14659761	14659911
chr10	14660001	14660151
chr10	14951921	14952071
chr10	15209021	15209171
chr10	22615831	22615981
chr10	22723431	22723581
chr10	24887711	24887861
chr10	26431031	26431181
chr10	26438031	26438181
chr10	26438611	26438761
chr10	30529531	30529681
chr10	30529771	30529921
chr10	30587551	30587701
chr10	35149732	35149882
chr10	43121012	43121162
chr10	45376392	45376542
chr10	45461132	45461282
chr10	48684755	48684905
chr10	48800395	48800545
chr10	49188375	49188525
chr10	49362615	49362765
chr10	59885542	59885692
chr10	60237022	60237172
chr10	62632600	62632750
chr10	62681320	62681470
chr10	62681520	62681670
chr10	67773062	67773212
chr10	69057664	69057934
chr10	70355524	70355674
chr10	70495044	70495194
chr10	71359543	71359693
chr10	71598283	71598433
chr10	71667503	71667653
chr10	71694603	71694753
chr10	71694763	71694913
chr10	71736143	71736293
chr10	71747983	71748133
chr10	71748648	71748798
chr10	71749043	71749193
chr10	71801483	71801633
chr10	72249067	72249217
chr10	72257222	72257372
chr10	73849387	73849537
chr10	73865707	73865857
chr10	73865902	73866052
chr10	73866162	73866312
chr10	73991942	73992092
chr10	74739102	74739252
chr10	75375867	75376017
chr10	79250443	79250593
chr10	79286208	79286358
chr10	79316783	79316933
chr10	79938864	79939014
chr10	80187584	80187734
chr10	80187744	80187894
chr10	80187904	80188054
chr10	80535704	80535854
chr10	88067003	88067153
chr10	88108343	88108493
chr10	89334103	89334253
chr10	92742343	92742493
chr10	95295448	95295598
chr10	95755543	95755693
chr10	95758063	95758213
chr10	96652043	96652193
chr10	96700803	96700953
chr10	96748143	96748293
chr10	100327023	100327173
chr10	100996383	100996533
chr10	102511983	102512133
chr10	103471223	103471373
chr10	104324422	104324572
chr10	110503182	110503332
chr10	110843182	110843332
chr10	110864742	110864892
chr10	114544441	114544591
chr10	119132008	119132158
chr10	119268948	119269098
chr10	119313653	119313803
chr10	119516468	119516618
chr10	119516688	119516838
chr10	119517748	119517898
chr10	119704608	119704758
chr10	123402744	123402894
chr10	124035809	124035959
chr10	124035984	124036134
chr10	124036189	124036339
chr10	124043224	124043374
chr10	124611891	124612041
chr10	124650951	124651101
chr10	124718416	124718566
chr10	124719271	124719421
chr10	128062956	128063106
chr10	132232576	132232726
chr10	132423036	132423186
chr10	132434496	132434646
chr10	132551176	132551326
chr10	132551516	132551666
chr10	132555396	132555546
chr10	133241636	133241786
chr10	133389056	133389206
chr11	269460	269610
chr11	269645	269795
chr11	326840	326990
chr11	327245	327395
chr11	722005	722155
chr11	1839970	1840120
chr11	1850690	1850840
chr11	1850910	1851060
chr11	1852930	1853080
chr11	2265570	2265720
chr11	2467410	2467560
chr11	2527130	2527280
chr11	3785270	3785420
chr11	3836950	3837100
chr11	3837930	3838080
chr11	3839330	3839480
chr11	3854530	3854680
chr11	3871370	3871520
chr11	3894330	3894480
chr11	6402790	6402940
chr11	6647069	6647219
chr11	8327913	8328063
chr11	9060813	9060963
chr11	9060973	9061123
chr11	10442333	10442483
chr11	10459053	10459203
chr11	10459213	10459363
chr11	13278373	13278523
chr11	14237714	14237864
chr11	18616113	18616263
chr11	30342833	30342983
chr11	33893773	33893923
chr11	34154378	34154528
chr11	34154533	34154683
chr11	35006893	35007043
chr11	35272513	35272663
chr11	44597070	44597220
chr11	44943189	44943339
chr11	45080289	45080439
chr11	45930169	45930319
chr11	46303029	46303179
chr11	46318594	46318744
chr11	47378489	47378639
chr11	47378749	47378899
chr11	57474207	57474357
chr11	57484467	57484617
chr11	57547987	57548137
chr11	57792173	57792323
chr11	58525387	58525537
chr11	60378367	60378517
chr11	60910368	60910518
chr11	61028508	61028658
chr11	61071308	61071458
chr11	61167308	61167458
chr11	61357308	61357458
chr11	62555548	62555698
chr11	63553928	63554078
chr11	64206508	64206658
chr11	64207293	64207443
chr11	64240128	64240278
chr11	64340168	64340318
chr11	64360153	64360303
chr11	64624968	64625118
chr11	64745513	64745663
chr11	64745668	64745818
chr11	64859568	64859718
chr11	65355609	65355759
chr11	65362449	65362599
chr11	65403709	65403859
chr11	65639669	65639819
chr11	65640229	65640379
chr11	65640669	65640819
chr11	65928189	65928339
chr11	67268409	67268559
chr11	67272469	67272619
chr11	67276809	67276959
chr11	67277834	67277984
chr11	67403749	67403899
chr11	67403914	67404064
chr11	67409289	67409439
chr11	67436274	67436424
chr11	67437629	67437779
chr11	67438549	67438699
chr11	67485089	67485239
chr11	67486029	67486179
chr11	67588009	67588159
chr11	67646729	67646879
chr11	68273792	68273942
chr11	68282212	68282362
chr11	68370872	68371022
chr11	68927412	68927562
chr11	69056137	69056287
chr11	69056292	69056442
chr11	72411641	72411791
chr11	72614116	72614266
chr11	72738935	72739085
chr11	72744015	72744165
chr11	72787755	72787905
chr11	73153035	73153185
chr11	73154235	73154385
chr11	73154395	73154545
chr11	73189415	73189565
chr11	73214655	73214805
chr11	73384815	73384965
chr11	73385000	73385150
chr11	73386135	73386285
chr11	73387235	73387385
chr11	75537515	75537665
chr11	75773715	75773865
chr11	76637636	76637786
chr11	86202918	86203068
chr11	111379175	111379325
chr11	111379335	111379485
chr11	116928544	116928694
chr11	117189624	117189774
chr11	117815465	117815615
chr11	117987225	117987375
chr11	118011045	118011195
chr11	118224945	118225095
chr11	118838971	118839121
chr11	118876891	118877041
chr11	118886791	118886941
chr11	118895696	118895846
chr11	118926391	118926541
chr11	119206830	119206980
chr11	119673870	119674020
chr11	119674070	119674220
chr11	119751790	119751940
chr11	120225031	120225181
chr11	121367611	121367761
chr11	121468091	121468241
chr11	121481951	121482101
chr11	121590111	121590261
chr11	122696792	122696942
chr11	122717312	122717462
chr11	122717512	122717662
chr11	122717672	122717822
chr11	122746252	122746402
chr11	122756552	122756702
chr11	123547352	123547502
chr11	125072564	125072714
chr11	128471425	128471575
chr11	128552905	128553055
chr11	128624345	128624495
chr11	128695945	128696095
chr11	128726865	128727015
chr12	610574	610724
chr12	674494	674644
chr12	823434	823584
chr12	1796914	1797064
chr12	1797294	1797444
chr12	3752554	3752704
chr12	4136014	4136164
chr12	4143014	4143164
chr12	4153474	4153624
chr12	4215394	4215544
chr12	4829534	4829684
chr12	6330254	6330404
chr12	6337314	6337464
chr12	6632394	6632544
chr12	6638594	6638744
chr12	6644254	6644404
chr12	6745734	6745884
chr12	6772359	6772509
chr12	6792714	6792864
chr12	6951177	6951327
chr12	6951337	6951487
chr12	6953577	6953727
chr12	6954182	6954332
chr12	6959177	6959327
chr12	6959417	6959567
chr12	7990124	7990274
chr12	8493224	8493374
chr12	11545866	11546016
chr12	11546146	11546296
chr12	11653546	11653696
chr12	11750426	11750576
chr12	11836426	11836576
chr12	11836691	11836841
chr12	11981286	11981436
chr12	12010206	12010356
chr12	12010486	12010636
chr12	14613866	14614016
chr12	15534446	15534596
chr12	25052486	25052636
chr12	26471647	26471797
chr12	29152367	29152517
chr12	29428107	29428257
chr12	31636426	31636576
chr12	32674846	32674996
chr12	42469518	42469668
chr12	45670497	45670647
chr12	46218117	46218267
chr12	47207337	47207487
chr12	47207517	47207667
chr12	47216397	47216547
chr12	47990417	47990567
chr12	49233897	49234047
chr12	49622497	49622647
chr12	51324096	51324246
chr12	52005896	52006046
chr12	52041956	52042106
chr12	53103956	53104106
chr12	53207196	53207346
chr12	53209076	53209226
chr12	53324396	53324546
chr12	54384696	54384846
chr12	54385256	54385406
chr12	54413281	54413431
chr12	54497536	54497686
chr12	54984716	54984866
chr12	55673776	55673926
chr12	55929376	55929526
chr12	55929556	55929706
chr12	56158576	56158726
chr12	56766636	56766786
chr12	57064097	57064247
chr12	57476457	57476607
chr12	57477762	57477912
chr12	57478077	57478227
chr12	57479857	57480007
chr12	57741157	57741307
chr12	57899357	57899507
chr12	68587480	68587630
chr12	76152300	76152450
chr12	76777760	76777910
chr12	89880803	89880953
chr12	89927243	89927393
chr12	92403904	92404054
chr12	92988144	92988294
chr12	93184464	93184614
chr12	93184624	93184774
chr12	93847464	93847614
chr12	94174704	94174854
chr12	94207964	94208114
chr12	94208244	94208394
chr12	94240264	94240414
chr12	94244904	94245054
chr12	94831144	94831294
chr12	96120802	96120952
chr12	96121262	96121412
chr12	96407702	96407852
chr12	101671462	101671612
chr12	102010322	102010472
chr12	104463122	104463272
chr12	104478482	104478632
chr12	104569742	104569892
chr12	104569922	104570072
chr12	104641982	104642132
chr12	104670162	104670312
chr12	104683002	104683152
chr12	104740822	104740972
chr12	104974762	104974912
chr12	107737083	107737233
chr12	108633684	108633834
chr12	108633844	108633994
chr12	108634524	108634674
chr12	108635464	108635614
chr12	108635684	108635834
chr12	110079815	110079965
chr12	110605775	110605925
chr12	110661555	110661705
chr12	110661775	110661925
chr12	110689835	110689985
chr12	111056976	111057126
chr12	111057196	111057346
chr12	111430876	111431026
chr12	112014676	112014826
chr12	113070335	113070485
chr12	113208455	113208605
chr12	113208635	113208785
chr12	116560040	116560190
chr12	117063215	117063365
chr12	117063375	117063525
chr12	117070375	117070525
chr12	120110816	120110966
chr12	120252077	120252227
chr12	120663017	120663167
chr12	120685077	120685227
chr12	121240717	121240867
chr12	121537575	121537725
chr12	121560495	121560645
chr12	121590815	121590965
chr12	121637654	121637804
chr12	121789254	121789404
chr12	121789994	121790144
chr12	122926953	122927103
chr12	123107113	123107263
chr12	123743073	123743223
chr12	124456914	124457064
chr12	124592874	124593024
chr12	124694354	124694504
chr12	124774154	124774304
chr12	124774474	124774624
chr12	128820955	128821105
chr12	128829935	128830085
chr12	128830115	128830265
chr12	128830735	128830885
chr12	130979955	130980105
chr12	131593055	131593205
chr12	131604575	131604725
chr12	132066415	132066565
chr12	132445014	132445164
chr12	132477354	132477504
chr12	132488619	132488769
chr12	132505254	132505404
chr12	132770254	132770404
chr12	132771574	132771724
chr12	132772714	132772864
chr13	19587000	19587150
chr13	20475981	20476131
chr13	22115121	22115271
chr13	24274562	24274712
chr13	24618622	24618772
chr13	27482968	27483118
chr13	27483143	27483293
chr13	28047943	28048093
chr13	28268843	28268993
chr13	28423143	28423293
chr13	29758903	29759053
chr13	29935723	29935873
chr13	30371723	30371873
chr13	30376943	30377093
chr13	30608023	30608173
chr13	30662683	30662833
chr13	30735463	30735613
chr13	32426203	32426353
chr13	40388803	40388953
chr13	42876364	42876514
chr13	46176945	46177095
chr13	46179665	46179815
chr13	46182165	46182315
chr13	46751885	46752035
chr13	48562424	48562574
chr13	48579284	48579434
chr13	50916864	50917014
chr13	95480326	95480476
chr13	99144426	99144576
chr13	99376186	99376336
chr13	99420326	99420476
chr13	99425726	99425876
chr13	100608966	100609116
chr13	100609131	100609281
chr13	105139869	105140019
chr13	106493652	106493802
chr13	110471313	110471463
chr13	110510273	110510423
chr13	110536473	110536623
chr13	110575713	110575863
chr13	110676653	110676803
chr13	112583706	112583856
chr13	112767886	112768036
chr13	112768206	112768356
chr13	112873026	112873176
chr13	113815487	113815637
chr13	114148585	114148735
chr14	20427861	20428011
chr14	20668121	20668271
chr14	22448408	22448558
chr14	22556146	22556296
chr14	22790351	22790501
chr14	23120191	23120341
chr14	35285514	35285664
chr14	35339914	35340064
chr14	35416974	35417124
chr14	51847242	51847392
chr14	51847422	51847572
chr14	53109122	53109272
chr14	54782822	54782972
chr14	55098382	55098532
chr14	60753902	60754052
chr14	61568822	61568972
chr14	61890022	61890172
chr14	65042742	65042892
chr14	65287882	65288032
chr14	67488303	67488453
chr14	67488663	67488813
chr14	68741808	68741958
chr14	68741963	68742113
chr14	70655563	70655713
chr14	70881943	70882093
chr14	72518852	72519002
chr14	72535592	72535742
chr14	73465174	73465324
chr14	73770737	73770887
chr14	74940397	74940547
chr14	75249437	75249587
chr14	75249657	75249807
chr14	75426757	75426907
chr14	75515137	75515287
chr14	75522377	75522527
chr14	76768602	76768752
chr14	76867737	76867887
chr14	76908897	76909047
chr14	76929997	76930147
chr14	76930162	76930312
chr14	77121557	77121707
chr14	80959536	80959686
chr14	85934416	85934566
chr14	88005056	88005206
chr14	88006376	88006526
chr14	89430656	89430806
chr14	89510536	89510686
chr14	89719436	89719586
chr14	89720876	89721026
chr14	91009596	91009746
chr14	91142416	91142566
chr14	91241976	91242126
chr14	91315976	91316126
chr14	91317716	91317866
chr14	91351016	91351166
chr14	91364176	91364326
chr14	91364361	91364511
chr14	91397516	91397666
chr14	91397681	91397831
chr14	91416336	91416486
chr14	92258556	92258706
chr14	92260036	92260186
chr14	92260196	92260346
chr14	92651275	92651425
chr14	92651440	92651590
chr14	92651635	92651785
chr14	92652095	92652245
chr14	92677155	92677425
chr14	92704315	92704465
chr14	92704475	92704625
chr14	92704655	92704805
chr14	93044735	93044885
chr14	93074535	93074685
chr14	93375914	93376064
chr14	93955294	93955444
chr14	93955654	93955804
chr14	93962814	93962964
chr14	93967814	93967964
chr14	93978374	93978524
chr14	100065203	100065353
chr14	100640523	100640673
chr14	101121283	101121433
chr14	101843803	101843953
chr14	101992823	101992973
chr14	102768363	102768513
chr14	104681248	104681398
chr14	104924803	104924953
chr14	104926683	104926833
chr14	105060883	105061033
chr14	105061368	105061518
chr14	105061543	105061693
chr14	105061708	105061858
chr14	105063683	105063833
chr14	105065423	105065573
chr14	105070348	105070498
chr14	105201963	105202113
chr14	105487723	105487873
chr14	106170170	106170320
chr14	106417643	106417793
chr14	106417828	106417978
chr14	106605870	106606020
chr14	106694623	106694773
chr14	106694823	106694973
chr14	106698963	106699113
chr14	106844725	106844875
chr15	22174209	22174359
chr15	31264057	31264207
chr15	31264237	31264387
chr15	31264397	31264547
chr15	31266322	31266472
chr15	31266737	31266887
chr15	31361222	31361372
chr15	31361397	31361547
chr15	31361577	31361727
chr15	32908639	32908789
chr15	40105299	40105449
chr15	40307779	40307929
chr15	40308039	40308189
chr15	40398679	40398829
chr15	40932202	40932352
chr15	41291322	41291472
chr15	44710282	44710432
chr15	44724362	44724512
chr15	50907103	50907253
chr15	50907323	50907473
chr15	52466203	52466353
chr15	52466383	52466533
chr15	55267762	55267912
chr15	57299962	57300112
chr15	59399521	59399671
chr15	63497881	63498031
chr15	63892821	63892971
chr15	63986821	63986971
chr15	63987001	63987151
chr15	64893561	64893711
chr15	64894781	64894931
chr15	64895501	64895651
chr15	66390782	66390932
chr15	66866162	66866312
chr15	67093582	67093732
chr15	67763042	67763192
chr15	67783442	67783592
chr15	67784482	67784632
chr15	69666581	69666731
chr15	69667241	69667391
chr15	69667481	69667631
chr15	69669081	69669231
chr15	69714321	69714471
chr15	69719621	69719771
chr15	70035686	70035836
chr15	70035841	70035991
chr15	70258701	70258851
chr15	70300661	70300811
chr15	70308341	70308491
chr15	70463201	70463351
chr15	70478701	70478851
chr15	70480361	70480511
chr15	74315659	74315809
chr15	74396539	74396689
chr15	74403039	74403189
chr15	74490239	74490389
chr15	74788779	74788929
chr15	74821459	74821609
chr15	75043339	75043489
chr15	75069639	75069789
chr15	75113099	75113249
chr15	75350059	75350209
chr15	76988599	76988749
chr15	76995079	76995229
chr15	77003059	77003209
chr15	77014559	77014709
chr15	78087998	78088148
chr15	78103878	78104028
chr15	78939338	78939488
chr15	79977518	79977668
chr15	81293779	81293929
chr15	81294139	81294289
chr15	81296799	81296949
chr15	81301959	81302109
chr15	84598409	84598559
chr15	84736449	84736599
chr15	84750729	84750879
chr15	85329689	85329839
chr15	89441549	89441699
chr15	90038453	90038603
chr15	90059588	90059738
chr15	90059768	90059918
chr15	90097608	90097758
chr15	90231168	90231318
chr15	90620488	90620638
chr15	90686629	90686779
chr15	90856830	90856980
chr15	90897250	90897400
chr15	94287891	94288041
chr15	99477035	99477185
chr15	99502195	99502345
chr15	100940935	100941085
chr15	101500077	101500227
chr16	35140	35290
chr16	39125	39275
chr16	325140	325290
chr16	2507199	2507349
chr16	2687339	2687489
chr16	3055239	3055389
chr16	3074999	3075149
chr16	3577399	3577549
chr16	3578919	3579069
chr16	4325519	4325669
chr16	4505419	4505569
chr16	4663859	4664009
chr16	4665259	4665409
chr16	4976139	4976289
chr16	10297503	10297653
chr16	10329623	10329773
chr16	10753183	10753333
chr16	10868643	10868793
chr16	10891803	10891953
chr16	11052483	11052633
chr16	11225503	11225653
chr16	11233123	11233273
chr16	11233288	11233438
chr16	11258803	11258953
chr16	11311303	11311453
chr16	11362103	11362253
chr16	11613804	11613954
chr16	11669744	11669894
chr16	11672944	11673094
chr16	14354643	14354793
chr16	14354863	14355013
chr16	15961223	15961373
chr16	17070963	17071113
chr16	17258923	17259073
chr16	17259443	17259593
chr16	17301783	17301933
chr16	17343123	17343273
chr16	17416743	17416893
chr16	17449463	17449613
chr16	19294218	19294368
chr16	19294378	19294528
chr16	21358539	21358689
chr16	21360259	21360409
chr16	21507084	21507234
chr16	21540744	21540894
chr16	21647259	21647409
chr16	22241059	22241209
chr16	23826639	23826789
chr16	23836819	23836969
chr16	23837099	23837249
chr16	23863859	23864009
chr16	23881759	23881909
chr16	23950039	23950189
chr16	24014239	24014389
chr16	24014419	24014569
chr16	27199819	27199969
chr16	27232099	27232249
chr16	27318679	27318829
chr16	27401904	27402054
chr16	27402339	27402489
chr16	28140959	28141109
chr16	28141119	28141269
chr16	28141284	28141434
chr16	28193259	28193409
chr16	28494044	28494194
chr16	28494219	28494369
chr16	28494539	28494689
chr16	28494764	28494914
chr16	28507924	28508074
chr16	28984919	28985069
chr16	29075039	29075189
chr16	29600244	29600394
chr16	29662799	29662949
chr16	29663119	29663269
chr16	29666599	29666749
chr16	29691939	29692089
chr16	29745499	29745649
chr16	29745884	29746034
chr16	29746039	29746189
chr16	30166339	30166489
chr16	30184079	30184229
chr16	30184239	30184389
chr16	30184499	30184649
chr16	30185644	30185794
chr16	30185939	30186089
chr16	30382539	30382689
chr16	30458799	30458949
chr16	30459044	30459194
chr16	30472539	30472689
chr16	30876539	30876689
chr16	30904259	30904409
chr16	31244079	31244229
chr16	31259819	31259969
chr16	31352539	31352689
chr16	31354519	31354669
chr16	46659028	46659178
chr16	48432249	48432399
chr16	49463749	49463899
chr16	50273914	50274064
chr16	50274089	50274239
chr16	50274389	50274539
chr16	50274669	50274819
chr16	50282049	50282199
chr16	50282289	50282439
chr16	50589294	50589444
chr16	50666789	50666939
chr16	50681269	50681419
chr16	50684069	50684219
chr16	50685329	50685479
chr16	53457808	53457958
chr16	56860528	56860678
chr16	56888948	56889098
chr16	56951548	56951698
chr16	57041448	57041598
chr16	57349328	57349478
chr16	57542528	57542678
chr16	57544328	57544478
chr16	57601828	57601978
chr16	57602188	57602338
chr16	57689773	57689923
chr16	57689948	57690098
chr16	58426216	58426366
chr16	66474857	66475007
chr16	66524037	66524187
chr16	66524937	66525087
chr16	67531397	67531547
chr16	67984957	67985107
chr16	67999497	67999647
chr16	68074897	68075047
chr16	68289737	68289887
chr16	68356537	68356687
chr16	68369837	68369987
chr16	68470597	68470747
chr16	68776957	68777107
chr16	69186617	69186767
chr16	69564357	69564507
chr16	75075222	75075372
chr16	75099902	75100052
chr16	75201362	75201512
chr16	78742603	78742753
chr16	79089943	79090093
chr16	80676523	80676673
chr16	81470035	81470185
chr16	81521215	81521365
chr16	81738955	81739105
chr16	81752335	81752485
chr16	81797655	81797805
chr16	81798975	81799125
chr16	81817995	81818145
chr16	81831795	81831945
chr16	84088815	84088965
chr16	84515034	84515184
chr16	84594254	84594404
chr16	84594414	84594564
chr16	84594574	84594724
chr16	84600854	84601004
chr16	84607734	84607884
chr16	84607894	84608044
chr16	85104994	85105144
chr16	85309914	85310064
chr16	85570994	85571144
chr16	85571159	85571309
chr16	85571854	85572004
chr16	85616714	85616864
chr16	85908534	85908684
chr16	85936234	85936384
chr16	85936554	85936704
chr16	88044354	88044504
chr16	88046034	88046184
chr16	88430797	88430947
chr16	88591672	88591822
chr16	88634152	88634302
chr16	88681872	88682022
chr16	88691972	88692122
chr16	88703592	88703742
chr16	88704052	88704202
chr16	88745772	88745922
chr16	88781132	88781282
chr16	88781412	88781562
chr16	88781852	88782002
chr16	88854752	88854902
chr16	88936692	88936842
chr16	88971852	88972002
chr16	88977512	88977662
chr16	88978692	88978842
chr16	88978872	88979022
chr16	88979052	88979202
chr16	89032092	89032242
chr16	89115692	89115842
chr16	89361132	89361282
chr16	89435732	89435882
chr16	89435897	89436047
chr16	89765012	89765162
chr16	90008972	90009122
chr17	740400	740550
chr17	1197986	1198136
chr17	1198146	1198296
chr17	1198311	1198461
chr17	1228366	1228516
chr17	1363106	1363256
chr17	1556266	1556416
chr17	1566806	1566956
chr17	1627226	1627376
chr17	1823606	1823756
chr17	2059346	2059496
chr17	2070566	2070716
chr17	2083766	2083916
chr17	2791706	2791856
chr17	2796226	2796376
chr17	2814686	2814836
chr17	2815106	2815256
chr17	3002746	3002896
chr17	3003646	3003796
chr17	3696246	3696396
chr17	3740906	3741056
chr17	3765366	3765516
chr17	3796426	3796576
chr17	3796586	3796736
chr17	3911386	3911536
chr17	3914426	3914576
chr17	3916391	3916541
chr17	3963566	3963716
chr17	4074286	4074436
chr17	4433885	4434035
chr17	4481265	4481415
chr17	4636145	4636295
chr17	4711405	4711555
chr17	4733405	4733555
chr17	5016965	5017115
chr17	5234805	5234955
chr17	6660881	6661031
chr17	7336401	7336551
chr17	7337021	7337171
chr17	7552863	7553013
chr17	8807142	8807292
chr17	8954463	8954613
chr17	8965963	8966113
chr17	10059683	10059833
chr17	10063063	10063213
chr17	10157023	10157173
chr17	16416366	16416516
chr17	17750946	17751096
chr17	18900967	18901117
chr17	19306407	19306557
chr17	19463247	19463397
chr17	19978307	19978457
chr17	27466814	27466964
chr17	27473734	27473884
chr17	27635554	27635704
chr17	27808154	27808304
chr17	28547762	28547912
chr17	28549842	28549992
chr17	28741562	28741712
chr17	28871282	28871432
chr17	29139042	29139192
chr17	29141062	29141212
chr17	30728622	30728772
chr17	30728787	30728937
chr17	30809042	30809192
chr17	31491482	31491632
chr17	31493302	31493452
chr17	31508802	31508952
chr17	32503582	32503732
chr17	32503747	32503897
chr17	33964501	33964651
chr17	33968721	33968871
chr17	34378781	34378931
chr17	35368141	35368291
chr17	36082723	36082873
chr17	36928220	36928370
chr17	37745309	37745459
chr17	38591287	38591437
chr17	38728327	38728477
chr17	38899187	38899337
chr17	39118787	39118937
chr17	39676327	39676477
chr17	39753687	39753837
chr17	39754867	39755017
chr17	40095967	40096117
chr17	40107687	40107837
chr17	40322388	40322538
chr17	40330408	40330558
chr17	42063622	42063772
chr17	42178902	42179052
chr17	42415202	42415352
chr17	42985363	42985513
chr17	43768492	43768642
chr17	44246632	44246782
chr17	45226173	45226323
chr17	45226338	45226488
chr17	45333154	45333304
chr17	45373694	45373844
chr17	45410334	45410484
chr17	45413554	45413704
chr17	45428974	45429124
chr17	46020274	46020424
chr17	46194734	46194884
chr17	46291354	46291504
chr17	47706654	47706804
chr17	48427778	48427928
chr17	48441398	48441548
chr17	48478438	48478588
chr17	49210398	49210548
chr17	49218158	49218308
chr17	49218958	49219108
chr17	49219318	49219468
chr17	49219498	49219648
chr17	49390618	49390768
chr17	49739543	49739693
chr17	50148535	50148685
chr17	56908359	56908509
chr17	57604099	57604249
chr17	57629479	57629629
chr17	57629679	57629829
chr17	57939859	57940009
chr17	58328139	58328289
chr17	58328379	58328529
chr17	58328539	58328689
chr17	58328899	58329049
chr17	58329619	58329769
chr17	58330259	58330409
chr17	58331459	58331609
chr17	58332499	58332649
chr17	58332664	58332814
chr17	58337619	58337769
chr17	58344399	58344549
chr17	58505079	58505229
chr17	62171619	62171769
chr17	63646580	63646730
chr17	63701920	63702070
chr17	63946485	63946635
chr17	64074460	64074610
chr17	64923022	64923172
chr17	64985922	64986072
chr17	64986502	64986652
chr17	68237899	68238049
chr17	68346559	68346709
chr17	68346744	68346894
chr17	68498099	68498249
chr17	72727101	72727251
chr17	74280241	74280391
chr17	74369361	74369511
chr17	74463281	74463431
chr17	74463581	74463731
chr17	74467741	74467891
chr17	74478861	74479011
chr17	74528661	74528811
chr17	74688761	74688911
chr17	74738321	74738471
chr17	74742341	74742491
chr17	74759541	74759691
chr17	74780101	74780251
chr17	74834201	74834351
chr17	75102445	75102595
chr17	75295859	75296009
chr17	75297459	75297609
chr17	75487759	75487909
chr17	75518359	75518509
chr17	75535199	75535349
chr17	75843839	75843989
chr17	75844119	75844269
chr17	75992059	75992209
chr17	76246739	76246889
chr17	76481218	76481368
chr17	76492698	76492848
chr17	77389438	77389588
chr17	77400458	77400608
chr17	77406038	77406188
chr17	77420778	77420928
chr17	77428438	77428588
chr17	77440698	77440848
chr17	77441418	77441568
chr17	77441678	77441828
chr17	77453898	77454048
chr17	77869698	77869848
chr17	77869898	77870048
chr17	77882558	77882708
chr17	78124579	78124729
chr17	78173559	78173709
chr17	78252399	78252549
chr17	78386459	78386609
chr17	78388679	78388829
chr17	78889698	78889848
chr17	78890678	78890828
chr17	79804541	79804691
chr17	79836941	79837091
chr17	80665120	80665270
chr17	80737560	80737710
chr17	80738540	80738690
chr17	80780580	80780730
chr17	81228560	81228710
chr17	81453834	81453984
chr17	81598554	81598704
chr17	82302304	82302454
chr17	82400944	82401094
chr17	82449184	82449334
chr17	82449364	82449514
chr17	82449564	82449714
chr17	82591744	82591894
chr17	82864244	82864394
chr17	82978844	82978994
chr17	83199436	83199586
chr17	83199591	83199741
chr18	2636741	2636891
chr18	2972222	2972372
chr18	3178082	3178232
chr18	9711663	9711813
chr18	12053421	12053571
chr18	13562581	13562731
chr18	13567001	13567151
chr18	13567601	13567751
chr18	13586421	13586571
chr18	13612361	13612511
chr18	23071416	23071566
chr18	24019756	24019906
chr18	35809776	35809926
chr18	44759495	44759645
chr18	45687255	45687405
chr18	46168054	46168204
chr18	46343997	46344147
chr18	46344162	46344312
chr18	48715769	48715919
chr18	48785289	48785439
chr18	48869049	48869199
chr18	48869214	48869364
chr18	48897110	48897260
chr18	48940870	48941020
chr18	48992850	48993000
chr18	54262010	54262160
chr18	57077909	57078059
chr18	57581408	57581558
chr18	58535408	58535558
chr18	58565188	58565338
chr18	58658308	58658458
chr18	63098627	63098777
chr18	63141867	63142017
chr18	63162507	63162657
chr18	69949044	69949194
chr18	69959384	69959534
chr18	76500083	76500233
chr18	77054304	77054454
chr18	77055329	77055479
chr18	77062344	77062494
chr18	77080524	77080674
chr18	77099724	77099874
chr18	77106484	77106634
chr18	77124664	77124814
chr18	79524025	79524175
chr18	79625320	79625470
chr18	79820200	79820350
chr18	79949960	79950110
chr19	947800	947950
chr19	1038181	1038331
chr19	1068141	1068291
chr19	1087861	1088011
chr19	1095921	1096071
chr19	1895421	1895571
chr19	1904421	1904571
chr19	1923421	1923571
chr19	2082081	2082231
chr19	2087681	2087831
chr19	2187901	2188051
chr19	2227601	2227751
chr19	2264481	2264631
chr19	2289781	2289931
chr19	2332441	2332591
chr19	2394422	2394572
chr19	2552962	2553112
chr19	2553147	2553297
chr19	2621842	2621992
chr19	2631602	2631752
chr19	2678142	2678292
chr19	2681642	2681792
chr19	3125262	3125412
chr19	3135982	3136132
chr19	3178402	3178552
chr19	3178682	3178832
chr19	3180422	3180572
chr19	4077982	4078132
chr19	4084382	4084532
chr19	4089542	4089692
chr19	4089742	4089892
chr19	4108862	4109012
chr19	4109082	4109232
chr19	4115122	4115272
chr19	4369108	4369258
chr19	4369463	4369613
chr19	4431883	4432033
chr19	4432088	4432238
chr19	4916748	4916898
chr19	5627649	5627799
chr19	5951709	5951859
chr19	6100349	6100499
chr19	6481729	6481879
chr19	6528909	6529059
chr19	6532829	6532979
chr19	6577949	6578099
chr19	6641889	6642039
chr19	6669949	6670099
chr19	6670169	6670319
chr19	6728389	6728539
chr19	6741269	6741419
chr19	6772289	6772439
chr19	6772549	6772699
chr19	6773349	6773499
chr19	6801529	6801679
chr19	6801869	6802019
chr19	6802489	6802639
chr19	7192329	7192479
chr19	7337501	7337651
chr19	7337656	7337806
chr19	7337876	7338026
chr19	7348775	7348925
chr19	7348955	7349105
chr19	7350135	7350285
chr19	7473114	7473264
chr19	7658494	7658644
chr19	7676474	7676624
chr19	7701774	7701924
chr19	7705674	7705824
chr19	7705894	7706044
chr19	8195336	8195486
chr19	8269236	8269386
chr19	8473776	8473926
chr19	8487376	8487526
chr19	8487556	8487706
chr19	8577436	8577586
chr19	9858164	9858314
chr19	10102144	10102294
chr19	10102884	10103034
chr19	10104764	10104914
chr19	10111424	10111574
chr19	10270404	10270554
chr19	10339684	10339834
chr19	10373764	10373914
chr19	10408864	10409014
chr19	10412404	10412554
chr19	10553989	10554139
chr19	10554144	10554294
chr19	10566824	10566974
chr19	10639944	10640094
chr19	10731664	10731814
chr19	10759664	10759814
chr19	10848304	10848454
chr19	10963604	10963754
chr19	11280064	11280214
chr19	11581905	11582055
chr19	11584045	11584195
chr19	12613826	12613976
chr19	12665246	12665396
chr19	12884951	12885101
chr19	12914186	12914336
chr19	13103146	13103296
chr19	13105226	13105376
chr19	13861506	13861656
chr19	14355928	14356078
chr19	14375153	14375303
chr19	14375308	14375458
chr19	14384048	14384198
chr19	14440128	14440278
chr19	14582968	14583118
chr19	15286349	15286499
chr19	15326949	15327099
chr19	15334009	15334159
chr19	15463869	15464019
chr19	15464149	15464299
chr19	15464489	15464639
chr19	16118650	16118800
chr19	16119610	16119760
chr19	16141210	16141360
chr19	16367329	16367479
chr19	16371669	16371819
chr19	16371849	16371999
chr19	16449629	16449779
chr19	16585889	16586039
chr19	16587749	16587899
chr19	16836269	16836419
chr19	17091770	17091920
chr19	17110110	17110260
chr19	17125530	17125680
chr19	17125690	17125840
chr19	17125850	17126000
chr19	17126050	17126200
chr19	17281556	17281706
chr19	17523331	17523481
chr19	17523496	17523646
chr19	17739351	17739501
chr19	17751371	17751521
chr19	17754951	17755101
chr19	18001651	18001801
chr19	18091330	18091480
chr19	18169750	18169900
chr19	18173295	18173445
chr19	18290350	18290500
chr19	18290530	18290680
chr19	18397650	18397800
chr19	19661971	19662121
chr19	29277278	29277428
chr19	29673093	29673243
chr19	29680593	29680743
chr19	33160554	33160704
chr19	33260954	33261104
chr19	33280514	33280664
chr19	33280694	33280844
chr19	33372474	33372624
chr19	35014536	35014686
chr19	35205397	35205547
chr19	35295822	35295972
chr19	35329057	35329207
chr19	35346717	35346867
chr19	35347602	35347752
chr19	35347757	35347907
chr19	35459058	35459208
chr19	35462618	35462768
chr19	35462778	35462928
chr19	35742399	35742549
chr19	35902378	35902528
chr19	35909283	35909433
chr19	35909458	35909608
chr19	37928600	37928750
chr19	38048520	38048670
chr19	38426240	38426390
chr19	38557380	38557530
chr19	38617980	38618130
chr19	38618280	38618430
chr19	38878180	38878330
chr19	39335680	39335830
chr19	39335885	39336035
chr19	39448525	39448675
chr19	39941893	39942043
chr19	39953593	39953743
chr19	40358813	40358963
chr19	40461813	40461963
chr19	40803915	40804065
chr19	41576068	41576218
chr19	41871692	41871842
chr19	41875490	41875640
chr19	41877570	41877720
chr19	41887489	41887639
chr19	42132408	42132558
chr19	42199168	42199318
chr19	42199413	42199563
chr19	42199908	42200058
chr19	42201608	42201758
chr19	42363748	42363898
chr19	43765568	43765718
chr19	43777828	43777978
chr19	43780828	43780978
chr19	44722216	44722366
chr19	44722376	44722526
chr19	44943863	44944013
chr19	45047602	45047752
chr19	45117282	45117432
chr19	45419582	45419732
chr19	45515067	45515217
chr19	45515222	45515372
chr19	45791102	45791252
chr19	46619703	46619853
chr19	46619903	46620053
chr19	46718343	46718493
chr19	46792063	46792213
chr19	46821728	46821878
chr19	46824423	46824573
chr19	47111403	47111553
chr19	47262523	47262673
chr19	47518243	47518393
chr19	48391123	48391273
chr19	48638703	48638853
chr19	48859343	48859493
chr19	49333923	49334073
chr19	49335363	49335513
chr19	49335563	49335713
chr19	49409723	49409873
chr19	49453943	49454093
chr19	49470323	49470473
chr19	49470483	49470633
chr19	49911443	49911593
chr19	50345003	50345153
chr19	50415803	50415953
chr19	51372766	51372916
chr19	51372966	51373116
chr19	51395486	51395636
chr19	51417126	51417276
chr19	51417586	51417736
chr19	51441666	51441816
chr19	51442006	51442156
chr19	51531646	51531796
chr19	51621247	51621397
chr19	54378316	54378466
chr19	54388176	54388326
chr19	54573653	54573803
chr19	54662888	54663038
chr19	55253892	55254042
chr19	55254172	55254322
chr19	55255732	55255882
chr19	55678234	55678384
chr2	8153050	8153200
chr2	8303610	8303760
chr2	8488270	8488420
chr2	8515450	8515600
chr2	8525990	8526140
chr2	8543495	8543645
chr2	8543915	8544065
chr2	10029133	10029283
chr2	10331319	10331469
chr2	10332134	10332284
chr2	10410454	10410604
chr2	10745674	10745824
chr2	11753694	11753844
chr2	11933954	11934104
chr2	12501554	12501704
chr2	12728394	12728544
chr2	15142216	15142366
chr2	23892010	23892160
chr2	25294831	25294981
chr2	25314531	25314681
chr2	25362791	25362941
chr2	25419691	25419841
chr2	29000574	29000724
chr2	29014834	29014984
chr2	30337174	30337324
chr2	31812131	31812281
chr2	38533258	38533408
chr2	38634738	38634888
chr2	42105480	42105630
chr2	42752400	42752550
chr2	42792200	42792350
chr2	43132861	43133011
chr2	43133941	43134091
chr2	43134121	43134271
chr2	43240361	43240511
chr2	45728641	45728791
chr2	45834061	45834211
chr2	46569381	46569531
chr2	46944001	46944151
chr2	46983341	46983491
chr2	47057621	47057771
chr2	54673103	54673253
chr2	60366285	60366435
chr2	60439485	60439635
chr2	60992985	60993135
chr2	64819926	64820076
chr2	64839986	64840136
chr2	64932566	64932716
chr2	64946326	64946476
chr2	65053326	65053476
chr2	68424048	68424198
chr2	68689988	68690138
chr2	68714988	68715138
chr2	68727108	68727258
chr2	68734748	68734898
chr2	68734948	68735098
chr2	70083868	70084018
chr2	71071975	71072125
chr2	73284752	73284902
chr2	73285272	73285422
chr2	73985733	73985883
chr2	74032753	74032903
chr2	74037673	74037823
chr2	74079838	74079988
chr2	74079993	74080143
chr2	74181813	74181963
chr2	74186013	74186163
chr2	84939716	84939866
chr2	85578397	85578547
chr2	96146126	96146276
chr2	96157881	96158031
chr2	96163862	96164012
chr2	96164107	96164257
chr2	96225142	96225292
chr2	96233902	96234052
chr2	96839443	96839593
chr2	96874623	96874773
chr2	96913523	96913673
chr2	97718677	97718827
chr2	97911477	97911627
chr2	98012797	98012947
chr2	98027042	98027192
chr2	98027197	98027347
chr2	98081977	98082127
chr2	98460977	98461127
chr2	98465037	98465187
chr2	100142538	100142688
chr2	100580798	100580948
chr2	110748563	110748713
chr2	110748723	110748873
chr2	112004343	112004493
chr2	113124203	113124353
chr2	113173563	113173713
chr2	113173843	113173993
chr2	113174143	113174293
chr2	113175303	113175453
chr2	119339344	119339494
chr2	120177344	120177494
chr2	127081184	127081334
chr2	127081824	127081974
chr2	128473111	128473261
chr2	128473286	128473436
chr2	128520926	128521076
chr2	128754246	128754396
chr2	134740095	134740245
chr2	136008270	136008420
chr2	136116990	136117140
chr2	136119190	136119340
chr2	136132090	136132240
chr2	136132250	136132400
chr2	136132470	136132620
chr2	136136310	136136460
chr2	136382250	136382400
chr2	136382410	136382560
chr2	143128711	143128861
chr2	143128951	143129101
chr2	143129251	143129401
chr2	144382853	144383003
chr2	151288286	151288436
chr2	152594446	152594596
chr2	157444008	157444158
chr2	159905029	159905179
chr2	173264772	173264922
chr2	173898332	173898482
chr2	174032212	174032362
chr2	174493212	174493362
chr2	174634552	174634702
chr2	178530753	178530903
chr2	181456733	181456883
chr2	195536296	195536446
chr2	196176196	196176346
chr2	197145776	197145926
chr2	197199016	197199166
chr2	203706517	203706667
chr2	217799117	217799267
chr2	218063657	218063807
chr2	218081217	218081367
chr2	218257677	218257827
chr2	218290997	218291147
chr2	218368062	218368212
chr2	219252938	219253088
chr2	223836163	223836313
chr2	224026003	224026153
chr2	224953363	224953513
chr2	227483084	227483234
chr2	230225605	230225755
chr2	230319305	230319455
chr2	230589585	230589735
chr2	230602645	230602795
chr2	230643605	230643755
chr2	230659245	230659395
chr2	230660745	230660895
chr2	230925185	230925335
chr2	230943685	230943835
chr2	233059790	233060060
chr2	233060415	233060565
chr2	233061230	233061380
chr2	233063450	233063600
chr2	233076090	233076240
chr2	233082330	233082480
chr2	233087070	233087220
chr2	233223654	233223804
chr2	233331514	233331664
chr2	233331734	233331884
chr2	234426056	234426206
chr2	234484056	234484206
chr2	239253344	239253494
chr2	239259844	239259994
chr2	239285525	239285675
chr2	239303265	239303415
chr2	240625328	240625478
chr2	240626963	240627113
chr2	241336325	241336475
chr2	241842948	241843098
chr20	847002	847152
chr20	1535914	1536064
chr20	1870994	1871144
chr20	1898154	1898304
chr20	2301334	2301484
chr20	2800874	2801024
chr20	2801039	2801189
chr20	3420233	3420383
chr20	3430513	3430663
chr20	4811734	4811884
chr20	4811994	4812144
chr20	4813234	4813384
chr20	4814754	4814904
chr20	4822594	4822744
chr20	4822799	4822949
chr20	5674474	5674624
chr20	8400113	8400263
chr20	10476452	10476602
chr20	19658316	19658466
chr20	19918036	19918186
chr20	19937756	19937906
chr20	20668776	20668926
chr20	21100379	21100529
chr20	24949004	24949154
chr20	25042989	25043139
chr20	25043144	25043294
chr20	25318589	25318739
chr20	25318744	25318894
chr20	32040377	32040527
chr20	32051317	32051467
chr20	32052137	32052287
chr20	32539917	32540067
chr20	32673178	32673328
chr20	32673338	32673488
chr20	32972354	32972504
chr20	34365914	34366064
chr20	35490954	35491104
chr20	36595817	36595967
chr20	36630117	36630267
chr20	36646177	36646327
chr20	37270677	37270827
chr20	37315877	37316027
chr20	37316537	37316687
chr20	38859237	38859387
chr20	40991365	40991515
chr20	40991560	40991710
chr20	41011720	41011870
chr20	41156940	41157090
chr20	41157240	41157390
chr20	43950240	43950390
chr20	44069420	44069570
chr20	44586419	44586569
chr20	45321320	45321470
chr20	45368300	45368450
chr20	45432440	45432590
chr20	45842241	45842391
chr20	46005281	46005431
chr20	46108501	46108651
chr20	46111421	46111571
chr20	46545046	46545196
chr20	46553141	46553291
chr20	47415476	47415626
chr20	47468316	47468466
chr20	47489456	47489606
chr20	47727521	47727671
chr20	47727676	47727826
chr20	48002656	48002806
chr20	48712602	48712752
chr20	48738983	48739133
chr20	48772543	48772693
chr20	48788803	48788953
chr20	48823023	48823173
chr20	48846943	48847093
chr20	49785923	49786073
chr20	49800843	49800993
chr20	50041603	50041753
chr20	50146823	50146973
chr20	50338863	50339013
chr20	50339063	50339213
chr20	51460983	51461133
chr20	51497622	51497772
chr20	51525941	51526091
chr20	53729701	53729851
chr20	53839581	53839731
chr20	53923041	53923191
chr20	57393064	57393214
chr20	57398384	57398534
chr20	57398544	57398694
chr20	57450289	57450439
chr20	57450544	57450694
chr20	57452004	57452154
chr20	57619104	57619254
chr20	57619304	57619454
chr20	57620424	57620574
chr20	59004725	59004875
chr20	59004985	59005135
chr20	59007865	59008015
chr20	59008065	59008215
chr20	59008225	59008375
chr20	59752405	59752555
chr20	60055825	60055975
chr20	62651708	62651858
chr20	62954573	62954723
chr20	62978068	62978218
chr20	63010508	63010658
chr20	63552807	63552957
chr20	63567507	63567657
chr20	63567947	63568097
chr20	63730768	63730918
chr20	63730988	63731138
chr20	63736488	63736638
chr20	63803947	63804097
chr20	63978412	63978562
chr20	63978567	63978717
chr20	64077067	64077217
chr20	64077227	64077377
chr20	64077827	64077977
chr20	64078007	64078157
chr20	64078347	64078497
chr21	14546259	14546409
chr21	29079319	29079469
chr21	29293619	29293769
chr21	29348419	29348569
chr21	31327085	31327235
chr21	32932492	32932642
chr21	33215675	33215825
chr21	33216175	33216325
chr21	33265775	33265925
chr21	33299495	33299645
chr21	34708162	34708312
chr21	34974343	34974493
chr21	35049028	35049178
chr21	35103103	35103253
chr21	37208159	37208309
chr21	38767236	38767386
chr21	39017014	39017164
chr21	42061491	42061641
chr21	42062351	42062501
chr21	42062691	42062841
chr21	42063751	42063901
chr21	42188350	42188500
chr21	42233130	42233280
chr21	42249330	42249480
chr21	42465230	42465380
chr21	42505190	42505340
chr21	43398580	43398730
chr21	43399200	43399350
chr21	43399680	43399830
chr21	43399920	43400070
chr21	43805599	43805749
chr21	43855259	43855409
chr21	43922219	43922369
chr21	44065559	44065709
chr21	44143358	44143508
chr21	44143518	44143668
chr21	44154057	44154207
chr21	44155377	44155527
chr21	44157557	44157707
chr21	44157797	44157947
chr21	44159517	44159667
chr21	44159702	44159852
chr21	44159857	44160007
chr21	44160057	44160207
chr21	44175317	44175467
chr21	44196682	44196832
chr21	44353217	44353367
chr21	44353477	44353627
chr21	44375337	44375487
chr21	44865665	44865815
chr21	44914225	44914375
chr21	44920885	44921035
[truncated: 907 more rows]

## Sheet: Liver-specific DHSs
Chromosome	Start	End
chr1	1006365	1006515
chr1	1006560	1006710
chr1	1058385	1058535
chr1	1125125	1125275
chr1	1125400	1125550
chr1	1239865	1240015
chr1	1431845	1431995
chr1	1433045	1433195
chr1	1923081	1923231
chr1	2272121	2272271
chr1	3066281	3066431
chr1	3115356	3115506
chr1	3219436	3219586
chr1	3219596	3219746
chr1	3293336	3293486
chr1	3320556	3320706
chr1	3320736	3320886
chr1	3460136	3460286
chr1	3777601	3777751
chr1	5949565	5949715
chr1	6451160	6451310
chr1	6582400	6582550
chr1	11653588	11653738
chr1	12616476	12616626
chr1	16696690	16696840
chr1	16697250	16697400
chr1	16767070	16767220
chr1	17580230	17580380
chr1	18128431	18128581
chr1	20486967	20487117
chr1	23423807	23423957
chr1	26992969	26993119
chr1	32737419	32737569
chr1	36324024	36324174
chr1	39566893	39567043
chr1	43546034	43546184
chr1	43548329	43548479
chr1	45336048	45336198
chr1	45542748	45542898
chr1	53089693	53089843
chr1	109618823	109618973
chr1	109763883	109764033
chr1	116153199	116153349
chr1	151013164	151013314
chr1	153953984	153954134
chr1	155107404	155107554
chr1	155126704	155126854
chr1	155286774	155286924
chr1	156118309	156118459
chr1	156291674	156291824
chr1	180925644	180925794
chr1	200040652	200040802
chr1	201175292	201175442
chr1	204145152	204145302
chr1	205676092	205676242
chr1	211886223	211886373
chr1	222466158	222466308
chr1	226975144	226975294
chr1	228423584	228423734
chr1	230158753	230159023
chr1	230639814	230639964
chr1	235651025	235651175
chr1	245811138	245811288
chr1	247112403	247112553
chr1	247113123	247113273
chr10	5968902	5969052
chr10	21505751	21505901
chr10	21505931	21506081
chr10	52774625	52774775
chr10	52775300	52775450
chr10	70596189	70596339
chr10	73840402	73840552
chr10	73840567	73840717
chr10	78775288	78775438
chr10	79059363	79059513
chr10	93601283	93601433
chr10	96998343	96998493
chr10	98270468	98270618
chr10	100971283	100971433
chr10	100971508	100971658
chr10	102463008	102463158
chr10	124597056	124597346
chr10	129467901	129468051
chr10	132183136	132183286
chr10	133347236	133347386
chr10	133348301	133348451
chr10	133359716	133359866
chr11	374125	374275
chr11	559885	560035
chr11	624980	625130
chr11	707565	707715
chr11	1042125	1042275
chr11	1304510	1304660
chr11	1689915	1690065
chr11	1690095	1690245
chr11	1691170	1691320
chr11	1983190	1983340
chr11	1983375	1983525
chr11	1988810	1988960
chr11	1989490	1989640
chr11	1990030	1990180
chr11	2903235	2903385
chr11	2903475	2903625
chr11	12219078	12219228
chr11	17013313	17013463
chr11	17542338	17542488
chr11	17770113	17770263
chr11	47184869	47185019
chr11	57453612	57453762
chr11	57480732	57480882
chr11	62547853	62548003
chr11	63765393	63765543
chr11	66902089	66902239
chr11	66907934	66908084
chr11	68017550	68017700
chr11	68038238	68038388
chr11	68270717	68270867
chr11	68315097	68315247
chr11	68372757	68372907
chr11	68845517	68845667
chr11	69427477	69427627
chr11	69485437	69485587
chr11	71252139	71252289
chr11	71252739	71252889
chr11	71253014	71253164
chr11	72778995	72779145
chr11	73784475	73784625
chr11	77144959	77145109
chr11	85931222	85931372
chr11	93487274	93487424
chr11	102451574	102451724
chr11	111360180	111360330
chr11	111726376	111726526
chr11	116826864	116827014
chr11	116829724	116829874
chr11	116837549	116837699
chr11	119699330	119699480
chr11	129999465	129999615
chr11	130181870	130182020
chr12	210239	210389
chr12	210414	210564
chr12	583434	583584
chr12	585634	585784
chr12	627974	628124
chr12	6070559	6070709
chr12	6768139	6768289
chr12	7123864	7124014
chr12	7198029	7198179
chr12	12999386	12999536
chr12	39443638	39443788
chr12	49348022	49348172
chr12	51849321	51849471
chr12	56080901	56081051
chr12	56230581	56230731
chr12	56230776	56230926
chr12	56267536	56267686
chr12	57102202	57102352
chr12	57131042	57131192
chr12	57735302	57735452
chr12	71439080	71439230
chr12	71441000	71441150
chr12	79560305	79560455
chr12	94151609	94151759
chr12	110575435	110575585
chr12	111367696	111367846
chr12	113418540	113418690
chr12	113770535	113770685
chr12	115468215	115468365
chr12	121550995	121551265
chr12	124821834	124821984
chr12	131012335	131012485
chr12	132493879	132494029
chr12	132517414	132517564
chr12	132517599	132517749
chr13	26968903	26969053
chr13	40786564	40786714
chr13	57137711	57137861
chr13	99559666	99559816
chr13	100525466	100525616
chr13	112929086	112929236
chr13	112985191	112985341
chr13	113105706	113105856
chr13	113158526	113158676
chr13	113437670	113437820
chr14	22852871	22853021
chr14	24307914	24308064
chr14	24427039	24427189
chr14	31024154	31024304
chr14	92985035	92985185
chr14	95537583	95537733
chr14	100145263	100145413
chr14	100816723	100816873
chr14	103094543	103094693
chr14	103879908	103880058
chr14	104726983	104727133
chr14	104864823	104864973
chr15	31157777	31157927
chr15	40932727	40932877
chr15	41496102	41496252
chr15	41866342	41866492
chr15	57377022	57377172
chr15	66611327	66611477
chr15	66652362	66652512
chr15	66779787	66779937
chr15	67062527	67062677
chr15	70079001	70079151
chr15	70098621	70098771
chr15	74418864	74419014
chr15	74730984	74731134
chr15	74731144	74731294
chr15	77569883	77570033
chr15	89806709	89806859
chr15	90003308	90003458
chr15	99131800	99131950
chr15	101488320	101488470
chr15	101488475	101488625
chr15	101497757	101497907
chr16	402485	402635
chr16	502620	502770
chr16	533825	533975
chr16	543385	543535
chr16	558640	558790
chr16	646025	646175
chr16	1155225	1155375
chr16	1159925	1160075
chr16	1941519	1941669
chr16	2158004	2158154
chr16	2524379	2524529
chr16	2659624	2659774
chr16	4372679	4372829
chr16	8863568	8863718
chr16	8960488	8960638
chr16	10257223	10257373
chr16	12258008	12258158
chr16	15398923	15399073
chr16	20899758	20899908
chr16	28610039	28610189
chr16	28610284	28610434
chr16	30336144	30336294
chr16	50155029	50155179
chr16	56922508	56922658
chr16	57372868	57373018
chr16	58024621	58024771
chr16	58024776	58024926
chr16	67446277	67446427
chr16	70681597	70681747
chr16	70682077	70682227
chr16	70682842	70682992
chr16	70725437	70725587
chr16	72948041	72948191
chr16	75262502	75262652
chr16	79601503	79601653
chr16	81553300	81553450
chr16	85167179	85167329
chr16	85307674	85307824
chr16	85449354	85449504
chr16	85515979	85516129
chr16	87490894	87491044
chr16	87936614	87936764
chr16	87949114	87949264
chr16	88487912	88488062
chr16	88488132	88488282
chr16	88488332	88488482
chr16	88488632	88488782
chr16	88504397	88504547
chr16	88504737	88504887
chr16	88505052	88505202
chr16	88618617	88618767
chr16	89246872	89247022
chr16	89338932	89339082
chr16	89545937	89546087
chr16	89572637	89572787
chr16	89572877	89573027
chr17	182454	182604
chr17	193954	194104
chr17	1736231	1736381
chr17	1736386	1736536
chr17	1998106	1998256
chr17	4454410	4454560
chr17	4788885	4789035
chr17	7114681	7114831
chr17	7156466	7156616
chr17	7258946	7259096
chr17	7445541	7445691
chr17	17571066	17571216
chr17	17717026	17717176
chr17	17830866	17831016
chr17	18981727	18981877
chr17	19338512	19338662
chr17	28368259	28368409
chr17	28368424	28368574
chr17	28370664	28370814
chr17	28488347	28488497
chr17	29574782	29574932
chr17	38614107	38614257
chr17	39256692	39256842
chr17	39695547	39695697
chr17	39695752	39695902
chr17	40345873	40346023
chr17	42779922	42780072
chr17	42780162	42780312
chr17	43040728	43040878
chr17	44004452	44004602
chr17	46870379	46870529
chr17	47252434	47252584
chr17	50538644	50538794
chr17	50628019	50628169
chr17	57086479	57086629
chr17	61413264	61413414
chr17	72120024	72120174
chr17	72123044	72123194
chr17	72123384	72123534
chr17	74373946	74374096
chr17	74427081	74427231
chr17	74750761	74750911
chr17	74893642	74893792
chr17	75309159	75309309
chr17	75754519	75754669
chr17	75876624	75876774
chr17	75876779	75876929
chr17	76003519	76003669
chr17	76138284	76138434
chr17	76259339	76259489
chr17	77306898	77307048
chr17	77392723	77392873
chr17	79801341	79801491
chr17	79845081	79845231
chr17	79926261	79926411
chr17	79931941	79932091
chr17	80019306	80019456
chr17	80019481	80019631
chr17	80491680	80491830
chr17	81339900	81340050
chr17	81386605	81386755
chr17	81910389	81910539
chr17	82102144	82102294
chr17	82328224	82328374
chr17	82328504	82328654
chr17	82328809	82328959
chr17	82704349	82704499
chr18	8608822	8608972
chr18	13139886	13140036
chr18	13217986	13218136
chr18	13218661	13218811
chr18	22020279	22020429
chr18	23141756	23141906
chr18	44772015	44772165
chr18	59141893	59142043
chr19	661000	661150
chr19	675520	675670
chr19	738620	738770
chr19	952660	952810
chr19	1098381	1098531
chr19	1244961	1245111
chr19	1245941	1246091
chr19	1304386	1304536
chr19	1373521	1373671
chr19	1400346	1400496
chr19	1400526	1400676
chr19	1424401	1424551
chr19	1795626	1795776
chr19	1871301	1871451
chr19	2212946	2213096
chr19	2330721	2330871
chr19	2396047	2396197
chr19	2588422	2588572
chr19	3413982	3414132
chr19	4521693	4521843
chr19	4705568	4705718
chr19	5594589	5594739
chr19	5871069	5871219
chr19	6464474	6464624
chr19	6720474	6720624
chr19	7918975	7919125
chr19	8150281	8150431
chr19	8374181	8374331
chr19	10879069	10879219
chr19	11490865	11491015
chr19	11491125	11491275
chr19	13191246	13191396
chr19	14513068	14513218
chr19	15247654	15247804
chr19	17244496	17244646
chr19	17246891	17247041
chr19	18013771	18013921
chr19	18136115	18136265
chr19	18154455	18154605
chr19	18610415	18610565
chr19	18839711	18839861
chr19	19097131	19097281
chr19	19099431	19099581
chr19	33248859	33249009
chr19	33276174	33276324
chr19	33278654	33278804
chr19	33305394	33305544
chr19	33392379	33392529
chr19	33392574	33392724
chr19	33392739	33392889
chr19	33397234	33397384
chr19	33403494	33403644
chr19	33403714	33403864
chr19	35040796	35040946
chr19	35042476	35042626
chr19	35661478	35661628
chr19	38250865	38251015
chr19	38701520	38701670
chr19	40226653	40226803
chr19	43499153	43499303
chr19	44924048	44924198
chr19	44924303	44924453
chr19	45882082	45882232
chr19	48627448	48627598
chr19	48718843	48718993
chr19	50205148	50205298
chr19	50234368	50234518
chr19	55228757	55228907
chr19	56143276	56143426
chr2	3324954	3325104
chr2	10366034	10366184
chr2	10401094	10401244
chr2	15766516	15766666
chr2	20213859	20214009
chr2	27093917	27094067
chr2	27095752	27095902
chr2	27152117	27152267
chr2	38407338	38407488
chr2	42979720	42979870
chr2	45912226	45912376
chr2	74502493	74502643
chr2	85601977	85602127
chr2	96261647	96261797
chr2	96862283	96862433
chr2	100819503	100819653
chr2	101470003	101470153
chr2	113156408	113156558
chr2	119434069	119434219
chr2	119438289	119438439
chr2	120384869	120385019
chr2	127418309	127418459
chr2	127418824	127418974
chr2	164840590	164840740
chr2	170456230	170456380
chr2	218264942	218265092
chr2	218293397	218293547
chr2	218400862	218401012
chr2	218401017	218401167
chr2	219059018	219059168
chr2	233013215	233013365
chr2	234952716	234952866
chr2	239399546	239399696
chr2	240455788	240455938
chr2	240857463	240857613
chr2	240868683	240868833
chr2	240874123	240874273
chr2	240876563	240876713
chr2	240896768	240896918
chr2	240896923	240897073
chr2	241770605	241770755
chr2	241809025	241809175
chr20	2751419	2751569
chr20	3223079	3223229
chr20	13220333	13220483
chr20	17661400	17661550
chr20	22585467	22585617
chr20	32473522	32473672
chr20	32473762	32473912
chr20	34300919	34301069
chr20	35286182	35286332
chr20	36468417	36468567
chr20	43653060	43653210
chr20	44302125	44302275
chr20	44401080	44401230
chr20	48932508	48932658
chr20	50189183	50189333
chr20	62064429	62064579
chr20	62406664	62406814
chr20	62555958	62556108
chr20	62806148	62806298
chr20	62872293	62872443
chr20	63741587	63741737
chr20	63832452	63832602
chr20	64024452	64024602
chr21	42038116	42038266
chr21	42761015	42761165
chr21	43068190	43068340
chr21	43311505	43311655
chr21	43404045	43404195
chr21	43407265	43407415
chr21	43494365	43494515
chr21	43867104	43867254
chr21	43911404	43911554
chr21	45469726	45469876
chr21	45471866	45472016
chr21	45525346	45525496
chr22	23784298	23784448
chr22	24514317	24514467
chr22	24550292	24550442
chr22	25402653	25402803
chr22	25748833	25748983
chr22	29580351	29580501
chr22	30574073	30574223
chr22	31079214	31079364
chr22	31079419	31079569
chr22	31589394	31589544
chr22	37802993	37803143
chr22	38107873	38108023
chr22	38108038	38108188
chr22	38467580	38467730
chr22	39243735	39243885
chr22	41308701	41308851
chr22	41549456	41549746
chr22	43078599	43078749
chr22	46453583	46453733
chr22	46638963	46639113
chr22	46656328	46656478
chr22	46744668	46744818
chr22	50700472	50700622
chr3	9878781	9878931
chr3	10508661	10508811
chr3	10508821	10508971
chr3	12670901	12671051
chr3	12966445	12966595
chr3	12992625	12992775
chr3	13393845	13393995
chr3	13471020	13471170
chr3	24494029	24494179
chr3	24494429	24494579
chr3	24494614	24494764
chr3	32816273	32816423
chr3	32821793	32821943
chr3	38347669	38347819
chr3	42855468	42855758
chr3	47954830	47954980
chr3	48428496	48428646
chr3	48428671	48428821
chr3	49666667	49666817
chr3	49688652	49688802
chr3	50171792	50171942
chr3	50195527	50195677
chr3	50195967	50196117
chr3	50201987	50202137
chr3	50210767	50210917
chr3	52238224	52238374
chr3	52289864	52290014
chr3	52290064	52290214
chr3	125001976	125002266
chr3	126355762	126355912
chr3	126524677	126524827
chr3	127473782	127473932
chr3	129119717	129119867
chr3	129123617	129123767
chr3	129593857	129594007
chr3	133469341	133469491
chr3	133670556	133670846
chr3	141400418	141400568
chr3	184377837	184377987
chr3	184378052	184378202
chr3	184378237	184378387
chr3	188158097	188158247
chr3	191314516	191314666
chr3	194351276	194351426
chr3	194621331	194621481
chr3	196215034	196215184
chr4	993812	993962
chr4	1795538	1795688
chr4	1795778	1795928
chr4	2761633	2761783
chr4	3441833	3441983
chr4	7515658	7515808
chr4	8202858	8203008
chr4	76308687	76308837
chr4	82043172	82043322
chr5	849790	849940
chr5	1107305	1107455
chr5	36239443	36239593
chr5	53479170	53479320
chr5	76332240	76332390
chr5	131163467	131163617
chr5	139701080	139701230
chr5	150137362	150137512
chr5	150185402	150185552
chr5	150510458	150510608
chr5	177409484	177409634
chr5	179504719	179504869
chr6	1227965	1228115
chr6	1316470	1316620
chr6	7541212	7541362
chr6	43060362	43060512
chr6	43270107	43270257
chr6	43270262	43270412
chr6	43270467	43270617
chr6	43824143	43824293
chr6	53793282	53793432
chr6	79631023	79631173
chr6	119347695	119347845
chr6	138107823	138107973
chr6	138289928	138290078
chr6	157985453	157985603
chr6	167308732	167308882
chr6	167398537	167398687
chr6	167421377	167421527
chr6	167421537	167421687
chr6	167506713	167506863
chr6	167733800	167733950
chr6	167735785	167736015
chr6	168264665	168264815
chr6	168266085	168266235
chr7	194285	194435
chr7	194460	194610
chr7	219900	220050
chr7	342014	342164
chr7	372999	373149
chr7	373154	373304
chr7	373454	373604
chr7	977284	977434
chr7	1093089	1093239
chr7	5284474	5284624
chr7	6482434	6482584
chr7	6578669	6578819
chr7	25952680	25952830
chr7	28955829	28955979
chr7	36972215	36972365
chr7	44541246	44541396
chr7	51315583	51315733
chr7	66076798	66076948
chr7	74220870	74221020
chr7	74292930	74293080
chr7	74653860	74654010
chr7	74654025	74654175
chr7	98211693	98211843
chr7	98211873	98212023
chr7	98212033	98212183
chr7	99372802	99372952
chr7	100012682	100012832
chr7	100534922	100535072
chr7	100540097	100540247
chr7	100816658	100816808
chr7	101201099	101201249
chr7	143393512	143393662
chr7	143395627	143395777
chr7	143882232	143882382
chr7	155801111	155801261
chr7	155807991	155808141
chr7	155808451	155808601
chr7	155809631	155809781
chr7	157011851	157012001
chr8	11628736	11628886
chr8	11628891	11629041
chr8	11703251	11703401
chr8	11703836	11703986
chr8	11706691	11706841
chr8	22365487	22365637
chr8	22370787	22370937
chr8	27488423	27488573
chr8	27584523	27584673
chr8	41929602	41929752
chr8	122757201	122757351
chr8	124724319	124724609
chr8	133448857	133449007
chr8	133489757	133489907
chr8	134614257	134614407
chr8	140528386	140528536
chr8	141234781	141234931
chr8	143527830	143527980
chr8	143823970	143824120
chr8	143824175	143824325
chr8	144501362	144501512
chr8	144825700	144825850
chr9	37508223	37508373
chr9	113653005	113653155
chr9	114082080	114082230
chr9	122186406	122186556
chr9	123109666	123109816
chr9	124510866	124511016
chr9	124511046	124511196
chr9	127825781	127825931
chr9	128115341	128115491
chr9	128132241	128132391
chr9	129559026	129559176
chr9	130499053	130499203
chr9	131606313	131606463
chr9	133739918	133740068
chr9	133745738	133745888
chr9	133768883	133769033
chr9	133789578	133789728
chr9	133892178	133892328
chr9	133892518	133892668
chr9	133892683	133892833
chr9	133974058	133974208
chr9	133978698	133978848
chr9	134226459	134226609
chr9	134259219	134259369
chr9	134364799	134364949
chr9	136008099	136008249
chr9	136012014	136012164
chr9	136012379	136012529
chr9	136119799	136119949
chr9	136626808	136626958

## Sheet: Universal DHSs
Chromosome	Start	End
chr1	16367025	16367175
chr1	17054105	17054255
chr1	25998089	25998239
chr1	26620869	26621019
chr1	26900409	26900559
chr1	32394599	32394749
chr1	33472519	33472669
chr1	34852779	34852929
chr1	36149759	36149909
chr1	36224044	36224194
chr1	40531468	40531618
chr1	40691528	40691678
chr1	43172269	43172419
chr1	45687148	45687298
chr1	46132948	46133098
chr1	52404468	52404618
chr1	53838507	53838657
chr1	54053367	54053517
chr1	70354697	70354847
chr1	94418124	94418274
chr1	110034478	110034628
chr1	111140118	111140268
chr1	113904978	113905128
chr1	113905178	113905328
chr1	114757979	114758129
chr1	147670498	147670648
chr1	150629644	150629794
chr1	150876704	150876854
chr1	151008244	151008394
chr1	151165944	151166094
chr1	153990624	153990774
chr1	154220684	154220834
chr1	156193869	156194019
chr1	156282849	156282999
chr1	156767228	156767378
chr1	160262470	160262620
chr1	160343230	160343380
chr1	161153890	161154040
chr1	161225730	161225880
chr1	161389870	161390020
chr1	161749670	161749820
chr1	163321750	163321900
chr1	165630783	165630933
chr1	165768863	165769013
chr1	167220603	167220753
chr1	170074699	170074849
chr1	172532880	172533030
chr1	173868082	173868232
chr1	174999684	174999834
chr1	175023424	175023574
chr1	180631884	180632034
chr1	185156988	185157138
chr1	193059350	193059500
chr1	200670012	200670162
chr1	201955292	201955442
chr1	202341992	202342142
chr1	203626757	203626907
chr1	203861412	203861562
chr1	204516312	204516462
chr1	220046558	220046708
chr1	220089778	220089928
chr1	231337874	231338024
chr1	234373414	234373684
chr1	246566278	246566428
chr1	246699198	246699348
chr1	247008078	247008228
chr10	988320	988470
chr10	7788037	7788187
chr10	16817581	16817731
chr10	27504111	27504261
chr10	35090572	35090722
chr10	37976632	37976782
chr10	68721003	68721153
chr10	69179884	69180034
chr10	73358762	73358912
chr10	73625962	73626112
chr10	73744222	73744372
chr10	74151062	74151212
chr10	89701423	89701573
chr10	97401303	97401453
chr10	100346963	100347113
chr10	100535763	100535913
chr10	101588183	101588333
chr10	102151983	102152133
chr10	102152143	102152293
chr10	102169543	102169693
chr10	102432643	102432793
chr10	103396523	103396673
chr10	119892588	119892738
chr10	125719471	125719621
chr11	6235015	6235165
chr11	6683349	6683499
chr11	13668513	13668663
chr11	22625834	22625984
chr11	33161534	33161684
chr11	34105493	34105643
chr11	45847329	45847479
chr11	46700630	46700780
chr11	57530827	57530977
chr11	57741308	57741458
chr11	62573793	62573943
chr11	62832068	62832218
chr11	62855908	62856058
chr11	65027348	65027498
chr11	65712469	65712619
chr11	66002369	66002519
chr11	72434576	72434726
chr11	74171015	74171165
chr11	74171195	74171345
chr11	74949115	74949265
chr11	77820774	77820924
chr11	77820934	77821084
chr11	83156878	83157028
chr11	86302098	86302248
chr11	93741514	93741664
chr11	94493874	94494024
chr11	95790356	95790506
chr11	108664873	108665023
chr11	111879116	111879266
chr11	125592765	125592915
chr11	134253386	134253536
chr12	12611766	12611916
chr12	15882286	15882436
chr12	26937947	26938097
chr12	27523987	27524137
chr12	29381167	29381317
chr12	31729006	31729156
chr12	31729171	31729321
chr12	45990777	45990927
chr12	48157517	48157667
chr12	53006116	53006266
chr12	53676136	53676286
chr12	54325036	54325186
chr12	56104296	56104446
chr12	56126236	56126386
chr12	56316276	56316426
chr12	56360216	56360366
chr12	56688456	56688606
chr12	56725476	56725626
chr12	57487897	57488047
chr12	68686760	68686910
chr12	76084660	76084810
chr12	98593502	98593652
chr12	108562404	108562554
chr12	110048575	110048725
chr12	110583335	110583485
chr12	119877336	119877486
chr12	120686757	120686907
chr12	121686954	121687104
chr12	121839514	121839664
chr12	123233093	123233243
chr12	124989054	124989204
chr12	133037254	133037404
chr13	24922902	24923052
chr13	44989425	44989575
chr13	45341225	45341375
chr13	45464685	45464835
chr13	49444044	49444194
chr13	99501266	99501416
chr14	21476961	21477111
chr14	21477126	21477276
chr14	22766551	22766701
chr14	22919396	22919546
chr14	24114511	24114661
chr14	24442639	24442789
chr14	31026434	31026584
chr14	34982554	34982704
chr14	36320614	36320764
chr14	39114196	39114346
chr14	45253197	45253347
chr14	51240162	51240312
chr14	54509702	54509852
chr14	60091842	60091992
chr14	60981102	60981252
chr14	67359823	67359973
chr14	73851757	73851907
chr14	73950177	73950327
chr14	74763157	74763307
chr14	75258997	75259147
chr14	77097937	77098087
chr14	77098117	77098267
chr14	77457637	77457787
chr14	90256456	90256606
chr15	44663682	44663832
chr15	49620903	49621053
chr15	51971763	51971913
chr15	58987521	58987671
chr15	59689421	59689571
chr15	64356141	64356291
chr15	67254602	67254752
chr15	75367979	75368129
chr15	77420338	77420488
chr15	82986068	82986218
chr15	89088329	89088479
chr15	90387948	90388098
chr16	10918883	10919033
chr16	15056143	15056293
chr16	18801538	18801688
chr16	19555418	19555568
chr16	22190599	22190749
chr16	27203799	27203949
chr16	58129456	58129606
chr16	58630456	58630606
chr16	66873277	66873427
chr16	67481157	67481307
chr16	69754877	69755027
chr16	75623262	75623412
chr16	78099403	78099553
chr16	81007515	81007665
chr17	996780	996930
chr17	8138742	8138892
chr17	18315206	18315356
chr17	28318914	28319064
chr17	31901761	31901911
chr17	38825287	38825437
chr17	38853747	38853897
chr17	39461307	39461457
chr17	41688688	41688838
chr17	41689328	41689478
chr17	42388742	42388892
chr17	43170303	43170453
chr17	43483712	43483862
chr17	45060977	45061127
chr17	45061152	45061302
chr17	45161593	45161743
chr17	47189434	47189584
chr17	49678038	49678188
chr17	51153359	51153509
chr17	58007279	58007429
chr17	58007559	58007709
chr17	59619579	59619729
chr17	60392084	60392234
chr17	61927939	61928089
chr17	64506582	64506732
chr17	77088598	77088748
chr18	21600719	21600869
chr18	49492490	49492640
chr18	50287890	50288040
chr18	56638649	56638799
chr19	3762662	3762812
chr19	9309804	9309954
chr19	9819444	9819594
chr19	11435479	11435629
chr19	17419696	17419846
chr19	19663711	19663861
chr19	33176914	33177064
chr19	36214978	36215128
chr19	36379118	36379268
chr19	36528238	36528388
chr19	37317738	37317888
chr19	38899540	38899690
chr19	41262395	41262545
chr19	42242888	42243038
chr19	43575548	43575698
chr19	43668448	43668598
chr19	43668708	43668858
chr19	43668953	43669103
chr19	43951048	43951198
chr19	44304967	44305117
chr19	49580563	49580713
chr19	50025903	50026053
chr19	52189527	52189677
chr19	53520911	53521061
chr19	57280332	57280482
chr19	57389792	57389942
chr19	58278674	58278824
chr19	58327234	58327384
chr2	677420	677570
chr2	26345832	26345982
chr2	32063331	32063481
chr2	32165671	32165821
chr2	37084377	37084527
chr2	41840860	41841010
chr2	44361781	44361931
chr2	54115843	54115993
chr2	55617685	55617835
chr2	64524126	64524276
chr2	65130166	65130316
chr2	70142708	70142858
chr2	70190668	70190818
chr2	71068190	71068340
chr2	75646674	75646824
chr2	108719344	108719494
chr2	118088284	118088434
chr2	127526444	127526594
chr2	134918590	134918740
chr2	171922290	171922440
chr2	172085372	172085522
chr2	175168272	175168422
chr2	191020314	191020464
chr2	197500036	197500186
chr2	199911157	199911307
chr2	214809816	214809966
chr2	216498717	216498867
chr2	218568517	218568667
chr20	2470814	2470964
chr20	20052436	20052586
chr20	34112234	34112384
chr20	34303334	34303484
chr20	34516295	34516445
chr20	35664898	35665048
chr20	35742518	35742668
chr20	36605597	36605747
chr20	44210960	44211110
chr20	46689366	46689516
chr20	46689521	46689671
chr20	46689686	46689836
chr20	49219223	49219373
chr20	62937928	62938078
chr21	37267479	37267629
chr21	43646719	43646869
chr22	27919472	27919622
chr22	29267911	29268061
chr22	36481553	36481703
chr22	37199440	37199590
chr22	39319735	39319885
chr22	40636921	40637071
chr22	41621096	41621246
chr3	9792956	9793106
chr3	12664201	12664351
chr3	12841761	12841911
chr3	14651473	14651623
chr3	15601653	15601803
chr3	16264973	16265123
chr3	19947028	19947178
chr3	28241429	28241579
chr3	41962128	41962278
chr3	42600588	42600738
chr3	43622048	43622198
chr3	45689168	45689318
chr3	47282550	47282700
chr3	52287824	52288094
chr3	57597413	57597563
chr3	58306173	58306323
chr3	100401076	100401226
chr3	100709461	100709611
chr3	101561756	101561906
chr3	101686776	101686926
chr3	121545973	121546123
chr3	130746796	130746946
chr3	134486018	134486168
chr3	139389638	139389788
chr3	140941598	140941748
chr3	141311778	141311928
chr3	150546473	150546623
chr3	150603193	150603343
chr3	156555131	156555281
chr3	157174931	157175081
chr3	158644411	158644561
chr3	160449772	160449922
chr3	170222292	170222442
chr3	172711190	172711340
chr3	177359932	177360082
chr3	179347572	179347722
chr3	180602032	180602182
chr3	184812032	184812182
chr3	193593051	193593201
chr3	197960029	197960179
chr4	4248173	4248323
chr4	6709833	6709983
chr4	17810757	17810907
chr4	37686643	37686793
chr4	47463663	47463813
chr4	48830903	48831053
chr4	73069683	73069833
chr4	75673496	75673646
chr4	77075967	77076117
chr4	83013027	83013177
chr4	98929149	98929299
chr4	121823925	121824075
chr4	127965185	127965335
chr4	152779748	152779898
chr4	158671868	158672018
chr4	165327368	165327518
chr4	170027269	170027419
chr4	189940725	189940875
chr5	5422367	5422517
chr5	37371078	37371228
chr5	40835258	40835408
chr5	41904078	41904228
chr5	57173633	57173783
chr5	57173873	57174023
chr5	61408673	61408823
chr5	62403913	62404063
chr5	75717435	75717585
chr5	78294696	78294846
chr5	79612177	79612327
chr5	95554996	95555146
chr5	95858936	95859086
chr5	96935916	96936066
chr5	112707403	112707553
chr5	121961805	121961955
chr5	132866408	132866558
chr5	133051808	133051958
chr5	133968609	133968759
chr5	134845810	134845960
chr5	138575711	138575861
chr5	139341711	139341861
chr5	140303075	140303225
chr5	140564655	140564805
chr5	140691335	140691485
chr5	149345357	149345507
chr5	154857800	154857950
chr5	160400013	160400163
chr5	163437374	163437524
chr5	179732579	179732729
chr6	10694567	10694717
chr6	26596812	26596962
chr6	28080802	28080952
chr6	29650083	29650233
chr6	30489323	30489473
chr6	33249243	33249393
chr6	33249428	33249578
chr6	33271923	33272073
chr6	33391463	33391613
chr6	37791464	37791614
chr6	37819324	37819474
chr6	42563822	42563972
chr6	42890842	42890992
chr6	44387503	44387653
chr6	52420182	52420332
chr6	52995222	52995372
chr6	88963581	88963731
chr6	89829581	89829731
chr6	106325645	106325795
chr6	107459536	107459686
chr6	135054802	135054952
chr6	136289802	136289952
chr6	144216203	144216353
chr6	144216483	144216633
chr6	154675706	154675856
chr6	159789728	159789878
chr7	10973713	10973863
chr7	23299201	23299351
chr7	26864601	26864751
chr7	36152911	36153061
chr7	42932161	42932311
chr7	44885561	44885711
chr7	64665942	64666092
chr7	77798403	77798553
chr7	77798663	77798813
chr7	92528586	92528736
chr7	94004328	94004478
chr7	99408817	99408967
chr7	99616817	99616967
chr7	100705917	100706067
chr7	103344753	103344903
chr7	108526116	108526266
chr7	108569656	108569806
chr7	112206385	112206535
chr7	118183966	118184116
chr7	129224539	129224689
chr7	130070320	130070470
chr7	130205380	130205530
chr7	133252924	133253074
chr7	134986409	134986559
chr7	138002039	138002189
chr7	139340354	139340504
chr7	139340514	139340664
chr7	141014940	141015090
chr8	11284371	11284521
chr8	17922671	17922821
chr8	19817189	19817339
chr8	38105422	38105572
chr8	65644565	65644715
chr8	77000164	77000314
chr8	80029925	80030075
chr8	85220391	85220541
chr8	91070112	91070262
chr8	116766341	116766491
chr8	123396480	123396630
chr8	123416520	123416670
chr8	124474539	124474689
chr8	144901515	144901665
chr9	6681280	6681430
chr9	19102942	19103092
chr9	26956282	26956432
chr9	27573782	27573932
chr9	33290342	33290492
chr9	34329322	34329472
chr9	83980605	83980755
chr9	93095938	93096088
chr9	96854458	96854608
chr9	99221938	99222088
chr9	107282959	107283109
chr9	114587640	114587790
chr9	120580202	120580352
chr9	120842982	120843132
chr9	122905381	122905531
chr9	125707241	125707391
chr9	127396941	127397091
chr9	127451361	127451511
chr9	128322461	128322611
chr9	131125493	131125643
chr9	136483288	136483438

## Sheet: ARMS-specific DHSs
Chromosome	Start	End
chr1	12491791	12491980
chr1	235180960	235181220
chr1	118333600	118333940
chr1	16151440	16151700
chr1	76266880	76267147
chr1	28813173	28813364
chr1	63654060	63654300
chr1	30760700	30761000
chr1	27428639	27428820
chr1	209547717	209547979
chr1	228241340	228241560
chr1	59416000	59416220
chr1	30782717	30782880
chr1	93740832	93741040
chr1	47812957	47813200
chr1	77405260	77405480
chr1	166490398	166490731
chr1	15483900	15484440
chr1	209155040	209155200
chr1	244054300	244054580
chr1	203506894	203507140
chr1	212531900	212532100
chr1	838418	838600
chr1	208232000	208232320
chr1	26023940	26024160
chr1	6271619	6271825
chr1	214076738	214076960
chr1	51227660	51227880
chr1	35599042	35599240
chr1	231071225	231071440
chr1	209157910	209158167
chr1	82162550	82162804
chr1	59367560	59367794
chr1	62299861	62300080
chr1	15465795	15465968
chr1	3231906	3232134
chr1	225138120	225138371
chr1	39961840	39962020
chr1	30879249	30879460
chr1	206706292	206706540
chr1	204853520	204853760
chr1	15484480	15484760
chr1	1567180	1567520
chr1	118486426	118486620
chr1	47690560	47690782
chr1	226783320	226783511
chr1	23644478	23644694
chr1	118739531	118739840
chr1	109529960	109530180
chr1	21882860	21883320
chr1	8222900	8223099
chr1	34167540	34167800
chr1	118223460	118223640
chr1	30885918	30886106
chr1	118298480	118298720
chr1	245363900	245364110
chr1	245578435	245578608
chr1	227896040	227896320
chr1	16605000	16605207
chr1	165162680	165162860
chr1	59033820	59034120
chr1	209526294	209526454
chr1	20699732	20699946
chr1	34979020	34979224
chr1	27878865	27879120
chr1	16017626	16017848
chr1	25731740	25731960
chr1	204262580	204262840
chr1	47794600	47794800
chr1	60746558	60746798
chr1	6316310	6316480
chr1	11928006	11928252
chr1	216346660	216346842
chr1	33331680	33332000
chr1	15464604	15464781
chr1	218851640	218851903
chr1	16154063	16154280
chr1	76374200	76374400
chr1	38132813	38133000
chr1	117122720	117122937
chr1	21894420	21894860
chr1	209876200	209876380
chr1	109296911	109297100
chr1	35605360	35605840
chr1	52599380	52599560
chr1	62327736	62328020
chr1	229015868	229016141
chr1	226044624	226044805
chr1	94873980	94874380
chr1	1208140	1208400
chr1	220905980	220906160
chr1	3369460	3369700
chr1	245212280	245212620
chr1	180918575	180918800
chr1	219434654	219434830
chr1	87196260	87196420
chr1	185775543	185775728
chr1	20031160	20031500
chr10	102234924	102235180
chr10	97123840	97124040
chr10	33052580	33052787
chr10	118209319	118209520
chr10	121098260	121098540
chr10	101295320	101295580
chr10	101770720	101771065
chr10	110650260	110650720
chr10	24120000	24120220
chr10	79463800	79464100
chr10	10967119	10967300
chr10	100130900	100131100
chr10	118914740	118914950
chr10	29698875	29699080
chr10	114362920	114363120
chr10	101704361	101704680
chr10	101691202	101691420
chr10	23150180	23150420
chr10	108276000	108276184
chr10	16933820	16934134
chr10	100909511	100909740
chr10	23918340	23918620
chr10	102208780	102209011
chr10	102327090	102327287
chr10	71591118	71591311
chr10	112966551	112966800
chr10	100886540	100886800
chr10	113753129	113753300
chr10	79314060	79314416
chr10	101687174	101687360
chr10	79507549	79507815
chr10	97781292	97781520
chr10	101007186	101007428
chr10	110725780	110725980
chr10	100887985	100888260
chr10	12961520	12961715
chr10	100901140	100901342
chr10	121813492	121813702
chr10	101266480	101266680
chr10	35580180	35580380
chr10	100883540	100883800
chr10	133614855	133615106
chr10	97685659	97685860
chr10	37478509	37478680
chr10	102660320	102660580
chr10	118563588	118563800
chr10	23910400	23910740
chr10	23917600	23917801
chr10	102327726	102327912
chr10	13743508	13743700
chr11	33658297	33658465
chr11	57556681	57556865
chr11	19872640	19872830
chr11	64013360	64013527
chr11	24925180	24925451
chr11	20013880	20014260
chr11	128930080	128930287
chr11	70434980	70435160
chr11	19966540	19966720
chr11	8840420	8840601
chr11	17432100	17432320
chr11	9120767	9120960
chr11	20221666	20221880
chr11	87867080	87867257
chr11	85407760	85407980
chr11	19185120	19185333
chr11	44404400	44404600
chr11	20308600	20308840
chr11	76292855	76293060
chr11	20025451	20025700
chr11	126134035	126134260
chr11	2539760	2540040
chr11	19349720	19349940
chr11	112965840	112966020
chr11	121241391	121241680
chr11	21895778	21896011
chr11	30172900	30173146
chr11	19352486	19352701
chr11	122024360	122024575
chr11	75356700	75356903
chr11	69301560	69301800
chr11	17651740	17651974
chr11	20840440	20840640
chr11	20276380	20276629
chr11	85423330	85423560
chr11	8459820	8460020
chr11	85780379	85780580
chr11	76293249	76293540
chr11	69333940	69334180
chr11	2702840	2703100
chr11	61131280	61131459
chr12	102522896	102523080
chr12	57614640	57614956
chr12	57241560	57241840
chr12	45468903	45469100
chr12	58443678	58443845
chr12	57463960	57464188
chr12	66241040	66241500
chr12	57241077	57241280
chr12	58301920	58302120
chr12	117450277	117450480
chr12	32569348	32569568
chr12	57610820	57611041
chr12	57870000	57870240
chr12	57263878	57264051
chr12	4006020	4006311
chr12	58177360	58177680
chr12	60873380	60873684
chr12	502132	502361
chr12	57261540	57261786
chr12	57524960	57525176
chr12	3924840	3925041
chr12	49702740	49702980
chr12	65019820	65020000
chr12	122928600	122928809
chr12	16973535	16973670
chr12	58981980	58982280
chr12	58502346	58502540
chr12	57240100	57240300
chr12	27034980	27035181
chr12	57772451	57772680
chr12	57272920	57273140
chr12	27003791	27004090
chr12	57605558	57605759
chr12	57250620	57250840
chr12	49809808	49810200
chr12	57216618	57216821
chr12	57277078	57277240
chr12	89101580	89101819
chr12	57760500	57760660
chr12	57260460	57260673
chr12	48615780	48615960
chr12	49079866	49080100
chr12	58247764	58247938
chr12	58285660	58285860
chr12	57215780	57215965
chr12	57193940	57194180
chr12	57888600	57888960
chr12	124529602	124529958
chr12	129064560	129064820
chr12	118689880	118690060
chr12	1614420	1614680
chr12	58034467	58034680
chr12	57868320	57868515
chr12	52347976	52348200
chr12	49403980	49404178
chr12	68400551	68400740
chr12	57264940	57265140
chr12	117444840	117445120
chr12	14193741	14193929
chr12	5587760	5588177
chr12	66115120	66115380
chr12	76967601	76967765
chr12	57272441	57272632
chr12	57726600	57726822
chr12	57193700	57194180
chr12	58802123	58802300
chr12	58233960	58234260
chr12	57257058	57257276
chr13	80382600	80382860
chr13	39105240	39105416
chr13	30477320	30477540
chr13	40993168	40993374
chr13	110254117	110254400
chr13	39596800	39596983
chr13	40318482	40318667
chr13	40371758	40371940
chr13	76503860	76504080
chr13	52929940	52930126
chr13	40466420	40466600
chr13	32940700	32940900
chr13	46345500	46345681
chr13	78372647	78372838
chr13	39575735	39575921
chr13	25973200	25973442
chr13	36154928	36155243
chr13	29448264	29448480
chr13	82459480	82459620
chr13	40343020	40343180
chr13	40590560	40590760
chr13	110538663	110538840
chr13	25649340	25649526
chr13	52925328	52925525
chr14	105212980	105213277
chr14	23438634	23438902
chr14	91341460	91341640
chr14	42804220	42804400
chr14	92989150	92989360
chr14	73785413	73785680
chr14	74962080	74962355
chr14	80465620	80465800
chr14	101062140	101062377
chr14	95125246	95125460
chr14	70005220	70005440
chr14	38617060	38617248
chr14	105332332	105332620
chr14	61244134	61244402
chr14	103880760	103881000
chr14	95122380	95122600
chr14	103695769	103696220
chr14	96783960	96784220
chr14	105388640	105388900
chr15	40307380	40307620
chr15	41892040	41892220
chr15	69743200	69743420
chr15	71708860	71709040
chr15	77990340	77990520
chr15	40744720	40745060
chr15	92843919	92844120
chr15	67018534	67018740
chr15	42065081	42065325
chr15	57696234	57696420
chr15	93189639	93189880
chr15	100766300	100766487
chr15	99017380	99017574
chr15	52340184	52340376
chr15	74468460	74468676
chr15	69499560	69499900
chr15	74209100	74209560
chr15	62645440	62645660
chr15	70743060	70743240
chr15	57112336	57112520
chr15	58171580	58171780
chr15	33411960	33412160
chr15	71335670	71335909
chr15	92316632	92316940
chr15	58454060	58454380
chr15	60875790	60876040
chr15	67715240	67715500
chr15	100910479	100910760
chr15	93520320	93520503
chr15	38553140	38553416
chr15	59448840	59449260
chr15	71686440	71686665
chr15	67836540	67836901
chr15	71611440	71611800
chr15	31274760	31275040
chr15	71810260	71810720
chr15	44414127	44414340
chr15	93658500	93658720
chr15	93382400	93382720
chr15	33402717	33402955
chr15	90915280	90915486
chr15	59453920	59454120
chr16	56715200	56715393
chr16	50259379	50259580
chr16	55324396	55324740
chr16	66212531	66212700
chr16	65309480	65309666
chr16	49597000	49597213
chr16	65855760	65856180
chr16	89367636	89367860
chr16	4451220	4451484
chr16	89543160	89543360
chr16	53529600	53529840
chr16	89230360	89230605
chr16	55406740	55406980
chr16	15598140	15598620
chr16	89369545	89369800
chr16	65788820	65789040
chr16	55401133	55401340
chr16	89542794	89542945
chr16	8718100	8718320
chr17	81287349	81287560
chr17	81483320	81483600
chr17	80529293	80529480
chr17	17325380	17325620
chr17	17455200	17455440
chr17	19980440	19980660
chr17	68510480	68510726
chr17	81299020	81299260
chr17	21275113	21275400
chr17	14474630	14474960
chr17	80382540	80382740
chr17	78563740	78564160
chr17	78437040	78437253
chr17	80097440	80097660
chr17	17746160	17746420
chr17	19332465	19332680
chr17	17782800	17783096
chr17	77863798	77864020
chr17	21194320	21194609
chr17	82893940	82894119
chr17	78629220	78629460
chr17	82710720	82710920
chr17	81184698	81184900
chr17	72512760	72513023
chr17	81299445	81299640
chr17	17235880	17236125
chr17	43656700	43656950
chr17	78038960	78039191
chr17	20376740	20376887
chr17	78407730	78407940
chr17	72513160	72513360
chr17	79052220	79052440
chr17	44106204	44106410
chr17	45038741	45039009
chr17	80722760	80722980
chr17	57580480	57580754
chr17	13223042	13223320
chr17	75755280	75755559
chr17	29112220	29112431
chr17	74201300	74201480
chr17	14235187	14235298
chr17	29168128	29168380
chr17	82412913	82413117
chr17	83087520	83087738
chr17	81430290	81430500
chr17	81406760	81406984
chr17	78875880	78876066
chr17	80389120	80389340
chr17	81309599	81309791
chr17	79081980	79082240
chr17	56602820	56603040
chr17	81381140	81381395
chr17	29563960	29564160
chr17	72135656	72135840
chr17	29149611	29149814
chr17	72136020	72136240
chr17	17541300	17541640
chr17	72159560	72159780
chr17	36888660	36888860
chr17	77440533	77440735
chr17	20263719	20263902
chr17	78329827	78330060
chr17	66416367	66416605
chr17	79107940	79108232
chr17	17766040	17766295
chr17	33989880	33990060
chr17	58059246	58059430
chr17	30388600	30388840
chr17	18071000	18071240
chr17	81286840	81287080
chr17	14143840	14144007
chr17	29179660	29179880
chr17	17386206	17386420
chr17	80970200	80970460
chr17	6554400	6554640
chr17	80729880	80730073
chr17	61235140	61235342
chr17	79046800	79047180
chr17	82001400	82001600
chr17	44604207	44604440
chr17	20254180	20254372
chr17	57391526	57391750
chr17	72137202	72137460
chr19	39768914	39769111
chr19	50240300	50240480
chr19	33724820	33725104
chr19	18769360	18769545
chr19	31451940	31452305
chr19	31118394	31118671
chr19	14427580	14427800
chr19	27657360	27657687
chr19	33722473	33722804
chr19	13060300	13060520
chr19	31149662	31149880
chr19	50178880	50179120
chr19	45306508	45306789
chr19	35288380	35288640
chr19	31285832	31286020
chr19	31908640	31908940
chr19	4752483	4752673
chr19	963740	964000
chr19	41415164	41415420
chr19	12985860	12986120
chr19	19417720	19417960
chr19	4742640	4742960
chr19	2904100	2904301
chr19	33727678	33727860
chr19	50489740	50490000
chr19	16637672	16637900
chr19	36986680	36986940
chr19	39893837	39894002
chr19	33732040	33732266
chr19	4692658	4692898
chr19	18316026	18316227
chr19	31258184	31258505
chr2	24409280	24409480
chr2	41870320	41870593
chr2	113515580	113515733
chr2	37831380	37831696
chr2	174764740	174764903
chr2	3125160	3125438
chr2	189083180	189083380
chr2	12651705	12651940
chr2	4507784	4507966
chr2	23534800	23535100
chr2	232575180	232575360
chr2	86028040	86028400
chr2	170695240	170695444
chr2	173607716	173607890
chr2	18047208	18047420
chr2	28543800	28544000
chr2	76472980	76473280
chr2	33134800	33135062
chr2	33014420	33014620
chr2	59882400	59882600
chr2	205937240	205937560
chr2	136332555	136332740
chr2	6359086	6359281
chr2	76478720	76478924
chr2	180235060	180235300
chr2	41879306	41879600
chr2	45391001	45391217
chr2	46549394	46549606
chr2	10517700	10517940
chr2	24616720	24616900
chr2	63604676	63605000
chr2	189548778	189548942
chr2	236171200	236171612
chr2	45390558	45390742
chr2	184004420	184004620
chr2	136046400	136046628
chr2	205032280	205032500
chr2	236611116	236611290
chr2	236729240	236729445
chr2	187079998	187080142
chr2	46797300	46797526
chr2	24411084	24411280
chr2	29660280	29660500
chr2	224687242	224687460
chr2	236873100	236873300
chr2	180246351	180246580
chr2	101616460	101616663
chr2	187654591	187654762
chr2	41871260	41871464
chr2	29742786	29742980
chr2	170680580	170680860
chr2	190376880	190377220
chr2	119378000	119378240
chr2	105919648	105919860
chr2	136031793	136032037
chr2	85794600	85794783
chr2	72954394	72954636
chr2	22800520	22800724
chr2	194367445	194367640
chr2	29475540	29475760
chr2	241047660	241047893
chr2	141709864	141710120
chr2	10298120	10298380
chr2	29847993	29848175
chr2	136226522	136226800
chr2	18153860	18154097
chr2	119696100	119696360
chr2	114219562	114219800
chr2	106011540	106011728
chr2	170696029	170696243
chr2	219087441	219087640
chr2	187091740	187091938
chr2	42510678	42510862
chr2	68771540	68771800
chr2	120880460	120880680
chr2	43406751	43406954
chr2	37819260	37819472
chr2	26325052	26325240
chr2	29821696	29821880
chr2	224312894	224313064
chr2	170847840	170848020
chr2	25151840	25152035
chr2	37779675	37780180
chr2	32922560	32922780
chr2	195056104	195056300
chr2	189318880	189319080
chr2	23584119	23584340
chr2	234396140	234396386
chr2	113309740	113309980
chr2	238763520	238763820
chr2	86624246	86624440
chr2	4272360	4272622
chr2	12890120	12890365
chr2	190032290	190032460
chr2	82792360	82792620
chr2	16614681	16614880
chr2	225764360	225764573
chr2	127371156	127371320
chr2	222319238	222319460
chr2	30290620	30290804
chr2	30233677	30233880
chr2	16257093	16257280
chr2	113502398	113502605
chr2	59882960	59883153
chr2	29398920	29399121
chr2	236108300	236108580
chr2	97997880	97998060
chr2	156077100	156077320
chr2	190060704	190060923
chr20	2611040	2611240
chr20	62203640	62203927
chr20	32523840	32524101
chr20	36591420	36591620
chr20	46811300	46811560
chr20	835687	835900
chr20	20797100	20797360
chr20	47908773	47908950
chr20	41362399	41362541
chr20	22810680	22810920
chr20	46505601	46505794
chr20	48486144	48486380
chr20	58384900	58385115
chr20	43982020	43982360
chr20	55140680	55140881
chr20	32797066	32797400
chr20	59392860	59393023
chr20	25220300	25220461
chr20	23320320	23320580
chr20	20888380	20888572
chr20	17190380	17190614
chr20	62567640	62567895
chr20	46788060	46788260
chr20	47061600	47061860
chr20	63949460	63949700
chr20	4384060	4384242
chr20	49575619	49575805
chr20	47008378	47008615
chr20	36491860	36492120
chr20	54214620	54214806
chr20	32891940	32892260
chr20	35096651	35096860
chr20	47027540	47027760
chr20	43745062	43745280
chr20	39910673	39910831
chr20	58043434	58043640
chr20	63836611	63836896
chr20	59366040	59366220
chr20	56422920	56423120
chr20	49775260	49775470
chr20	46963286	46963479
chr20	62202120	62202300
chr20	34323169	34323340
chr20	59340520	59340840
chr20	48049280	48049480
chr20	2599786	2599980
chr20	41992480	41992860
chr20	38755670	38755860
chr20	41927297	41927520
chr20	64030595	64030851
chr20	24606140	24606340
chr20	848267	848560
chr20	34322380	34322540
chr20	62891300	62891560
chr20	46317100	46317300
chr20	43987655	43987843
chr20	48061340	48061629
chr20	47843072	47843240
chr20	50969520	50969720
chr20	59315225	59315395
chr20	59385620	59385820
chr20	57847200	57847407
chr20	49579962	49580196
chr20	47035320	47035620
chr20	48683043	48683242
chr20	31834000	31834255
chr20	62281160	62281500
chr20	46797297	46797483
chr20	46872699	46872878
chr20	58072040	58072280
chr20	48455620	48455960
chr20	2611400	2611620
chr20	56431580	56431766
chr20	38649387	38649541
chr20	32982820	32983004
chr20	41887560	41887820
chr20	49606040	49606240
chr20	43721860	43722064
chr20	47742041	47742279
chr20	47912280	47912444
chr21	26857012	26857280
chr21	42313617	42313800
chr21	32249260	32249488
chr21	26799180	26799600
chr21	39851300	39851560
chr21	31880030	31880220
chr21	32248580	32248800
chr21	25750189	25750400
chr21	33059020	33059260
chr21	26762219	26762380
chr22	25083845	25084080
chr22	49956540	49956814
chr22	33747871	33748059
chr22	43302560	43302780
chr22	42791060	42791226
chr22	27447320	27447680
chr22	50567800	50568040
chr22	36432680	36432877
chr22	25699086	25699320
chr22	46001740	46002042
chr22	26892624	26892802
chr22	48022036	48022260
chr22	27438300	27438600
chr22	43291949	43292160
chr22	50048167	50048346
chr22	50478000	50478240
chr3	94500257	94500460
chr3	150242620	150242840
chr3	127751446	127751649
chr3	111749910	111750160
chr3	136562095	136562280
chr3	57080260	57080440
chr3	123099856	123100180
chr3	48338740	48338921
chr3	197896520	197896700
chr3	23020099	23020280
chr3	171732834	171733100
chr3	127744500	127744740
chr3	111332760	111333000
chr3	94525158	94525340
chr3	139535343	139535620
chr3	142057060	142057240
chr3	125848080	125848262
chr3	57048440	57048690
chr3	137204516	137204664
chr3	56122980	56123300
chr3	99690680	99690889
chr3	28906680	28906880
chr3	142438180	142438400
chr3	137294183	137294480
chr3	169362377	169362540
chr3	23238220	23238500
chr3	176840700	176840900
chr3	8712691	8713001
chr3	13463724	13463976
chr3	13465351	13465540
chr3	134880090	134880280
chr3	28867900	28868214
chr3	99645273	99645466
chr3	99644800	99645087
chr3	56189640	56189880
chr3	184497040	184497246
chr3	138124819	138124984
chr3	111299195	111299380
chr3	174538238	174538440
chr4	3830060	3830260
chr4	116839920	116840120
chr4	111204915	111205100
chr4	8595633	8595834
chr4	141140860	141141120
chr4	38110000	38110191
chr4	6963258	6963439
chr4	62208960	62209313
chr4	115658080	115658340
chr4	108533560	108533740
chr4	75412867	75413060
chr4	1471476	1471649
chr4	84852158	84852340
chr4	75254840	75255020
chr4	115292320	115292560
chr4	75255360	75255600
chr4	56220400	56220597
chr4	74953720	74953940
chr4	78069960	78070140
chr4	128582562	128582860
chr4	29653300	29653520
chr4	53012140	53012320
chr4	55605081	55605300
chr4	55217340	55217560
chr4	55012920	55013169
chr4	166896260	166896520
chr4	40889020	40889220
chr4	84849180	84849440
chr4	85407640	85407820
chr4	87541580	87541817
chr4	112881999	112882200
chr4	72931500	72931740
chr4	1376380	1376580
chr4	88244959	88245120
chr4	97911383	97911620
chr4	1508780	1509000
chr4	41144900	41145100
chr4	98564942	98565121
chr4	110838000	110838383
chr4	25786638	25786900
chr4	144463973	144464200
chr4	3830540	3830732
chr4	21780248	21780480
chr4	141702597	141702776
chr4	59180180	59180502
chr4	54764599	54764780
chr4	30619720	30619900
chr4	28463140	28463480
chr4	1377400	1377620
chr4	10240417	10240600
chr4	87540215	87540520
chr4	59511900	59512161
chr4	52869760	52869960
chr4	30495354	30495540
chr4	1539056	1539240
chr4	144456200	144456540
chr4	27775260	27775460
chr4	52949427	52949644
chr4	8585860	8586100
chr4	16079180	16079367
chr4	870991	871156
chr5	126998375	126998583
chr5	135304437	135304640
chr5	127187799	127188011
chr5	177105720	177106020
chr5	107605074	107605269
chr5	38997700	38997880
chr5	68740320	68740540
chr5	42666933	42667112
chr5	137099720	137099960
chr5	177412900	177413140
chr5	138361033	138361240
chr5	132207908	132208104
chr5	135272112	135272282
chr5	80738580	80738800
chr5	117131980	117132200
chr5	135276220	135276543
chr5	89073100	89073346
chr5	111279280	111279461
chr5	34690360	34690660
chr5	116739686	116739953
chr5	113252120	113252428
chr5	116738303	116738640
chr5	132258760	132259040
chr5	127417012	127417220
chr5	77996160	77996394
chr5	58136514	58136720
chr5	173256809	173257220
chr5	167205940	167206200
chr5	127417620	127417820
chr5	74031580	74031910
chr5	42855340	42855620
chr5	80624040	80624201
chr5	74311643	74311863
chr6	94213247	94213480
chr6	159953140	159953360
chr6	88418860	88419400
chr6	44200760	44201035
chr6	92043860	92044060
chr6	2771100	2771360
chr6	36346101	36346300
chr6	159979560	159979840
chr6	9316357	9316618
chr6	169165136	169165326
chr6	100946120	100946540
chr6	158019140	158019477
chr6	133047220	133047401
chr6	41640443	41640690
chr6	44487700	44487896
chr6	151351160	151351454
chr6	84424980	84425300
chr6	76342600	76343020
chr6	107625373	107625545
chr6	44660627	44660860
chr6	158018160	158018440
chr6	165082198	165082420
chr6	154273260	154273486
chr6	112178920	112179180
chr6	154467380	154467580
chr6	79134792	79134972
chr6	55869720	55869980
chr6	130252580	130252785
chr6	41649065	41649257
chr6	84072480	84072727
chr6	130912572	130912760
chr6	149445640	149446000
chr6	38215660	38216040
chr6	153328257	153328480
chr6	151142760	151143000
chr6	38216500	38216760
chr7	85287317	85287484
chr7	16524429	16524618
chr7	120920705	120920880
chr7	55488920	55489220
chr7	120877700	120877920
chr7	90988640	90988806
chr7	84811516	84811740
chr7	130350957	130351180
chr7	92475280	92475640
chr7	114155200	114155400
chr7	36949220	36949520
chr7	93530801	93531000
chr7	28280600	28280840
chr7	23276000	23276200
chr7	105210620	105210920
chr7	95472600	95472800
chr7	90989448	90989640
chr7	23285760	23285943
chr7	157739184	157739360
chr7	10038420	10038640
chr7	151825840	151826015
chr7	131824100	131824420
chr7	96203845	96204100
chr7	96380220	96380546
chr7	17030628	17030837
chr7	114383980	114384280
chr7	74486196	74486380
chr7	159008104	159008280
chr7	37324003	37324226
chr7	138768312	138768637
chr7	70093600	70093786
chr7	158975880	158976080
chr7	131649180	131649440
chr7	37289420	37289680
chr7	145082933	145083160
chr7	90431180	90431340
chr7	47507520	47507770
chr7	129774451	129774676
chr7	100237600	100237844
chr7	14433015	14433206
chr7	130272432	130272648
chr7	159107300	159107520
chr7	153245923	153246087
chr7	56218580	56218780
chr7	151829840	151830040
chr7	74263120	74263320
chr7	2892660	2892880
chr7	13639511	13639699
chr7	10913520	10913760
chr7	74302798	74303071
chr7	113504760	113504980
chr7	90624640	90624900
chr7	115038200	115038461
chr7	2683020	2683240
chr8	49594740	49594940
chr8	49758223	49758420
chr8	50411760	50411966
chr8	93024347	93024520
chr8	9136451	9136692
chr8	143717020	143717258
chr8	129193020	129193198
chr8	138563803	138563980
chr8	95189580	95189800
chr8	129276600	129276900
chr8	133147272	133147500
chr8	111653215	111653460
chr8	92072537	92072720
chr8	70938621	70938860
chr8	27977222	27977460
chr8	128325740	128326080
chr8	6860180	6860420
chr8	67909060	67909300
chr8	143793006	143793220
chr8	116844140	116844360
chr9	124839720	124839896
chr9	41100730	41100795
chr9	130995460	130995660
chr9	130479280	130479540
chr9	118959459	118959647
chr9	93644420	93644584
chr9	117462940	117463205
chr9	90103889	90104135
chr9	76088080	76088280
chr9	80012940	80013139
chr9	130476140	130476620
chr9	125446700	125447059
chr9	133050180	133050400
chr9	90037240	90037500
chr9	105993240	105993460
chr9	130672580	130672807
chr9	124263892	124264100
chr9	131993380	131993540
chr9	13529800	13530000
chr9	86939340	86939634
chr9	8809780	8810080
chr9	86903560	86903858
chr9	117081060	117081300
chr9	130664120	130664389
chr9	127778882	127779140
chr9	130471540	130471940
chr9	137137255	137137460
chr9	83526960	83527195
chr9	134329580	134329760
chr9	41269618	41269780
chr9	137057640	137057874
chr9	130661198	130661520
chr9	81363980	81364260
chr9	68330894	68331031
chr9	133980611	133980800
chr9	130303560	130303840
chr9	86741777	86742040
chr9	82613615	82613829
chr9	118783160	118783360
chr9	137783640	137783828
chr9	130268606	130268800
chr9	136449480	136449700
chr9	37632580	37632780
chr9	126146400	126146740
chr9	80320540	80320821
chr9	118455860	118456077
chr9	89743200	89743420
chr9	136328700	136328949
