# Supplementary material for: Multimodal analysis of cell-free DNA whole-genome sequencing for pediatric cancers with low mutational burden
Source: Nat Commun. 2021 May 28;12:3230. doi: 10.1038/s41467-021-23445-w (PMC8163828; doi:10.1038/s41467-021-23445-w)
Supplement: Supplementary file 11 — Supplementary Dataset 9 [file 41467_2021_23445_MOESM11_ESM.xlsx]

## Sheet: EwS-specific DHSs
Sample type	Sample	Patient	Total dip area (AOC combined model)	AOC combined model, excluding smallest Gaussian	Amplitude of smallest Gaussian (G1)	Amplitude of middle Gaussian (G2)	Amplitude of widest Gaussian (G3)	Sum of y-values of fitted model, over all bins	Intercept	Total dip depth
EwS	EwS_1_2	EwS_1	-13.8168	-22.3033	11.5512	-7.98822	-19.1441	0.076603	6.24486e-05	-0.0254674
EwS	EwS_1_5	EwS_1	-4.22995	-13.3745	11.9675	-8.54893	-9.46251	0.105536	0.000105497	-0.0269223
EwS	EwS_1_6	EwS_1	-117.142	-111.492	9.33774	-34.3405	-93.3945	-0.0259143	0.002596	-0.000798597
EwS	EwS_1_7	EwS_1	-377.331	-340.9	-10.2059	-35.9058	-329.646	-0.336325	0.00844504	0.0678571
EwS	EwS_1_8	EwS_1	-0.637594	-6.62599	9.02288	-9.98852	-1.00022	0.0438079	-0.000321521	-0.0188357
EwS	EwS_1_9	EwS_1	-146.259	-139.143	5.68921	-22.5872	-130.191	-0.0506156	0.00324808	0.0051991
EwS	EwS_1_10	EwS_1	-113.058	-107.844	3.06823	-11.8957	-104.719	-0.0525355	0.00237612	0.00491806
EwS	EwS_2_1	EwS_2	-260.183	-232.079	-3.54207	-47.175	-208.704	-0.219997	0.00609809	0.0480089
EwS	EwS_2_2	EwS_2	0.76312	0.936656	2.91443	-10.7284	8.22648	-0.00858455	-0.000209274	-0.00269673
EwS	EwS_2_3	EwS_2	-20.2447	-15.6621	-1.11017	-9.16752	-9.71863	-0.0479694	0.000351759	0.00843518
EwS	EwS_2_4	EwS_2	6.00008	8.60308	-0.125344	-9.54957	15.8	-0.025243	-0.000204835	0.00432474
EwS	EwS_2_5	EwS_2	-91.2589	-80.071	-2.19992	-17.9028	-70.723	-0.102905	0.00198738	0.0199539
EwS	EwS_2_6	EwS_2	-246.576	-220.07	-2.65865	-46.6604	-196.625	-0.199855	0.00584429	0.04458
EwS	EwS_3_1	EwS_3	-710.023	-657.128	-9.70321	-45.5388	-653.553	-0.415932	0.0167265	0.0928378
EwS	EwS_3_2	EwS_3	-10.2216	-6.85879	0.342692	-11.3926	0.880231	-0.0304125	0.000163971	0.00502071
EwS	EwS_3_3	EwS_3	-17.9482	-16.5563	0.894513	-5.25688	-13.6932	-0.0131611	0.000355178	0.00127035
EwS	EwS_3_4	EwS_3	-28.7519	-24.4967	-0.515139	-8.80084	-19.295	-0.050633	0.000469444	0.00727749
EwS	EwS_3_5	EwS_3	-5.66912	-1.29341	-0.00215562	-14.4221	8.89807	-0.0561498	-0.000144188	0.00701233
EwS	EwS_3_6	EwS_3	-49.6545	-42.5585	-2.26167	-9.60533	-37.3844	-0.0763727	0.000968548	0.0135643
EwS	EwS_3_7	EwS_3	-448.599	-409.879	-5.07439	-50.9025	-391.786	-0.321849	0.0102995	0.0660884
EwS	EwS_4_1	EwS_4	-12.7045	-11.0848	2.56874	-12.5828	-2.98186	-0.0186195	0.000127424	-5.9545e-05
EwS	EwS_4_2	EwS_4	-13.5281	-8.41466	0.294353	-16.8448	3.13457	-0.0738919	-0.000114908	0.00787174
EwS	EwS_4_3	EwS_4	-19.8117	-13.0621	-0.968413	-17.2832	-1.25007	-0.090383	2.74327e-05	0.0117712
EwS	EwS_4_4	EwS_4	-30.5608	-26.0482	-0.209345	-10.4803	-19.7634	-0.0465384	0.000571477	0.00737341
EwS	EwS_5_1	EwS_5	-65.1978	-54.3818	-4.05451	-14.1178	-46.3086	-0.150049	0.000856885	0.0213252
EwS	EwS_5_2	EwS_5	4.6373	6.72214	-1.05415	-4.34809	10.2566	-0.0577596	-0.000567218	0.0044378
EwS	EwS_5_3	EwS_5	10.7045	12.035	-0.401546	-4.85996	16.0916	-0.0732613	-0.000981481	0.00257694
EwS	EwS_5_4	EwS_5	-469.379	-415.92	-10.376	-81.0462	-375.991	-0.443786	0.0108356	0.0951116
EwS	EwS_5_5	EwS_5	-14.3085	-12.9237	1.9486	-9.39439	-7.09052	-0.01484	0.000211349	0.000192364
EwS	EwS_5_6	EwS_5	-416.935	-363.391	-13.1204	-79.7338	-321.636	-0.492222	0.00914424	0.0982017
EwS	EwS_6_1	EwS_6	-245.591	-220.579	-10.4948	-14.6775	-218.873	-0.26006	0.00526586	0.0501882
EwS	EwS_6_2	EwS_6	11.7057	12.968	0.97725	-9.50626	20.1907	-0.0377533	-0.000643134	0.00106163
EwS	EwS_6_3	EwS_6	22.5284	24.9955	-0.960377	-8.66984	32.4251	-0.0572638	-0.000950369	0.00500646
EwS	EwS_6_4	EwS_6	4.4077	7.13994	-0.00193526	-10.1873	14.7072	-0.0400654	-0.000335061	0.00440167
EwS	EwS_6_5	EwS_6	-24.7527	-19.0799	0.0310098	-16.2206	-8.42791	-0.0700908	0.000251308	0.00900711
EwS	EwS_6_6	EwS_6	-397.451	-356.067	-9.00296	-54.3265	-332.57	-0.381265	0.0087781	0.074523
EwS	EwS_7_1	EwS_7	-485.225	-429.907	-12.3325	-78.4558	-392.205	-0.500768	0.0107702	0.100051
EwS	EwS_7_2	EwS_7	24.7606	19.8072	8.41295	-15.2902	30.489	0.0329946	-0.000930864	-0.0164789
EwS	EwS_7_3	EwS_7	18.7363	7.19129	13.6505	-9.37098	12.4097	0.0770123	-0.00103943	-0.0324312
EwS	EwS_7_4	EwS_7	-7.36246	-5.91418	1.69891	-9.79313	0.555327	-0.00133377	0.000222145	0.000568992
EwS	EwS_7_5	EwS_7	-25.2015	-23.9467	1.89241	-7.12467	-20.2235	-0.0202382	0.000393642	1.01153e-05
EwS	EwS_7_6	EwS_7	-11.971	-20.7482	12.9223	-11.957	-14.875	0.0984805	0.000201427	-0.0273297
EwS	EwS_7_7	EwS_7	9.66877	-0.204212	10.9119	-4.45144	1.53478	0.07699	-0.000581497	-0.026974
EwS	EwS_8_1	EwS_8	-299.008	-262.064	-7.10248	-60.0221	-230.467	-0.36504	0.00620501	0.0657315
EwS	EwS_8_2	EwS_8	-69.1036	-74.8561	15.0739	-21.393	-65.0298	0.0756996	0.00145886	-0.0248329
EwS	EwS_8_3	EwS_8	-13.9742	-20.9227	11.7814	-14.1238	-13.3695	0.0725153	0.000144499	-0.0232335
EwS	EwS_8_4	EwS_8	-12.1406	-17.1288	9.32709	-12.811	-10.0167	0.0593177	0.000207043	-0.0175731
EwS	EwS_8_5	EwS_8	-2.166	-6.70754	8.79816	-14.0395	1.82285	0.0470003	-0.000113203	-0.0162873
EwS	EwS_8_6	EwS_8	-153.481	-138.423	3.56828	-41.9518	-115.399	-0.138703	0.00315392	0.0200988
EwS	EwS_8_7	EwS_8	-111.619	-108.99	11.1361	-30.792	-93.5334	0.00187017	0.00246348	-0.00747221
EwS	EwS_9_1	EwS_9	-233.034	-216.661	1.985	-29.2526	-206.035	-0.135252	0.00523063	0.0236025
EwS	EwS_9_2	EwS_9	-14.2194	-22.7332	15.0234	-19.7573	-11.6794	0.0933192	0.000140318	-0.0290598
EwS	EwS_9_3	EwS_9	10.0187	5.0134	8.09145	-11.809	12.5861	0.0296202	-0.000618133	-0.0162754
EwS	EwS_9_4	EwS_9	-53.3292	-50.267	4.97026	-19.8133	-39.1284	-0.0113459	0.00120401	-0.000311933
EwS	EwS_10_1	EwS_10	-665.762	-592.812	-20.7801	-84.0988	-557.453	-0.690196	0.0146223	0.136484
EwS	EwS_11_1	EwS_11	-534.273	-492.816	-4.4887	-49.7049	-479.442	-0.292096	0.0128751	0.0696425
EwS	EwS_12_1	EwS_12	-427.538	-392.656	0.523027	-59.866	-368.131	-0.251276	0.0100972	0.0542667
EwS	EwS_13_1	EwS_13	-225.053	-210.047	5.98516	-39.4072	-192.421	-0.0716519	0.00552715	0.0173432
EwS	EwS_13_2	EwS_13	-19.9644	-19.2193	3.40977	-11.3368	-12.483	-0.00923641	0.00030074	-0.00234368
EwS	EwS_13_3	EwS_13	-168.192	-182.075	12.5194	30.5232	-213.719	0.17628	0.0043432	-0.0355592
EwS	EwS_13_4	EwS_13	-6.76604	-4.93083	-0.275351	-4.45246	-1.95607	-0.0333113	-6.25757e-05	0.00320898
EwS	EwS_13_5	EwS_13	-23.9924	-20.09	0.291429	-11.0483	-13.194	-0.050617	0.000297991	0.00590043
EwS	EwS_14_1	EwS_14	-19.3014	-16.7659	1.48286	-11.0674	-9.85901	-0.0134016	0.000462951	0.00250157
EwS	EwS_15_1	EwS_15	-38.8795	-38.3841	4.54206	-11.5358	-32.5296	0.0158287	0.000975781	-0.00395502
EwS	EwS_16_1	EwS_16	-24.1608	-28.2738	8.40769	-10.9179	-22.8976	0.035619	0.000319831	-0.0152624
EwS	EwS_17_1	EwS_17	-189.887	-171.462	-3.32771	-24.597	-161.389	-0.167306	0.00421518	0.0324468
EwS	EwS_18_1	EwS_18	13.8255	0.325743	18.0559	-16.9455	10.0423	0.129318	-0.000640001	-0.0400845
EwS	EwS_19_1	EwS_19	-517.058	-470.294	-5.24579	-68.1911	-442.654	-0.408021	0.0116005	0.0789847
EwS	EwS_20_1	EwS_20	-247.111	-217.716	-1.52299	-60.5634	-184.43	-0.245579	0.0055309	0.0480563
EwS	EwS_21_1	EwS_21	-73.5637	-69.8714	5.02876	-19.1994	-60.0731	-0.0257454	0.0015617	0.000582862
EwS	EwS_22_1	EwS_22	-199.653	-184.86	2.69787	-31.1572	-171.519	-0.112401	0.00455319	0.0204311
EwS	EwS_23_1	EwS_23	16.4809	13.3149	3.66656	-3.9957	16.2881	0.0281601	-0.000465129	-0.00878304
EwS	EwS_24_1	EwS_24	-2.20183	-11.808	13.7266	-13.2807	-4.68949	0.0962689	-0.000155239	-0.0294549
EwS	EwS_25_1	EwS_25	-613.263	-564.193	0.0773409	-80.192	-533.007	-0.365797	0.0143601	0.076978
EwS	EwS_25_2	EwS_25	1.86506	2.98655	3.02188	-14.5705	13.0869	0.00271699	-2.29331e-05	-0.00128122
EwS	EwS_26_1	EwS_26	9.79323	1.30551	12.3909	-14.3849	9.98172	0.0900939	-0.00036243	-0.0262604
EwS	EwS_27_1	EwS_27	-0.673421	-1.56354	3.1181	-7.50094	3.29167	-0.0458535	-0.00071469	-0.00461681
EwS	EwS_28_1	EwS_28	-273.688	-255.815	8.65416	-51.334	-232.151	-0.147527	0.00592828	0.0190816
EwS	EwS_29_1	EwS_29	20.7409	13.801	11.5649	-18.582	26.1389	0.042133	-0.00101752	-0.0229
EwS	EwS_30_1	EwS_30	-12.5431	-20.0887	11.1582	-10.1124	-15.2676	0.0706548	5.93388e-05	-0.0235515
EwS	EwS_30_2	EwS_30	-19.2993	-28.1092	12.1238	-8.00864	-25.2753	0.111494	0.000552251	-0.0265874
EwS	EwS_30_3	EwS_30	-237.361	-215.611	0.940324	-43.7882	-194.471	-0.193122	0.00516028	0.0332908
EwS	EwS_30_4	EwS_30	-235.726	-206.11	-6.39276	-46.3098	-181.792	-0.277209	0.00508803	0.05342
EwS	EwS_30_4rep	EwS_30	-220.053	-203.965	6.87851	-46.9954	-180.784	-0.121016	0.00489169	0.0181813
EwS	EwS_30_5	EwS_30	-6.53349	-7.59536	6.54046	-17.7817	3.84702	0.00266516	-0.000145684	-0.00840564
EwS	EwS_30_6	EwS_30	-10.8312	-17.3623	9.37509	-7.78539	-13.839	0.0676704	0.000137673	-0.0200958
EwS	EwS_30_7	EwS_30	9.82182	1.79113	8.3357	-2.05782	2.25431	0.0673301	-0.000443898	-0.0213834
EwS	EwS_30_8	EwS_30	-18.6133	-29.5143	15.0817	-10.97	-25.0236	0.105683	0.000177358	-0.032965
EwS	EwS_30_9	EwS_30	-213.194	-193.08	6.37808	-60.3543	-159.841	-0.179527	0.00441373	0.0251777
EwS	EwS_31_1	EwS_31	-102.254	-87.4932	-4.01458	-22.5036	-74.9793	-0.137308	0.00221908	0.0275134
EwS	EwS_32_1	EwS_32	-41.4855	-43.1382	8.29344	-16.5328	-34.4362	0.0201737	0.000763733	-0.0112441
EwS	EwS_33_1	EwS_33	13.2933	-0.840017	17.8791	-14.0475	6.7864	0.15018	-0.000431228	-0.0409228
EwS	EwS_34_1	EwS_34	21.1402	12.9535	8.60379	-4.11994	15.3579	0.0501411	-0.000934642	-0.0218759
EwS	EwS_35_1	EwS_35	22.9123	13.3892	12.1092	-11.7575	20.7872	0.106213	-0.000560645	-0.027598
EwS	EwS_36_1	EwS_36	-174.139	-164.427	9.32077	-39.9694	-144.747	-0.0453702	0.00405886	0.00557946
EwS	EwS_37_1	EwS_37	8.10163	3.30942	8.76931	-14.5951	12.6965	0.0266911	-0.000613576	-0.0166312
EwS	EwS_38_1	EwS_38	-66.0208	-70.4283	12.5787	-17.9782	-62.5028	0.0419578	0.00119799	-0.0201152
EwS	EwS_39_1	EwS_39	-281.768	-264.109	6.028	-40.3655	-248.279	-0.136161	0.00632771	0.0213986
EwS	EwS_40_1	EwS_40	6.94442	3.2771	8.12632	-16.1411	13.8449	0.0372326	-0.000340554	-0.0141713
EwS	EwS_41_1	EwS_41	-87.3752	-82.0787	5.13346	-23.1012	-70.0791	-0.0732244	0.00146347	0.00301274
EwS	EwS_41_2	EwS_41	-74.958	-68.4203	3.23106	-22.7502	-55.7988	-0.0885215	0.00117036	0.00698445
EwS	EwS_41_3	EwS_41	12.2106	7.3745	6.35479	-6.76181	11.6933	0.0430511	-0.00043371	-0.0142233
EwS	EwS_41_4	EwS_41	-9.53279	-12.6323	6.79194	-11.0859	-6.21179	0.0309268	6.9356e-05	-0.0119429
EwS	EwS_41_5	EwS_41	3.56041	2.63047	4.46343	-12.6129	11.1362	-0.0172843	-0.00053	-0.00604322
EwS	EwS_41_6	EwS_41	-18.5094	-14.171	-1.13521	-8.48781	-8.63919	-0.0801394	-8.78491e-05	0.00807366
EwS	EwS_42_1	EwS_42	-31.8576	-42.5051	16.6936	-15.4174	-35.6565	0.101656	0.000404031	-0.0342421
EwS	EwS_42_2	EwS_42	-23.2347	-27.287	8.62999	-12.0314	-21.1031	0.0311285	0.000242578	-0.0153894
EwS	EwS_42_3	EwS_42	-48.1745	-57.3867	7.93435	12.0849	-69.6293	0.0706687	0.000864906	-0.0230348
EwS	EwS_42_4	EwS_42	16.6956	5.71821	15.1623	-16.2404	15.5555	0.115859	-0.000539646	-0.03307
EwS	EwS_42_5	EwS_42	12.6992	5.72395	9.08582	-8.74676	11.0237	0.0353983	-0.000821643	-0.0204469
EwS	EwS_42_6	EwS_42	21.9722	17.3394	4.18319	-1.46804	18.6331	-0.0047178	-0.00112784	-0.0116505
EwS	EwS_42_7	EwS_42	-7.69578	-6.40772	0.00168398	-3.35544	-4.31613	-0.0575057	-0.000383432	0.00204474
EwS	EwS_43_1	EwS_43	1.72173	-2.72275	6.25512	-6.2241	0.765037	0.0179519	-0.000445356	-0.0135223
EwS	EwS_44_1	EwS_44	-522.756	-471.588	-7.7072	-74.2641	-439.371	-0.415424	0.0121221	0.088556
EwS	EwS_45_1	EwS_45	-141.325	-134.261	8.78152	-33.7624	-117.543	-0.067213	0.00282067	0.00197118
EwS	EwS_45_2	EwS_45	-493.617	-443.39	-11.9915	-60.6056	-419.036	-0.509258	0.0104083	0.0915038
EwS	EwS_45_3	EwS_45	-65.115	-57.2255	-0.861307	-14.881	-49.1541	-0.0932139	0.00115137	0.0133639
EwS	EwS_45_4	EwS_45	-20.3131	-23.8038	4.96448	-1.83808	-24.23	0.017941	0.000201032	-0.0107347
EwS	EwS_45_5	EwS_45	-175.742	-141.173	-26.2062	-4.48707	-141.041	-0.599747	0.00104038	0.0817837
EwS	EwS_46_1	EwS_46	-81.4566	-80.8426	3.69177	-2.68668	-83.1088	-0.0121069	0.00168569	-0.00301643
EwS	EwS_47_1	EwS_47	-171.765	-160.468	2.0582	-20.9122	-153.21	-0.0928934	0.0038462	0.0155502
EwS	EwS_47_2	EwS_47	-78.2804	-74.9469	1.14019	-3.88986	-75.7574	-0.055765	0.00142848	0.00396613
EwS	EwS_47_3	EwS_47	-108.101	-110.295	-3.25293	34.9357	-139.747	-0.0327456	0.00207252	-0.000506304
EwS	EwS_47_4	EwS_47	-15.9685	-18.5239	6.0234	-9.38688	-13.4807	0.0310765	0.000297405	-0.0103024
EwS	EwS_48_1	EwS_48	-166.509	-150.103	-1.52254	-27.2336	-137.413	-0.128989	0.00387603	0.0274278
EwS	EwS_48_2	EwS_48	-1.03221	0.62623	0.960692	-8.93456	6.88036	-0.0328703	-0.000251984	0.00167859
EwS	EwS_48_3	EwS_48	-8.67174	-8.88933	0.875896	-0.956632	-8.72954	-0.0171622	-4.95882e-05	-0.00126881
EwS	EwS_48_4	EwS_48	-14.826	-10.4479	-0.542856	-11.2094	-2.88827	-0.0681332	-5.08708e-05	0.00754264
EwS	EwS_49_1	EwS_49	-460.098	-415.5	-6.34749	-65.3361	-387.24	-0.383501	0.0104049	0.0767953
EwS	EwS_49_2	EwS_49	-13.1668	-8.48446	-0.526352	-12.5754	0.133632	-0.0582565	5.25336e-05	0.00801907
EwS	EwS_49_3	EwS_49	6.89526	10.2636	-2.67362	-3.60293	13.6405	-0.078496	-0.000692888	0.00815961
EwS	EwS_49_4	EwS_49	-1.0341	4.23423	-1.84634	-11.8951	13.1216	-0.0627281	-0.000185087	0.0103429
EwS	EwS_49_5	EwS_49	7.0922	8.04289	1.94041	-11.039	16.0048	-0.0340101	-0.000553241	-0.000435807
EwS	EwS_49_6	EwS_49	-149.734	-130.385	-4.35892	-30.267	-114.27	-0.158541	0.00349621	0.0350997
EwS	EwS_50_1	EwS_50	-406.692	-361.133	-7.69881	-72.0015	-325.475	-0.505924	0.00784664	0.079868
EwS	EwS_50_2	EwS_50	27.5705	11.973	18.555	-13.3849	19.6268	0.154921	-0.000862716	-0.0439239
EwS	EwS_50_3	EwS_50	-3.46418	-14.6662	14.574	-10.4328	-9.8124	0.118716	-3.21663e-05	-0.0328867
EwS	EwS_50_4	EwS_50	-285.511	-252.626	-7.83187	-45.3577	-230.925	-0.321916	0.00606681	0.0599965
EwS	EwS_53_1	EwS_53	28.4215	20.6446	7.3814	-2.43752	22.3636	0.0357415	-0.00119439	-0.0199482
EwS	EwS_54_1	EwS_54	32.4705	22.1258	10.4683	-4.67836	25.1048	0.0839461	-0.00105905	-0.0272137
EwS	EwS_56_1	EwS_56	-125.291	-113.83	-1.12136	-17.4888	-106.46	-0.0962061	0.0028482	0.0191935
EwS	EwS_57_1	EwS_57	-130.399	-115.317	-0.922066	-30.052	-99.1121	-0.180536	0.00228589	0.0247898
EwS	EwS_57_3	EwS_57	7.36298	1.09303	11.3285	-18.1158	12.549	0.0356772	-0.000712817	-0.0216208
EwS	EwS_57_4	EwS_57	12.3346	6.12296	8.21102	-8.35366	11.2751	0.0601613	-0.000423143	-0.018328
EwS	EwS_57_5	EwS_57	-3.38816	-9.53914	11.8337	-18.6641	1.75488	0.0570034	-0.000217956	-0.0219762
EwS	EwS_57_6	EwS_57	5.49839	7.30955	1.49582	-12.2783	16.1764	-0.0419699	-0.000518021	0.00139558
EwS	EwS_57_7	EwS_57	-44.0512	-36.5961	-1.41173	-14.6123	-27.701	-0.132551	0.000177035	0.0132884
EwS	EwS_58_3	EwS_58	-21.2891	-26.7086	11.9278	-18.8742	-16.0626	0.0740033	0.000462069	-0.0209485
EwS	EwS_58_4	EwS_58	-11.3259	-19.5094	11.8103	-10.3068	-14.6081	0.0598129	-0.000176259	-0.0252384
EwS	EwS_58_5	EwS_58	27.7408	24.9692	3.92647	-7.94266	31.2468	-0.0142945	-0.0012032	-0.0083833
EwS	EwS_58_6	EwS_58	22.9906	4.13753	20.3259	-7.42003	6.96378	0.181064	-0.000797386	-0.0509737
EwS	EwS_60_1	EwS_60	-44.4695	-44.9414	10.7637	-28.6931	-27.9995	-0.00567227	0.000543533	-0.0118804
EwS	EwS_61_1	EwS_61	-10.3484	-17.4495	10.6907	-10.3852	-12.2531	0.0468437	-0.000216303	-0.0223539
EwS	EwS_62_1	EwS_62	41.3643	35.7512	8.10032	-14.3878	46.5612	0.0256397	-0.00145281	-0.0171716
EwS	EwS_63_1	EwS_63	-821.848	-763.243	0.130919	-82.5849	-739.466	-0.357121	0.0201819	0.0916431
EwS	EwS_63_2	EwS_63	-3.52527	-0.391133	-2.99377	-0.133635	0.074306	-0.0989466	-0.00069831	0.00808117
EwS	EwS_63_3	EwS_63	-13.3078	-21.9767	13.3437	-13.5833	-15.0584	0.0832057	4.72579e-05	-0.0275902
EwS	EwS_63_4	EwS_63	2.06727	0.522013	3.3899	-6.55582	4.76561	-0.0142115	-0.000473901	-0.0059387
EwS	EwS_64_1	EwS_64	-98.2074	-89.9118	-0.0106322	-14.2902	-83.8654	-0.104358	0.00180021	0.0130533
EwS	EwS_65_1	EwS_65	-351.4	-314.03	-8.7322	-48.1077	-293.065	-0.327539	0.00796986	0.0679325
EwS	EwS_66_1	EwS_66	-7.24544	-4.3278	1.28929	-13.5328	4.92533	-0.0247885	8.70971e-05	0.00334721
EwS	EwS_67_1	EwS_67	-351.354	-314.272	-5.2913	-58.9247	-286.077	-0.31234	0.00799762	0.063954
EwS	EwS_68_1	EwS_68	-280.384	-244.742	-9.21079	-51.0097	-218.485	-0.335456	0.00607902	0.0658468
EwS	EwS_69_1	EwS_69	-113.156	-102.73	-0.225382	-18.7617	-94.0644	-0.105233	0.00233459	0.016651
EwS	EwS_70_1	EwS_70	-6.55328	-4.01806	1.65288	-13.5497	5.21406	-0.0513299	-0.000288063	0.00236364
EwS	EwS_71_1	EwS_71	13.9887	13.3859	2.57706	-8.83016	19.9397	0.00106302	-0.000461394	-0.00356115
EwS	EwS_72_1	EwS_72	-58.8716	-52.2972	-0.161893	-13.6227	-44.9855	-0.0771623	0.00105336	0.0105554
EwS	EwS_73_1	EwS_73	-29.6088	-21.2998	-3.1871	-13.6474	-12.1607	-0.103084	0.00032458	0.0165142
EwS	EwS_74_1	EwS_74	-8.70934	-4.70107	0.001865	-12.7004	4.11034	-0.0565753	-0.000110329	0.0064096
EwS	EwS_75_1	EwS_75	5.31791	5.3263	-0.0771258	-0.556647	5.9755	-0.0223876	-0.000384424	0.00010732
EwS	EwS_76_1	EwS_76	-9.18018	-3.44652	-4.63168	-2.74024	-1.05572	-0.0808476	-6.57176e-05	0.0139127
EwS	EwS_77_1	EwS_77	-18.0422	-11.0538	-1.35087	-17.0668	0.745956	-0.109409	-0.000203061	0.0125504
EwS	EwS_78_1	EwS_78	6.73078	6.40371	0.424529	-1.31899	7.57893	-0.0192602	-0.000428308	-0.000939845
EwS	EwS_79_1	EwS_79	-3.85508	-2.57065	1.53627	-9.18513	3.64072	-0.0161291	-4.25438e-05	0.000481987
EwS	EwS_80_1	EwS_80	-45.7138	-39.4578	-1.12231	-11.173	-33.1755	-0.087012	0.000636154	0.0110626
EwS	EwS_81_1	EwS_81	-267.65	-231.369	-6.94951	-62.9052	-196.339	-0.310622	0.00604703	0.0645996
EwS	EwS_82_1	EwS_82	-167.888	-151.224	-2.43035	-24.8126	-140.189	-0.138558	0.00385132	0.0287663
EwS	EwS_83_1	EwS_83	-250.252	-222.367	-9.57605	-27.1688	-211.983	-0.246929	0.00574809	0.0538504
EwS	EwS_84_1	EwS_84	-624.267	-570.073	-4.14202	-81.946	-537.363	-0.404427	0.0147653	0.0894842
EwS	EwS_85_1	EwS_85	-180.131	-160.9	-1.02255	-36.782	-141.983	-0.164747	0.00400392	0.0314144
EwS	EwS_86_1	EwS_86	-9.55769	-3.33299	-0.235804	-19.4946	10.4007	-0.0820176	-0.000186899	0.010209
EwS	EwS_87_1	EwS_87	-99.903	-89.7668	-1.76962	-14.4214	-83.3924	-0.0812085	0.00233734	0.017801
EwS	EwS_88_1	EwS_88	-49.3449	-35.1725	-5.43455	-23.4562	-19.4047	-0.199154	0.000252024	0.0281695
EwS	EwS_89_1	EwS_89	-40.7728	-35.2244	-1.63769	-7.6691	-31.172	-0.0655329	0.000729764	0.0104669
EwS	EwS_90_1	EwS_90	-127.028	-109.715	-3.88324	-28.1708	-94.2067	-0.153681	0.00282566	0.0314062
EwS	EwS_91_1	EwS_91	16.8142	18.603	0.572421	-10.7148	26.9949	-0.0317745	-0.000631643	0.0023351
EwS	EwS_92_1	EwS_92	-44.6319	-36.9789	-3.05483	-9.57386	-31.4692	-0.0875464	0.000797001	0.0152832
EwS	EwS_93_1	EwS_93	-95.9332	-85.0897	-1.61515	-18.0123	-75.9693	-0.0920614	0.00217306	0.0187901
EwS	EwS_94_1	EwS_94	-510.557	-455.716	-15.3693	-62.586	-430.08	-0.458026	0.0119347	0.102315
EwS	EwS_95_1	EwS_95	-570.975	-517.8	-4.67574	-84.4982	-480.816	-0.407648	0.0134092	0.0885454
Healthy control	Ctrl_1	Ctrl_1	-14.6556	-21.5445	11.3486	-12.7437	-14.9445	0.0702421	0.000154624	-0.0226975
Healthy control	Ctrl_2	Ctrl_2	5.87898	3.31925	4.62085	-7.80992	8.42242	0.00167597	-0.000509802	-0.00881447
Healthy control	Ctrl_3	Ctrl_3	0.705415	-7.98559	12.5156	-12.7497	-0.912603	0.0928771	-0.000139145	-0.02674
Healthy control	Ctrl_4	Ctrl_4	2.76162	-3.72857	9.78731	-11.3686	2.9114	0.0536824	-0.000356659	-0.0204129
Healthy control	Ctrl_5	Ctrl_5	-1.26988	-6.74573	8.0715	-8.41616	-2.11955	0.0370978	-0.000306252	-0.0170426
Healthy control	Ctrl_6	Ctrl_6	7.63827	0.695849	9.39508	-9.16947	6.02603	0.0449393	-0.000599176	-0.0207245
Healthy control	Ctrl_7	Ctrl_7	-11.1416	-17.1628	8.30017	-5.82733	-14.8826	0.0485037	3.09356e-06	-0.0181798
Healthy control	Ctrl_8	Ctrl_8	16.7895	10.7206	7.90728	-8.47266	16.207	0.065196	-0.000444742	-0.0177758
Healthy control	Ctrl_9	Ctrl_9	25.9827	25.8978	2.06545	-10.6676	34.396	-0.0217696	-0.000947041	-0.002173
Healthy control	Ctrl_10	Ctrl_10	-8.12909	-9.7274	5.62505	-12.5277	-1.99801	0.0023084	-0.000126352	-0.00833632
Healthy control	Ctrl_11	Ctrl_11	-11.5269	-17.9693	8.08775	-3.57021	-17.3026	0.0435377	-7.55221e-05	-0.0186401
Healthy control	Ctrl_12	Ctrl_12	-7.57035	-18.2245	12.4248	-4.35192	-17.5766	0.0936645	-0.000104802	-0.0298229
Healthy control	Ctrl_13	Ctrl_13	2.09805	-10.6113	15.1147	-7.85627	-7.47349	0.129834	-0.000183363	-0.0358438
Healthy control	Ctrl_14	Ctrl_14	-5.533	-10.9689	7.30795	-5.29818	-8.65289	0.049962	-2.3878e-05	-0.0162104
Healthy control	Ctrl_15	Ctrl_15	-22.6864	-24.6932	7.01656	-13.7119	-16.987	0.00318257	0.000138703	-0.0104551
Healthy control	Ctrl_16	Ctrl_16	46.0588	36.0359	10.7188	-8.68648	42.4672	0.0600903	-0.00163887	-0.0269144
Healthy control	Ctrl_17	Ctrl_17	30.5804	17.6881	12.2104	-1.48691	17.9699	0.110931	-0.000983728	-0.0330896
Healthy control	Ctrl_18	Ctrl_18	16.7028	2.20487	15.8319	-6.25217	4.69566	0.152141	-0.000445792	-0.039407
Healthy control	Ctrl_19	Ctrl_19	15.2144	4.33794	10.1661	0.786483	2.65861	0.0664614	-0.000896195	-0.0278077
Healthy control	Ctrl_20	Ctrl_20	-2.06553	-2.79898	5.40087	-15.6801	7.51682	-0.0118353	-0.000350857	-0.00670137
Healthy control	Ctrl_21	Ctrl_21	-10.1526	-19.6031	12.8847	-9.74875	-15.2421	0.0897864	-1.09864e-06	-0.0283672
Healthy control	Ctrl_22	Ctrl_22	11.0931	-0.930817	13.302	-5.36386	1.11339	0.0956661	-0.000670282	-0.0328657
Non-EwS sarcoma	AdSarc_1_1	AdSarc_1	27.6727	18.6857	11.8779	-13.544	27.6256	0.0744618	-0.000990326	-0.0264874
Non-EwS sarcoma	AdSarc_1_2	AdSarc_1	12.9376	9.39944	6.20548	-10.8881	16.7628	0.0203209	-0.00059898	-0.0119846
Non-EwS sarcoma	EwSLike_1_1	EwSLike_1	-10.7828	-4.85352	-3.66106	-6.51756	0.0317024	-0.0686776	9.69678e-05	0.0132305
Non-EwS sarcoma	EwSLike_1_2	EwSLike_1	-9.46271	-5.90822	-0.122939	-10.5756	1.35399	-0.0504493	-5.58616e-05	0.00580633
Non-EwS sarcoma	EwSLike_1_3	EwSLike_1	-36.525	-29.9276	-0.418103	-16.1519	-19.7622	-0.0971244	0.000306341	0.0109173
Non-EwS sarcoma	Ost_1_1	Ost_1	31.0829	23.5287	13.2322	-23.7045	39.7358	0.0347931	-0.00146039	-0.0255607
Non-EwS sarcoma	Ost_1_2	Ost_1	22.0197	20.5986	3.94485	-11.8675	29.4635	-0.117221	-0.00216239	-0.00624981
Non-EwS sarcoma	Ost_1_3	Ost_1	9.83383	8.06214	1.19665	0.609747	7.84221	-0.015548	-0.000611921	-0.00403957
Non-EwS sarcoma	OtherSarc_1_1	OtherSarc_1	-3.62297	-1.54002	1.05399	-10.3508	5.60956	-0.0454746	-0.000305755	0.00225758
Non-EwS sarcoma	RMS_1_1	RMS_1	-15.3199	-22.9505	10.6769	-7.74935	-19.8773	0.0655426	7.42337e-05	-0.0232041
Non-EwS sarcoma	RMS_1_2	RMS_1	2.06864	-8.17553	14.213	-13.3604	-0.897346	0.134246	0.000117976	-0.0309642
Non-EwS sarcoma	RMS_1_3	RMS_1	29.5324	17.8971	5.56598	17.1001	5.83989	0.0529745	-0.00129007	-0.0242859
Non-EwS sarcoma	Syn_1_1	Syn_1	-18.8961	-14.5985	-3.45953	-0.305508	-14.6002	-0.0811124	-9.5838e-06	0.0103817
Non-EwS sarcoma	EwSLike_2_1	EwSLike_2	3.48946	-6.69857	13.8742	-12.6046	0.153944	0.101271	-0.000286055	-0.0305239
Non-EwS sarcoma	Ost_2_1	Ost_2	17.095	2.29703	16.2212	-6.59978	4.98859	0.138758	-0.000652844	-0.0402855
Non-EwS sarcoma	OtherSarc_2_1	OtherSarc_2	-4.3733	0.0858834	0.145166	-15.4125	11.0252	-0.0560668	-0.000171588	0.00699952
Non-EwS sarcoma	RMS_2_1	RMS_2	-4.1357	-7.71131	7.36871	-12.2088	-0.342589	0.0326636	-9.92678e-05	-0.0132814
Non-EwS sarcoma	RMS_2_2	RMS_2	0.0682693	-10.1643	14.6168	-14.4896	-2.22692	0.118702	-3.16544e-05	-0.0313638
Non-EwS sarcoma	Syn_2_1	Syn_2	-19.4365	-16.3711	-0.0952833	-7.47742	-11.7929	-0.0468652	0.000176066	0.00496448
Non-EwS sarcoma	EwSLike_3_1	EwSLike_3	1.24982	-7.5732	12.9461	-13.8482	0.243575	0.0966546	-0.000134625	-0.0273902
Non-EwS sarcoma	Ost_3_1	Ost_3	-16.8884	-15.042	3.27119	-15.1634	-5.37707	-0.102492	-0.000766893	-0.000425012
Non-EwS sarcoma	OtherSarc_3_1	OtherSarc_3	12.374	11.5093	3.35001	-10.3298	18.9428	-0.0322134	-0.000866025	-0.004776
Non-EwS sarcoma	RMS_3_1	RMS_3	5.86986	2.41655	4.2007	-3.24646	4.28953	0.014792	-0.000418377	-0.00982009
Non-EwS sarcoma	Syn_3_1	Syn_3	-3.70284	-3.2494	2.46995	-9.5136	3.04327	-0.0299846	-0.000315786	-0.00180582
Non-EwS sarcoma	Ost_4_1	Ost_4	-12.6916	-11.483	0.777913	-4.99968	-8.55554	-0.0445066	-0.000148568	0.00111001
Non-EwS sarcoma	OtherSarc_4_1	OtherSarc_4	-25.0704	-24.282	3.28694	-10.3052	-18.4945	-0.00117328	0.000523446	-0.00216321
Non-EwS sarcoma	RMS_4_1	RMS_4	12.5687	7.60069	8.76451	-14.6306	17.2099	0.0602521	-0.000338609	-0.0168959
Non-EwS sarcoma	Ost_5_1	Ost_5	-3.90403	-0.003787	-1.39181	-8.25299	6.04228	-0.0891287	-0.000564836	0.00767361
Non-EwS sarcoma	RMS_5_1	RMS_5	-1.54678	-2.2673	5.95841	-17.7172	9.44838	-0.00349821	-0.000283996	-0.00724876
Non-EwS sarcoma	RMS_5_2	RMS_5	-2.64601	-8.4153	8.47076	-8.55803	-3.81643	0.052741	-0.000130167	-0.0179255
Non-EwS sarcoma	Ost_6_1	Ost_6	-10.7741	-10.6933	2.35326	-6.75868	-6.68388	-0.00351481	0.000132832	-0.00230498
Non-EwS sarcoma	RMS_6_1	RMS_6	5.24325	7.14408	-0.400675	-6.04027	11.8158	-0.0411439	-0.000425741	0.00347641
Non-EwS sarcoma	Ost_7_1	Ost_7	-27.3366	-23.3414	-1.04103	-6.29834	-19.7972	-0.0486158	0.000456298	0.0074014
Non-EwS sarcoma	RMS_7_1	RMS_7	3.60605	7.4436	-0.656495	-11.6782	16.1693	-0.0383316	-0.000175285	0.00684296
Non-EwS sarcoma	Ost_8_1	Ost_8	5.45748	9.42867	-2.10313	-7.45243	15.4294	-0.0496484	-0.000287657	0.00854076
Non-EwS sarcoma	RMS_8_1	RMS_8	-4.60548	-1.14026	-1.30119	-6.94112	3.90969	-0.0621369	-0.000272268	0.00688049
Non-EwS sarcoma	RMS_9_1	RMS_9	3.57002	9.29638	-4.2771	-5.8319	14.4212	-0.0809994	-0.000379662	0.0135748
Non-EwS sarcoma	RMS_10_1	RMS_10	16.5993	19.6799	-1.50514	-8.05696	26.5014	-0.0630091	-0.000805568	0.00653123
Non-EwS sarcoma	RMS_11_1	RMS_11	-11.8553	-6.27832	-3.96639	-4.07962	-3.15138	-0.0793494	-2.32673e-05	0.0129738
Non-EwS sarcoma	RMS_12_1	RMS_12	-3.71506	-1.9594	1.14392	-9.50348	4.55708	-0.0663626	-0.000581285	0.0016399

## Sheet: EWS-FLI1 binding sites
Sample type	Sample	Patient	Total dip area (AOC combined model)	AOC combined model, excluding smallest Gaussian	Amplitude of smallest Gaussian (G1)	Amplitude of middle Gaussian (G2)	Amplitude of widest Gaussian (G3)	Sum of y-values of fitted model, over all bins	Intercept	Total dip depth
EwS	EwS_1_2	EwS_1	-41.1832	-37.7286	-3.32616	-16.0795	-21.2442	-0.101035	0.000947603	0.0527436
EwS	EwS_1_5	EwS_1	-15.8962	-11.3832	-4.74059	-20.8315	10.4304	-0.159247	-6.86079e-05	0.0709595
EwS	EwS_1_6	EwS_1	-142.15	-134.899	-5.04697	-83.3262	-52.8412	-0.35738	0.00204699	0.100648
EwS	EwS_1_7	EwS_1	-339.087	-327.725	-8.21265	-75.7353	-253.739	-0.552637	0.00596207	0.159276
EwS	EwS_1_8	EwS_1	-24.1086	-19.7139	-4.31546	-28.0067	8.91975	-0.146664	0.000306162	0.0675346
EwS	EwS_1_9	EwS_1	-168.66	-161.702	-4.85184	-67.5371	-95.3975	-0.262742	0.00366553	0.0966284
EwS	EwS_1_10	EwS_1	-167.165	-162.151	-3.69195	-24.399	-138.465	-0.156737	0.00405344	0.0706457
EwS	EwS_2_1	EwS_2	-241.8	-232.698	-5.76333	-101.59	-133.362	-0.318036	0.005732	0.123352
EwS	EwS_2_2	EwS_2	-58.4048	-54.2192	-4.47882	0.0694706	-53.323	-0.152918	0.000883949	0.066237
EwS	EwS_2_3	EwS_2	-43.1476	-39.407	-3.56	-19.4623	-19.5497	-0.0955952	0.00116415	0.0568933
EwS	EwS_2_4	EwS_2	-25.8115	-22.6867	-3.12889	-14.4572	-7.72545	-0.0673785	0.000841851	0.0483338
EwS	EwS_2_5	EwS_2	-106.002	-101.115	-3.33147	-54.8573	-47.195	-0.237115	0.00168003	0.0674635
EwS	EwS_2_6	EwS_2	-240.847	-231.746	-5.03678	-128.399	-106.378	-0.399704	0.0049195	0.119569
EwS	EwS_3_1	EwS_3	-660.874	-646.88	-6.26826	-142.151	-511.198	-0.588747	0.0150595	0.176172
EwS	EwS_3_2	EwS_3	-66.5336	-60.8012	-5.43146	-30.5514	-29.6707	-0.229794	0.000819433	0.087062
EwS	EwS_3_3	EwS_3	-73.9368	-68.8435	-5.03572	-13.9354	-54.1798	-0.146354	0.00170802	0.078446
EwS	EwS_3_4	EwS_3	-82.668	-77.1893	-4.90973	-32.2867	-44.6656	-0.188648	0.00166318	0.0817455
EwS	EwS_3_5	EwS_3	-58.2107	-53.2784	-4.70615	-24.7359	-28.0099	-0.162327	0.0011365	0.075082
EwS	EwS_3_6	EwS_3	-103.251	-98.1039	-4.40205	-28.4136	-69.7135	-0.148774	0.00254975	0.0757067
EwS	EwS_3_7	EwS_3	-455.473	-443.461	-5.7189	-151.644	-296.921	-0.554293	0.00963769	0.152978
EwS	EwS_4_1	EwS_4	9.89713	13.9008	-4.92585	-1.25038	16.8136	-0.0790615	-6.37096e-05	0.0666976
EwS	EwS_4_2	EwS_4	-59.2859	-53.5605	-5.85391	-17.5717	-34.9446	-0.158825	0.00138028	0.0891872
EwS	EwS_4_3	EwS_4	-77.1249	-72.4168	-4.06378	-31.1224	-41.262	-0.174631	0.00146188	0.0694397
EwS	EwS_4_4	EwS_4	-83.3655	-78.417	-4.23651	-33.1127	-45.3094	-0.18111	0.00162761	0.0728041
EwS	EwS_5_1	EwS_5	-67.5462	-61.5718	-5.17873	-50.0811	-11.403	-0.24154	0.000901141	0.0882317
EwS	EwS_5_2	EwS_5	-12.389	-9.5811	-3.23649	-1.56443	-7.09957	-0.154071	-0.00069835	0.0456414
EwS	EwS_5_3	EwS_5	-38.7927	-34.4995	-3.97646	-30.3539	-3.80155	-0.253935	-0.000587507	0.0647292
EwS	EwS_5_4	EwS_5	-420.774	-407.557	-7.38039	-157.405	-254.538	-0.545982	0.00920693	0.173983
EwS	EwS_5_5	EwS_5	-27.4933	-24.3455	-3.53614	-0.00373834	-23.4229	-0.0686069	0.000784135	0.0506873
EwS	EwS_5_6	EwS_5	-385.862	-372.16	-7.57222	-185.004	-191.751	-0.619957	0.0077433	0.179966
EwS	EwS_6_1	EwS_6	-243.247	-234.382	-6.83914	-51.3798	-183.888	-0.33924	0.00512983	0.126516
EwS	EwS_6_2	EwS_6	-33.0781	-30.3861	-3.38377	16.6915	-45.9132	-0.0454654	0.000966652	0.045218
EwS	EwS_6_3	EwS_6	-38.8775	-34.9955	-4.11684	-7.03175	-27.0963	-0.0855876	0.00113007	0.0612406
EwS	EwS_6_4	EwS_6	-29.0925	-25.2513	-3.79149	-20.7547	-3.93375	-0.16488	2.02756e-05	0.0591301
EwS	EwS_6_5	EwS_6	-44.9908	-40.565	-3.92035	-35.935	-4.47106	-0.17933	0.000524235	0.0657984
EwS	EwS_6_6	EwS_6	-441.751	-428.649	-7.60199	-136.37	-296.339	-0.55237	0.00950881	0.173954
EwS	EwS_7_1	EwS_7	-493.304	-473.516	-12.9062	-219.361	-258.627	-0.867005	0.00954547	0.270144
EwS	EwS_7_2	EwS_7	-4.46656	-1.63534	-3.8861	18.0976	-18.1339	-0.035291	0.000372742	0.049259
EwS	EwS_7_3	EwS_7	5.70838	8.33744	-3.25531	0.230987	9.21969	-0.123679	-0.000872355	0.0439051
EwS	EwS_7_4	EwS_7	-13.3212	-9.04868	-3.9377	-40.4207	31.7127	-0.184039	-0.00036763	0.0643173
EwS	EwS_7_5	EwS_7	-56.7663	-52.396	-4.38826	-12.009	-39.6846	-0.126299	0.00128401	0.0676609
EwS	EwS_7_6	EwS_7	-19.7404	-15.7124	-4.39121	-10.6759	-3.99238	-0.112022	0.000386125	0.0641661
EwS	EwS_7_7	EwS_7	-85.6421	-77.9441	-6.93515	-55.4906	-22.0579	-0.300575	0.00119187	0.11505
EwS	EwS_8_1	EwS_8	-281.154	-269.177	-8.01707	-131.816	-139.834	-0.495379	0.00566432	0.164574
EwS	EwS_8_2	EwS_8	-77.5209	-73.0085	-3.63346	-37.9993	-35.2615	-0.170387	0.00151199	0.0651936
EwS	EwS_8_3	EwS_8	-48.0944	-44.0615	-3.76376	-23.1057	-20.611	-0.165673	0.0005732	0.0609525
EwS	EwS_8_4	EwS_8	-54.2825	-49.338	-4.88882	-20.0893	-28.5281	-0.200031	0.000564218	0.0761559
EwS	EwS_8_5	EwS_8	-111.468	-103.785	-6.47123	-62.0506	-41.843	-0.292566	0.00199534	0.112487
EwS	EwS_8_6	EwS_8	-155.004	-146.166	-6.48505	-96.2462	-51.094	-0.35154	0.00297511	0.124406
EwS	EwS_8_7	EwS_8	-140.61	-133.269	-5.82917	-59.355	-74.423	-0.354029	0.00191644	0.105632
EwS	EwS_9_1	EwS_9	-201.782	-194.339	-5.66232	-46.9984	-148.168	-0.301113	0.00407694	0.105815
EwS	EwS_9_2	EwS_9	-85.1247	-80.0824	-3.99841	-45.2763	-35.1531	-0.244484	0.00103245	0.0725291
EwS	EwS_9_3	EwS_9	-39.0994	-34.3993	-4.89776	-14.6617	-18.7743	-0.122704	0.000976366	0.0736954
EwS	EwS_9_4	EwS_9	-125.613	-119.963	-3.68467	-68.3985	-52.8303	-0.219073	0.00270209	0.0771386
EwS	EwS_10_1	EwS_10	-521.278	-506.02	-8.70636	-161.605	-349.306	-0.697819	0.0106275	0.201822
EwS	EwS_11_1	EwS_11	-492.259	-479.856	-6.57456	-123.919	-360.505	-0.355167	0.0128657	0.161433
EwS	EwS_12_1	EwS_12	-392.531	-381.032	-5.93456	-144.757	-240.634	-0.430647	0.00926987	0.148841
EwS	EwS_13_1	EwS_13	-268.967	-262.001	-2.93468	-100.069	-165.305	-0.223248	0.00694835	0.0867364
EwS	EwS_13_2	EwS_13	-81.5094	-77.1545	-3.17732	-46.1577	-31.5987	-0.127825	0.00212515	0.0612055
EwS	EwS_13_3	EwS_13	-211.969	-210.698	0.488817	5.57228	-218.109	0.0552767	0.0064753	0.0104983
EwS	EwS_13_4	EwS_13	-58.6523	-54.9034	-2.91114	-37.6497	-17.5742	-0.122394	0.00137146	0.0536043
EwS	EwS_13_5	EwS_13	-66.6688	-62.7873	-2.90452	-40.7431	-22.4982	-0.112044	0.00175841	0.0549304
EwS	EwS_14_1	EwS_14	-108.286	-102.945	-3.66337	-62.0007	-41.9394	-0.150775	0.00292793	0.0738531
EwS	EwS_15_1	EwS_15	-110.174	-105.439	-3.88203	-26.503	-79.148	-0.135099	0.00276306	0.0687646
EwS	EwS_16_1	EwS_16	-27.209	-23.9897	-3.62606	0.00378867	-23.0428	-0.163729	-0.000322458	0.0518888
EwS	EwS_17_1	EwS_17	-180.425	-172.969	-5.50946	-61.1576	-112.799	-0.231513	0.00443599	0.105153
EwS	EwS_18_1	EwS_18	-51.0869	-46.3294	-5.05149	-7.09451	-38.1677	-0.13411	0.0011207	0.0750829
EwS	EwS_19_1	EwS_19	-465.978	-452.346	-6.96835	-173.821	-283.765	-0.62434	0.00968129	0.176104
EwS	EwS_20_1	EwS_20	-211.602	-202.126	-5.53729	-137.705	-67.2337	-0.417662	0.00411293	0.126016
EwS	EwS_21_1	EwS_21	-129.908	-123.349	-5.63088	-36.0333	-87.3209	-0.280997	0.00212917	0.0965791
EwS	EwS_22_1	EwS_22	-254.46	-246.467	-4.89576	-79.4654	-169.191	-0.305821	0.00575303	0.107472
EwS	EwS_23_1	EwS_23	21.0256	25.6957	-5.35302	-19.3248	46.5455	-0.212141	-0.00161606	0.0757568
EwS	EwS_24_1	EwS_24	-41.2618	-36.5354	-4.89751	-15.02	-20.5778	-0.164786	0.00054709	0.0739636
EwS	EwS_25_1	EwS_25	-550.886	-537.329	-5.65721	-186.369	-357.603	-0.550141	0.01282	0.168508
EwS	EwS_25_2	EwS_25	-49.5398	-45.2634	-3.23191	-52.7054	6.99421	-0.112834	0.00149142	0.0606854
EwS	EwS_26_1	EwS_26	-45.9489	-41.7634	-4.15579	-16.3695	-24.7652	-0.19573	0.000162825	0.0645559
EwS	EwS_27_1	EwS_27	-0.483732	2.94212	-4.38669	8.55143	-4.00939	-0.106277	-0.00033852	0.057964
EwS	EwS_28_1	EwS_28	-306.315	-294.427	-8.17584	-112.654	-184.014	-0.472403	0.00643976	0.164487
EwS	EwS_29_1	EwS_29	-10.5496	-6.42403	-4.43726	-16.7622	11.3502	-0.202469	-0.000850222	0.0654068
EwS	EwS_30_1	EwS_30	-30.2991	-26.0487	-4.72195	-4.48948	-20.3699	-0.163013	8.2517e-05	0.0681668
EwS	EwS_30_2	EwS_30	-40.4671	-36.2171	-4.88075	5.12747	-39.9924	-0.135813	0.000604471	0.0689892
EwS	EwS_30_3	EwS_30	-268.831	-259.466	-6.29684	-83.6236	-177.783	-0.358057	0.00592059	0.128823
EwS	EwS_30_4	EwS_30	-245.711	-236.731	-6.19444	-79.0382	-159.377	-0.34072	0.0053872	0.124346
EwS	EwS_30_4rep	EwS_30	-258.499	-249.176	-6.33775	-84.1573	-166.869	-0.369827	0.00550546	0.128605
EwS	EwS_30_5	EwS_30	-73.9967	-68.2118	-4.71725	-56.0954	-12.3569	-0.200359	0.00153926	0.0838875
EwS	EwS_30_6	EwS_30	-4.38469	-0.114355	-4.88539	-9.14942	10.4014	-0.152874	-0.000435759	0.0692226
EwS	EwS_30_7	EwS_30	-34.817	-31.5151	-4.0064	13.0692	-43.3062	-0.0738082	0.000871681	0.0547132
EwS	EwS_30_8	EwS_30	-68.2468	-62.5594	-4.9638	-44.96	-17.4827	-0.186501	0.00145381	0.0841689
EwS	EwS_30_9	EwS_30	-253.882	-242.577	-7.65538	-125.557	-119.25	-0.479136	0.00491947	0.155806
EwS	EwS_31_1	EwS_31	-137.615	-132.135	-4.13312	-40.0128	-92.7614	-0.195432	0.00306114	0.07772
EwS	EwS_32_1	EwS_32	-75.9356	-71.2852	-4.73892	-4.41805	-66.0572	-0.181559	0.0011609	0.072358
EwS	EwS_33_1	EwS_33	-9.60717	-6.17402	-3.61124	-16.5994	11.1797	-0.105987	6.64079e-05	0.0540065
EwS	EwS_34_1	EwS_34	3.35901	7.02647	-4.43188	-1.92734	10.3861	-0.173223	-0.00109095	0.0606785
EwS	EwS_35_1	EwS_35	-51.8938	-47.1615	-5.01422	-7.03693	-39.0752	-0.103801	0.00149085	0.0746308
EwS	EwS_36_1	EwS_36	-159.588	-149.966	-7.83206	-80.1343	-70.2751	-0.39069	0.00274813	0.139461
EwS	EwS_37_1	EwS_37	-30.8799	-25.6069	-5.13606	-34.3967	9.49564	-0.218469	-7.67052e-05	0.0808143
EwS	EwS_38_1	EwS_38	-69.9752	-65.4097	-4.79674	-0.799173	-63.6571	-0.158937	0.00122518	0.0717883
EwS	EwS_39_1	EwS_39	-268.912	-259.228	-6.50388	-90.2119	-171.024	-0.439928	0.00509133	0.133186
EwS	EwS_40_1	EwS_40	-60.3214	-55.778	-4.15715	-26.7511	-28.7323	-0.174966	0.000947296	0.0682363
EwS	EwS_41_1	EwS_41	-90.3528	-83.5075	-6.10292	-46.351	-36.8844	-0.271162	0.00136371	0.101974
EwS	EwS_41_2	EwS_41	-105.424	-99.398	-5.55157	-24.5555	-74.4305	-0.233555	0.0018286	0.0906989
EwS	EwS_41_3	EwS_41	-39.5089	-36.1031	-3.59106	-4.89484	-30.4736	-0.122435	0.000566475	0.0536193
EwS	EwS_41_4	EwS_41	-29.9158	-25.3442	-4.39769	-30.6513	5.85742	-0.167055	0.000283511	0.0697774
EwS	EwS_41_5	EwS_41	-39.8077	-34.8564	-4.01655	-57.6104	22.5436	-0.249828	-0.000153385	0.0716913
EwS	EwS_41_6	EwS_41	-65.8721	-60.2678	-4.47179	-60.1085	-0.493316	-0.206615	0.00123022	0.080759
EwS	EwS_42_1	EwS_42	-48.9441	-43.9482	-5.06592	-17.9135	-25.1666	-0.197473	0.000455887	0.0776043
EwS	EwS_42_2	EwS_42	-48.7363	-44.3924	-4.65629	-4.09339	-39.2791	-0.170153	0.000501	0.0687844
EwS	EwS_42_3	EwS_42	-81.459	-79.1371	-2.53506	20.301	-98.8857	-0.0229723	0.00236172	0.0370049
EwS	EwS_42_4	EwS_42	-51.4523	-46.9943	-4.39286	-17.714	-28.6486	-0.1818	0.000554286	0.0685849
EwS	EwS_42_5	EwS_42	-44.4086	-40.2416	-4.01939	-21.1043	-18.637	-0.172236	0.000424668	0.0636579
EwS	EwS_42_6	EwS_42	-41.6436	-38.8946	-1.51754	-50.6085	10.8177	-0.166815	0.000212146	0.0360986
EwS	EwS_42_7	EwS_42	-58.9348	-55.4828	-2.43276	-41.8503	-14.1974	-0.219155	0.000184869	0.0480709
EwS	EwS_43_1	EwS_43	-50.1735	-46.4529	-3.56438	-15.7807	-30.2597	-0.193189	0.000169163	0.0567107
EwS	EwS_44_1	EwS_44	-584.334	-568.741	-7.38203	-200.983	-374.422	-0.743604	0.0120746	0.198369
EwS	EwS_45_1	EwS_45	-196.614	-188.074	-6.25863	-75.7119	-113.541	-0.366667	0.00366256	0.120173
EwS	EwS_45_2	EwS_45	-529.421	-513.226	-8.55435	-205.471	-313.665	-0.84739	0.00962351	0.210636
EwS	EwS_45_3	EwS_45	-89.0624	-84.8167	-2.24034	-72.633	-13.6976	-0.283548	0.000629935	0.0552126
EwS	EwS_45_4	EwS_45	-74.9752	-71.9111	-2.07972	-31.5388	-40.9765	-0.167328	0.00103662	0.0422538
EwS	EwS_45_5	EwS_45	-197.719	-189.757	-5.01775	-94.9256	-96.8183	-0.673999	3.84913e-05	0.107783
EwS	EwS_46_1	EwS_46	-113.941	-109.032	-4.56376	-7.95727	-100.716	-0.162225	0.00247057	0.0740983
EwS	EwS_47_1	EwS_47	-148.566	-142.005	-5.60758	-29.9721	-112.079	-0.31751	0.00214576	0.0964796
EwS	EwS_47_2	EwS_47	-94.0829	-90.8529	-1.53265	-51.6329	-40.5762	-0.217287	0.0011213	0.0411112
EwS	EwS_47_3	EwS_47	-124.646	-124.33	0.497356	14.7382	-139.983	-0.0879479	0.00219617	0.000646494
EwS	EwS_47_4	EwS_47	-22.0019	-18.4404	-3.66249	-15.7521	-2.00481	-0.122176	0.00022823	0.0555896
EwS	EwS_48_1	EwS_48	-155.927	-149.762	-4.36981	-54.8188	-95.964	-0.277882	0.00285351	0.0859843
EwS	EwS_48_2	EwS_48	-26.6644	-22.5966	-4.57708	-3.06205	-18.3324	-0.144994	0.000139999	0.0655404
EwS	EwS_48_3	EwS_48	-14.9618	-11.3557	-3.7356	-17.7063	7.07742	-0.116709	0.000134731	0.0564283
EwS	EwS_48_4	EwS_48	-28.7324	-24.9069	-3.99884	-12.6422	-11.4648	-0.209907	-0.00057557	0.0600475
EwS	EwS_49_1	EwS_49	-435.771	-423.591	-6.01908	-155.529	-272.98	-0.515639	0.00965249	0.156263
EwS	EwS_49_2	EwS_49	-81.3828	-76.6583	-4.05476	-30.5797	-46.0742	-0.12875	0.00211335	0.0695615
EwS	EwS_49_3	EwS_49	-40.7428	-37.0641	-3.78375	-9.47672	-26.8944	-0.125319	0.000670241	0.0574218
EwS	EwS_49_4	EwS_49	-27.4827	-22.8781	-4.42948	-31.8663	9.54459	-0.12288	0.000757052	0.0702816
EwS	EwS_49_5	EwS_49	-55.8308	-51.3013	-3.93024	-36.0898	-15.1443	-0.175427	0.000881663	0.0669137
EwS	EwS_49_6	EwS_49	-137.923	-131.519	-4.4122	-70.5919	-62.1055	-0.274823	0.00259019	0.0886557
EwS	EwS_50_1	EwS_50	-375.185	-358.832	-11.2946	-170.578	-191.25	-0.813469	0.00583462	0.226522
EwS	EwS_50_2	EwS_50	-34.4441	-31.544	-3.09498	-2.51803	-28.3612	-0.0838279	0.000732878	0.0458517
EwS	EwS_50_3	EwS_50	-70.8419	-65.6156	-5.41833	-7.03572	-57.5593	-0.164265	0.00140938	0.0818
EwS	EwS_50_4	EwS_50	-295.609	-284.587	-6.06718	-155.201	-133.096	-0.576722	0.00496779	0.144632
EwS	EwS_53_1	EwS_53	5.03423	5.45591	-0.190804	-13.5818	18.864	-0.159	-0.00179616	0.00531948
EwS	EwS_54_1	EwS_54	-41.3742	-39.2635	-2.22412	3.25454	-42.0772	-0.120163	0.000228227	0.0332228
EwS	EwS_56_1	EwS_56	-145.422	-138.883	-4.3985	-74.2163	-65.9876	-0.254666	0.00308298	0.0899631
EwS	EwS_57_1	EwS_57	-168.284	-159.185	-6.81973	-90.5975	-69.6493	-0.390533	0.00289756	0.128822
EwS	EwS_57_3	EwS_57	-99.5289	-94.976	-2.99707	-54.7152	-41.2495	-0.256691	0.00118767	0.0622999
EwS	EwS_57_4	EwS_57	-25.2003	-22.3936	-3.39855	9.20398	-30.5153	-0.12034	-3.85818e-05	0.0464714
EwS	EwS_57_5	EwS_57	-93.692	-88.633	-3.57145	-58.3529	-31.1068	-0.185315	0.00204023	0.0704798
EwS	EwS_57_6	EwS_57	-86.7439	-83.2377	-3.62839	9.76337	-92.3534	-0.0867254	0.00214699	0.0548421
EwS	EwS_57_7	EwS_57	-57.1592	-52.649	-3.09727	-65.0865	11.6275	-0.280195	-0.000134474	0.0623842
EwS	EwS_58_3	EwS_58	-72.49	-67.1368	-4.24461	-54.7932	-12.6987	-0.213122	0.00122126	0.0769994
EwS	EwS_58_4	EwS_58	-18.523	-15.5642	-2.69067	-25.8197	10.4455	-0.174386	-0.000579275	0.0443515
EwS	EwS_58_5	EwS_58	17.7958	20.7673	-3.58617	-7.39125	29.3255	-0.213388	-0.00209715	0.0491395
EwS	EwS_58_6	EwS_58	-3.7881	-0.549521	-3.93055	1.45203	-0.723746	-0.143466	-0.000696513	0.0536704
EwS	EwS_60_1	EwS_60	-64.3231	-58.9329	-3.96866	-69.5541	9.94278	-0.247438	0.000711051	0.0759454
EwS	EwS_61_1	EwS_61	-22.1647	-19.3782	-2.67835	-17.2833	-1.76471	-0.138348	-0.00016384	0.0425192
EwS	EwS_62_1	EwS_62	40.0224	43.5855	-4.47098	-9.65616	54.8385	-0.110928	-0.00128969	0.0598122
EwS	EwS_63_1	EwS_63	-719.182	-703.864	-7.14436	-146.854	-563.783	-0.568543	0.0172111	0.194308
EwS	EwS_63_2	EwS_63	-69.3979	-67.4746	-0.455482	-42.3762	-26.4066	-0.164818	0.000673427	0.0221019
EwS	EwS_63_3	EwS_63	-42.6259	-38.2597	-4.2007	-23.9738	-13.7704	-0.221901	-0.000131913	0.0666447
EwS	EwS_63_4	EwS_63	-49.4176	-47.2242	-1.05198	-40.0862	-8.03591	-0.250146	-0.000789042	0.0279757
EwS	EwS_64_1	EwS_64	-135.833	-130.002	-4.62589	-38.2089	-92.2203	-0.149813	0.00363744	0.0838756
EwS	EwS_65_1	EwS_65	-393.938	-382.883	-6.45307	-105.703	-280.581	-0.48636	0.00827498	0.14698
EwS	EwS_66_1	EwS_66	-38.2603	-33.6479	-4.77558	-15.5532	-17.1823	-0.124284	0.000917319	0.0721607
EwS	EwS_67_1	EwS_67	-352.206	-341.466	-6.51714	-105.125	-239.356	-0.379224	0.00835984	0.144085
EwS	EwS_68_1	EwS_68	-287.168	-276.577	-7.65495	-81.4646	-196.721	-0.380853	0.00645646	0.148466
EwS	EwS_69_1	EwS_69	-106.3	-100.422	-4.97934	-38.5472	-61.9437	-0.23257	0.0019122	0.0862081
EwS	EwS_70_1	EwS_70	-5.04922	-0.619241	-4.2713	-38.3331	38.276	-0.204516	-0.000793051	0.0676679
EwS	EwS_71_1	EwS_71	8.91463	12.3599	-4.06282	-7.63648	21.2384	-0.0852707	-0.000225571	0.0564795
EwS	EwS_72_1	EwS_72	-103.41	-98.0627	-4.79162	-22.9811	-74.8678	-0.171654	0.00230518	0.0797798
EwS	EwS_73_1	EwS_73	-79.8135	-75.1524	-3.95201	-32.1075	-43.0919	-0.189231	0.00135323	0.0683761
EwS	EwS_74_1	EwS_74	-52.7927	-48.2955	-4.47571	-15.9248	-31.6866	-0.111349	0.00141731	0.0694179
EwS	EwS_75_1	EwS_75	-7.8786	-4.47054	-4.07	0.57602	-3.77594	-0.10898	-0.000131645	0.0561344
EwS	EwS_76_1	EwS_76	-22.7901	-18.9922	-4.14196	-8.43882	-9.57042	-0.0987663	0.000542748	0.0605087
EwS	EwS_77_1	EwS_77	-96.838	-91.7485	-4.43126	-27.1933	-64.4895	-0.191823	0.00185263	0.0752636
EwS	EwS_78_1	EwS_78	-24.052	-19.5872	-5.11161	-2.11997	-16.0495	-0.166337	-7.44276e-05	0.072394
EwS	EwS_79_1	EwS_79	-17.3347	-14.2547	-2.61589	-34.3504	20.0964	-0.116504	0.000159701	0.0452068
EwS	EwS_80_1	EwS_80	0.194313	4.10852	-3.88893	-31.4308	36.1629	-0.244582	-0.00158893	0.0603872
EwS	EwS_81_1	EwS_81	-210.944	-201.423	-6.33017	-111.074	-92.351	-0.392826	0.00422869	0.130606
EwS	EwS_82_1	EwS_82	-216.17	-208.391	-5.49104	-62.7	-147.018	-0.27666	0.00493351	0.108374
EwS	EwS_83_1	EwS_83	-215.03	-206.494	-5.58212	-93.2471	-115.162	-0.325043	0.00474272	0.116609
EwS	EwS_84_1	EwS_84	-524.117	-509.458	-6.57385	-211.754	-304.343	-0.608044	0.0119145	0.184586
EwS	EwS_85_1	EwS_85	-179.232	-171.804	-4.85884	-84.0575	-89.4052	-0.24889	0.00434057	0.101479
EwS	EwS_86_1	EwS_86	-41.5598	-37.4977	-3.84818	-23.7753	-13.3085	-0.132625	0.000804702	0.0616915
EwS	EwS_87_1	EwS_87	-61.3634	-56.5698	-3.98207	-43.8002	-12.8905	-0.203554	0.000817865	0.0698932
EwS	EwS_88_1	EwS_88	-0.354216	5.24121	-5.50684	-46.6049	52.6807	-0.390325	-0.00272287	0.0860518
EwS	EwS_89_1	EwS_89	-14.2922	-11.9954	-2.90954	9.83673	-20.8038	-0.0695435	0.000129476	0.0386961
EwS	EwS_90_1	EwS_90	-143.631	-137.088	-5.01533	-52.6285	-85.1211	-0.185669	0.00371009	0.0932202
EwS	EwS_91_1	EwS_91	-14.6599	-9.89428	-4.65902	-35.4362	26.2084	-0.160811	4.55948e-05	0.0731277
EwS	EwS_92_1	EwS_92	-38.2176	-34.0601	-3.67575	-35.5299	1.61472	-0.131741	0.000830783	0.0617739
EwS	EwS_93_1	EwS_93	-110.89	-105.614	-4.34036	-33.4947	-72.3314	-0.186612	0.0023718	0.076709
EwS	EwS_94_1	EwS_94	-451.195	-437.87	-7.55927	-144.264	-297.922	-0.562608	0.009747	0.176026
EwS	EwS_95_1	EwS_95	-618.978	-601.831	-7.97537	-235.063	-374.232	-0.725279	0.0138434	0.2174
Healthy control	Ctrl_1	Ctrl_1	-57.7834	-53.3618	-4.29553	-17.2736	-35.5327	-0.181563	0.000708571	0.0677051
Healthy control	Ctrl_2	Ctrl_2	-27.8716	-23.9969	-4.10642	-11.2185	-11.907	-0.0936038	0.00077483	0.0611111
Healthy control	Ctrl_3	Ctrl_3	-58.3444	-54.8264	-3.38198	-10.4009	-44.0313	-0.173413	0.000522896	0.053683
Healthy control	Ctrl_4	Ctrl_4	-52.1892	-47.7938	-4.32153	-17.2716	-29.9108	-0.143424	0.00100464	0.0675724
Healthy control	Ctrl_5	Ctrl_5	-17.9614	-14.9449	-2.82825	-23.5725	8.91321	-0.174024	-0.000588018	0.0456599
Healthy control	Ctrl_6	Ctrl_6	-35.4321	-31.7549	-4.01175	-3.10157	-27.7103	-0.130015	0.00043545	0.058593
Healthy control	Ctrl_7	Ctrl_7	-41.2027	-37.2548	-4.31281	-1.93169	-34.3069	-0.146867	0.000454951	0.0629357
Healthy control	Ctrl_8	Ctrl_8	-47.7144	-42.6007	-5.28983	-15.426	-26.1722	-0.261287	-0.000310049	0.0799777
Healthy control	Ctrl_9	Ctrl_9	-24.4006	-20.5016	-3.32206	-42.1773	21.686	-0.216019	-0.000548752	0.0572828
Healthy control	Ctrl_10	Ctrl_10	-87.8616	-83.2819	-3.50458	-41.7877	-41.9537	-0.23763	0.00103275	0.0652137
Healthy control	Ctrl_11	Ctrl_11	-38.9586	-35.8393	-2.71218	-24.4615	-11.326	-0.216604	-0.000509088	0.0461104
Healthy control	Ctrl_12	Ctrl_12	-26.6129	-23.6589	-3.41726	3.90228	-26.5935	-0.107408	0.000225551	0.0480805
Healthy control	Ctrl_13	Ctrl_13	-49.7467	-45.6314	-4.5772	3.5124	-48.0022	-0.0586298	0.00172646	0.0660272
Healthy control	Ctrl_14	Ctrl_14	-33.3497	-31.2553	-1.41375	-28.56	-3.103	-0.152405	-0.000158629	0.0288411
Healthy control	Ctrl_15	Ctrl_15	-36.6545	-32.3556	-3.64037	-43.6568	11.2811	-0.239587	-0.000386712	0.0630408
Healthy control	Ctrl_16	Ctrl_16	20.9555	22.9725	-3.2117	19.9756	4.62995	-0.135001	-0.00169972	0.0373984
Healthy control	Ctrl_17	Ctrl_17	43.0194	44.5193	-3.58243	48.0601	-1.02425	-0.0434659	-0.00152152	0.0340206
Healthy control	Ctrl_18	Ctrl_18	-29.231	-26.6496	-3.65938	30.1845	-55.2707	-0.0814928	0.000324845	0.045515
Healthy control	Ctrl_19	Ctrl_19	-41.9115	-39.9485	-3.85867	69.5465	-107.167	-0.135462	-0.000407212	0.0402053
Healthy control	Ctrl_20	Ctrl_20	-50.1061	-45.2164	-4.23301	-43.1296	-2.01693	-0.207374	0.000502897	0.0721837
Healthy control	Ctrl_21	Ctrl_21	-40.4072	-35.8284	-4.79324	-12.6169	-22.2513	-0.146311	0.000685615	0.0719075
Healthy control	Ctrl_22	Ctrl_22	21.978	23.3298	-1.95863	3.34581	20.8765	-0.0957933	-0.00134294	0.0240566
Non-EwS sarcoma	AdSarc_1_1	AdSarc_1	-16.9737	-13.0628	-4.37797	-7.01777	-4.90685	-0.159933	-0.000305674	0.0628952
Non-EwS sarcoma	AdSarc_1_2	AdSarc_1	-48.0633	-44.659	-3.36022	-10.0258	-34.1513	-0.179991	0.000144299	0.0524031
Non-EwS sarcoma	EwSLike_1_1	EwSLike_1	-61.8318	-57.8271	-4.19927	-0.83008	-56.1698	-0.101384	0.00153466	0.0629267
Non-EwS sarcoma	EwSLike_1_2	EwSLike_1	-52.3988	-47.3024	-4.94441	-25.4926	-21.1659	-0.190331	0.000706664	0.0780051
Non-EwS sarcoma	EwSLike_1_3	EwSLike_1	-112.162	-106.011	-4.53365	-64.6232	-42.1863	-0.250198	0.00210139	0.0866844
Non-EwS sarcoma	Ost_1_1	Ost_1	26.5104	31.6791	-5.17267	-50.0001	82.5627	-0.293964	-0.00238411	0.0799358
Non-EwS sarcoma	Ost_1_2	Ost_1	-38.1664	-31.4821	-5.52985	-79.7085	48.0695	-0.494296	-0.00244653	0.0973437
Non-EwS sarcoma	Ost_1_3	Ost_1	-43.9223	-42.6776	-0.563997	-17.9865	-25.2481	-0.0726514	0.000749299	0.0157035
Non-EwS sarcoma	OtherSarc_1_1	OtherSarc_1	-46.0792	-42.3957	-3.68789	-11.1756	-30.6384	-0.166255	0.000339565	0.0569719
Non-EwS sarcoma	RMS_1_1	RMS_1	-59.4135	-54.5183	-4.59513	-26.6855	-27.3865	-0.247989	0.000162189	0.0741231
Non-EwS sarcoma	RMS_1_2	RMS_1	-0.643201	3.89574	-5.00045	-18.2381	23.3829	-0.186303	-0.000792688	0.0725775
Non-EwS sarcoma	RMS_1_3	RMS_1	-0.546893	-2.548	2.8093	-13.6812	9.93302	-0.0430851	-0.000961824	-0.035142
Non-EwS sarcoma	Syn_1_1	Syn_1	-42.3175	-38.2601	-4.21952	-9.75354	-27.6906	-0.163831	0.00036538	0.0635743
Non-EwS sarcoma	EwSLike_2_1	EwSLike_2	-36.4729	-31.962	-4.26516	-30.3358	-1.16799	-0.149894	0.000636805	0.0684655
Non-EwS sarcoma	Ost_2_1	Ost_2	-38.2431	-34.7159	-4.27733	14.2662	-47.6203	-0.104443	0.000655324	0.0584338
Non-EwS sarcoma	OtherSarc_2_1	OtherSarc_2	-42.7155	-39.1123	-3.67649	-9.30931	-29.1581	-0.106497	0.000920823	0.0560899
Non-EwS sarcoma	RMS_2_1	RMS_2	-31.605	-26.5838	-5.05256	-26.0309	0.291176	-0.192152	0.000127533	0.0777953
Non-EwS sarcoma	RMS_2_2	RMS_2	-29.2608	-24.8253	-4.5442	-19.5417	-4.45215	-0.118652	0.000726257	0.0691425
Non-EwS sarcoma	Syn_2_1	Syn_2	-46.3874	-42.1575	-4.17788	-17.3663	-24.1794	-0.165949	0.000543411	0.0651271
Non-EwS sarcoma	EwSLike_3_1	EwSLike_3	-4.44522	-1.02509	-3.01254	-39.7766	38.8792	-0.133175	-0.000241467	0.0507601
Non-EwS sarcoma	Ost_3_1	Ost_3	-68.4902	-60.5846	-6.16612	-99.1321	37.9427	-0.702309	-0.00364025	0.113183
Non-EwS sarcoma	OtherSarc_3_1	OtherSarc_3	-8.18981	-5.18111	-2.45832	-40.3735	35.0957	-0.137445	-0.000305192	0.0436563
Non-EwS sarcoma	RMS_3_1	RMS_3	-30.1995	-27.6778	-1.87357	-31.8839	3.90673	-0.22561	-0.000961161	0.0356177
Non-EwS sarcoma	Syn_3_1	Syn_3	-46.2765	-42.1203	-3.93472	-23.0094	-18.6931	-0.18212	0.000366199	0.0631065
Non-EwS sarcoma	Ost_4_1	Ost_4	-31.6033	-28.2365	-3.42136	-12.3243	-15.3182	-0.11507	0.000484875	0.0523374
Non-EwS sarcoma	OtherSarc_4_1	OtherSarc_4	-50.6679	-46.0204	-4.14795	-35.3092	-10.5134	-0.176077	0.000767686	0.0692559
Non-EwS sarcoma	RMS_4_1	RMS_4	-28.3711	-24.5393	-3.93515	-15.3748	-8.43837	-0.113531	0.000568273	0.0597805
Non-EwS sarcoma	Ost_5_1	Ost_5	21.1791	24.7932	-3.96535	-23.2595	49.0463	-0.154007	-0.00120488	0.057706
Non-EwS sarcoma	RMS_5_1	RMS_5	3.34055	7.04386	-4.27356	-9.27395	17.5477	-0.122	-0.000430403	0.0602232
Non-EwS sarcoma	RMS_5_2	RMS_5	-31.6559	-27.6829	-4.43853	-2.04318	-24.5041	-0.156002	0.000107172	0.0638467
Non-EwS sarcoma	Ost_6_1	Ost_6	-54.5017	-50.656	-3.66947	-15.8559	-34.3916	-0.107383	0.00132641	0.0585405
Non-EwS sarcoma	RMS_6_1	RMS_6	-34.0687	-30.332	-3.37559	-29.4189	-0.70555	-0.117023	0.000739432	0.0558949
Non-EwS sarcoma	Ost_7_1	Ost_7	-11.9532	-8.6556	-3.7062	-6.26443	-1.41382	-0.0861792	0.000255853	0.0531089
Non-EwS sarcoma	RMS_7_1	RMS_7	-19.2925	-15.1339	-4.2644	-21.2371	6.89316	-0.126959	0.000303367	0.0648465
Non-EwS sarcoma	Ost_8_1	Ost_8	-47.6202	-43.8005	-3.82509	-11.6181	-31.5781	-0.160995	0.000482277	0.0590825
Non-EwS sarcoma	RMS_8_1	RMS_8	-40.6593	-36.232	-4.17658	-28.291	-7.50525	-0.14981	0.000710035	0.067146
Non-EwS sarcoma	RMS_9_1	RMS_9	-23.4371	-20.1496	-3.14709	-21.8754	2.10369	-0.145228	-4.24766e-05	0.0500973
Non-EwS sarcoma	RMS_10_1	RMS_10	-36.2494	-32.4914	-3.47046	-26.0843	-6.11874	-0.144691	0.00045496	0.0566065
Non-EwS sarcoma	RMS_11_1	RMS_11	-38.9287	-34.9996	-3.8564	-18.5809	-15.8734	-0.11489	0.000874366	0.060369
Non-EwS sarcoma	RMS_12_1	RMS_12	-20.3307	-15.7759	-5.20057	-4.25449	-10.087	-0.158874	-4.44486e-05	0.07378

## Sheet: EWS-FLI1 correlated H3K27ac
Sample type	Sample	Patient	Total dip area (AOC combined model)	AOC combined model, excluding smallest Gaussian	Amplitude of smallest Gaussian (G1)	Amplitude of middle Gaussian (G2)	Amplitude of widest Gaussian (G3)	Sum of y-values of fitted model, over all bins	Intercept	Total dip depth
EwS	EwS_1_2	EwS_1	-93.5846	-76.0275	1.98356	-33.0766	-61.6398	-0.195188	0.00141644	0.0272645
EwS	EwS_1_5	EwS_1	-29.0084	-14.0094	1.5738	-33.0906	3.45418	-0.17192	-2.98648e-05	0.0238143
EwS	EwS_1_6	EwS_1	-196.606	-162.057	-6.15542	-41.7546	-146.217	-0.410416	0.00312176	0.063775
EwS	EwS_1_7	EwS_1	-447.107	-398.922	-9.66676	-38.5542	-396.042	-0.47103	0.00960122	0.0886895
EwS	EwS_1_8	EwS_1	-70.8192	-51.8225	-1.62456	-30.5553	-37.2734	-0.199926	0.00109111	0.0335707
EwS	EwS_1_9	EwS_1	-197.782	-169.16	-1.97165	-37.9654	-156.199	-0.256041	0.00427446	0.0493812
EwS	EwS_1_10	EwS_1	-187.482	-161.43	0.121736	-38.0188	-148.28	-0.248179	0.00381837	0.0429421
EwS	EwS_2_1	EwS_2	-296.318	-263.882	-2.41197	-35.4127	-256.908	-0.273644	0.00672149	0.0555778
EwS	EwS_2_2	EwS_2	-59.6645	-42.6499	4.91583	-41.7334	-22.149	-0.145696	0.00105755	0.0236233
EwS	EwS_2_3	EwS_2	-113.548	-95.57	0.881191	-29.5711	-83.9607	-0.151836	0.0024677	0.0289477
EwS	EwS_2_4	EwS_2	-17.3221	-7.94842	2.43652	-23.9512	4.66365	-0.121373	-0.000252579	0.0134125
EwS	EwS_2_5	EwS_2	-120.003	-100.784	1.51032	-32.999	-87.5976	-0.193827	0.00221516	0.0303796
EwS	EwS_2_6	EwS_2	-312.665	-275.637	-2.65114	-43.2112	-264.897	-0.316358	0.00702786	0.0635412
EwS	EwS_3_1	EwS_3	-733.848	-669.737	-6.82827	-50.6389	-673.677	-0.509539	0.0171684	0.110783
EwS	EwS_3_2	EwS_3	-136.825	-114.109	-2.76533	-29.5117	-103.057	-0.249529	0.00242189	0.0405698
EwS	EwS_3_3	EwS_3	-39.4066	-25.6565	1.47651	-29.1271	-10.9442	-0.116781	0.000749382	0.0216967
EwS	EwS_3_4	EwS_3	-81.7119	-63.143	-1.79544	-28.1618	-50.4528	-0.185172	0.00148455	0.0329276
EwS	EwS_3_5	EwS_3	-84.5449	-67.4456	0.437838	-29.5941	-54.4054	-0.162427	0.00160447	0.0281235
EwS	EwS_3_6	EwS_3	-136.185	-112.495	-1.61698	-34.2114	-98.8838	-0.256329	0.00237581	0.0410738
EwS	EwS_3_7	EwS_3	-492.587	-442.141	-9.02921	-40.3079	-440.466	-0.44954	0.0110953	0.0915507
EwS	EwS_4_1	EwS_4	-25.9407	-10.5093	0.335029	-31.6154	6.43779	-0.165068	6.28139e-05	0.0258363
EwS	EwS_4_2	EwS_4	-90.2736	-72.1676	1.82144	-34.2428	-56.9295	-0.152218	0.00190108	0.0283935
EwS	EwS_4_3	EwS_4	-122.899	-103.001	-0.640341	-29.4593	-91.6575	-0.206641	0.00226978	0.0337028
EwS	EwS_4_4	EwS_4	-154.127	-134.496	-3.04897	-20.4657	-129.415	-0.142349	0.00381214	0.0354492
EwS	EwS_5_1	EwS_5	-109.196	-90.5858	-2.39029	-24.1947	-81.3677	-0.242521	0.0014731	0.0333873
EwS	EwS_5_2	EwS_5	-63.5972	-51.8179	1.38035	-22.2191	-42.1945	-0.148802	0.000757405	0.0182353
EwS	EwS_5_3	EwS_5	-97.395	-74.3915	0.205854	-40.6069	-55.5719	-0.283562	0.00102707	0.0383519
EwS	EwS_5_4	EwS_5	-543.148	-488.283	-6.82861	-49.6658	-483.909	-0.48182	0.0122173	0.096472
EwS	EwS_5_5	EwS_5	-95.7194	-76.2979	-4.60891	-22.4315	-67.1274	-0.135601	0.00257055	0.0371344
EwS	EwS_5_6	EwS_5	-424.941	-373.632	-13.4984	-39.1382	-368.796	-0.505495	0.00910242	0.0980994
EwS	EwS_6_1	EwS_6	-291.963	-260.828	-1.29851	-35.4686	-253.791	-0.318845	0.00592992	0.0522542
EwS	EwS_6_2	EwS_6	-92.0773	-79.3786	0.367818	-19.1402	-72.6979	-0.119547	0.00188317	0.0206129
EwS	EwS_6_3	EwS_6	-71.7019	-58.0706	1.08028	-24.7669	-47.3111	-0.146811	0.0011494	0.0216428
EwS	EwS_6_4	EwS_6	-33.4376	-21.3682	-1.41691	-19.7247	-11.3482	-0.171571	-8.57771e-05	0.0218104
EwS	EwS_6_5	EwS_6	-104.285	-87.6183	-1.86209	-21.6289	-79.7303	-0.199498	0.00166839	0.0295658
EwS	EwS_6_6	EwS_6	-503.084	-451.909	-12.0889	-34.1189	-453.816	-0.505621	0.0108541	0.095823
EwS	EwS_7_1	EwS_7	-553.849	-485.459	-15.0849	-59.8053	-474.477	-0.636176	0.0121806	0.127899
EwS	EwS_7_2	EwS_7	-26.4022	-12.6348	0.760771	-28.8942	2.65841	-0.121852	0.000414451	0.0225553
EwS	EwS_7_3	EwS_7	-64.2531	-48.9784	-4.70017	-16.3847	-41.8116	-0.208927	0.000600175	0.0303849
EwS	EwS_7_4	EwS_7	-60.6503	-45.6712	-0.55795	-25.1995	-33.8967	-0.128753	0.00128643	0.0256984
EwS	EwS_7_5	EwS_7	-76.1637	-61.2057	0.628494	-26.2065	-49.7555	-0.117084	0.00174029	0.024335
EwS	EwS_7_6	EwS_7	-98.4001	-79.0401	-2.2199	-27.2758	-67.5715	-0.234837	0.0013754	0.0345805
EwS	EwS_7_7	EwS_7	-88.1855	-66.5649	-1.95821	-33.7767	-50.9177	-0.148282	0.00235432	0.0382592
EwS	EwS_8_1	EwS_8	-328.243	-284.614	-11.0296	-37.576	-276.557	-0.478293	0.00638524	0.0832193
EwS	EwS_8_2	EwS_8	-166.294	-139.036	-1.19663	-39.8609	-123.637	-0.282901	0.00307471	0.0465098
EwS	EwS_8_3	EwS_8	-112.454	-89.8033	1.63293	-41.4683	-71.4075	-0.218435	0.00206042	0.0361806
EwS	EwS_8_4	EwS_8	-94.4905	-74.1561	-0.447673	-33.6724	-59.0942	-0.239997	0.00125062	0.034476
EwS	EwS_8_5	EwS_8	-110.122	-84.8221	1.27924	-46.672	-63.267	-0.249541	0.00189553	0.0410871
EwS	EwS_8_6	EwS_8	-224.994	-192.967	-1.82035	-42.9627	-178.417	-0.315068	0.00451893	0.0548365
EwS	EwS_8_7	EwS_8	-169.833	-139.19	-1.17645	-46.8942	-119.909	-0.290312	0.0033792	0.0522483
EwS	EwS_9_1	EwS_9	-292.164	-260.838	-4.27514	-29.3286	-256.888	-0.273812	0.00658704	0.0556057
EwS	EwS_9_2	EwS_9	-98.5295	-78.5662	1.75759	-37.3056	-61.9386	-0.198413	0.00172185	0.0315689
EwS	EwS_9_3	EwS_9	-102.747	-83.3873	-2.02599	-27.2649	-72.1571	-0.19246	0.00196801	0.0343481
EwS	EwS_9_4	EwS_9	-169.474	-140.411	-3.48809	-38.4258	-125.635	-0.250522	0.00377574	0.0518985
EwS	EwS_10_1	EwS_10	-615.743	-549.076	-15.4852	-48.9963	-547.137	-0.719402	0.0124956	0.124877
EwS	EwS_11_1	EwS_11	-545.649	-490.317	-8.02169	-47.8097	-486.945	-0.491097	0.0122512	0.0984639
EwS	EwS_12_1	EwS_12	-437.303	-385.415	-8.46143	-50.2157	-375.549	-0.486962	0.00948284	0.0938723
EwS	EwS_13_1	EwS_13	-292.428	-257.474	-3.79975	-38.2165	-248.491	-0.327201	0.00628074	0.0613227
EwS	EwS_13_2	EwS_13	-141.654	-121.588	1.09002	-31.7465	-110.066	-0.191236	0.00284104	0.0320847
EwS	EwS_13_3	EwS_13	-263.627	-237.455	3.61908	-38.3383	-228.202	-0.186139	0.00620471	0.0389963
EwS	EwS_13_4	EwS_13	-79.3	-58.3039	-3.03122	-30.9551	-43.7032	-0.245136	0.000989091	0.0383517
EwS	EwS_13_5	EwS_13	-100.075	-79.7835	-4.02733	-25.161	-69.3332	-0.220623	0.00173073	0.0379973
EwS	EwS_14_1	EwS_14	-146.13	-124.57	-4.13253	-23.071	-117.45	-0.202418	0.00313463	0.0399104
EwS	EwS_15_1	EwS_15	-98.5057	-78.6392	-1.21191	-30.5773	-65.4291	-0.214369	0.00162949	0.0344212
EwS	EwS_16_1	EwS_16	-104.032	-86.819	0.860207	-28.8172	-75.1978	-0.227402	0.00128822	0.0277353
EwS	EwS_17_1	EwS_17	-253.409	-221.451	-0.686785	-42.4591	-208.687	-0.270681	0.00565493	0.0533445
EwS	EwS_18_1	EwS_18	-72.9709	-54.2203	0.299917	-34.0318	-38.0649	-0.215031	0.000872917	0.0311774
EwS	EwS_19_1	EwS_19	-540.902	-479.435	-10.7876	-55.5195	-470.979	-0.560765	0.011981	0.111799
EwS	EwS_20_1	EwS_20	-267.304	-224.856	-9.73108	-43.9627	-210.485	-0.437267	0.00529816	0.0803574
EwS	EwS_21_1	EwS_21	-171.907	-151.06	-1.27055	-25.231	-144.335	-0.178635	0.00384701	0.0355827
EwS	EwS_22_1	EwS_22	-253.07	-214.826	-3.04545	-50.9481	-196.797	-0.376816	0.00505753	0.0664883
EwS	EwS_23_1	EwS_23	1.21774	12.9456	0.998936	-27.7572	28.8328	-0.109167	-0.000273203	0.0190434
EwS	EwS_24_1	EwS_24	-55.1791	-42.4917	1.14304	-24.5109	-31.1203	-0.140851	0.000746988	0.0200951
EwS	EwS_25_1	EwS_25	-623.46	-558.967	-10.8478	-53.6893	-555.397	-0.576728	0.0139905	0.116386
EwS	EwS_25_2	EwS_25	-97.3434	-77.9227	0.712345	-33.952	-63.0107	-0.1695	0.00202161	0.0317128
EwS	EwS_26_1	EwS_26	-72.4132	-56.7161	1.03092	-29.0689	-43.5048	-0.188555	0.000865861	0.025219
EwS	EwS_27_1	EwS_27	-68.7236	-49.8746	-6.57025	-19.5848	-40.7859	-0.228656	0.000865433	0.0383607
EwS	EwS_28_1	EwS_28	-334.918	-293.196	-8.20438	-38.9753	-285.077	-0.383134	0.0073854	0.0770363
EwS	EwS_29_1	EwS_29	-70.9686	-54.7935	1.84115	-32.0294	-39.9346	-0.167471	0.00109554	0.025224
EwS	EwS_30_1	EwS_30	-85.6524	-68.7678	0.438347	-29.0186	-56.1106	-0.214864	0.000993607	0.0277473
EwS	EwS_30_2	EwS_30	-48.3851	-33.5617	2.63595	-33.1025	-17.156	-0.166834	0.00042651	0.0222826
EwS	EwS_30_3	EwS_30	-256.863	-221.132	-5.22295	-40.3367	-209.055	-0.343843	0.00538021	0.0643764
EwS	EwS_30_4	EwS_30	-287.181	-250.234	-4.35714	-41.8404	-238.835	-0.336116	0.00625621	0.0653367
EwS	EwS_30_4rep	EwS_30	-312.019	-273.332	-4.96249	-41.8008	-263.019	-0.379866	0.00649935	0.0687323
EwS	EwS_30_5	EwS_30	-41.2345	-25.397	1.03023	-32.4922	-8.76341	-0.167555	0.000401507	0.0257041
EwS	EwS_30_6	EwS_30	-19.1366	-6.10148	0.667005	-27.8271	8.92973	-0.149832	-0.000147288	0.0214559
EwS	EwS_30_7	EwS_30	-55.0413	-44.5689	0.269974	-17.8022	-36.9204	-0.101914	0.00102971	0.0171966
EwS	EwS_30_8	EwS_30	-40.4209	-22.7429	-1.00016	-32.108	-5.981	-0.154069	0.00078158	0.0309202
EwS	EwS_30_9	EwS_30	-293.936	-252.967	-6.07666	-46.1144	-239.157	-0.398323	0.00611054	0.0739073
EwS	EwS_31_1	EwS_31	-161.422	-139.291	-2.7974	-25.7119	-131.566	-0.226793	0.00320834	0.0394105
EwS	EwS_32_1	EwS_32	-80.8714	-59.9996	-0.584448	-35.9009	-42.9997	-0.212653	0.00131001	0.0356405
EwS	EwS_33_1	EwS_33	-49.6049	-32.2	-0.24882	-32.2462	-15.9013	-0.193976	0.000473893	0.0296178
EwS	EwS_34_1	EwS_34	-43.1584	-25.8708	-4.96267	-22.2862	-14.2837	-0.25548	-0.000243832	0.0342583
EwS	EwS_35_1	EwS_35	-73.0741	-51.3381	0.485901	-40.9062	-31.2574	-0.239076	0.000859433	0.0360912
EwS	EwS_36_1	EwS_36	-213.065	-179.502	-4.03826	-42.6186	-164.255	-0.330957	0.00427391	0.0598099
EwS	EwS_37_1	EwS_37	-49.1079	-28.4901	2.07327	-44.3648	-5.54632	-0.242421	0.000104856	0.0327545
EwS	EwS_38_1	EwS_38	-131.94	-113.636	1.8282	-30.5183	-102.482	-0.208591	0.00222375	0.0283995
EwS	EwS_39_1	EwS_39	-327.335	-286.869	-6.0029	-41.8409	-277.086	-0.40067	0.00681003	0.0727093
EwS	EwS_40_1	EwS_40	-60.0741	-41.4081	2.09012	-39.0702	-22.026	-0.162142	0.00112463	0.0293147
EwS	EwS_41_1	EwS_41	-131.404	-103.836	-5.29395	-35.0275	-88.9676	-0.369406	0.00141947	0.0514764
EwS	EwS_41_2	EwS_41	-153.649	-124.695	-4.45298	-37.6549	-109.478	-0.300551	0.00284363	0.0528172
EwS	EwS_41_3	EwS_41	-44.0087	-28.8338	0.995824	-30.7016	-13.3552	-0.167812	0.00040343	0.0245846
EwS	EwS_41_4	EwS_41	-48.8897	-32.4471	-2.72301	-24.7973	-20.0246	-0.176864	0.000657722	0.0304926
EwS	EwS_41_5	EwS_41	-74.4237	-53.1406	-2.50465	-33.2218	-37.0886	-0.269809	0.000593251	0.0383453
EwS	EwS_41_6	EwS_41	-96.1132	-68.7573	-5.20344	-38.299	-50.3766	-0.31334	0.00123667	0.0512994
EwS	EwS_42_1	EwS_42	-94.6281	-72.2472	3.92403	-47.6976	-49.7866	-0.206002	0.00168699	0.0335307
EwS	EwS_42_2	EwS_42	-96.8145	-77.4625	-0.897291	-30.3213	-64.3695	-0.222231	0.00143947	0.0332352
EwS	EwS_42_3	EwS_42	-127.922	-110.313	5.80272	-38.1377	-95.1954	-0.208689	0.00192519	0.0232019
EwS	EwS_42_4	EwS_42	-92.62	-72.4951	-4.19433	-25.178	-61.6623	-0.222598	0.00152488	0.0379399
EwS	EwS_42_5	EwS_42	-73.5203	-52.5913	-1.05785	-35.7211	-35.2802	-0.203142	0.00127308	0.0362769
EwS	EwS_42_6	EwS_42	-63.3709	-43.9963	-3.20016	-28.6606	-29.9498	-0.309091	-0.000275982	0.0358762
EwS	EwS_42_7	EwS_42	-83.1774	-65.8465	-1.24768	-26.5322	-54.247	-0.19961	0.00121596	0.030243
EwS	EwS_43_1	EwS_43	-105.134	-84.2087	-0.401022	-33.991	-69.4658	-0.23832	0.00157008	0.0353549
EwS	EwS_44_1	EwS_44	-647.403	-580.718	-11.5235	-54.5656	-577.653	-0.665706	0.0137246	0.120633
EwS	EwS_45_1	EwS_45	-211.846	-177.933	-1.76855	-48.4842	-159.6	-0.378468	0.00363863	0.0581116
EwS	EwS_45_2	EwS_45	-663.303	-596.047	-13.3759	-50.1436	-595.984	-0.805263	0.0125698	0.123366
EwS	EwS_45_3	EwS_45	-149.088	-126.626	-4.35858	-24.2366	-118.938	-0.276962	0.00241705	0.0416599
EwS	EwS_45_4	EwS_45	-84.179	-70.3408	-0.457199	-20.5909	-62.3305	-0.147884	0.00149984	0.0234611
EwS	EwS_45_5	EwS_45	-293.85	-253.496	-8.42272	-39.6387	-243.051	-0.918653	1.35219e-05	0.0752419
EwS	EwS_46_1	EwS_46	-171.816	-149.337	-2.63209	-25.788	-142.078	-0.247291	0.00323463	0.0397547
EwS	EwS_47_1	EwS_47	-186.324	-164.698	-6.1936	-14.665	-163.973	-0.310854	0.00287139	0.041802
EwS	EwS_47_2	EwS_47	-125.417	-105.415	-2.04261	-26.3526	-95.7626	-0.206762	0.00238581	0.035285
EwS	EwS_47_3	EwS_47	-189.314	-172.556	7.06528	-32.9214	-163.493	-0.202992	0.00329592	0.019984
EwS	EwS_47_4	EwS_47	-88.6032	-73.9773	0.226093	-23.3574	-64.6847	-0.149158	0.00163569	0.0240787
EwS	EwS_48_1	EwS_48	-167.166	-145.166	-2.21398	-26.1345	-137.555	-0.189523	0.00374769	0.0385491
EwS	EwS_48_2	EwS_48	-92.3111	-76.964	0.504308	-25.1617	-66.8477	-0.11074	0.00223006	0.0249997
EwS	EwS_48_3	EwS_48	-38.3069	-26.4099	-0.9199	-19.9548	-16.5604	-0.0931101	0.000917071	0.0209725
EwS	EwS_48_4	EwS_48	-61.4705	-47.1604	-1.24511	-22.1572	-37.0705	-0.152787	0.00098568	0.0252465
EwS	EwS_49_1	EwS_49	-521.307	-468.068	-11.4901	-38.09	-468.628	-0.479367	0.0117544	0.0986019
EwS	EwS_49_2	EwS_49	-114.564	-96.315	-2.30245	-23.0664	-88.0099	-0.161583	0.00251381	0.0326382
EwS	EwS_49_3	EwS_49	-74.6141	-59.0149	-2.68611	-20.4742	-50.2845	-0.205765	0.000836723	0.0288117
EwS	EwS_49_4	EwS_49	-101.63	-83.5918	-0.219115	-28.4789	-71.8879	-0.16771	0.00204845	0.0302626
EwS	EwS_49_5	EwS_49	-50.8674	-32.4096	3.1544	-41.8769	-11.1462	-0.18789	0.000551197	0.0279495
EwS	EwS_49_6	EwS_49	-210.082	-184.206	-4.09477	-26.1159	-178.315	-0.247855	0.00447984	0.0467485
EwS	EwS_50_1	EwS_50	-415.313	-355.373	-16.369	-52.521	-341.942	-0.802061	0.00628187	0.115846
EwS	EwS_50_2	EwS_50	-63.328	-48.3555	1.01074	-28.3618	-35.1256	-0.195904	0.000502655	0.0240719
EwS	EwS_50_3	EwS_50	-64.4412	-46.9405	-1.19189	-28.8983	-33.1152	-0.16792	0.00116714	0.0306236
EwS	EwS_50_4	EwS_50	-329.013	-285.703	-8.26748	-42.8706	-275.057	-0.551516	0.00541491	0.0798598
EwS	EwS_53_1	EwS_53	-14.4326	-3.00736	4.23205	-32.6337	14.4633	-0.132521	-0.000326234	0.0151178
EwS	EwS_54_1	EwS_54	-39.4481	-25.7789	0.689278	-27.2186	-12.0467	-0.192328	-0.000118082	0.0223579
EwS	EwS_56_1	EwS_56	-165.12	-141.846	-4.50467	-24.0733	-134.975	-0.242103	0.00327918	0.0430712
EwS	EwS_57_1	EwS_57	-203.386	-169.371	-1.89874	-49.2654	-150.175	-0.311967	0.00423837	0.0584839
EwS	EwS_57_3	EwS_57	-89.888	-67.7895	-1.35538	-35.9667	-51.053	-0.225375	0.0015094	0.0384501
EwS	EwS_57_4	EwS_57	-78.0386	-61.1379	0.514254	-29.9821	-47.5832	-0.139877	0.00169773	0.0277573
EwS	EwS_57_5	EwS_57	-117.182	-93.9298	-1.6806	-35.0229	-78.9568	-0.212936	0.00240694	0.0405383
EwS	EwS_57_6	EwS_57	-63.7241	-46.3162	0.962707	-33.5	-30.1384	-0.185043	0.000864498	0.0282811
EwS	EwS_57_7	EwS_57	-58.4171	-36.7503	1.42872	-44.2934	-14.1818	-0.251581	0.000332221	0.0351298
EwS	EwS_58_3	EwS_58	-81.9936	-58.3344	-0.911612	-41.1168	-38.333	-0.259461	0.00105235	0.0407291
EwS	EwS_58_4	EwS_58	-87.0389	-70.0807	-2.67472	-22.2037	-60.9344	-0.214909	0.0011419	0.0310258
EwS	EwS_58_5	EwS_58	-81.649	-67.9696	0.785971	-23.2294	-58.5131	-0.180924	0.000993937	0.0219461
EwS	EwS_58_6	EwS_58	-33.3829	-23.4689	2.94738	-24.6379	-11.2872	-0.152346	-0.000212378	0.0136913
EwS	EwS_60_1	EwS_60	-176.849	-148.179	0.0869325	-44.6866	-130.689	-0.330103	0.00284869	0.0475368
EwS	EwS_61_1	EwS_61	-85.7603	-67.8581	-0.0359144	-30.1739	-54.4678	-0.240657	0.000802648	0.029968
EwS	EwS_62_1	EwS_62	58.4587	67.8705	0.877294	-28.1946	86.6919	-0.124161	-0.00198725	0.0156566
EwS	EwS_63_1	EwS_63	-822.404	-750.258	-12.3641	-47.0498	-759.536	-0.555354	0.0196182	0.129449
EwS	EwS_63_2	EwS_63	-91.464	-73.4442	-0.316322	-29.2425	-60.8125	-0.229777	0.00108382	0.0304093
EwS	EwS_63_3	EwS_63	-82.0459	-60.1272	0.42883	-40.2794	-40.8161	-0.198675	0.00156191	0.0363912
EwS	EwS_63_4	EwS_63	-45.1483	-34.7693	2.22904	-22.8916	-24.0305	-0.175072	-0.000138489	0.0151238
EwS	EwS_64_1	EwS_64	-164.139	-144.52	-2.16744	-21.375	-139.516	-0.160988	0.00379329	0.0344557
EwS	EwS_65_1	EwS_65	-480.221	-431.253	-7.80518	-41.0271	-428.776	-0.439254	0.0107504	0.0878772
EwS	EwS_66_1	EwS_66	-63.3381	-44.1305	-3.37209	-27.9242	-30.4801	-0.190715	0.00110668	0.0357658
EwS	EwS_67_1	EwS_67	-389.474	-346.291	-3.24686	-47.5693	-336.523	-0.407282	0.00832751	0.0740673
EwS	EwS_68_1	EwS_68	-308.785	-274.607	-8.78057	-23.9588	-273.831	-0.333559	0.00669056	0.0649293
EwS	EwS_69_1	EwS_69	-170.341	-147.317	-4.64356	-22.7021	-141.458	-0.183604	0.00407061	0.0427429
EwS	EwS_70_1	EwS_70	-58.6531	-45.3424	-4.92919	-12.1816	-40.3002	-0.137041	0.00114391	0.027304
EwS	EwS_71_1	EwS_71	-29.8567	-18.9792	-3.23602	-13.5033	-12.0959	-0.135899	0.000205695	0.0216498
EwS	EwS_72_1	EwS_72	-100.297	-80.8885	-0.768834	-30.378	-67.9446	-0.165206	0.00219193	0.0331744
EwS	EwS_73_1	EwS_73	-151.428	-131.822	-3.57689	-19.5216	-127.078	-0.234431	0.00268241	0.0359635
EwS	EwS_74_1	EwS_74	-91.7525	-73.3416	-2.08514	-26.178	-62.2166	-0.177737	0.00180102	0.0328731
EwS	EwS_75_1	EwS_75	-55.5273	-45.1836	2.05935	-21.4037	-35.7584	-0.122143	0.000728075	0.0151546
EwS	EwS_76_1	EwS_76	-39.9673	-26.1029	-0.676599	-24.591	-13.6982	-0.183895	5.92826e-05	0.0240756
EwS	EwS_77_1	EwS_77	-89.7697	-67.4311	-1.00312	-37.2729	-49.991	-0.272443	0.000962486	0.0385035
EwS	EwS_78_1	EwS_78	-23.7443	-12.0425	-3.30213	-15.7579	-3.56631	-0.163243	-0.000180126	0.0231739
EwS	EwS_79_1	EwS_79	-42.1501	-32.6611	1.04634	-18.664	-24.0355	-0.123434	0.000359564	0.0148277
EwS	EwS_80_1	EwS_80	-49.4748	-37.6755	-4.24447	-11.325	-32.8047	-0.154975	0.000557058	0.0240964
EwS	EwS_81_1	EwS_81	-313.468	-276.908	-5.53067	-35.7923	-270.035	-0.327125	0.00697856	0.0656609
EwS	EwS_82_1	EwS_82	-245	-212.88	-4.64485	-34.9592	-203.436	-0.312937	0.0051169	0.0577082
EwS	EwS_83_1	EwS_83	-273.775	-237.156	-1.46367	-48.8237	-221.556	-0.359113	0.00554205	0.0619403
EwS	EwS_84_1	EwS_84	-628.176	-564.375	-12.6134	-47.8408	-564.12	-0.546588	0.0144536	0.116962
EwS	EwS_85_1	EwS_85	-253.999	-224.432	-5.88839	-25.7893	-220.497	-0.284137	0.00547471	0.0545367
EwS	EwS_86_1	EwS_86	-93.6137	-76.1621	-0.641464	-27.0807	-64.8254	-0.171845	0.00177472	0.0297515
EwS	EwS_87_1	EwS_87	-80.0403	-65.6946	-0.33684	-22.3704	-56.4855	-0.107726	0.0019184	0.0242388
EwS	EwS_88_1	EwS_88	-26.3605	-8.68865	-5.66096	-23.2675	4.35234	-0.405506	-0.00233921	0.0357563
EwS	EwS_89_1	EwS_89	-75.5068	-62.9163	1.17612	-22.3386	-53.7469	-0.17937	0.00075598	0.0197363
EwS	EwS_90_1	EwS_90	-230.024	-201.97	-4.76452	-27.3739	-196.179	-0.272233	0.00487948	0.0509957
EwS	EwS_91_1	EwS_91	-28.9527	-13.3865	0.0388972	-30.9562	3.08632	-0.171027	8.54856e-05	0.0263442
EwS	EwS_92_1	EwS_92	-88.9087	-72.3663	-1.99505	-22.6072	-63.1789	-0.166967	0.00168727	0.0296098
EwS	EwS_93_1	EwS_93	-140.874	-118.667	0.0462239	-34.1766	-105.549	-0.207646	0.00286285	0.0368112
EwS	EwS_94_1	EwS_94	-568.362	-512.99	-8.84579	-43.8126	-512.851	-0.500941	0.0126957	0.0991908
EwS	EwS_95_1	EwS_95	-672.504	-599.47	-15.5547	-56.9743	-595.567	-0.667724	0.015008	0.135387
Healthy control	Ctrl_1	Ctrl_1	-108.861	-91.2265	-1.2071	-24.7102	-81.8776	-0.209651	0.0017209	0.03052
Healthy control	Ctrl_2	Ctrl_2	-42.6493	-29.451	-4.36962	-14.7683	-22.2605	-0.154265	0.000539467	0.0266688
Healthy control	Ctrl_3	Ctrl_3	-76.603	-61.7061	-0.86845	-22.7429	-52.041	-0.176984	0.00109302	0.0257483
Healthy control	Ctrl_4	Ctrl_4	-91.4673	-75.3138	0.411007	-26.7905	-64.206	-0.175274	0.00152842	0.0264796
Healthy control	Ctrl_5	Ctrl_5	-98.9303	-83.4334	2.33549	-28.845	-71.7853	-0.205509	0.00121799	0.0233429
Healthy control	Ctrl_6	Ctrl_6	-52.3214	-38.1816	2.06771	-29.9779	-23.671	-0.146506	0.000714531	0.0216607
Healthy control	Ctrl_7	Ctrl_7	-73.7247	-60.7915	0.423897	-21.6088	-51.8439	-0.12658	0.0013936	0.0211007
Healthy control	Ctrl_8	Ctrl_8	-67.4261	-48.2785	-4.44324	-25.0328	-36.3189	-0.22322	0.000851531	0.0367196
Healthy control	Ctrl_9	Ctrl_9	-74.3974	-54.8676	-0.920962	-32.8987	-39.2435	-0.237001	0.000762082	0.0337391
Healthy control	Ctrl_10	Ctrl_10	-141.104	-117.939	-2.32139	-31.0336	-106.278	-0.232007	0.00275297	0.0408537
Healthy control	Ctrl_11	Ctrl_11	-59.4026	-45.6977	0.440257	-24.7522	-34.276	-0.190178	0.000382819	0.0225156
Healthy control	Ctrl_12	Ctrl_12	-48.567	-35.7677	0.312038	-23.5906	-24.491	-0.196214	-1.83556e-05	0.0211827
Healthy control	Ctrl_13	Ctrl_13	-79.1491	-63.8088	2.82793	-31.5665	-49.7486	-0.152229	0.00135358	0.02273
Healthy control	Ctrl_14	Ctrl_14	-105.101	-88.3427	-1.94585	-21.562	-80.5182	-0.249908	0.00110563	0.0298011
Healthy control	Ctrl_15	Ctrl_15	-59.603	-41.8724	-1.7575	-28.6393	-27.8843	-0.24646	0.000171768	0.0316293
Healthy control	Ctrl_16	Ctrl_16	-31.3494	-19.6725	-4.94338	-11.3389	-13.8428	-0.108555	0.000695575	0.0247397
Healthy control	Ctrl_17	Ctrl_17	43.1717	50.6695	-0.338863	-19.842	64.1564	-0.0533892	-0.000931992	0.0135006
Healthy control	Ctrl_18	Ctrl_18	-43.317	-30.5128	-1.17811	-20.8544	-20.3387	-0.154071	0.00040851	0.0227465
Healthy control	Ctrl_19	Ctrl_19	-53.1867	-42.6016	-2.75935	-11.5804	-37.9844	-0.140909	0.000645085	0.0204823
Healthy control	Ctrl_20	Ctrl_20	-100.654	-77.6108	-1.22168	-37.2318	-60.6672	-0.244885	0.00161179	0.0398446
Healthy control	Ctrl_21	Ctrl_21	-73.4415	-54.6903	0.973817	-35.4659	-37.8344	-0.176642	0.00131177	0.03049
Healthy control	Ctrl_22	Ctrl_22	-46.0964	-35.8067	1.67314	-21.3824	-25.8956	-0.149805	0.000192244	0.0155287
Non-EwS sarcoma	AdSarc_1_1	AdSarc_1	-8.43237	3.94595	-1.20971	-23.3526	17.1868	-0.194355	-0.000913708	0.0223241
Non-EwS sarcoma	AdSarc_1_2	AdSarc_1	-73.3038	-55.3656	0.574008	-32.8381	-39.9551	-0.199905	0.000974497	0.0295075
Non-EwS sarcoma	EwSLike_1_1	EwSLike_1	-78.6611	-67.1589	2.08182	-21.6509	-58.6713	-0.108529	0.001531	0.0169308
Non-EwS sarcoma	EwSLike_1_2	EwSLike_1	-87.1025	-69.5697	-0.230397	-28.811	-56.9968	-0.166634	0.00167769	0.0295235
Non-EwS sarcoma	EwSLike_1_3	EwSLike_1	-113.896	-89.9323	0.133537	-40.8791	-71.7127	-0.252837	0.00186238	0.039937
Non-EwS sarcoma	Ost_1_1	Ost_1	-95.7643	-72.5189	0.094079	-41.0494	-53.3514	-0.308764	0.000718807	0.0388918
Non-EwS sarcoma	Ost_1_2	Ost_1	-64.5387	-38.9384	-2.92129	-42.662	-16.9263	-0.450721	-0.00135445	0.0462267
Non-EwS sarcoma	Ost_1_3	Ost_1	-51.8389	-38.9404	0.389049	-23.6475	-27.795	-0.195176	7.62362e-05	0.0212484
Non-EwS sarcoma	OtherSarc_1_1	OtherSarc_1	-91.5306	-77.7946	3.73133	-28.8308	-66.0246	-0.225518	0.0006001	0.0189723
Non-EwS sarcoma	RMS_1_1	RMS_1	-106.93	-86.2483	5.94778	-47.2233	-64.944	-0.202025	0.00179239	0.0284722
Non-EwS sarcoma	RMS_1_2	RMS_1	-23.9487	-8.70179	4.10207	-39.6863	12.4072	-0.139293	0.000169935	0.0217084
Non-EwS sarcoma	RMS_1_3	RMS_1	-12.5595	-13.2338	-0.14035	3.02791	-15.5403	-0.154786	-0.00158609	-0.00110854
Non-EwS sarcoma	Syn_1_1	Syn_1	-64.6494	-54.5874	2.20489	-20.1991	-46.3027	-0.126802	0.000854218	0.0144534
Non-EwS sarcoma	EwSLike_2_1	EwSLike_2	-70.8553	-50.6278	-0.757628	-35.1252	-33.5819	-0.211739	0.00103515	0.0347934
Non-EwS sarcoma	Ost_2_1	Ost_2	-57.9377	-42.7185	-3.99514	-18.4443	-34.1801	-0.210276	0.000407617	0.029623
Non-EwS sarcoma	OtherSarc_2_1	OtherSarc_2	-58.6795	-41.4732	-4.16103	-22.3166	-30.714	-0.202389	0.000705574	0.0331828
Non-EwS sarcoma	RMS_2_1	RMS_2	-33.3054	-17.0621	0.58914	-33.1978	0.414463	-0.158079	0.000381566	0.0269084
Non-EwS sarcoma	RMS_2_2	RMS_2	-57.246	-39.8383	2.71452	-37.9945	-21.04	-0.234724	6.76809e-05	0.0265512
Non-EwS sarcoma	Syn_2_1	Syn_2	-68.4224	-49.0378	-1.45909	-32.0001	-33.5706	-0.196784	0.00110211	0.0340846
Non-EwS sarcoma	EwSLike_3_1	EwSLike_3	-80.8083	-56.1524	4.32214	-54.8903	-28.9679	-0.227857	0.00130327	0.0371237
Non-EwS sarcoma	Ost_3_1	Ost_3	-95.3058	-71.9664	-0.886193	-39.1467	-53.7228	-0.334352	0.000450322	0.0400522
Non-EwS sarcoma	OtherSarc_3_1	OtherSarc_3	-63.3901	-48.5801	2.10818	-30.413	-34.3404	-0.126842	0.00126298	0.0226785
Non-EwS sarcoma	RMS_3_1	RMS_3	-59.8009	-44.7234	-3.14255	-19.8228	-35.6088	-0.194753	0.000590467	0.0284999
Non-EwS sarcoma	Syn_3_1	Syn_3	-32.9848	-18.3946	1.00962	-30.5669	-2.48265	-0.167622	9.55257e-05	0.0236576
Non-EwS sarcoma	Ost_4_1	Ost_4	-77.6594	-63.6691	0.659776	-24.026	-53.5489	-0.161625	0.00116125	0.0226371
Non-EwS sarcoma	OtherSarc_4_1	OtherSarc_4	-84.4243	-66.0587	0.528602	-32.5527	-51.323	-0.184263	0.00145762	0.0301972
Non-EwS sarcoma	RMS_4_1	RMS_4	-52.7473	-36.1071	2.22151	-35.6974	-18.3464	-0.153341	0.000867708	0.0257756
Non-EwS sarcoma	Ost_5_1	Ost_5	-26.8512	-15.257	2.12483	-27.1304	-1.20976	-0.176948	-0.00047056	0.0174507
Non-EwS sarcoma	RMS_5_1	RMS_5	-24.7083	-8.41691	1.24211	-35.5963	10.7406	-0.144473	0.000323283	0.0263944
Non-EwS sarcoma	RMS_5_2	RMS_5	1.72259	11.639	3.21049	-28.7343	27.7728	-0.108968	-0.00052663	0.0137033
Non-EwS sarcoma	Ost_6_1	Ost_6	-70.25	-57.1684	0.396337	-22.218	-47.704	-0.144468	0.00111701	0.0214096
Non-EwS sarcoma	RMS_6_1	RMS_6	-97.0683	-82.3097	0.742614	-23.9321	-73.1594	-0.138477	0.00195192	0.0237141
Non-EwS sarcoma	Ost_7_1	Ost_7	-79.6142	-63.2905	0.464615	-28.4639	-50.6757	-0.164089	0.00139838	0.0268092
Non-EwS sarcoma	RMS_7_1	RMS_7	-6.29069	2.81772	-0.115598	-18.8759	13.4123	-0.0905791	-8.07996e-05	0.0156391
Non-EwS sarcoma	Ost_8_1	Ost_8	-41.921	-31.2211	-1.46787	-15.7928	-23.8523	-0.109719	0.000715262	0.0194544
Non-EwS sarcoma	RMS_8_1	RMS_8	-79.8578	-64.4006	-0.863484	-23.6436	-54.369	-0.155501	0.00147254	0.0266757
Non-EwS sarcoma	RMS_9_1	RMS_9	-41.1752	-29.7299	-0.972367	-18.5727	-20.8016	-0.111449	0.000728417	0.0202311
Non-EwS sarcoma	RMS_10_1	RMS_10	-68.7116	-50.5247	-1.07316	-30.2202	-36.1551	-0.195249	0.0010035	0.0316425
Non-EwS sarcoma	RMS_11_1	RMS_11	-67.7416	-51.559	0.569527	-29.5764	-37.7673	-0.158468	0.00117207	0.0265544
Non-EwS sarcoma	RMS_12_1	RMS_12	-76.0047	-59.8148	-2.47055	-22.0896	-50.2521	-0.161835	0.00143235	0.0295914

## Sheet: EWS-FLI1 anticorrelated H3K27ac
Sample type	Sample	Patient	Total dip area (AOC combined model)	AOC combined model, excluding smallest Gaussian	Amplitude of smallest Gaussian (G1)	Amplitude of middle Gaussian (G2)	Amplitude of widest Gaussian (G3)	Sum of y-values of fitted model, over all bins	Intercept	Total dip depth
EwS	EwS_1_2	EwS_1	3.22836	4.22919	5.70461	-26.9441	25.8302	0.000813756	-0.000109249	-0.00185586
EwS	EwS_1_5	EwS_1	145.786	144.436	1.90873	-17.5787	175.724	-0.0117944	-0.00373931	-0.00314673
EwS	EwS_1_6	EwS_1	5.63347	1.9038	4.72722	-2.08311	2.48146	0.0713334	0.000278929	-0.00871012
EwS	EwS_1_7	EwS_1	124.172	118.648	2.98622	-0.494133	132.124	-0.0113607	-0.00360719	-0.010383
EwS	EwS_1_8	EwS_1	95.1737	93.6815	6.0278	-27.2154	125.932	0.00757363	-0.00242184	-0.00589398
EwS	EwS_1_9	EwS_1	62.9295	60.1247	2.15057	-2.69119	68.8294	0.0132724	-0.00161905	-0.00565394
EwS	EwS_1_10	EwS_1	108.29	106.166	6.72784	-28.5402	140.797	0.0102196	-0.00277039	-0.00729725
EwS	EwS_2_1	EwS_2	59.1524	57.7778	1.64703	-6.77583	69.8138	-0.0184827	-0.00176915	-0.00310338
EwS	EwS_2_2	EwS_2	9.58663	7.34495	4.77116	-9.41007	14.7504	-0.0157631	-0.000712108	-0.00639141
EwS	EwS_2_3	EwS_2	99.2759	96.1221	1.11602	-1.17482	108.083	0.0623214	-0.00190667	-0.00554895
EwS	EwS_2_4	EwS_2	-37.4987	-39.0861	9.10083	-23.8508	-26.2074	-0.00846838	0.000443828	-0.00800859
EwS	EwS_2_5	EwS_2	38.7801	39.2259	3.47564	-19.7887	59.5494	0.00208645	-0.00093097	-0.00135691
EwS	EwS_2_6	EwS_2	2.28577	4.99874	-4.55925	5.13704	2.59771	0.000527495	0.000288344	0.00701585
EwS	EwS_3_1	EwS_3	124.609	122.42	-2.36245	5.09479	133.204	-0.0726091	-0.00393067	-0.00191435
EwS	EwS_3_2	EwS_3	229.269	231.149	-1.57089	-28.0212	282.507	-0.0705675	-0.00604532	0.0041029
EwS	EwS_3_3	EwS_3	20.1808	19.8617	-1.16647	3.6974	19.415	-0.0392084	-0.000938789	0.000217543
EwS	EwS_3_4	EwS_3	18.6525	21.1384	-0.591461	-11.0146	33.122	-0.00409374	-0.000261403	0.00428428
EwS	EwS_3_5	EwS_3	-10.0166	-7.00629	3.13492	-24.5931	12.0502	-0.00543811	0.000360598	0.00284181
EwS	EwS_3_6	EwS_3	53.0318	52.1051	0.132121	-2.25337	60.0981	0.0233748	-0.00105954	-0.00149198
EwS	EwS_3_7	EwS_3	105.801	103.96	-0.333256	-2.22149	118.16	-0.0672486	-0.00343951	-0.00260523
EwS	EwS_4_1	EwS_4	-86.2285	-82.7596	-3.51883	7.5894	-97.8629	-0.0181785	0.0021993	0.00750257
EwS	EwS_4_2	EwS_4	-20.8764	-19.374	1.21566	-9.15055	-14.2693	-0.0204658	0.0003538	0.00161459
EwS	EwS_4_3	EwS_4	20.1047	20.7961	0.59467	-7.66662	29.5523	-0.033907	-0.00082747	0.000747559
EwS	EwS_4_4	EwS_4	82.0618	82.2482	-1.6228	-3.73183	95.5593	-0.00206954	-0.00190889	0.00134135
EwS	EwS_5_1	EwS_5	27.6691	27.9774	0.0357754	-4.62074	35.1665	-0.0778204	-0.001543	0.000487589
EwS	EwS_5_2	EwS_5	46.1653	45.8425	-1.62133	2.57079	49.5391	-0.039036	-0.00154022	0.000507991
EwS	EwS_5_3	EwS_5	93.0235	95.1591	-1.25844	-15.1628	119.554	-0.0974373	-0.00313025	0.00419914
EwS	EwS_5_4	EwS_5	22.8186	20.5694	1.64817	1.22605	21.4584	0.0441136	-0.000250242	-0.00451199
EwS	EwS_5_5	EwS_5	124.909	123.648	-1.19199	-3.65476	141.633	0.0227772	-0.00276216	-0.00115804
EwS	EwS_5_6	EwS_5	34.7853	35.2191	-1.64342	0.512893	39.4152	-0.0792917	-0.00167962	0.00170217
EwS	EwS_6_1	EwS_6	124.275	121.11	6.14733	-23.3795	153.302	-0.00197373	-0.00336766	-0.00857329
EwS	EwS_6_2	EwS_6	133.515	128.143	1.55621	3.30733	139.944	0.00763023	-0.00355898	-0.00927483
EwS	EwS_6_3	EwS_6	73.987	72.8743	-1.03785	0.77065	81.0983	-0.0144763	-0.00198913	-0.00106229
EwS	EwS_6_4	EwS_6	74.9926	74.2436	1.67862	-11.4912	92.1967	-0.00579293	-0.0019407	-0.00212405
EwS	EwS_6_5	EwS_6	123.023	121.572	2.11226	-15.369	148.242	0.0133171	-0.00291978	-0.00344725
EwS	EwS_6_6	EwS_6	101.968	99.5345	2.40024	-9.69546	118.726	-0.0276576	-0.0029958	-0.00518549
EwS	EwS_7_1	EwS_7	127.2	121.525	1.54844	5.41003	130.771	-0.0567503	-0.0041932	-0.00975238
EwS	EwS_7_2	EwS_7	158.81	151.632	-0.989236	18.478	154.114	-0.0434854	-0.00485535	-0.0105629
EwS	EwS_7_3	EwS_7	126.272	120.355	6.52871	-12.6542	143.267	-0.00509619	-0.00369684	-0.0131334
EwS	EwS_7_4	EwS_7	25.9944	28.4182	-2.75662	-3.17949	35.2717	-0.0230038	-0.00061369	0.00549624
EwS	EwS_7_5	EwS_7	3.33155	2.17743	1.97981	-2.8219	4.23156	0.0360519	0.000201608	-0.0030051
EwS	EwS_7_6	EwS_7	121.156	114.569	5.24624	-4.09968	129.943	0.0742407	-0.00267134	-0.0134197
EwS	EwS_7_7	EwS_7	-65.3931	-49.292	-10.6012	-24.3515	-31.316	-0.207587	0.000724985	0.0316636
EwS	EwS_8_1	EwS_8	85.1062	81.8702	3.54334	-8.61036	97.7258	-0.0180364	-0.00257938	-0.00715161
EwS	EwS_8_2	EwS_8	92.8889	89.4363	9.94746	-33.2744	125.147	0.0545622	-0.00207207	-0.0113407
EwS	EwS_8_3	EwS_8	59.3533	60.2066	3.75909	-25.023	87.3422	-0.0300337	-0.00176586	-0.000868238
EwS	EwS_8_4	EwS_8	170.116	167.663	-1.6979	-1.36829	189.037	-0.00848208	-0.00428817	-0.00269037
EwS	EwS_8_5	EwS_8	21.3569	25.844	1.31426	-27.7202	51.9517	0.0030594	-0.000112001	0.00628902
EwS	EwS_8_6	EwS_8	57.7861	56.9367	4.38855	-19.5983	78.909	-0.0265855	-0.0018489	-0.00392816
EwS	EwS_8_7	EwS_8	30.3043	30.673	2.63967	-15.2606	46.408	-0.0336051	-0.00113855	-0.000982244
EwS	EwS_9_1	EwS_9	100.829	97.147	-0.602462	7.68182	102.245	-0.00293643	-0.0027177	-0.00534408
EwS	EwS_9_2	EwS_9	66.6436	64.1697	6.19335	-20.238	86.9957	-0.0210111	-0.00217278	-0.00756332
EwS	EwS_9_3	EwS_9	60.9733	58.9108	3.01373	-9.16129	72.6915	-0.00171128	-0.0017048	-0.00500708
EwS	EwS_9_4	EwS_9	-12.8736	-11.3015	-2.24886	3.04245	-14.5346	-0.00295085	0.000455071	0.00381654
EwS	EwS_10_1	EwS_10	10.4451	11.7633	3.05054	-18.9162	28.2468	-0.0766272	-0.00110353	0.000247418
EwS	EwS_11_1	EwS_11	99.3605	98.2144	2.82987	-16.8745	123.198	0.0131164	-0.00235359	-0.00342088
EwS	EwS_12_1	EwS_12	97.6816	95.6738	1.21024	-6.53325	112.09	-0.00301774	-0.00254132	-0.00380348
EwS	EwS_13_1	EwS_13	75.9094	70.3179	5.55701	-4.74171	80.9409	0.103626	-0.0011789	-0.0120786
EwS	EwS_13_2	EwS_13	92.8453	87.6731	5.31795	-7.60146	102.828	0.11118	-0.00144838	-0.0112601
EwS	EwS_13_3	EwS_13	146.874	142.011	10.0835	-33.4671	184.024	0.0592442	-0.00341569	-0.0135951
EwS	EwS_13_4	EwS_13	66.8271	65.8128	-1.55617	3.13166	71.3629	0.0364831	-0.00120044	-0.000601737
EwS	EwS_13_5	EwS_13	-7.58257	-5.61856	1.65324	-14.4116	5.42558	0.0183845	0.000526863	0.00208918
EwS	EwS_14_1	EwS_14	36.6053	39.6474	1.88001	-25.0907	64.9836	-0.0213759	-0.000896438	0.00368759
EwS	EwS_15_1	EwS_15	137.232	134.114	4.51967	-18.7402	164.393	0.0125578	-0.00346187	-0.00750935
EwS	EwS_16_1	EwS_16	105.133	105.313	0.0814315	-12.8697	128.561	-0.0131432	-0.00262285	0.000324378
EwS	EwS_17_1	EwS_17	10.005	9.48962	4.79163	-17.327	23.8417	0.01766	-0.000180797	-0.00368651
EwS	EwS_18_1	EwS_18	31.6797	30.1436	2.91844	-7.89612	39.5002	0.034401	-0.000541017	-0.00414657
EwS	EwS_19_1	EwS_19	81.2656	81.5839	1.65674	-16.9242	105.005	-0.090411	-0.00299203	-0.000425779
EwS	EwS_20_1	EwS_20	12.2918	13.6064	2.44224	-16.7531	28.6571	-0.0532338	-0.000858497	0.000609472
EwS	EwS_21_1	EwS_21	63.0118	63.5133	-1.07595	-5.14077	75.6513	-0.0865887	-0.00243878	0.00149147
EwS	EwS_22_1	EwS_22	74.695	75.1672	2.52101	-20.228	100.372	-0.00461749	-0.00183384	-0.000709441
EwS	EwS_23_1	EwS_23	36.4053	35.6136	0.707691	-3.2313	42.324	0.0378433	-0.000498219	-0.00164048
EwS	EwS_24_1	EwS_24	91.5223	88.6309	-0.793835	5.89501	94.2974	-0.029496	-0.00273821	-0.00399318
EwS	EwS_25_1	EwS_25	94.4175	89.373	4.78014	-6.27274	103.763	0.0528362	-0.00214879	-0.0107342
EwS	EwS_25_2	EwS_25	109.343	108.735	4.31426	-26.1578	142.37	0.00922571	-0.00262228	-0.00345972
EwS	EwS_26_1	EwS_26	43.729	41.6071	4.75851	-13.716	56.6885	-0.00951105	-0.00143394	-0.00616569
EwS	EwS_27_1	EwS_27	137.189	134.485	0.892603	-6.57919	155.597	-0.0374454	-0.00393161	-0.00467265
EwS	EwS_28_1	EwS_28	21.8407	22.8024	1.85807	-13.9676	36.7507	-0.051193	-0.00107707	0.000414013
EwS	EwS_29_1	EwS_29	36.4801	32.5582	1.12551	9.27026	28.2041	0.00028031	-0.00122045	-0.00681786
EwS	EwS_30_1	EwS_30	58.3878	56.6629	3.87184	-13.7158	73.7783	-0.00710293	-0.00169751	-0.00499441
EwS	EwS_30_2	EwS_30	98.2976	95.9236	0.859713	-3.59328	109.985	-0.0247573	-0.00283521	-0.00416833
EwS	EwS_30_3	EwS_30	10.7737	7.23726	7.20485	-13.1133	17.0389	-0.0023443	-0.000748479	-0.00989292
EwS	EwS_30_4	EwS_30	76.704	75.3633	1.54131	-8.48075	90.941	-0.0728173	-0.0028174	-0.00297116
EwS	EwS_30_4rep	EwS_30	6.86121	2.92302	6.04747	-6.38617	6.86887	0.0242637	-0.000351522	-0.00983191
EwS	EwS_30_5	EwS_30	30.8746	34.3757	-3.68996	-4.97614	43.7284	-0.0111376	-0.000475612	0.00775765
EwS	EwS_30_6	EwS_30	110.298	111.623	0.442615	-20.0104	141.549	-0.0885701	-0.00354186	0.0019131
EwS	EwS_30_7	EwS_30	36.6204	36.7042	1.41269	-9.93412	49.0058	-0.0385691	-0.00134288	-0.000686628
EwS	EwS_30_8	EwS_30	60.7032	61.6421	1.65789	-17.4322	83.1483	-0.0563483	-0.00205256	0.000532365
EwS	EwS_30_9	EwS_30	45.3322	43.398	2.79254	-7.13756	53.7082	-0.110839	-0.00260339	-0.00468549
EwS	EwS_31_1	EwS_31	169.647	165.494	1.95236	-7.76171	190.936	0.0418377	-0.00391365	-0.00756405
EwS	EwS_32_1	EwS_32	61.5344	60.8243	1.34782	-8.88351	75.0914	0.00371741	-0.00150031	-0.00187544
EwS	EwS_33_1	EwS_33	69.2316	67.7441	-2.64539	9.2115	68.7002	-0.0186093	-0.00192146	-0.000688576
EwS	EwS_34_1	EwS_34	-3.63787	-3.00719	0.677518	-5.06067	0.720486	-0.0909792	-0.000945521	0.000581576
EwS	EwS_35_1	EwS_35	26.8426	27.8044	2.65461	-17.6081	45.1845	7.33796e-05	-0.000609965	-6.09177e-05
EwS	EwS_36_1	EwS_36	107.689	100.982	5.88945	-4.54307	114.942	-0.0299477	-0.00360398	-0.0140069
EwS	EwS_37_1	EwS_37	84.3668	82.7906	3.36573	-15.3314	104.496	-0.00805514	-0.00229778	-0.00443323
EwS	EwS_38_1	EwS_38	13.9821	13.4553	3.67423	-13.3972	25.2806	-0.0159177	-0.000645497	-0.00302854
EwS	EwS_39_1	EwS_39	182.836	178.813	0.200911	-3.04681	202.352	-0.0218668	-0.00492377	-0.00629381
EwS	EwS_40_1	EwS_40	10.9502	12.6735	-0.00253538	-8.99125	21.774	-0.0674452	-0.000903729	0.00272322
EwS	EwS_41_1	EwS_41	90.1397	86.9362	4.81444	-14.2364	107.77	-0.0233027	-0.00278603	-0.00786114
EwS	EwS_41_2	EwS_41	166.053	165.238	-1.05721	-10.7835	194.104	-0.042862	-0.00447036	-0.000502249
EwS	EwS_41_3	EwS_41	33.7918	31.6526	1.11024	1.5846	33.7015	0.00295137	-0.00097195	-0.00400559
EwS	EwS_41_4	EwS_41	77.902	76.2215	-0.634575	1.33573	84.2405	-0.0942803	-0.00307833	-0.00219518
EwS	EwS_41_5	EwS_41	56.5584	59.1859	-1.49306	-12.4015	77.0849	-0.0819976	-0.00204021	0.00508291
EwS	EwS_41_6	EwS_41	1.26392	8.38533	-3.3967	-19.1412	26.5841	-0.098706	-0.000502165	0.013253
EwS	EwS_42_1	EwS_42	94.6191	90.0376	5.61944	-11.6314	108.791	0.0187745	-0.00253339	-0.0105106
EwS	EwS_42_2	EwS_42	147.764	145.056	2.58543	-14.2868	173.429	-0.0283801	-0.0041132	-0.00569012
EwS	EwS_42_3	EwS_42	85.2826	82.7979	3.80551	-13.0345	102.429	0.0188814	-0.00209054	-0.00612701
EwS	EwS_42_4	EwS_42	121.91	117.604	3.24037	-6.71788	136.148	0.0107618	-0.00319461	-0.00862238
EwS	EwS_42_5	EwS_42	10.7448	10.4493	1.76523	-6.69553	16.8184	-0.031546	-0.000689986	-0.0015181
EwS	EwS_42_6	EwS_42	42.4118	48.4696	-6.0061	-8.8444	63.4436	-0.148078	-0.00208696	0.0131855
EwS	EwS_42_7	EwS_42	22.9162	23.6451	-2.34367	3.21631	24.4012	-0.11627	-0.00179333	0.00257761
EwS	EwS_43_1	EwS_43	45.1196	44.7055	0.589071	-5.45052	54.3985	-0.0361779	-0.00153962	-0.000967133
EwS	EwS_44_1	EwS_44	139.289	135.633	3.93866	-14.2992	162.506	-0.0339213	-0.0040903	-0.00800287
EwS	EwS_45_1	EwS_45	149.121	145.996	-2.78042	8.19916	157.048	-0.0555514	-0.00437971	-0.00311516
EwS	EwS_45_2	EwS_45	109.215	111.285	-5.36771	-0.781092	126.628	-0.275438	-0.00551953	0.00658373
EwS	EwS_45_3	EwS_45	29.1771	28.4901	-1.35631	5.08744	27.9378	-0.0450025	-0.00124668	-0.00023952
EwS	EwS_45_4	EwS_45	20.917	21.848	-4.21511	9.76658	17.4068	-0.0289843	-0.000659647	0.00402043
EwS	EwS_45_5	EwS_45	109.347	109.011	-6.10442	12.912	112.718	-0.425401	-0.00747717	0.00324093
EwS	EwS_46_1	EwS_46	10.599	11.7841	-0.781718	-3.50864	16.3721	-0.0596017	-0.000831873	0.00234477
EwS	EwS_47_1	EwS_47	184.859	180.234	4.02512	-15.3523	213.216	-0.0758453	-0.00574451	-0.00954011
EwS	EwS_47_2	EwS_47	-5.51805	-5.59599	-0.298591	2.12321	-7.96183	-0.025755	-0.000172705	5.22917e-05
EwS	EwS_47_3	EwS_47	51.5751	52.3604	1.61265	-15.5441	71.1909	-0.094363	-0.0022965	0.000309909
EwS	EwS_47_4	EwS_47	-27.102	-28.2486	2.50637	-1.49276	-31.0531	-0.0420771	-1.03644e-05	-0.0033366
EwS	EwS_48_1	EwS_48	85.9307	82.3743	4.91814	-12.5742	101.234	-0.0210139	-0.00269243	-0.00848275
EwS	EwS_48_2	EwS_48	132.533	128.334	4.93482	-14.9444	154.597	-0.0253943	-0.00389971	-0.00946386
EwS	EwS_48_3	EwS_48	68.0521	67.6501	2.8858	-16.9515	89.0896	-0.0344448	-0.00211134	-0.00231062
EwS	EwS_48_4	EwS_48	127.91	124.038	-0.927148	6.77363	133.162	-0.00157472	-0.00335006	-0.00542553
EwS	EwS_49_1	EwS_49	66.0802	62.2359	1.19031	5.36259	64.6586	0.0446763	-0.00139168	-0.00670912
EwS	EwS_49_2	EwS_49	94.7392	95.7741	0.505385	-17.2096	121.448	0.0139818	-0.00199436	0.00140665
EwS	EwS_49_3	EwS_49	181.397	178.016	0.0540974	-5.21611	203.341	0.0517001	-0.00396577	-0.00519611
EwS	EwS_49_4	EwS_49	-20.104	-17.5079	-2.67783	0.887772	-19.5191	-0.011996	0.000617071	0.00568015
EwS	EwS_49_5	EwS_49	111.826	109.368	-0.162609	-0.770481	122.925	0.0133044	-0.00269095	-0.00367362
EwS	EwS_49_6	EwS_49	87.2765	86.1145	0.184857	-5.22107	100.602	0.0496974	-0.00157968	-0.00186438
EwS	EwS_50_1	EwS_50	129.781	126.596	1.95315	-7.68231	147.398	-0.149349	-0.00513854	-0.00607473
EwS	EwS_50_2	EwS_50	85.8265	81.3181	5.95304	-12.2696	99.4875	-0.00591371	-0.00261752	-0.0106039
EwS	EwS_50_3	EwS_50	69.69	71.8348	-2.38905	-8.2242	87.9523	-0.0902239	-0.00246827	0.00487396
EwS	EwS_50_4	EwS_50	2.49592	2.98814	-4.34762	14.3172	-7.48211	-0.14069	-0.00157371	0.00339373
EwS	EwS_53_1	EwS_53	138.118	134.43	3.09445	-10.7576	158.416	-0.0312287	-0.00401471	-0.00754639
EwS	EwS_54_1	EwS_54	29.4512	24.8466	6.5441	-7.8237	32.4384	0.0364361	-0.000810076	-0.0111599
EwS	EwS_56_1	EwS_56	23.5178	24.0767	0.110953	-5.57889	31.5957	-0.0343584	-0.000913831	0.000833176
EwS	EwS_57_1	EwS_57	49.4841	49.3685	3.60704	-18.9595	70.1434	-0.0914674	-0.00233551	-0.00231013
EwS	EwS_57_3	EwS_57	5.62423	5.26585	3.1978	-11.3807	14.5638	-0.0210865	-0.000483783	-0.00248395
EwS	EwS_57_4	EwS_57	141.573	144.132	-3.27211	-14.7046	174.496	-0.100818	-0.00423434	0.00611837
EwS	EwS_57_5	EwS_57	-118.997	-113.496	-1.71341	-4.90497	-122.176	-0.0674403	0.0025273	0.00958564
EwS	EwS_57_6	EwS_57	46.7238	43.9664	6.48998	-17.8801	62.3332	-0.029059	-0.00182831	-0.00820548
EwS	EwS_57_7	EwS_57	0.804773	8.58477	-5.94702	-12.197	21.6899	-0.0907349	-0.000283399	0.0158242
EwS	EwS_58_3	EwS_58	76.5747	77.9072	0.501657	-16.5089	100.889	-0.0369514	-0.00213911	0.00186146
EwS	EwS_58_4	EwS_58	89.5798	86.531	5.04978	-15.782	108.555	-0.0361777	-0.0029163	-0.00775995
EwS	EwS_58_5	EwS_58	82.2962	76.8693	7.41875	-13.3995	95.0351	0.0095917	-0.0024638	-0.0129348
EwS	EwS_58_6	EwS_58	152.068	148.28	2.51849	-9.63386	173.114	-0.0190268	-0.00419613	-0.00734601
EwS	EwS_60_1	EwS_60	91.2476	90.5658	-1.7278	-0.433624	102.094	0.00889097	-0.00206906	4.61631e-05
EwS	EwS_61_1	EwS_61	170.775	169.018	4.7877	-29.6659	212.568	0.010879	-0.00416249	-0.00549998
EwS	EwS_62_1	EwS_62	-44.1559	-40.6076	-2.38745	-1.84547	-43.1076	-0.0680692	0.000600478	0.00698295
EwS	EwS_63_1	EwS_63	27.5916	21.4489	7.50486	-4.39079	25.4494	0.0803437	-0.000403538	-0.0141605
EwS	EwS_63_2	EwS_63	7.2597	6.88068	-1.27232	5.82106	3.1421	-0.0338491	-0.000573491	0.000175651
EwS	EwS_63_3	EwS_63	56.8395	55.9209	4.77805	-20.6867	78.5788	-0.0245924	-0.00181784	-0.00427244
EwS	EwS_63_4	EwS_63	-24.5746	-21.8191	-0.421368	-8.06062	-17.4362	-0.0697332	6.15582e-06	0.00456892
EwS	EwS_64_1	EwS_64	44.0864	43.1253	2.99878	-12.1877	57.6163	-0.00353157	-0.00123254	-0.00327932
EwS	EwS_65_1	EwS_65	160.54	157.125	0.320539	-3.7663	178.689	-0.0754079	-0.00497769	-0.00542701
EwS	EwS_66_1	EwS_66	104.343	101.247	3.50605	-11.2467	121.623	0.0211874	-0.00255917	-0.0068923
EwS	EwS_67_1	EwS_67	82.616	79.3853	1.2233	0.618975	87.8289	0.00670379	-0.00217676	-0.00574916
EwS	EwS_68_1	EwS_68	93.5288	91.6418	3.108	-13.9551	113.299	-0.0485667	-0.00301158	-0.00475936
EwS	EwS_69_1	EwS_69	138.392	137.317	-0.682356	-7.97366	160.412	-0.0131404	-0.00349847	-0.00115975
EwS	EwS_70_1	EwS_70	111.63	115.34	-3.06548	-17.3569	144.503	-0.0498896	-0.00283397	0.00778072
EwS	EwS_71_1	EwS_71	16.1624	18.9666	-1.09011	-10.2446	30.1919	-0.0782495	-0.00103641	0.0050834
EwS	EwS_72_1	EwS_72	37.5094	38.809	-4.88144	8.82661	37.356	-0.0130755	-0.000817442	0.00501608
EwS	EwS_73_1	EwS_73	180.195	176.894	0.0618332	-5.47046	202.3	-0.0114209	-0.00467336	-0.00507675
EwS	EwS_74_1	EwS_74	184.138	180.318	3.40214	-16.4936	214.461	0.0208017	-0.00450723	-0.00789932
EwS	EwS_75_1	EwS_75	28.7964	28.9475	-1.39341	1.49092	31.504	0.00592498	-0.000565648	0.00110152
EwS	EwS_76_1	EwS_76	182.751	180.01	-1.05304	-3.97296	204.848	-0.0227884	-0.00479409	-0.00352139
EwS	EwS_77_1	EwS_77	5.02535	6.43978	-0.0622387	-6.70401	12.8894	0.0192966	0.000231407	0.00226778
EwS	EwS_78_1	EwS_78	36.2068	36.4993	-1.33827	-0.188606	41.3486	-0.025872	-0.00110374	0.00129735
EwS	EwS_79_1	EwS_79	86.4975	86.8656	-0.58645	-9.05613	104.917	-0.0171473	-0.00219874	0.00100731
EwS	EwS_80_1	EwS_80	138.742	139.539	-4.4603	-1.84258	158.831	-0.0464996	-0.00365312	0.00405901
EwS	EwS_81_1	EwS_81	99.6068	97.5795	-1.56639	4.08057	106.064	-0.0597707	-0.00319351	-0.00216128
EwS	EwS_82_1	EwS_82	59.6665	57.2678	0.788696	1.10864	62.8266	-0.0430283	-0.00213875	-0.00419793
EwS	EwS_83_1	EwS_83	173.986	171.135	2.70923	-17.0494	204.875	-0.02785	-0.00474107	-0.00596712
EwS	EwS_84_1	EwS_84	136.451	135.764	1.51651	-18.0111	166.516	-0.0482342	-0.00388181	-0.00187523
EwS	EwS_85_1	EwS_85	127.672	128.426	-1.47483	-11.9598	154.085	0.0119768	-0.00277489	0.00218455
EwS	EwS_86_1	EwS_86	190.458	186.88	3.56214	-18.909	223.791	0.0340125	-0.00448384	-0.00760993
EwS	EwS_87_1	EwS_87	186.424	181.308	3.95015	-13.0209	212.465	0.00334084	-0.00489038	-0.0102664
EwS	EwS_88_1	EwS_88	11.6858	16.4205	-1.64568	-16.3077	32.6437	-0.159458	-0.00170761	0.00845201
EwS	EwS_89_1	EwS_89	152.301	146.181	3.32621	-2.25895	164.286	0.0375031	-0.00375532	-0.0115023
EwS	EwS_90_1	EwS_90	89.2231	85.9023	1.19128	0.410867	95.2978	0.0632847	-0.00167409	-0.00586579
EwS	EwS_91_1	EwS_91	153.877	151.759	1.16593	-12.1443	179.53	0.0144757	-0.00367052	-0.0039009
EwS	EwS_92_1	EwS_92	12.6768	13.1644	0.609108	-5.97305	19.5858	-0.0110932	-0.000401573	0.000411756
EwS	EwS_93_1	EwS_93	47.8946	48.2043	1.18949	-11.3497	63.1223	0.00963437	-0.00101746	-0.000187031
EwS	EwS_94_1	EwS_94	24.8956	25.7152	-2.29679	2.40448	27.3878	-0.0791991	-0.00139718	0.00269386
EwS	EwS_95_1	EwS_95	123.133	122.54	3.6154	-25.0654	157.082	-0.0582029	-0.00372397	-0.00300255
Healthy control	Ctrl_1	Ctrl_1	38.1587	36.9294	3.32722	-11.5857	50.0846	0.0171111	-0.000880213	-0.00390419
Healthy control	Ctrl_2	Ctrl_2	109.009	107.011	1.61831	-9.42508	127.086	-0.0426416	-0.00328316	-0.00402258
Healthy control	Ctrl_3	Ctrl_3	126.756	126.002	1.5591	-16.7908	154.561	-0.0316969	-0.00346509	-0.00201455
Healthy control	Ctrl_4	Ctrl_4	90.6226	89.8374	4.13151	-22.5621	118.262	-0.0452742	-0.0028326	-0.003644
Healthy control	Ctrl_5	Ctrl_5	170.726	172.567	-5.33472	-6.74796	200.155	-0.134804	-0.00533746	0.00625713
Healthy control	Ctrl_6	Ctrl_6	176.804	173.083	3.80327	-17.6685	207.25	-0.0263014	-0.00488888	-0.00799279
Healthy control	Ctrl_7	Ctrl_7	59.4288	56.918	2.18084	-3.74369	66.1274	0.0256359	-0.00136636	-0.00521261
Healthy control	Ctrl_8	Ctrl_8	71.464	69.6645	1.76601	-6.69383	82.993	-0.0157248	-0.00206655	-0.00383305
Healthy control	Ctrl_9	Ctrl_9	117.291	115.572	0.581055	-7.595	135.414	-0.0146145	-0.00310161	-0.00295274
Healthy control	Ctrl_10	Ctrl_10	25.3776	28.7934	-1.35262	-13.0187	43.6	-0.0283949	-0.000608922	0.00621185
Healthy control	Ctrl_11	Ctrl_11	60.2409	58.8922	-3.57087	13.1693	55.7339	-0.0390478	-0.00191687	7.91841e-05
Healthy control	Ctrl_12	Ctrl_12	49.9489	50.3789	0.0502246	-7.71527	62.8162	0.00303102	-0.0011076	0.000689858
Healthy control	Ctrl_13	Ctrl_13	74.9216	70.0368	5.75068	-8.56937	83.8085	0.0876133	-0.00128758	-0.0110841
Healthy control	Ctrl_14	Ctrl_14	75.9633	75.1655	1.36641	-10.1715	92.2031	-0.0420596	-0.00238744	-0.00201216
Healthy control	Ctrl_15	Ctrl_15	78.4353	76.7284	3.70147	-15.3779	97.6602	-0.0290159	-0.00242316	-0.00484607
Healthy control	Ctrl_16	Ctrl_16	124.602	120.243	-0.726841	8.56374	127.346	-0.0983812	-0.0044572	-0.0063145
Healthy control	Ctrl_17	Ctrl_17	54.9372	53.0003	-2.21368	11.1666	50.4397	0.000403948	-0.00140871	-0.00166804
Healthy control	Ctrl_18	Ctrl_18	181.357	174.899	-0.180951	9.5853	187.401	0.0147034	-0.00465939	-0.00989752
Healthy control	Ctrl_19	Ctrl_19	46.3629	36.3266	9.06455	5.05093	33.6199	0.0468116	-0.00161111	-0.0212106
Healthy control	Ctrl_20	Ctrl_20	57.2563	56.041	1.51741	-6.78133	67.916	-0.00535311	-0.00155331	-0.00277638
Healthy control	Ctrl_21	Ctrl_21	73.9905	73.6203	4.20144	-22.8474	100.36	0.00259013	-0.00184276	-0.00304738
Healthy control	Ctrl_22	Ctrl_22	137.308	133.964	-2.013	7.54055	143.93	-0.0574777	-0.0041597	-0.00393264
Non-EwS sarcoma	AdSarc_1_1	AdSarc_1	99.3391	97.6907	-2.89619	7.54458	103.653	-0.0127711	-0.00257168	-0.000764835
Non-EwS sarcoma	AdSarc_1_2	AdSarc_1	15.6182	17.5506	0.895603	-13.9304	31.137	-0.0778033	-0.00113807	0.00251565
Non-EwS sarcoma	EwSLike_1_1	EwSLike_1	73.7134	73.2994	-2.05152	1.56889	81.2	-0.0156095	-0.00191306	0.000647265
Non-EwS sarcoma	EwSLike_1_2	EwSLike_1	55.2747	52.8519	4.29081	-11.8386	67.8056	0.0159771	-0.00142196	-0.00634776
Non-EwS sarcoma	EwSLike_1_3	EwSLike_1	-152.939	-139.217	-3.42163	-31.605	-127.813	-0.14471	0.00316482	0.0235216
Non-EwS sarcoma	Ost_1_1	Ost_1	95.7065	100.964	-4.40203	-17.3916	128.865	-0.176057	-0.00377919	0.0110067
Non-EwS sarcoma	Ost_1_2	Ost_1	128.844	141.198	-12.7425	-20.8586	179.249	-0.376435	-0.00612054	0.0272241
Non-EwS sarcoma	Ost_1_3	Ost_1	34.4704	36.1969	-1.25119	-6.80285	46.5828	-0.05378	-0.00126976	0.00350008
Non-EwS sarcoma	OtherSarc_1_1	OtherSarc_1	-54.2132	-53.1069	3.82242	-13.7221	-48.8755	-0.000482667	0.001283	-0.000606746
Non-EwS sarcoma	RMS_1_1	RMS_1	-140.92	-136.032	3.8965	-21.389	-135.082	-0.0792678	0.00272642	0.00522498
Non-EwS sarcoma	RMS_1_2	RMS_1	15.8605	16.8385	4.78363	-24.6895	38.2882	-0.0288579	-0.000737721	-0.00132657
Non-EwS sarcoma	RMS_1_3	RMS_1	10.989	12.5798	0.195866	-9.16485	21.757	-0.162667	-0.00204077	0.00239523
Non-EwS sarcoma	Syn_1_1	Syn_1	78.3331	78.5962	-1.28667	-4.96133	92.4183	-0.0826565	-0.00276994	0.00125638
Non-EwS sarcoma	EwSLike_2_1	EwSLike_2	21.9402	23.2711	0.921134	-12.0209	35.9063	0.0156978	-0.000239584	0.00155917
Non-EwS sarcoma	Ost_2_1	Ost_2	18.6364	19.9456	-1.90127	-0.636044	23.3955	-0.0491398	-0.000862602	0.00322095
Non-EwS sarcoma	OtherSarc_2_1	OtherSarc_2	45.1344	44.7092	0.824605	-6.31284	55.0621	0.0587527	-0.00042941	-0.00112648
Non-EwS sarcoma	RMS_2_1	RMS_2	94.6921	93.0732	1.34921	-8.49146	110.799	0.0139414	-0.00224094	-0.00327784
Non-EwS sarcoma	RMS_2_2	RMS_2	143.337	136.652	6.4028	-10.6097	159.787	0.0342182	-0.00370031	-0.0142507
Non-EwS sarcoma	Syn_2_1	Syn_2	58.6376	56.18	1.36196	-0.728135	62.9946	-0.0146135	-0.00179816	-0.00463656
Non-EwS sarcoma	EwSLike_3_1	EwSLike_3	51.4048	56.1956	-1.73633	-20.6474	80.7946	-0.056084	-0.00142221	0.00862923
Non-EwS sarcoma	Ost_3_1	Ost_3	-80.102	-61.9777	-13.5849	-20.2979	-48.0344	-0.379459	-0.000708557	0.036631
Non-EwS sarcoma	OtherSarc_3_1	OtherSarc_3	61.8932	58.4946	5.24875	-11.8801	73.8613	0.052837	-0.00125005	-0.00845414
Non-EwS sarcoma	RMS_3_1	RMS_3	64.306	65.5649	-8.21201	18.9001	59.7241	-0.0928571	-0.002317	0.00697995
Non-EwS sarcoma	Syn_3_1	Syn_3	45.8516	45.2024	0.174435	-2.86707	52.8908	-0.0565772	-0.00180776	-0.00108702
Non-EwS sarcoma	Ost_4_1	Ost_4	137.457	138.261	-3.20248	-6.59756	161.053	-0.0992273	-0.00427086	0.00331228
Non-EwS sarcoma	OtherSarc_4_1	OtherSarc_4	-16.0478	-14.6607	-1.60986	1.75985	-17.3937	-0.00951949	0.000422413	0.00313813
Non-EwS sarcoma	RMS_4_1	RMS_4	120.592	118.3	3.43947	-16.4325	145.089	0.0411377	-0.00263741	-0.00557298
Non-EwS sarcoma	Ost_5_1	Ost_5	62.5131	60.5362	-0.227201	2.81647	65.3366	-0.0660399	-0.00241748	-0.00292007
Non-EwS sarcoma	RMS_5_1	RMS_5	34.6988	35.0282	1.54903	-11.3549	48.2946	-0.0567841	-0.00149378	-0.00038396
Non-EwS sarcoma	RMS_5_2	RMS_5	58.1245	55.6464	2.85622	-6.35799	66.7177	-0.011737	-0.00178768	-0.00556884
Non-EwS sarcoma	Ost_6_1	Ost_6	-28.5775	-29.1781	1.37976	0.566004	-33.4985	0.00438206	0.000643399	-0.0018005
Non-EwS sarcoma	RMS_6_1	RMS_6	26.862	33.6297	-1.30924	-28.4796	62.0775	-0.0679104	-0.00082163	0.0114621
Non-EwS sarcoma	Ost_7_1	Ost_7	60.6038	62.288	-0.640509	-11.894	79.8679	-0.0439407	-0.00178832	0.00308866
Non-EwS sarcoma	RMS_7_1	RMS_7	88.3015	88.5301	1.92612	-18.3476	113.892	-0.00667789	-0.00218681	-0.000722917
Non-EwS sarcoma	Ost_8_1	Ost_8	30.4277	33.4956	-1.79579	-10.2985	46.6848	-0.0468123	-0.000964729	0.00593545
Non-EwS sarcoma	RMS_8_1	RMS_8	52.9716	52.7998	2.51223	-14.8607	70.8355	0.00769957	-0.0012313	-0.0017365
Non-EwS sarcoma	RMS_9_1	RMS_9	162.866	161.68	-3.24702	-0.28422	181.895	-0.0420356	-0.00436789	0.000229797
Non-EwS sarcoma	RMS_10_1	RMS_10	62.6215	66.6808	-4.34684	-8.50121	83.0105	-0.0834956	-0.0020135	0.00905907
Non-EwS sarcoma	RMS_11_1	RMS_11	-9.4859	-9.53469	-0.900069	4.76156	-14.4172	-0.023942	-4.16374e-05	0.000456774
Non-EwS sarcoma	RMS_12_1	RMS_12	-5.50461	-2.70534	-5.11259	7.75829	-8.0656	-0.100823	-0.000700212	0.00747798

## Sheet: Hematopoietic-specific DHSs
Sample type	Sample	Patient	Total dip area (AOC combined model)	AOC combined model, excluding smallest Gaussian	Amplitude of smallest Gaussian (G1)	Amplitude of middle Gaussian (G2)	Amplitude of widest Gaussian (G3)	Sum of y-values of fitted model, over all bins	Intercept	Total dip depth
EwS	EwS_1_2	EwS_1	-324.464	-291.003	-5.41671	-38.5893	-277.097	-0.288988	0.00757986	0.0706006
EwS	EwS_1_5	EwS_1	-314.986	-248.502	-16.5675	-107.203	-180.906	-0.693033	0.00643187	0.160587
EwS	EwS_1_6	EwS_1	-253.757	-197.594	-13.294	-97.3821	-134.734	-0.56001	0.00538407	0.13334
EwS	EwS_1_7	EwS_1	-100.741	-69.4349	-11.1191	-39.5604	-43.3381	-0.398729	0.0013446	0.086857
EwS	EwS_1_8	EwS_1	-370.588	-302.347	-17.2594	-98.9431	-243.734	-0.679324	0.00810789	0.165558
EwS	EwS_1_9	EwS_1	-216.214	-167.471	-10.4958	-91.7655	-107.268	-0.503786	0.00428102	0.112244
EwS	EwS_1_10	EwS_1	-116.205	-94.6171	-4.96626	-34.5583	-73.5771	-0.204139	0.00262538	0.0507223
EwS	EwS_2_1	EwS_2	-224.113	-171.638	-13.8349	-84.8642	-116.83	-0.553094	0.00449546	0.129355
EwS	EwS_2_2	EwS_2	-385.328	-311.3	-14.0422	-139.625	-222.621	-0.688586	0.00857495	0.163961
EwS	EwS_2_3	EwS_2	-383.969	-321.422	-9.97331	-117.897	-249.572	-0.57317	0.00855395	0.132045
EwS	EwS_2_4	EwS_2	-316.726	-259.413	-14.0557	-84.7156	-209.256	-0.564271	0.00697436	0.137559
EwS	EwS_2_5	EwS_2	-431.951	-367.827	-10.2863	-112.775	-302.222	-0.574419	0.00982754	0.13548
EwS	EwS_2_6	EwS_2	-379.569	-317.773	-8.85245	-122.622	-242.189	-0.557525	0.00847397	0.127104
EwS	EwS_3_1	EwS_3	-68.903	-50.844	-3.67285	-37.5881	-25.2659	-0.23721	0.000710403	0.0408921
EwS	EwS_3_2	EwS_3	-251.86	-210.378	-7.0318	-76.1744	-164.095	-0.400643	0.00540189	0.0889796
EwS	EwS_3_3	EwS_3	-342.318	-259.017	-22.3721	-134.888	-171.188	-0.8709	0.00693957	0.20675
EwS	EwS_3_4	EwS_3	-502.417	-406.374	-19.227	-174.411	-296.507	-0.906666	0.0111129	0.216094
EwS	EwS_3_5	EwS_3	-337.796	-272.587	-14.2848	-111.485	-203.023	-0.643226	0.00724695	0.15085
EwS	EwS_3_6	EwS_3	-386.876	-314.188	-14.0619	-133.686	-230.116	-0.693714	0.00843572	0.161887
EwS	EwS_3_7	EwS_3	-234.584	-200.883	-5.27633	-58.5466	-167.338	-0.356106	0.00469339	0.0707482
EwS	EwS_4_1	EwS_4	30.8064	26.1643	2.06085	0.122828	27.4255	0.0260221	-0.000995665	-0.0142182
EwS	EwS_4_2	EwS_4	-322.143	-282.15	-6.31299	-60.3473	-251.457	-0.360906	0.00732514	0.0840164
EwS	EwS_4_3	EwS_4	-338.741	-285.529	-11.8334	-77.1711	-242.386	-0.51511	0.00752185	0.123523
EwS	EwS_4_4	EwS_4	-378.479	-316.271	-12.5833	-101.477	-256.478	-0.569726	0.00865834	0.140262
EwS	EwS_5_1	EwS_5	-262.322	-199.564	-15.0595	-111.833	-125.961	-0.644628	0.00531444	0.149739
EwS	EwS_5_2	EwS_5	-236.693	-185.164	-12.4895	-86.759	-129.634	-0.562129	0.00448691	0.123307
EwS	EwS_5_3	EwS_5	-333.91	-279.498	-10.2399	-92.9207	-224.223	-0.548892	0.00698024	0.120109
EwS	EwS_5_4	EwS_5	-139.327	-116.111	-4.06911	-42.1301	-90.501	-0.237917	0.00283525	0.0502491
EwS	EwS_5_5	EwS_5	-255.691	-208.611	-8.58735	-88.78	-152.777	-0.44527	0.005587	0.103099
EwS	EwS_5_6	EwS_5	-127.82	-100.531	-7.34553	-40.9286	-75.0158	-0.305867	0.00240017	0.0677447
EwS	EwS_6_1	EwS_6	-95.8667	-66.811	-7.91528	-51.099	-31.9196	-0.360808	0.00120766	0.0725514
EwS	EwS_6_2	EwS_6	-143.327	-124.316	-1.57487	-39.4734	-101.124	-0.178118	0.00305374	0.0351854
EwS	EwS_6_3	EwS_6	-195.709	-161.054	-7.89639	-54.1016	-128.785	-0.361397	0.00402646	0.0811468
EwS	EwS_6_4	EwS_6	-348.837	-278.652	-14.3227	-129.457	-195.915	-0.712525	0.00712721	0.158873
EwS	EwS_6_5	EwS_6	-528.167	-450.874	-9.3916	-153.005	-359.374	-0.658247	0.0121673	0.153208
EwS	EwS_6_6	EwS_6	-221.531	-180.467	-9.1524	-67.4609	-139.176	-0.419215	0.00461685	0.0954973
EwS	EwS_7_1	EwS_7	-33.9118	-13.0524	-8.24823	-27.8585	7.17908	-0.301964	-0.000237769	0.0607719
EwS	EwS_7_2	EwS_7	-145.36	-96.4888	-20.8781	-42.3947	-69.6643	-0.646361	0.00183828	0.147414
EwS	EwS_7_3	EwS_7	-235.436	-152.27	-31.6194	-98.7114	-86.0673	-0.955494	0.0042154	0.237794
EwS	EwS_7_4	EwS_7	-205.545	-159.608	-11.8399	-74.0811	-112.27	-0.500052	0.0039447	0.112304
EwS	EwS_7_5	EwS_7	-355.898	-298.214	-11.7745	-92.4467	-244.263	-0.521497	0.00823354	0.130405
EwS	EwS_7_6	EwS_7	-420.392	-352.073	-14.7163	-104.949	-291.526	-0.640196	0.00952548	0.157032
EwS	EwS_7_7	EwS_7	-184.946	-155.719	-4.16655	-57.0328	-120.973	-0.278915	0.00395419	0.0600346
EwS	EwS_8_1	EwS_8	24.0618	10.936	1.95048	37.0049	-16.2688	0.055533	-0.00122059	-0.0273809
EwS	EwS_8_2	EwS_8	-107.188	-120.169	6.2611	36.2038	-153.555	0.156284	0.00268565	-0.0419337
EwS	EwS_8_3	EwS_8	-221.465	-192.738	-2.92607	-55.2866	-161.219	-0.283182	0.00461037	0.0549854
EwS	EwS_8_4	EwS_8	-413.74	-351.06	-12.4688	-97.0226	-296.409	-0.608926	0.00905474	0.140538
EwS	EwS_8_5	EwS_8	-291.537	-252.648	-5.19247	-68.9011	-214.01	-0.369714	0.00631279	0.0785832
EwS	EwS_8_6	EwS_8	-146.439	-129.965	-2.28848	-24.0181	-118.663	-0.193934	0.0027802	0.0335268
EwS	EwS_8_7	EwS_8	-124.884	-108.144	-1.95629	-31.5027	-90.0974	-0.184339	0.00238292	0.0328932
EwS	EwS_9_1	EwS_9	-182.254	-138	-12.1652	-69.8508	-92.7187	-0.499975	0.00328091	0.110774
EwS	EwS_9_2	EwS_9	-132.678	-107.413	-7.87235	-28.384	-91.668	-0.32583	0.00214759	0.0662734
EwS	EwS_9_3	EwS_9	-350.456	-295.021	-8.87101	-102.254	-233.545	-0.533627	0.00752027	0.117111
EwS	EwS_9_4	EwS_9	-696.258	-591.565	-18.7662	-173.738	-491.784	-0.944022	0.0159298	0.227822
EwS	EwS_10_1	EwS_10	-135.921	-114.778	-3.62628	-37.0417	-92.9175	-0.287737	0.001951	0.0454731
EwS	EwS_11_1	EwS_11	-161.383	-137.195	-1.77152	-55.8822	-102.355	-0.194795	0.00374859	0.044044
EwS	EwS_12_1	EwS_12	-333.555	-291.291	-4.98228	-75.5962	-249.628	-0.379101	0.00746309	0.083145
EwS	EwS_13_1	EwS_13	-628.78	-536.88	-9.0457	-194.869	-418.413	-0.745819	0.0147383	0.175057
EwS	EwS_13_2	EwS_13	-658.257	-581.253	-8.61616	-130.413	-513.452	-0.618688	0.0155896	0.149812
EwS	EwS_13_3	EwS_13	-540.531	-461.481	-8.25195	-164.779	-361.694	-0.639377	0.0127353	0.152159
EwS	EwS_13_4	EwS_13	-545.49	-471.135	-8.22673	-144.651	-386.953	-0.615046	0.0127263	0.144581
EwS	EwS_13_5	EwS_13	-320.371	-281.832	-3.93596	-69.4219	-244.313	-0.327654	0.00734576	0.073741
EwS	EwS_14_1	EwS_14	-457.572	-384.765	-9.72083	-146.77	-294.524	-0.642777	0.0103324	0.147351
EwS	EwS_15_1	EwS_15	-491.779	-418.781	-11.3607	-130.529	-342.489	-0.665719	0.0110201	0.153059
EwS	EwS_16_1	EwS_16	-438.658	-348.557	-23.7688	-134.778	-265.442	-0.920174	0.00932869	0.22201
EwS	EwS_17_1	EwS_17	-210.898	-176.664	-7.87445	-49.4522	-148.69	-0.334065	0.0046654	0.0803641
EwS	EwS_18_1	EwS_18	-484.339	-391.195	-16.5876	-182.459	-274.504	-0.862998	0.0107258	0.202681
EwS	EwS_19_1	EwS_19	-240.592	-205.599	-1.97151	-83.0702	-153.894	-0.296097	0.0053716	0.0617206
EwS	EwS_20_1	EwS_20	-230.412	-186.467	-6.30566	-95.0993	-124.745	-0.415282	0.0048801	0.0905275
EwS	EwS_21_1	EwS_21	-202.141	-145.88	-15.1661	-96.6128	-80.9221	-0.626876	0.00355598	0.139903
EwS	EwS_22_1	EwS_22	-382.976	-317.415	-8.24071	-141.183	-227.884	-0.59991	0.00833137	0.131045
EwS	EwS_23_1	EwS_23	-343.289	-257.501	-21.7004	-149.057	-158.961	-0.862116	0.00722527	0.208459
EwS	EwS_24_1	EwS_24	-306.091	-219.449	-22.4313	-155.543	-114.072	-0.903301	0.00600597	0.212367
EwS	EwS_25_1	EwS_25	-242.548	-208.498	-2.0446	-78.35	-160.485	-0.306098	0.00522373	0.0604574
EwS	EwS_25_2	EwS_25	-689.867	-596.834	-8.12196	-192.928	-482.925	-0.72768	0.0164031	0.173607
EwS	EwS_26_1	EwS_26	-431.97	-348.156	-19.1135	-139.081	-261.791	-0.851774	0.00903261	0.196418
EwS	EwS_27_1	EwS_27	-302.322	-189.403	-35.0086	-186.483	-59.2532	-1.25126	0.00518479	0.296369
EwS	EwS_28_1	EwS_28	-188.501	-154.575	-7.38853	-55.6958	-120.774	-0.369859	0.0036512	0.078302
EwS	EwS_29_1	EwS_29	-302.184	-231.303	-23.9114	-82.4487	-181.394	-0.818348	0.0056658	0.192225
EwS	EwS_30_1	EwS_30	-454.172	-372.002	-16.1413	-146.225	-281.51	-0.775119	0.0100583	0.183784
EwS	EwS_30_2	EwS_30	-524.967	-430.523	-19.0737	-164.249	-329.533	-0.887316	0.0117165	0.212974
EwS	EwS_30_3	EwS_30	-233.204	-192.676	-6.663	-78.2899	-143.89	-0.375144	0.00515015	0.0862718
EwS	EwS_30_4	EwS_30	-205.635	-161.497	-12.0907	-65.1218	-120.98	-0.474459	0.00411236	0.110277
EwS	EwS_30_4rep	EwS_30	-228.375	-184.161	-10.0019	-73.7701	-138.326	-0.428741	0.00501204	0.103344
EwS	EwS_30_5	EwS_30	-227.288	-183.673	-11.0375	-65.124	-144.302	-0.435277	0.00494548	0.10586
EwS	EwS_30_6	EwS_30	-325.512	-241.011	-24.2119	-131.833	-154.543	-0.873352	0.0067782	0.21487
EwS	EwS_30_7	EwS_30	-287.431	-196.376	-30.7382	-126.083	-111.914	-0.993762	0.00559607	0.247273
EwS	EwS_30_8	EwS_30	-356.665	-287.893	-14.3787	-121.734	-211.429	-0.687648	0.00748496	0.156791
EwS	EwS_30_9	EwS_30	-186.075	-142.981	-7.60681	-92.4877	-80.97	-0.42264	0.00379117	0.0936446
EwS	EwS_31_1	EwS_31	-280	-230.865	-9.38473	-87.3931	-177.223	-0.485326	0.00593224	0.108979
EwS	EwS_32_1	EwS_32	-429.707	-344.708	-15.7518	-165.176	-238.583	-0.797865	0.00943088	0.187048
EwS	EwS_33_1	EwS_33	-544.317	-430.079	-21.5057	-226.614	-282.264	-1.08138	0.0118191	0.252604
EwS	EwS_34_1	EwS_34	-456.474	-331.973	-30.2281	-232.548	-174.628	-1.26797	0.00920272	0.298402
EwS	EwS_35_1	EwS_35	-605.165	-489.745	-23.4762	-207.033	-359.711	-1.1067	0.0132175	0.260928
EwS	EwS_36_1	EwS_36	-188.791	-143.706	-10.2283	-83.9175	-88.1636	-0.502627	0.00331048	0.105592
EwS	EwS_37_1	EwS_37	-551.103	-456.736	-15.5695	-180.329	-345.034	-0.835296	0.012636	0.201045
EwS	EwS_38_1	EwS_38	-251.606	-207.316	-7.35723	-85.7461	-153.692	-0.39275	0.00576126	0.0945436
EwS	EwS_39_1	EwS_39	-262.163	-206.877	-9.85856	-113.318	-132.538	-0.552779	0.00529724	0.120412
EwS	EwS_40_1	EwS_40	-522.444	-426.549	-16.9068	-184.109	-310.448	-0.858209	0.0119419	0.208033
EwS	EwS_41_1	EwS_41	-260.251	-206.841	-13.4599	-83.7411	-154.697	-0.575914	0.00512322	0.129492
EwS	EwS_41_2	EwS_41	-108.138	-79.7611	-6.28792	-55.8964	-41.9394	-0.316664	0.00181682	0.0659859
EwS	EwS_41_3	EwS_41	-297.138	-236.227	-14.8952	-98.2484	-174.715	-0.629328	0.00613512	0.146154
EwS	EwS_41_4	EwS_41	-431.413	-347.804	-19.5904	-135.4	-264.183	-0.827921	0.00932279	0.197689
EwS	EwS_41_5	EwS_41	-399.685	-326.459	-15.667	-123.399	-250.741	-0.726452	0.00853427	0.16809
EwS	EwS_41_6	EwS_41	-435.427	-356.231	-12.3793	-161.037	-253.808	-0.70541	0.00985986	0.166493
EwS	EwS_42_1	EwS_42	-449.394	-369.109	-15.2257	-145.105	-279.308	-0.775984	0.00969395	0.177726
EwS	EwS_42_2	EwS_42	-392.965	-318.54	-14.1768	-138.887	-230.789	-0.706823	0.00858542	0.165025
EwS	EwS_42_3	EwS_42	-238.666	-182.881	-14.4381	-91.7965	-123.452	-0.605968	0.0045542	0.136609
EwS	EwS_42_4	EwS_42	-439.279	-345.961	-20.7816	-166.327	-239.037	-0.943751	0.00909205	0.217125
EwS	EwS_42_5	EwS_42	-401.614	-331.787	-14.7732	-114.573	-262.968	-0.681494	0.00873595	0.159674
EwS	EwS_42_6	EwS_42	-155.706	-113.805	-10.5198	-75.7045	-62.8787	-0.483578	0.00250669	0.101583
EwS	EwS_42_7	EwS_42	-352.298	-275.526	-16.5435	-142.085	-183.15	-0.809464	0.00683098	0.176797
EwS	EwS_43_1	EwS_43	-567.594	-455.429	-22.2474	-208.829	-322.272	-1.11583	0.0118417	0.251725
EwS	EwS_44_1	EwS_44	-241.828	-200.531	-7.16748	-76.5951	-153.424	-0.451449	0.00456451	0.089165
EwS	EwS_45_1	EwS_45	-297.999	-245.12	-8.95704	-101.784	-181.416	-0.576134	0.0055755	0.113462
EwS	EwS_45_2	EwS_45	-167.111	-129.206	-9.4087	-63.8637	-87.9627	-0.633868	0.000562919	0.0914657
EwS	EwS_45_3	EwS_45	-424.954	-341.436	-17.8727	-146.944	-248.824	-0.842254	0.00884874	0.191807
EwS	EwS_45_4	EwS_45	-276.848	-210.99	-18.0476	-103.168	-144.481	-0.724659	0.00523766	0.164648
EwS	EwS_45_5	EwS_45	-51.4385	-8.23031	-21.3542	-35.1115	17.6941	-1.26265	-0.00806591	0.140232
EwS	EwS_46_1	EwS_46	-270.27	-211.865	-13.0561	-104.735	-144.225	-0.568514	0.00584612	0.136072
EwS	EwS_47_1	EwS_47	-205.571	-134.814	-20.6565	-121.519	-50.5936	-0.795061	0.00338848	0.181378
EwS	EwS_47_2	EwS_47	-291.795	-224.93	-19.1662	-97.3807	-163.485	-0.75218	0.00544709	0.169961
EwS	EwS_47_3	EwS_47	-243.026	-181.742	-18.339	-89.3922	-124.058	-0.713819	0.00419879	0.158425
EwS	EwS_47_4	EwS_47	-341.765	-264.521	-20.717	-120.351	-187.887	-0.80333	0.00705268	0.191557
EwS	EwS_48_1	EwS_48	-159.774	-121.03	-8.01845	-77.3793	-69.2212	-0.393085	0.00317858	0.0881641
EwS	EwS_48_2	EwS_48	-405.15	-330.313	-14.1683	-138.176	-243.705	-0.667107	0.00937335	0.16562
EwS	EwS_48_3	EwS_48	-367.662	-278.969	-22.9572	-148.312	-182.098	-0.915175	0.00753231	0.217233
EwS	EwS_48_4	EwS_48	-281.21	-213.56	-15.7298	-123.97	-131.574	-0.687729	0.00573321	0.159725
EwS	EwS_49_1	EwS_49	-180.595	-147.053	-7.26799	-56.4573	-112.291	-0.359437	0.00354487	0.0773076
EwS	EwS_49_2	EwS_49	-463.141	-391.732	-12.9123	-120.183	-321.804	-0.66443	0.0103579	0.155801
EwS	EwS_49_3	EwS_49	-409.309	-334.429	-16.2752	-124.495	-258.301	-0.7278	0.00893983	0.172737
EwS	EwS_49_4	EwS_49	-351.2	-293.561	-10.5961	-100.49	-233.334	-0.561527	0.00754829	0.126398
EwS	EwS_49_5	EwS_49	-346.706	-289.294	-12.3466	-89.6473	-236.982	-0.554786	0.00765157	0.131913
EwS	EwS_49_6	EwS_49	-288.885	-237.948	-10.4008	-86.7245	-185.174	-0.455327	0.00673688	0.11523
EwS	EwS_50_1	EwS_50	-66.5333	-44.4959	-5.82911	-41.0776	-15.9708	-0.423334	-0.00100452	0.0544593
EwS	EwS_50_2	EwS_50	-167.817	-120.071	-15.7699	-64.8214	-77.6366	-0.558501	0.00286527	0.12845
EwS	EwS_50_3	EwS_50	-277.799	-223.697	-10.346	-102.295	-158.501	-0.508006	0.00612864	0.120118
EwS	EwS_50_4	EwS_50	-215.504	-169.957	-9.93295	-82.2606	-117.015	-0.536687	0.00355078	0.105269
EwS	EwS_53_1	EwS_53	-310.972	-213.256	-34.9393	-122.73	-132.183	-1.16916	0.00502221	0.271894
EwS	EwS_54_1	EwS_54	-360.419	-259.903	-27.5951	-169.666	-146.02	-1.0782	0.00687012	0.251625
EwS	EwS_56_1	EwS_56	-246.543	-191.358	-11.9084	-103.38	-123.675	-0.54926	0.0051383	0.127158
EwS	EwS_57_1	EwS_57	-66.4574	-61.3361	1.71392	-18.24	-50.8208	-0.0704936	0.0010283	0.00224304
EwS	EwS_57_3	EwS_57	-424.803	-340.356	-15.7596	-163.851	-234.999	-0.817568	0.00903682	0.186209
EwS	EwS_57_4	EwS_57	-33.6708	-38.6419	0.38242	24.8341	-59.2776	0.0321568	0.000701326	-0.00928833
EwS	EwS_57_5	EwS_57	-251.84	-220.9	-6.43408	-36.5786	-204.876	-0.311823	0.00547657	0.0701839
EwS	EwS_57_6	EwS_57	-295.557	-227.993	-18.5072	-103.565	-162.066	-0.688453	0.00628977	0.168856
EwS	EwS_57_7	EwS_57	-468.222	-396.925	-11.0077	-130.468	-319.547	-0.676668	0.010161	0.149228
EwS	EwS_58_3	EwS_58	-174.156	-141.324	-6.10479	-62.0286	-102.085	-0.318251	0.00371771	0.0722972
EwS	EwS_58_4	EwS_58	-452.285	-361.33	-23.9243	-134.582	-279.024	-0.936396	0.00954484	0.223856
EwS	EwS_58_5	EwS_58	-157.813	-91.707	-31.1364	-47.2669	-60.9784	-0.864056	0.00194423	0.209201
EwS	EwS_58_6	EwS_58	-242.347	-150.959	-32.5995	-125.025	-64.9419	-1.05659	0.00398797	0.254155
EwS	EwS_60_1	EwS_60	25.2009	0.906605	8.32813	43.2264	-31.4861	0.22345	-0.00078807	-0.0665344
EwS	EwS_61_1	EwS_61	-44.8121	-55.7634	2.54109	38.2965	-87.3878	0.09962	0.00105105	-0.0260755
EwS	EwS_62_1	EwS_62	-104.329	-36.4903	-27.3347	-88.6503	28.1507	-0.834451	0.000866913	0.199365
EwS	EwS_63_1	EwS_63	-37.737	-29.5639	0.962584	-31.9143	-7.14309	-0.0360623	0.00109043	0.00969664
EwS	EwS_63_2	EwS_63	-423.919	-336.614	-20.1774	-148.462	-242.612	-0.875471	0.00895997	0.205564
EwS	EwS_63_3	EwS_63	-402.885	-326.276	-15.7436	-136.174	-240.961	-0.727832	0.00889441	0.173727
EwS	EwS_63_4	EwS_63	-101.775	-59.2502	-21.195	-23.1495	-44.9418	-0.557834	0.0013323	0.138479
EwS	EwS_64_1	EwS_64	-329.534	-274.298	-9.61936	-101.024	-212.673	-0.521759	0.00721601	0.119356
EwS	EwS_65_1	EwS_65	-167.504	-130.654	-8.46799	-65.2665	-88.4326	-0.402405	0.00312322	0.0866329
EwS	EwS_66_1	EwS_66	-477.89	-393.117	-13.7245	-167.073	-288.072	-0.761658	0.0107936	0.179771
EwS	EwS_67_1	EwS_67	-215.731	-169.452	-12.2025	-71.1917	-124.791	-0.493203	0.00432455	0.114036
EwS	EwS_68_1	EwS_68	-249.925	-197.093	-12.9708	-86.4676	-142.399	-0.55189	0.00507188	0.12696
EwS	EwS_69_1	EwS_69	-241.161	-185.234	-13.141	-99.894	-119.85	-0.539702	0.00529426	0.132484
EwS	EwS_70_1	EwS_70	-317.978	-246.849	-15.7839	-130.524	-161.666	-0.712954	0.00660592	0.165355
EwS	EwS_71_1	EwS_71	-355.174	-281.307	-17.6244	-122.897	-203.63	-0.705929	0.00795522	0.175783
EwS	EwS_72_1	EwS_72	-478.177	-389.422	-17.3341	-161.064	-288.695	-0.836388	0.0105755	0.198207
EwS	EwS_73_1	EwS_73	-595.95	-508.977	-12.8049	-158.016	-416.722	-0.769885	0.0135764	0.179888
EwS	EwS_74_1	EwS_74	-545.9	-463.759	-12.8616	-147.899	-376.757	-0.703338	0.0127703	0.17251
EwS	EwS_75_1	EwS_75	-241.211	-180.184	-17.867	-91.6184	-120.749	-0.625188	0.00513639	0.156439
EwS	EwS_76_1	EwS_76	-286.924	-229.517	-14.1733	-90.3735	-173.569	-0.587409	0.00602201	0.138179
EwS	EwS_77_1	EwS_77	-542.329	-466.324	-7.73941	-155.076	-374.069	-0.612161	0.0127885	0.145586
EwS	EwS_78_1	EwS_78	-338.037	-260.858	-20.5499	-121.87	-182.895	-0.80178	0.00696374	0.190905
EwS	EwS_79_1	EwS_79	-449.305	-362.694	-19.346	-145.636	-272.162	-0.852161	0.0096977	0.201606
EwS	EwS_80_1	EwS_80	-179.412	-120.414	-17.5547	-97.6655	-53.3492	-0.644189	0.00326157	0.152324
EwS	EwS_81_1	EwS_81	-159.373	-113.259	-11.6156	-85.4958	-54.9569	-0.463092	0.00329413	0.111956
EwS	EwS_82_1	EwS_82	-248.41	-196.672	-12.5343	-84.9799	-143.072	-0.551736	0.00490572	0.123759
EwS	EwS_83_1	EwS_83	-135.387	-96.5087	-7.73512	-84.5932	-38.0177	-0.423388	0.00223828	0.0874923
EwS	EwS_84_1	EwS_84	-111.078	-87.9001	-4.53283	-44.8021	-58.8252	-0.253331	0.0020283	0.0518176
EwS	EwS_85_1	EwS_85	-183.312	-145.13	-7.85221	-71.3591	-99.0853	-0.390642	0.00369569	0.0866508
EwS	EwS_86_1	EwS_86	-482.031	-407.058	-10.5102	-145.858	-318.655	-0.657602	0.010987	0.153381
EwS	EwS_87_1	EwS_87	-122.235	-74.5436	-17.9323	-60.4114	-33.0632	-0.571567	0.00182279	0.135725
EwS	EwS_88_1	EwS_88	-26.5125	-13.9357	-4.88729	-16.1056	-2.56999	-0.338486	-0.00184879	0.036338
EwS	EwS_89_1	EwS_89	-80.71	-38.2	-18.5582	-43.6287	-7.43423	-0.543864	0.000777443	0.129677
EwS	EwS_90_1	EwS_90	-383.271	-316.767	-10.8163	-129.076	-236.287	-0.565899	0.00903974	0.141173
EwS	EwS_91_1	EwS_91	-248.262	-175.995	-23.0201	-104.512	-106.668	-0.800929	0.00465238	0.191589
EwS	EwS_92_1	EwS_92	-295.017	-232.167	-14.5082	-109.027	-162.357	-0.632488	0.00618423	0.14795
EwS	EwS_93_1	EwS_93	-402.248	-328.655	-16.3543	-120.138	-255.498	-0.716399	0.00880296	0.170968
EwS	EwS_94_1	EwS_94	-97.8933	-70.6616	-8.26189	-41.0578	-43.5047	-0.318402	0.00162453	0.0708016
EwS	EwS_95_1	EwS_95	-240.505	-200.39	-3.3152	-95.8177	-138.849	-0.36134	0.0051628	0.0743812
Healthy control	Ctrl_1	Ctrl_1	-544.678	-450.679	-16.029	-177.269	-340.96	-0.876098	0.0120124	0.202014
Healthy control	Ctrl_2	Ctrl_2	-276.734	-197.171	-24.2551	-121.107	-116.485	-0.868932	0.00526051	0.207275
Healthy control	Ctrl_3	Ctrl_3	-334.032	-247.241	-23.7731	-142.231	-153.292	-0.889118	0.00695456	0.217025
Healthy control	Ctrl_4	Ctrl_4	-451.833	-363.515	-19.5596	-150.82	-269.135	-0.836496	0.0101083	0.205035
Healthy control	Ctrl_5	Ctrl_5	-509.3	-419.855	-15.5483	-168.666	-314.997	-0.815333	0.0114606	0.193243
Healthy control	Ctrl_6	Ctrl_6	-577.555	-472.427	-15.7481	-218.087	-333.202	-0.918985	0.0132243	0.218715
Healthy control	Ctrl_7	Ctrl_7	-604.381	-490.85	-20.7002	-216.59	-353.7	-1.02867	0.0137163	0.248621
Healthy control	Ctrl_8	Ctrl_8	-566.291	-454.95	-22.3973	-204.781	-324.805	-1.10101	0.0119265	0.250919
Healthy control	Ctrl_9	Ctrl_9	-733.017	-591.718	-23.6544	-286.464	-407.349	-1.28458	0.0163914	0.302417
Healthy control	Ctrl_10	Ctrl_10	-691.757	-563.756	-25.1707	-230.788	-419.723	-1.24968	0.0148052	0.28642
Healthy control	Ctrl_11	Ctrl_11	-459.629	-346.313	-31.6126	-177.417	-231.084	-1.21498	0.00904285	0.285213
Healthy control	Ctrl_12	Ctrl_12	-462.533	-361.074	-23.7728	-176.592	-247.228	-0.986965	0.0100927	0.240055
Healthy control	Ctrl_13	Ctrl_13	-610.659	-493.16	-25.3127	-203.112	-366.245	-1.12086	0.0135172	0.270377
Healthy control	Ctrl_14	Ctrl_14	-741.718	-612.536	-22.9595	-239.241	-464.682	-1.22135	0.0162238	0.280763
Healthy control	Ctrl_15	Ctrl_15	-588.55	-478.949	-22.6693	-191.47	-360.035	-1.05131	0.0129041	0.248999
Healthy control	Ctrl_16	Ctrl_16	-95.536	-4.92859	-43.5538	-83.6881	57.6218	-1.17846	-2.12353e-05	0.289993
Healthy control	Ctrl_17	Ctrl_17	-140.898	-39.7366	-42.0147	-127.409	53.8236	-1.25261	0.00095823	0.301531
Healthy control	Ctrl_18	Ctrl_18	-256.956	-158.318	-36.7737	-126.06	-71.9039	-1.13063	0.00444644	0.27965
Healthy control	Ctrl_19	Ctrl_19	-86.1289	15.5971	-45.4215	-119.702	106.236	-1.32333	-0.000817922	0.313986
Healthy control	Ctrl_20	Ctrl_20	-878.935	-730.948	-21.4303	-298.282	-544.913	-1.28575	0.0201901	0.305237
Healthy control	Ctrl_21	Ctrl_21	-496.734	-404.807	-16.6265	-174.722	-294.627	-0.847036	0.0111012	0.200839
Healthy control	Ctrl_22	Ctrl_22	-192.66	-73.6507	-48.0408	-153.039	37.3892	-1.50671	0.00125016	0.350015
Non-EwS sarcoma	AdSarc_1_1	AdSarc_1	-358.199	-290.635	-13.8709	-119.603	-215.912	-0.654237	0.00776547	0.153162
Non-EwS sarcoma	AdSarc_1_2	AdSarc_1	-315.393	-257.94	-14.5253	-82.6549	-209.254	-0.613583	0.00641509	0.139358
Non-EwS sarcoma	EwSLike_1_1	EwSLike_1	-293.299	-230.78	-13.6031	-113.61	-157.459	-0.632143	0.00604226	0.144397
Non-EwS sarcoma	EwSLike_1_2	EwSLike_1	-341.247	-271.655	-15.2197	-123.009	-193.394	-0.68734	0.00727039	0.160955
Non-EwS sarcoma	EwSLike_1_3	EwSLike_1	-109.795	-93.9258	-2.40079	-28.2198	-77.6068	-0.169385	0.00216727	0.033035
Non-EwS sarcoma	Ost_1_1	Ost_1	-322.277	-267.648	-10.9218	-91.943	-212.494	-0.578091	0.00644117	0.122771
Non-EwS sarcoma	Ost_1_2	Ost_1	-231.744	-176.208	-12.2457	-105.719	-105.985	-0.693859	0.00314974	0.128887
Non-EwS sarcoma	Ost_1_3	Ost_1	-166.961	-109.716	-22.2835	-63.75	-67.5491	-0.724166	0.00227858	0.165405
Non-EwS sarcoma	OtherSarc_1_1	OtherSarc_1	-263.001	-192.217	-21.3861	-105.553	-122.947	-0.749986	0.00532878	0.183715
Non-EwS sarcoma	RMS_1_1	RMS_1	-390.948	-302.666	-22.2952	-146.024	-208.738	-0.93708	0.00772799	0.2143
Non-EwS sarcoma	RMS_1_2	RMS_1	-173.058	-140.602	-5.73663	-62.9796	-100.612	-0.356678	0.00317576	0.0704672
Non-EwS sarcoma	RMS_1_3	RMS_1	-120.176	-38.4463	-45.5342	-30.0246	-17.9015	-1.20391	-0.000348802	0.282419
Non-EwS sarcoma	Syn_1_1	Syn_1	-327.019	-243.636	-22.5487	-137.215	-153.266	-0.905765	0.00619313	0.207512
Non-EwS sarcoma	EwSLike_2_1	EwSLike_2	-430.827	-346.041	-17.9286	-150.624	-250.905	-0.823537	0.00932186	0.193999
Non-EwS sarcoma	Ost_2_1	Ost_2	-294.24	-223.484	-19.4906	-110.861	-151.848	-0.75199	0.00587334	0.177239
Non-EwS sarcoma	OtherSarc_2_1	OtherSarc_2	-273.686	-224.359	-11.0214	-79.3374	-176.426	-0.468705	0.00613586	0.114784
Non-EwS sarcoma	RMS_2_1	RMS_2	-511.875	-400.984	-29.6358	-169.152	-294.785	-1.14295	0.0107347	0.274591
Non-EwS sarcoma	RMS_2_2	RMS_2	-456.778	-367.465	-22.8694	-133.453	-286.323	-0.904609	0.00979116	0.217695
Non-EwS sarcoma	Syn_2_1	Syn_2	-382.307	-306.277	-16.6541	-132.315	-222.824	-0.766377	0.00798581	0.175908
Non-EwS sarcoma	EwSLike_3_1	EwSLike_3	114.277	91.0404	7.11939	28.4132	74.4269	0.194125	-0.00302504	-0.0605677
Non-EwS sarcoma	Ost_3_1	Ost_3	-483.159	-403.642	-11.1136	-160.565	-304.025	-0.771586	0.0101199	0.162639
Non-EwS sarcoma	OtherSarc_3_1	OtherSarc_3	-351.573	-300.262	-13.077	-59.0899	-271.45	-0.509457	0.00782906	0.124626
Non-EwS sarcoma	RMS_3_1	RMS_3	-356.496	-258.127	-24.7807	-179.029	-137.127	-1.01859	0.00705272	0.238785
Non-EwS sarcoma	Syn_3_1	Syn_3	-470.513	-384.514	-17.5536	-149.926	-291.892	-0.816323	0.0104103	0.19457
Non-EwS sarcoma	Ost_4_1	Ost_4	-262.991	-202.039	-17.0943	-91.7032	-143.671	-0.641126	0.00538699	0.153676
Non-EwS sarcoma	OtherSarc_4_1	OtherSarc_4	-238.623	-199.305	-8.55528	-60.5376	-164.184	-0.397534	0.00506934	0.0906706
Non-EwS sarcoma	RMS_4_1	RMS_4	-109.807	-84.6951	-8.07142	-31.1294	-65.715	-0.293557	0.00199496	0.0667554
Non-EwS sarcoma	Ost_5_1	Ost_5	-173.407	-106.197	-21.3846	-108.928	-29.945	-0.747013	0.00295286	0.17825
Non-EwS sarcoma	RMS_5_1	RMS_5	-244.143	-170.432	-23.0218	-111.263	-95.7508	-0.812325	0.00454787	0.193907
Non-EwS sarcoma	RMS_5_2	RMS_5	-245.173	-174.604	-19.8478	-117.771	-95.2536	-0.759899	0.00464486	0.178267
Non-EwS sarcoma	Ost_6_1	Ost_6	-247.464	-202.224	-13.4412	-52.8795	-173.001	-0.494246	0.00507069	0.116449
Non-EwS sarcoma	RMS_6_1	RMS_6	-297.928	-232.194	-12.6792	-131.591	-145.452	-0.634577	0.00632366	0.146411
Non-EwS sarcoma	Ost_7_1	Ost_7	-155.229	-120.88	-7.5278	-63.2778	-79.6459	-0.353409	0.00311401	0.0795311
Non-EwS sarcoma	RMS_7_1	RMS_7	-241.528	-187.278	-12.1153	-99.272	-122.466	-0.531172	0.00516972	0.126375
Non-EwS sarcoma	Ost_8_1	Ost_8	-279.512	-210.333	-17.8368	-117.571	-132.982	-0.690924	0.00596848	0.169225
Non-EwS sarcoma	RMS_8_1	RMS_8	-370.359	-299.221	-16.1852	-117.526	-226.501	-0.685528	0.00819066	0.166575
Non-EwS sarcoma	RMS_9_1	RMS_9	-245.541	-182.761	-21.3139	-76.6419	-134.699	-0.730194	0.0044486	0.170767
Non-EwS sarcoma	RMS_10_1	RMS_10	-229.927	-179.04	-12.6159	-84.705	-124.734	-0.58682	0.00399274	0.122726
Non-EwS sarcoma	RMS_11_1	RMS_11	-332.452	-257.339	-17.5944	-132.776	-171.008	-0.761694	0.00687287	0.177727
Non-EwS sarcoma	RMS_12_1	RMS_12	-301.119	-232.082	-16.0814	-123.482	-151.42	-0.726759	0.0058913	0.163061

## Sheet: Liver-specific DHSs
Sample type	Sample	Patient	Total dip area (AOC combined model)	AOC combined model, excluding smallest Gaussian	Amplitude of smallest Gaussian (G1)	Amplitude of middle Gaussian (G2)	Amplitude of widest Gaussian (G3)	Sum of y-values of fitted model, over all bins	Intercept	Total dip depth
EwS	EwS_1_2	EwS_1	-19.5828	-19.9784	4.4417	-27.4272	2.48193	-0.0105896	7.75474e-05	-0.00726722
EwS	EwS_1_5	EwS_1	-16.2938	-21.4156	6.59705	-11.7383	-12.5875	0.0770388	0.000516621	-0.0178552
EwS	EwS_1_6	EwS_1	53.9685	41.6359	5.78246	26.0654	20.8612	0.0471489	-0.00206438	-0.0278262
EwS	EwS_1_7	EwS_1	6.21125	-3.01984	8.95621	-7.92613	3.25391	-0.0701296	-0.00221558	-0.0277691
EwS	EwS_1_8	EwS_1	-66.0368	-71.7231	6.49338	8.0795	-82.1607	0.106052	0.00198386	-0.0186228
EwS	EwS_1_9	EwS_1	1.6516	-3.24147	3.53263	6.17652	-8.84712	0.025009	-0.000342971	-0.0129065
EwS	EwS_1_10	EwS_1	7.11772	4.04569	2.18873	2.29537	2.15873	0.00243657	-0.000512834	-0.00805443
EwS	EwS_2_1	EwS_2	-128.944	-119.474	-4.09993	3.40642	-127.567	-0.152941	0.00225123	0.0207844
EwS	EwS_2_2	EwS_2	-116.276	-95.7706	-9.39364	-37.1924	-67.7051	-0.284112	0.00162494	0.0459143
EwS	EwS_2_3	EwS_2	-156.903	-139.648	-5.66051	-31.8863	-118.269	-0.159697	0.00357604	0.0352347
EwS	EwS_2_4	EwS_2	-63.8732	-59.3655	1.93705	-29.2832	-36.964	-0.0987043	0.000629252	0.00408396
EwS	EwS_2_5	EwS_2	-86.1771	-82.2459	0.0459216	-3.04156	-83.319	-0.0771184	0.00145336	0.00599021
EwS	EwS_2_6	EwS_2	-92.3024	-89.6823	2.2532	-9.68243	-85.4837	0.0031467	0.00231767	0.000643593
EwS	EwS_3_1	EwS_3	-155.688	-158.403	4.88273	26.5134	-188.48	-0.0596208	0.00247821	-0.0116593
EwS	EwS_3_2	EwS_3	-459.177	-408.88	-12.4649	-125.25	-319.083	-0.419169	0.0108082	0.0966798
EwS	EwS_3_3	EwS_3	-32.2883	-25.0166	-3.58933	-13.766	-14.1567	-0.0833648	0.000583576	0.0166754
EwS	EwS_3_4	EwS_3	-24.4346	-31.4495	8.71915	-12.8688	-22.194	0.121573	0.000962256	-0.0239842
EwS	EwS_3_5	EwS_3	-1.29569	-1.42318	1.68672	-12.4176	9.10137	-0.019522	-0.000295293	-0.00271909
EwS	EwS_3_6	EwS_3	16.4912	11.6982	4.35607	-5.69121	16.9159	0.0074736	-0.000931023	-0.0139678
EwS	EwS_3_7	EwS_3	-50.5463	-45.6741	1.79588	-34.7611	-17.9493	-0.0977676	0.000365455	0.00487447
EwS	EwS_4_1	EwS_4	-768.154	-614.88	-66.6828	-336.988	-350.082	-1.50307	0.0168957	0.33801
EwS	EwS_4_2	EwS_4	-164.925	-143.28	-8.11487	-41.2893	-113.881	-0.249973	0.00320327	0.0457405
EwS	EwS_4_3	EwS_4	-96.6674	-81.7146	-5.6384	-33.4275	-56.4192	-0.150416	0.00207072	0.0316618
EwS	EwS_4_4	EwS_4	-40.3952	-38.3995	-0.012415	-2.25657	-38.1807	-0.0460711	0.00057937	0.0030971
EwS	EwS_5_1	EwS_5	-215.698	-183.285	-12.8393	-65.5973	-134.594	-0.302901	0.00493686	0.0695491
EwS	EwS_5_2	EwS_5	-263.693	-232.135	-9.98625	-68.263	-183.469	-0.319869	0.00564785	0.0639137
EwS	EwS_5_3	EwS_5	-538.866	-451.889	-31.1066	-215.214	-285.938	-0.889706	0.0112353	0.181664
EwS	EwS_5_4	EwS_5	-100.663	-86.2829	-6.07927	-24.4971	-68.841	-0.210093	0.00143563	0.0314235
EwS	EwS_5_5	EwS_5	-107.645	-94.328	-3.86912	-32.7001	-70.3005	-0.156627	0.00202593	0.0264586
EwS	EwS_5_6	EwS_5	-51.8186	-51.3895	1.48631	0.305351	-54.0188	-0.0439688	0.000662454	-0.00159438
EwS	EwS_6_1	EwS_6	25.5409	16.1095	8.1567	-5.75408	21.4102	-0.0334482	-0.00221519	-0.026871
EwS	EwS_6_2	EwS_6	-56.7284	-63.3206	4.80709	25.5771	-88.3325	0.0383186	0.000975542	-0.0175095
EwS	EwS_6_3	EwS_6	-101.636	-101.704	6.1406	-19.0682	-90.1564	0.0186314	0.00229223	-0.00936298
EwS	EwS_6_4	EwS_6	-54.5895	-60.7089	5.17843	18.4911	-79.5355	-0.0134229	0.000338405	-0.0173247
EwS	EwS_6_5	EwS_6	-51.4742	-51.9041	3.78362	-12.2772	-43.8536	-0.00675589	0.000902468	-0.00636492
EwS	EwS_6_6	EwS_6	-90.0005	-90.3315	3.7536	-1.21888	-93.4963	-0.0833181	0.000917249	-0.00619826
EwS	EwS_7_1	EwS_7	-220.879	-226.716	13.2007	0.921273	-238.245	0.0598665	0.00472837	-0.0290061
EwS	EwS_7_2	EwS_7	-33.2207	-37.4634	1.83266	25.7411	-61.3263	-0.0553126	-0.000326676	-0.00938259
EwS	EwS_7_3	EwS_7	73.6821	52.8379	16.7347	-7.35702	60.7792	0.136925	-0.00275504	-0.0574427
EwS	EwS_7_4	EwS_7	-60.7041	-59.843	2.38444	-7.47331	-56.211	-0.045194	0.000848647	-0.00226932
EwS	EwS_7_5	EwS_7	-35.6319	-42.8166	6.53058	9.52492	-53.2026	0.0937971	0.000994536	-0.0209899
EwS	EwS_7_6	EwS_7	-34.8988	-37.7883	6.45177	-21.1482	-21.6065	0.0317123	0.00061963	-0.0141722
EwS	EwS_7_7	EwS_7	-165.238	-160.665	3.36949	-11.078	-158.496	0.00627455	0.00418004	0.00196098
EwS	EwS_8_1	EwS_8	-10.4804	-10.4383	-1.07746	11.6016	-20.8203	-0.161847	-0.00159977	0.00166596
EwS	EwS_8_2	EwS_8	-362.117	-303.397	-20.7881	-147.531	-189.375	-0.635639	0.00712338	0.122329
EwS	EwS_8_3	EwS_8	-461.219	-387.352	-28.879	-161.667	-264.592	-0.731231	0.0100367	0.157954
EwS	EwS_8_4	EwS_8	-210.529	-186.899	-5.30786	-64.8633	-139.334	-0.245913	0.0043517	0.0446071
EwS	EwS_8_5	EwS_8	-88.879	-94.0332	10.2968	-19.8928	-81.6185	0.110095	0.00242201	-0.0234926
EwS	EwS_8_6	EwS_8	-50.5985	-45.4752	1.06054	-30.5781	-21.3009	-0.099776	0.000401722	0.00636427
EwS	EwS_8_7	EwS_8	-309.374	-255.771	-17.7355	-151.115	-136.674	-0.513323	0.00672932	0.109833
EwS	EwS_9_1	EwS_9	-66.9053	-66.935	4.5117	-16.4827	-55.9785	0.0332414	0.00173333	-0.00684103
EwS	EwS_9_2	EwS_9	-56.0016	-52.0934	2.32706	-30.4732	-28.3617	-0.107692	0.000267345	0.00257301
EwS	EwS_9_3	EwS_9	-59.2599	-56.6207	1.025	-9.7135	-50.8605	-0.0913532	0.000492921	0.00253562
EwS	EwS_9_4	EwS_9	-50.9986	-53.7758	7.9273	-29.1521	-31.5023	0.0395305	0.00102518	-0.0162144
EwS	EwS_10_1	EwS_10	49.5262	46.002	1.10321	1.71134	46.5435	-0.0706172	-0.00235307	-0.0071026
EwS	EwS_11_1	EwS_11	-86.6886	-86.2452	2.27348	4.2306	-93.8408	-0.0476215	0.00140055	-0.00277704
EwS	EwS_12_1	EwS_12	-113.295	-111.743	1.88886	7.30264	-123.102	-0.029481	0.00235384	-0.000496905
EwS	EwS_13_1	EwS_13	-63.8797	-72.0244	9.09602	4.04827	-79.1293	0.14621	0.00206318	-0.0263425
EwS	EwS_13_2	EwS_13	-24.7299	-29.7196	3.41229	15.7508	-44.7271	0.0865938	0.000999394	-0.0128997
EwS	EwS_13_3	EwS_13	-8.94707	-11.6793	3.52282	-6.21525	-7.0214	0.0281542	0.000129148	-0.00953043
EwS	EwS_13_4	EwS_13	-125.551	-123.564	4.26259	-11.5058	-119.405	-0.00537941	0.00284308	-0.00337238
EwS	EwS_13_5	EwS_13	-71.655	-62.7644	-0.744872	-36.8556	-33.8937	-0.100657	0.00130082	0.014919
EwS	EwS_14_1	EwS_14	-76.4948	-81.7384	4.89484	21.0148	-103.661	0.0425806	0.00160162	-0.0155536
EwS	EwS_15_1	EwS_15	0.991851	-11.2235	9.80677	8.31771	-19.3035	0.0825808	-0.000595448	-0.0336984
EwS	EwS_16_1	EwS_16	-41.8521	-45.5414	2.41878	19.5477	-64.4738	-0.0247799	0.000253327	-0.00940213
EwS	EwS_17_1	EwS_17	-60.4044	-57.6562	3.37007	-29.2467	-35.2731	-0.0663901	0.000704504	-0.000797765
EwS	EwS_18_1	EwS_18	6.10489	-5.30728	10.6775	-6.11436	-0.768074	0.0798325	-0.000722946	-0.0337418
EwS	EwS_19_1	EwS_19	-1.04706	-2.10915	2.0671	-8.82199	5.28023	-0.119475	-0.00157649	-0.00474472
EwS	EwS_20_1	EwS_20	38.4245	32.5175	2.78954	8.55917	26.5	0.00729065	-0.00146526	-0.0133471
EwS	EwS_21_1	EwS_21	36.8139	36.7688	1.09548	-19.6072	55.2035	-0.0499066	-0.00151156	-0.00167548
EwS	EwS_22_1	EwS_22	24.1559	14.5215	7.69803	-0.13652	14.9475	0.0710554	-0.000947465	-0.0265038
EwS	EwS_23_1	EwS_23	-30.0539	-27.1116	0.487308	-16.2722	-14.3742	-0.0656209	0.000162369	0.00383601
EwS	EwS_24_1	EwS_24	-89.7814	-81.0775	-3.66392	-6.32054	-79.118	-0.114165	0.00169923	0.0189722
EwS	EwS_25_1	EwS_25	-145.228	-131.656	-3.81685	-23.7257	-117.008	-0.191249	0.00252123	0.0267471
EwS	EwS_25_2	EwS_25	-30.5392	-39.5452	7.85599	10.3979	-50.5931	0.0953229	0.000669537	-0.0258058
EwS	EwS_26_1	EwS_26	-63.1617	-69.5454	9.48065	-12.0455	-62.7365	0.0253626	0.000756345	-0.0241698
EwS	EwS_27_1	EwS_27	-6.38215	-14.1863	5.27947	15.438	-28.3124	-0.00192847	-0.00080915	-0.0200627
EwS	EwS_28_1	EwS_28	-90.8395	-90.408	0.80538	17.5085	-109.527	-0.110636	0.000829841	-0.000606563
EwS	EwS_29_1	EwS_29	-27.4629	-33.5958	3.62894	23.0818	-55.0817	0.0391938	0.0003969	-0.0150087
EwS	EwS_30_1	EwS_30	-21.6597	-27.8271	7.0048	-5.88191	-24.333	0.0793655	0.00055977	-0.0200995
EwS	EwS_30_2	EwS_30	-16.0865	-25.2864	8.12168	5.31392	-31.342	0.0793407	0.000111763	-0.0264929
EwS	EwS_30_3	EwS_30	-28.4983	-36.2458	8.32161	-3.11373	-35.5641	0.0278887	-8.72237e-05	-0.0245365
EwS	EwS_30_4	EwS_30	-79.304	-82.9234	6.2347	-0.807427	-86.2198	-0.042011	0.000744263	-0.0150239
EwS	EwS_30_4rep	EwS_30	-96.5536	-96.1579	3.00555	1.57028	-101.945	-0.0511005	0.00155044	-0.0039532
EwS	EwS_30_5	EwS_30	-96.4556	-90.2478	-0.596396	-11.2195	-84.6283	-0.0861514	0.00181655	0.0104919
EwS	EwS_30_6	EwS_30	-13.8965	-22.234	8.23676	-2.522	-21.4292	0.0347927	-0.000395566	-0.0253177
EwS	EwS_30_7	EwS_30	-83.2051	-86.0229	1.99444	29.0685	-114.925	-0.0309624	0.00124877	-0.00744392
EwS	EwS_30_8	EwS_30	-64.0131	-70.689	8.54763	-2.08188	-72.4457	-0.0322014	0.000121143	-0.0232326
EwS	EwS_30_9	EwS_30	-30.852	-37.0655	9.11021	-19.9325	-22.0132	-0.00121749	-0.000282443	-0.0233238
EwS	EwS_31_1	EwS_31	-121.19	-123.856	4.46333	19.2458	-146.127	-0.02087	0.00214867	-0.0109271
EwS	EwS_32_1	EwS_32	-42.5621	-43.5968	5.97227	-28.3803	-21.4435	-0.0110824	0.000479724	-0.0105694
EwS	EwS_33_1	EwS_33	-93.8992	-90.1166	1.81757	-14.0748	-82.1463	-0.0413854	0.00195308	0.00310606
EwS	EwS_34_1	EwS_34	44.5426	30.3775	8.1828	22.6165	11.9538	0.0959374	-0.00154733	-0.0342774
EwS	EwS_35_1	EwS_35	4.26707	-11.5107	14.6833	-6.5629	-7.04179	0.214346	0.000325792	-0.0465352
EwS	EwS_36_1	EwS_36	12.025	4.30327	7.30664	-7.16711	10.3263	0.0564661	-0.000650024	-0.0229463
EwS	EwS_37_1	EwS_37	-18.13	-24.5062	7.17828	-6.83823	-20.0499	0.103156	0.000730011	-0.0206814
EwS	EwS_38_1	EwS_38	-168.728	-145.786	-4.81128	-76.432	-86.4678	-0.277062	0.0029186	0.042827
EwS	EwS_39_1	EwS_39	-87.0621	-92.6211	8.63185	-3.95519	-93.755	0.00266618	0.00116472	-0.0216357
EwS	EwS_40_1	EwS_40	-125.565	-116.084	3.06947	-56.0359	-73.3	-0.0644689	0.00285174	0.0100966
EwS	EwS_41_1	EwS_41	-33.3186	-32.9764	4.74847	-31.1532	-7.91223	-0.132538	-0.000986456	-0.00658643
EwS	EwS_41_2	EwS_41	-361.188	-300.215	-23.477	-142.236	-190.477	-0.639034	0.00739076	0.129861
EwS	EwS_41_3	EwS_41	-24.4182	-25.2884	5.04126	-27.4238	-3.09535	-0.0403374	-0.000229786	-0.00890704
EwS	EwS_41_4	EwS_41	-56.9435	-63.292	7.51538	1.8335	-68.0339	0.053068	0.00103836	-0.0211743
EwS	EwS_41_5	EwS_41	-45.1915	-55.6356	11.6059	-5.32676	-54.0675	0.080685	0.00052898	-0.0336618
EwS	EwS_41_6	EwS_41	-144.468	-142.243	7.36819	-32.8343	-120.745	-0.0260742	0.00290779	-0.00765751
EwS	EwS_42_1	EwS_42	-47.0814	-63.7695	14.9363	13.3353	-78.7385	0.17152	0.0009379	-0.0483763
EwS	EwS_42_2	EwS_42	-26.1756	-31.8027	8.10603	-17.4043	-18.6411	-0.00626682	-0.000350732	-0.0209054
EwS	EwS_42_3	EwS_42	36.5479	31.3371	0.388527	23.6228	12.4381	0.0341467	-0.000924243	-0.00867683
EwS	EwS_42_4	EwS_42	-11.5158	-17.5522	5.91492	-0.995372	-17.7458	0.0270821	-0.000227495	-0.0182589
EwS	EwS_42_5	EwS_42	-46.5888	-51.6736	7.07305	-6.81398	-48.4499	-0.00542978	0.000237598	-0.0185339
EwS	EwS_42_6	EwS_42	-69.649	-74.4888	9.61019	-22.3361	-59.0704	0.0514463	0.00134171	-0.0219605
EwS	EwS_42_7	EwS_42	-99.367	-95.4113	2.48643	-19.1356	-83.3621	-0.0922414	0.00146439	0.00237249
EwS	EwS_43_1	EwS_43	1.32801	-8.69032	7.43036	11.6536	-19.416	0.0457503	-0.000728089	-0.0267222
EwS	EwS_44_1	EwS_44	-144.468	-147.514	4.96234	24.896	-175.718	-0.170476	0.000877991	-0.0122834
EwS	EwS_45_1	EwS_45	-49.7213	-42.9198	1.68483	-48.0711	-3.63745	-0.152338	-0.000124708	0.00805015
EwS	EwS_45_2	EwS_45	-57.242	-55.2182	0.848282	-4.42344	-53.93	-0.243563	-0.00138913	0.00184128
EwS	EwS_45_3	EwS_45	37.3702	21.6798	11.8932	5.60621	17.309	0.150992	-0.00104927	-0.0422039
EwS	EwS_45_4	EwS_45	3.35633	-10.2697	10.5615	11.6796	-21.2274	0.102981	-0.000570218	-0.037024
EwS	EwS_45_5	EwS_45	-0.273648	17.8131	-16.8085	5.94907	14.2478	-0.928879	-0.00852042	0.0533141
EwS	EwS_46_1	EwS_46	64.4227	55.263	4.29415	12.08	47.174	-0.0148856	-0.00269239	-0.0206457
EwS	EwS_47_1	EwS_47	69.2467	67.7726	5.44359	-54.359	117.244	-0.0361632	-0.00245428	-0.0103708
EwS	EwS_47_2	EwS_47	44.6258	40.351	4.9003	-22.2927	61.0834	0.0526172	-0.00104416	-0.0139486
EwS	EwS_47_3	EwS_47	-87.0071	-88.8734	2.4755	19.4027	-109.624	-0.118058	0.000370881	-0.00668153
EwS	EwS_47_4	EwS_47	9.06204	3.99936	3.41781	6.12113	-1.22941	0.0413994	-0.000333081	-0.0129933
EwS	EwS_48_1	EwS_48	-112.527	-93.5623	-8.84827	-31.603	-70.2217	-0.213624	0.00220635	0.0427006
EwS	EwS_48_2	EwS_48	-27.3789	-34.8322	8.72048	-8.82465	-29.201	0.0665587	0.000346528	-0.0246725
EwS	EwS_48_3	EwS_48	33.9047	29.8016	2.05163	2.85893	28.5901	0.0282538	-0.000920293	-0.00943533
EwS	EwS_48_4	EwS_48	-1.29833	6.71714	-4.88203	-17.9039	22.6086	-0.220714	-0.00163158	0.0197923
EwS	EwS_49_1	EwS_49	-58.0003	-63.7566	5.45337	14.6456	-79.4296	-0.0106836	0.000468092	-0.0171719
EwS	EwS_49_2	EwS_49	-45.996	-46.779	2.92262	-4.35326	-45.2651	-0.00406556	0.000818509	-0.00562501
EwS	EwS_49_3	EwS_49	16.5908	7.9007	7.59225	-3.84744	11.2216	0.0384044	-0.00106738	-0.0248794
EwS	EwS_49_4	EwS_49	-92.6106	-90.4803	2.22047	-5.77808	-89.6687	-0.0453464	0.00171401	-7.17068e-05
EwS	EwS_49_5	EwS_49	-68.4108	-60.5163	-2.5324	-16.0665	-49.3174	-0.0768289	0.0015096	0.0160378
EwS	EwS_49_6	EwS_49	-70.2675	-66.4151	1.86523	-22.0408	-50.5452	-0.0542673	0.00124969	0.00316368
EwS	EwS_50_1	EwS_50	-8.22987	-10.8356	1.5014	9.10702	-19.2076	-0.254644	-0.00310186	-0.00631353
EwS	EwS_50_2	EwS_50	-97.4677	-70.3254	-14.6494	-48.0921	-31.5277	-0.369277	0.001016	0.0641316
EwS	EwS_50_3	EwS_50	-125.487	-119.154	1.12656	-17.465	-109.542	-0.105703	0.00219273	0.00809036
EwS	EwS_50_4	EwS_50	-71.1089	-61.5298	-2.38653	-28.6413	-39.5847	-0.161199	0.000717683	0.0184451
EwS	EwS_53_1	EwS_53	83.7778	69.9707	10.8783	-13.6569	84.3486	0.0743266	-0.00282905	-0.0377116
EwS	EwS_54_1	EwS_54	61.9928	56.7623	6.40454	-32.8145	87.198	-0.025961	-0.00253476	-0.0176712
EwS	EwS_56_1	EwS_56	1.88068	-1.80827	5.64666	-19.8155	14.876	0.0537775	-1.32235e-05	-0.0141856
EwS	EwS_57_1	EwS_57	-105.873	-111.295	7.91338	6.53237	-122.239	0.0630412	0.00236513	-0.0203653
EwS	EwS_57_3	EwS_57	-46.123	-43.9014	3.57168	-31.3492	-19.1058	-0.0304821	0.000735896	-0.00190826
EwS	EwS_57_4	EwS_57	-349.914	-269.428	-31.3438	-222.839	-88.7495	-0.804264	0.0072541	0.172053
EwS	EwS_57_5	EwS_57	-59.8514	-62.794	3.28876	12.4479	-76.4408	0.00184231	0.00100978	-0.00955196
EwS	EwS_57_6	EwS_57	-2.76283	-8.74692	6.10633	-5.55143	-4.64238	0.0544756	-0.000116114	-0.0184558
EwS	EwS_57_7	EwS_57	-39.8281	-51.536	11.7829	0.776741	-55.0333	0.00954125	-0.000551496	-0.0358927
EwS	EwS_58_3	EwS_58	11.087	-1.28895	9.77024	6.75619	-7.5816	0.129819	-0.000288913	-0.0338858
EwS	EwS_58_4	EwS_58	-20.1165	-10.516	-3.08519	-38.3714	22.0998	-0.0990723	0.000287191	0.019565
EwS	EwS_58_5	EwS_58	18.6551	44.7268	-16.8939	-56.8278	96.2773	-0.446843	-0.00260447	0.0659118
EwS	EwS_58_6	EwS_58	54.4781	44.1104	7.90908	-5.62061	50.5612	0.0217211	-0.00231415	-0.0279372
EwS	EwS_60_1	EwS_60	-689.509	-586.996	-32.7629	-269.119	-380.733	-0.94856	0.0155009	0.208243
EwS	EwS_61_1	EwS_61	-856.2	-702.102	-65.1845	-328.799	-448.308	-1.58343	0.0180147	0.336984
EwS	EwS_62_1	EwS_62	-99.5556	-76.9307	-9.22421	-58.9195	-29.3718	-0.315653	0.00103429	0.0489812
EwS	EwS_63_1	EwS_63	-39.687	-47.0938	8.90265	-6.96045	-43.6205	0.115868	0.00121072	-0.0248824
EwS	EwS_63_2	EwS_63	-62.0411	-70.4899	9.94973	-1.24859	-73.0155	0.00563203	0.000296915	-0.0280904
EwS	EwS_63_3	EwS_63	-129.186	-119.353	1.46739	-44.4664	-86.5785	-0.0466307	0.00325785	0.0130364
EwS	EwS_63_4	EwS_63	-153.34	-133.087	-11.9182	-3.72582	-135.318	-0.297762	0.00244124	0.0492601
EwS	EwS_64_1	EwS_64	-82.3721	-84.3062	6.69108	-15.8051	-74.8062	0.0646713	0.00219312	-0.0130794
EwS	EwS_65_1	EwS_65	-107.855	-93.2149	-6.20536	-23.2038	-77.1885	-0.268847	0.000942183	0.032012
EwS	EwS_66_1	EwS_66	47.4289	31.1268	10.4503	18.7679	15.941	0.140124	-0.00139324	-0.0409947
EwS	EwS_67_1	EwS_67	-34.0429	-37.3411	6.43266	-18.2906	-23.5922	0.00268248	0.000223868	-0.0147803
EwS	EwS_68_1	EwS_68	-43.9632	-44.0992	3.6578	-15.6291	-32.8153	-0.0359599	0.000413942	-0.0057122
EwS	EwS_69_1	EwS_69	-45.6537	-48.2266	7.75288	-30.8115	-24.2719	0.0746543	0.00133912	-0.0156306
EwS	EwS_70_1	EwS_70	12.419	11.2707	2.41971	-15.098	24.6329	-0.0516025	-0.00111969	-0.00539444
EwS	EwS_71_1	EwS_71	-63.1027	-54.2099	-0.989408	-37.441	-24.4425	-0.146868	0.000568685	0.0152949
EwS	EwS_72_1	EwS_72	37.9287	34.0692	4.1675	-17.3303	50.2915	0.0101082	-0.00131422	-0.012212
EwS	EwS_73_1	EwS_73	-105.616	-107.629	2.94433	22.2158	-131.656	-0.0202419	0.00192282	-0.00762569
EwS	EwS_74_1	EwS_74	-22.7307	-26.3992	2.75166	10.9647	-37.1187	-0.0735623	-0.000785014	-0.00985065
EwS	EwS_75_1	EwS_75	-16.1572	-9.09149	-0.480693	-42.4039	26.9353	-0.138034	-0.000613309	0.0117249
EwS	EwS_76_1	EwS_76	-68.8102	-75.824	5.99972	22.5381	-98.8391	0.0368163	0.00114544	-0.0199585
EwS	EwS_77_1	EwS_77	-18.8521	-21.5967	4.60331	-11.9549	-12.5022	-0.0112353	-0.000157058	-0.0111719
EwS	EwS_78_1	EwS_78	10.7722	5.24357	3.58642	7.61013	-1.21558	0.000202559	-0.000906456	-0.0139704
EwS	EwS_79_1	EwS_79	-47.152	-44.3025	1.36872	-17.6568	-31.185	-0.0292254	0.000939959	0.00236039
EwS	EwS_80_1	EwS_80	19.8741	17.3825	4.3306	-23.1568	37.8536	-0.0332571	-0.00129086	-0.0103374
EwS	EwS_81_1	EwS_81	-0.0904043	-9.72693	6.05396	20.5167	-28.0488	0.0512849	-0.00052739	-0.0240721
EwS	EwS_82_1	EwS_82	-35.8664	-38.7017	3.44803	3.19631	-43.3323	0.00830395	0.000523239	-0.00960222
EwS	EwS_83_1	EwS_83	58.6309	57.4581	-0.879003	-1.90248	61.7037	-0.0603926	-0.00214486	-0.000467015
EwS	EwS_84_1	EwS_84	-261.47	-252.836	6.44874	-36.7366	-232.897	-0.0719138	0.00571515	0.00361436
EwS	EwS_85_1	EwS_85	-54.3038	-52.1379	1.59558	-12.4142	-43.8831	-0.0545099	0.00074045	0.000949355
EwS	EwS_86_1	EwS_86	-115.964	-105.508	-3.26517	-14.4091	-97.7148	-0.137606	0.00216906	0.0210862
EwS	EwS_87_1	EwS_87	44.1142	41.2325	-0.754021	13.7959	31.2657	-0.0680146	-0.00204635	-0.00333121
EwS	EwS_88_1	EwS_88	-25.8462	-22.2723	0.849232	-25.05	-1.79671	-0.196951	-0.00144562	0.00428421
EwS	EwS_89_1	EwS_89	48.6714	53.6985	-6.29131	0.245606	56.1711	-0.14789	-0.00213471	0.0172781
EwS	EwS_90_1	EwS_90	-19.3531	-26.5938	6.71021	3.59626	-31.1704	0.0650908	0.000260333	-0.0213318
EwS	EwS_91_1	EwS_91	-58.1767	-57.2911	0.668135	5.56234	-64.6626	-0.0907209	0.000342356	0.000334298
EwS	EwS_92_1	EwS_92	-141.65	-122.756	-7.691	-31.7894	-100.614	-0.191574	0.00308569	0.0408363
EwS	EwS_93_1	EwS_93	-7.52676	-22.8375	12.1067	14.5566	-36.8969	0.190821	0.000496361	-0.0419685
EwS	EwS_94_1	EwS_94	-6.3362	-0.230532	-2.22058	-24.2319	20.6658	-0.0864233	-0.000231561	0.0128343
EwS	EwS_95_1	EwS_95	-82.9564	-84.6688	4.25138	2.62183	-90.9001	-0.0590192	0.000893841	-0.00909031
Healthy control	Ctrl_1	Ctrl_1	-54.7638	-59.0413	6.21581	-3.23406	-59.1837	0.023313	0.000880457	-0.0160014
Healthy control	Ctrl_2	Ctrl_2	26.6532	27.173	-3.44519	16.3008	14.545	-0.105018	-0.00164344	0.00597869
Healthy control	Ctrl_3	Ctrl_3	63.2556	55.6711	3.25967	9.44561	49.9084	0.051021	-0.00170215	-0.0166448
Healthy control	Ctrl_4	Ctrl_4	-37.512	-42.3618	5.694	-0.007199	-44.505	0.0550045	0.000825025	-0.0161001
Healthy control	Ctrl_5	Ctrl_5	19.0522	11.8167	5.66074	0.60575	11.5746	0.0286432	-0.0010177	-0.0197238
Healthy control	Ctrl_6	Ctrl_6	-18.1762	-23.942	4.20945	12.9203	-36.2956	0.0287541	5.8021e-05	-0.0152954
Healthy control	Ctrl_7	Ctrl_7	9.36044	5.24797	3.42712	-0.923068	6.12361	0.0480178	-0.000181122	-0.0115249
Healthy control	Ctrl_8	Ctrl_8	-74.6816	-80.1115	9.13578	-12.6963	-73.2016	0.0815442	0.00178736	-0.0221766
Healthy control	Ctrl_9	Ctrl_9	-98.103	-102.944	7.52978	3.11922	-110.566	0.0731913	0.00237122	-0.0188788
Healthy control	Ctrl_10	Ctrl_10	-57.7003	-71.2127	11.9242	18.0396	-90.4211	0.115085	0.000948211	-0.0389333
Healthy control	Ctrl_11	Ctrl_11	8.72879	2.06565	8.68754	-25.0835	23.3122	-0.0475072	-0.00177458	-0.0233604
Healthy control	Ctrl_12	Ctrl_12	-42.9905	-47.6683	7.45544	-13.9493	-38.1552	0.00533894	0.000295354	-0.0184672
Healthy control	Ctrl_13	Ctrl_13	-6.67819	-12.4515	3.48207	15.4537	-26.4338	0.0273761	-0.000192366	-0.014211
Healthy control	Ctrl_14	Ctrl_14	46.4668	33.1282	10.9327	-6.32534	39.5584	0.0793416	-0.00185563	-0.0370935
Healthy control	Ctrl_15	Ctrl_15	-18.5008	-21.6222	6.15383	-21.9519	-4.01311	0.0327542	0.000241602	-0.0140751
Healthy control	Ctrl_16	Ctrl_16	159.904	153.464	-0.0829063	-0.555789	160.817	-0.0589818	-0.00500097	-0.00978686
Healthy control	Ctrl_17	Ctrl_17	-88.1459	-77.1873	-0.866726	-45.8988	-41.1916	-0.086683	0.00203649	0.0183124
Healthy control	Ctrl_18	Ctrl_18	100.7	87.8922	7.62432	0.526693	91.0374	0.0234366	-0.00357543	-0.0312784
Healthy control	Ctrl_19	Ctrl_19	3.90465	-1.62088	1.26513	28.5363	-26.2539	0.0233199	-0.000355653	-0.0105045
Healthy control	Ctrl_20	Ctrl_20	-11.4258	-29.0717	13.8823	18.1774	-46.5983	0.259596	0.00110703	-0.0482659
Healthy control	Ctrl_21	Ctrl_21	-42.2578	-37.5783	1.14236	-30.5279	-13.0971	-0.0605958	0.000624406	0.00555699
Healthy control	Ctrl_22	Ctrl_22	14.7473	8.39402	5.73729	-5.11539	12.908	-0.073358	-0.00204466	-0.0184658
Non-EwS sarcoma	AdSarc_1_1	AdSarc_1	-32.6471	-37.6734	5.34858	2.62623	-41.8528	0.0372988	0.000504658	-0.0158555
Non-EwS sarcoma	AdSarc_1_2	AdSarc_1	-98.337	-98.5179	3.21975	4.53486	-106.966	-0.00880953	0.00202958	-0.00517394
Non-EwS sarcoma	EwSLike_1_1	EwSLike_1	-29.3876	-29.6284	0.886493	3.32338	-33.8482	-0.0769747	-0.000280291	-0.00172439
Non-EwS sarcoma	EwSLike_1_2	EwSLike_1	-157.329	-146.749	-0.0518854	-29.0885	-128.339	-0.127245	0.00311176	0.0164474
Non-EwS sarcoma	EwSLike_1_3	EwSLike_1	-236.56	-214.635	-5.49556	-43.1935	-186.912	-0.277632	0.00445335	0.0422043
Non-EwS sarcoma	Ost_1_1	Ost_1	-11.9505	-10.4017	1.83157	-22.5431	8.40919	-0.227426	-0.00235419	-0.000329877
Non-EwS sarcoma	Ost_1_2	Ost_1	-308.505	-266.222	-18.8691	-60.2001	-225.611	-0.687111	0.00374973	0.0938715
Non-EwS sarcoma	Ost_1_3	Ost_1	-190.188	-153.052	-17.8814	-66.3798	-102.112	-0.466274	0.00307511	0.0844664
Non-EwS sarcoma	OtherSarc_1_1	OtherSarc_1	70.911	68.0016	0.589173	-4.95563	75.276	-0.0968076	-0.00308508	-0.00535796
Non-EwS sarcoma	RMS_1_1	RMS_1	-58.7168	-57.0906	0.0343484	5.5207	-64.3892	-0.165926	-0.000434139	0.0024356
Non-EwS sarcoma	RMS_1_2	RMS_1	-195.633	-175.253	-1.79779	-74.3609	-119.167	-0.155051	0.00461438	0.0343079
Non-EwS sarcoma	RMS_1_3	RMS_1	-67.8189	-65.9408	5.74126	-40.0279	-34.776	-0.131031	-7.60881e-05	-0.00570258
Non-EwS sarcoma	Syn_1_1	Syn_1	47.9785	44.31	1.79563	-2.41638	48.2894	-0.0457046	-0.00207094	-0.00836314
Non-EwS sarcoma	EwSLike_2_1	EwSLike_2	-34.3324	-34.5827	4.96072	-28.2885	-12.0598	-0.0472446	-2.0749e-05	-0.00782831
Non-EwS sarcoma	Ost_2_1	Ost_2	15.2518	20.5548	-0.174793	-41.5328	57.1474	-0.162305	-0.00180384	0.00854514
Non-EwS sarcoma	OtherSarc_2_1	OtherSarc_2	-98.3973	-80.0931	-10.4225	-18.2345	-67.5592	-0.221774	0.00180107	0.0440328
Non-EwS sarcoma	RMS_2_1	RMS_2	-23.5834	-34.9872	8.06548	23.97	-57.4948	0.0865782	0.000186743	-0.0298527
Non-EwS sarcoma	RMS_2_2	RMS_2	6.67908	4.02232	0.0642819	16.7114	-10.1506	-0.104403	-0.00161659	-0.0042342
Non-EwS sarcoma	Syn_2_1	Syn_2	-4.06545	-14.7398	7.40067	18.2584	-31.4066	0.100036	-1.74893e-05	-0.0277055
Non-EwS sarcoma	EwSLike_3_1	EwSLike_3	-969.678	-838.634	-38.6963	-343.529	-579.48	-1.18489	0.0220544	0.261369
Non-EwS sarcoma	Ost_3_1	Ost_3	-117.417	-112.817	2.54724	-18.8934	-101.758	-0.1732	0.000988421	0.0032715
Non-EwS sarcoma	OtherSarc_3_1	OtherSarc_3	-56.3164	-62.8537	2.2386	45.9605	-105.234	-0.00369019	0.000605999	-0.0135872
Non-EwS sarcoma	RMS_3_1	RMS_3	-99.2314	-86.6537	-0.780487	-55.0051	-43.2661	-0.143281	0.00176585	0.0206998
Non-EwS sarcoma	Syn_3_1	Syn_3	8.24253	-0.245855	6.16034	8.8449	-8.12527	0.0580861	-0.000550028	-0.0224332
Non-EwS sarcoma	Ost_4_1	Ost_4	20.7481	15.9571	1.49027	16.3452	2.56988	-0.0238246	-0.00125447	-0.00968087
Non-EwS sarcoma	OtherSarc_4_1	OtherSarc_4	-204.258	-179.456	-6.07621	-68.9672	-128	-0.210509	0.00476018	0.047587
Non-EwS sarcoma	RMS_4_1	RMS_4	-243.331	-196	-18.7364	-117.323	-103.2	-0.480337	0.00507714	0.1016
Non-EwS sarcoma	Ost_5_1	Ost_5	38.4792	46.6464	-2.62967	-49.2395	91.1341	-0.158843	-0.00193924	0.0166986
Non-EwS sarcoma	RMS_5_1	RMS_5	6.24904	2.87407	2.63821	1.09015	1.94963	0.021211	-0.000320234	-0.00919898
Non-EwS sarcoma	RMS_5_2	RMS_5	39.5303	30.5111	4.20981	19.1991	15.2043	0.0324485	-0.00153414	-0.0203215
Non-EwS sarcoma	Ost_6_1	Ost_6	-29.4101	-23.4256	-1.66899	-20.9383	-6.42067	-0.125241	-0.000184167	0.011802
Non-EwS sarcoma	RMS_6_1	RMS_6	4.90514	-2.90605	4.5302	18.2091	-18.8734	0.00826665	-0.000917285	-0.0189451
Non-EwS sarcoma	Ost_7_1	Ost_7	-286.535	-222.232	-31.2918	-125.075	-123.393	-0.721543	0.00534567	0.146788
Non-EwS sarcoma	RMS_7_1	RMS_7	-76.4437	-68.482	-1.57524	-21.9389	-52.6396	-0.0799256	0.00161943	0.0147062
Non-EwS sarcoma	Ost_8_1	Ost_8	52.7435	51.5525	1.2448	-17.2942	68.6564	-0.0349494	-0.00181591	-0.00367238
Non-EwS sarcoma	RMS_8_1	RMS_8	-80.8298	-65.6803	-5.90331	-37.4353	-36.2136	-0.178223	0.0014016	0.0323776
Non-EwS sarcoma	RMS_9_1	RMS_9	-96.6421	-98.878	3.89494	13.4091	-114.993	0.0219913	0.00214161	-0.00938611
Non-EwS sarcoma	RMS_10_1	RMS_10	-104.882	-101.828	3.91039	-22.5459	-87.2009	-0.0969097	0.0013898	-0.00116549
Non-EwS sarcoma	RMS_11_1	RMS_11	18.9763	22.0855	-4.19894	5.98717	18.1194	-0.0823049	-0.000935442	0.0111368
Non-EwS sarcoma	RMS_12_1	RMS_12	-3.51941	-8.82775	5.83519	-8.01021	-2.60343	0.023887	-0.000386499	-0.0169975

## Sheet: Universal DHSs
Sample type	Sample	Patient	Total dip area (AOC combined model)	AOC combined model, excluding smallest Gaussian	Amplitude of smallest Gaussian (G1)	Amplitude of middle Gaussian (G2)	Amplitude of widest Gaussian (G3)	Sum of y-values of fitted model, over all bins	Intercept	Total dip depth
EwS	EwS_1_2	EwS_1	-538.796	-442.956	-49.5567	-174.494	-303.714	-1.01935	0.0114945	0.226656
EwS	EwS_1_5	EwS_1	-593.816	-462.212	-75.4884	-212.272	-288.906	-1.50483	0.0115056	0.323047
EwS	EwS_1_6	EwS_1	-638.486	-455.224	-115	-257.026	-239.939	-2.15758	0.0113824	0.465537
EwS	EwS_1_7	EwS_1	-1019.07	-793.398	-145.774	-173.311	-667.259	-2.684	0.0193927	0.57971
EwS	EwS_1_8	EwS_1	-527.583	-402.57	-70.4852	-230.73	-210.202	-1.41946	0.0101242	0.304958
EwS	EwS_1_9	EwS_1	-619.211	-490.233	-74.9675	-181.419	-345.942	-1.46703	0.0122957	0.318138
EwS	EwS_1_10	EwS_1	-423.368	-303.729	-71.8453	-202.787	-132.1	-1.39912	0.00752473	0.298816
EwS	EwS_2_1	EwS_2	-831.809	-717.24	-53.184	-202.876	-564.423	-1.1991	0.0180646	0.261297
EwS	EwS_2_2	EwS_2	-615.099	-497.405	-58.598	-259.545	-283.711	-1.27965	0.0125734	0.274799
EwS	EwS_2_3	EwS_2	-592.546	-488.297	-49.0252	-244.056	-288.479	-1.04415	0.013158	0.238841
EwS	EwS_2_4	EwS_2	-482.269	-369.047	-63.2523	-213.975	-190.535	-1.36636	0.00829266	0.275269
EwS	EwS_2_5	EwS_2	-589.106	-501.91	-38.2393	-198.362	-344.19	-0.968628	0.0119372	0.195358
EwS	EwS_2_6	EwS_2	-809.218	-695.454	-44.6928	-302.877	-451.994	-1.07293	0.0185001	0.246661
EwS	EwS_3_1	EwS_3	-806.516	-654.363	-91.1333	-151.671	-543.503	-1.7289	0.0164561	0.379515
EwS	EwS_3_2	EwS_3	-789.806	-663.539	-56.9961	-294.064	-426.166	-1.32861	0.0167549	0.285488
EwS	EwS_3_3	EwS_3	-491.135	-381.557	-61.6224	-192.443	-223.029	-1.2554	0.00940884	0.267038
EwS	EwS_3_4	EwS_3	-639.517	-513.916	-61.3548	-297.603	-266.607	-1.38393	0.0127428	0.291407
EwS	EwS_3_5	EwS_3	-624.993	-518.764	-49.0301	-250.867	-314.16	-1.07185	0.0137648	0.241905
EwS	EwS_3_6	EwS_3	-588.527	-484.923	-52.822	-194.895	-329.057	-1.08348	0.0127462	0.243833
EwS	EwS_3_7	EwS_3	-708.87	-592.948	-55.9726	-234.064	-406.489	-1.22988	0.015074	0.267859
EwS	EwS_4_1	EwS_4	-491.568	-339.363	-90.0516	-292.856	-87.613	-1.8094	0.00804901	0.378049
EwS	EwS_4_2	EwS_4	-676.814	-574.038	-44.7208	-245.029	-377.277	-1.07021	0.0144798	0.229719
EwS	EwS_4_3	EwS_4	-661.365	-555.2	-50.9881	-212.603	-386.564	-1.11004	0.0142689	0.244876
EwS	EwS_4_4	EwS_4	-585.437	-476.674	-55.5843	-216.229	-301.15	-1.16265	0.0123292	0.256199
EwS	EwS_5_1	EwS_5	-589.452	-428.092	-106.284	-156.619	-302.268	-1.94407	0.0104075	0.417818
EwS	EwS_5_2	EwS_5	-567.248	-437.213	-77.4112	-184.757	-287.495	-1.47621	0.0111848	0.323658
EwS	EwS_5_3	EwS_5	-714.139	-565.986	-77.2336	-310.704	-308.622	-1.65024	0.0141323	0.351421
EwS	EwS_5_4	EwS_5	-826.611	-708.121	-57.8098	-190.802	-565.602	-1.28276	0.0175378	0.274683
EwS	EwS_5_5	EwS_5	-654.766	-536.939	-56.2242	-272.431	-313.478	-1.25193	0.0137183	0.271239
EwS	EwS_5_6	EwS_5	-813.059	-695.425	-59.0424	-173.266	-568.082	-1.24186	0.0176922	0.275306
EwS	EwS_6_1	EwS_6	-617.949	-445.128	-116.181	-145.809	-329.431	-2.14315	0.0102385	0.451206
EwS	EwS_6_2	EwS_6	-515.554	-412.587	-50.2634	-247.935	-205.896	-1.12893	0.0103056	0.238844
EwS	EwS_6_3	EwS_6	-581.582	-469.353	-54.4053	-266.662	-248.167	-1.26056	0.0113208	0.259719
EwS	EwS_6_4	EwS_6	-472.155	-380.538	-47.124	-187.154	-227.239	-0.977629	0.0099283	0.216298
EwS	EwS_6_5	EwS_6	-574.444	-478.005	-44.569	-224.21	-295.748	-1.02642	0.0120374	0.219698
EwS	EwS_6_6	EwS_6	-916.396	-775.899	-73.228	-197.583	-629.72	-1.56816	0.0189885	0.333117
EwS	EwS_7_1	EwS_7	-966.388	-718.406	-155.508	-307.388	-467.97	-2.86185	0.018484	0.629725
EwS	EwS_7_2	EwS_7	-255.741	-165.082	-61.6417	-96.2149	-83.5976	-1.22538	0.00260892	0.237828
EwS	EwS_7_3	EwS_7	-386.756	-228.772	-109.226	-170.532	-81.5361	-2.02265	0.00458246	0.417325
EwS	EwS_7_4	EwS_7	-549.608	-430.024	-68.4469	-190.52	-275.121	-1.33971	0.0110085	0.293305
EwS	EwS_7_5	EwS_7	-682.684	-549.424	-70.4406	-251.771	-344.599	-1.46481	0.0139416	0.317609
EwS	EwS_7_6	EwS_7	-681.618	-553.055	-65.2216	-265.433	-336.282	-1.42693	0.0136847	0.302084
EwS	EwS_7_7	EwS_7	-692.646	-512.199	-101.294	-366.244	-201.634	-2.03504	0.0131329	0.439515
EwS	EwS_8_1	EwS_8	-711.089	-541.053	-108.334	-171.181	-407.033	-2.06043	0.0127496	0.434456
EwS	EwS_8_2	EwS_8	-704.822	-575.145	-70.0158	-211.398	-407.798	-1.43054	0.0145365	0.311364
EwS	EwS_8_3	EwS_8	-737.452	-600.44	-68.0831	-295	-359.049	-1.5059	0.0149426	0.319683
EwS	EwS_8_4	EwS_8	-858.305	-739.472	-52.0544	-248.479	-546.64	-1.16072	0.0194442	0.266118
EwS	EwS_8_5	EwS_8	-843.851	-705.234	-57.8005	-387.861	-385.269	-1.38466	0.0184653	0.305896
EwS	EwS_8_6	EwS_8	-625.636	-492.594	-76.8591	-197.929	-333.485	-1.52408	0.012223	0.327425
EwS	EwS_8_7	EwS_8	-634.728	-513.463	-60.9543	-260.28	-299.733	-1.34349	0.0127138	0.284048
EwS	EwS_9_1	EwS_9	-778.554	-650.324	-74.1302	-118.803	-569.465	-1.46767	0.0159274	0.315574
EwS	EwS_9_2	EwS_9	-617.22	-476.127	-79.869	-247.856	-271.259	-1.58296	0.01218	0.344674
EwS	EwS_9_3	EwS_9	-632.122	-509.653	-63.0712	-248.867	-305.949	-1.36166	0.0126537	0.289259
EwS	EwS_9_4	EwS_9	-883.916	-699.986	-93.4748	-414.921	-354.176	-1.96954	0.0182867	0.432486
EwS	EwS_10_1	EwS_10	-754.421	-599.16	-83.9324	-288.284	-363.195	-1.74697	0.0149037	0.373003
EwS	EwS_11_1	EwS_11	-761.885	-612.365	-85.5504	-208.203	-448.984	-1.64797	0.0158383	0.366642
EwS	EwS_12_1	EwS_12	-865.049	-712.199	-72.1438	-356.285	-420.446	-1.54376	0.0190671	0.350605
EwS	EwS_13_1	EwS_13	-828.017	-706.683	-48.9147	-322.735	-445.699	-1.14912	0.0189164	0.265061
EwS	EwS_13_2	EwS_13	-644.018	-555.525	-30.4551	-279.918	-327.06	-0.772965	0.0152303	0.185062
EwS	EwS_13_3	EwS_13	-684.424	-572.646	-52.1188	-246.931	-373.85	-1.12042	0.0152288	0.255359
EwS	EwS_13_4	EwS_13	-844.875	-696.957	-69.4968	-345.358	-414.459	-1.45198	0.0191108	0.338784
EwS	EwS_13_5	EwS_13	-614.239	-519.961	-46.3326	-165.574	-392.254	-0.993012	0.0132747	0.219106
EwS	EwS_14_1	EwS_14	-860.462	-730.695	-52.9522	-347.938	-447.948	-1.26886	0.0192053	0.284503
EwS	EwS_15_1	EwS_15	-667.483	-541.648	-62.3699	-276.78	-314.263	-1.35685	0.0137927	0.293358
EwS	EwS_16_1	EwS_16	-596.65	-473.063	-72.1317	-169.012	-339.281	-1.47442	0.0110672	0.305308
EwS	EwS_17_1	EwS_17	-603.206	-430.123	-118.73	-124.748	-332.625	-2.05151	0.0111271	0.455642
EwS	EwS_18_1	EwS_18	-548.317	-420.957	-69.3281	-259.573	-203.488	-1.36905	0.0113446	0.306764
EwS	EwS_19_1	EwS_19	-713.681	-556.792	-84.7618	-311.678	-297.878	-1.77469	0.0138024	0.37686
EwS	EwS_20_1	EwS_20	-684.521	-537.492	-79.0048	-290.72	-296.79	-1.65837	0.0133376	0.352488
EwS	EwS_21_1	EwS_21	-456.65	-323.97	-85.5201	-162.014	-189.437	-1.58584	0.0079487	0.340615
EwS	EwS_22_1	EwS_22	-594.56	-456.323	-73.388	-303.678	-200.581	-1.50061	0.0120292	0.330028
EwS	EwS_23_1	EwS_23	-486.679	-349.452	-89.4629	-149.922	-226.783	-1.62564	0.00878388	0.353877
EwS	EwS_24_1	EwS_24	-399.611	-243.842	-105.848	-182.226	-86.8685	-1.87354	0.00627105	0.40855
EwS	EwS_25_1	EwS_25	-941.274	-806.723	-55.4638	-334.286	-539.523	-1.32343	0.0210057	0.295849
EwS	EwS_25_2	EwS_25	-707.81	-587.016	-51.5189	-335.788	-308.919	-1.16124	0.0160382	0.268395
EwS	EwS_26_1	EwS_26	-571.989	-457.762	-63.9555	-179.482	-314.174	-1.31547	0.0111246	0.277892
EwS	EwS_27_1	EwS_27	-457.22	-284.301	-118.282	-187.66	-123.781	-2.22778	0.00558205	0.454753
EwS	EwS_28_1	EwS_28	-707.748	-542.198	-98.5378	-241.281	-345.498	-1.99931	0.0124889	0.41204
EwS	EwS_29_1	EwS_29	-681.764	-555.536	-75.4277	-122.74	-466.91	-1.49475	0.0132297	0.314562
EwS	EwS_30_1	EwS_30	-517.337	-405.101	-62.6648	-196.577	-243.855	-1.31081	0.00965556	0.272794
EwS	EwS_30_2	EwS_30	-517.298	-407.982	-59.3882	-205.2	-239.219	-1.20807	0.0104405	0.263094
EwS	EwS_30_3	EwS_30	-591.804	-453.457	-84.6903	-174.163	-313.73	-1.62991	0.0110497	0.348032
EwS	EwS_30_4	EwS_30	-619.271	-480.557	-80.8892	-211.02	-308.995	-1.60253	0.0118483	0.34259
EwS	EwS_30_4rep	EwS_30	-597.559	-461.239	-79.1184	-216.23	-284.2	-1.62588	0.0107647	0.336092
EwS	EwS_30_5	EwS_30	-727.649	-584.928	-75.5935	-269.293	-365.719	-1.54406	0.0151481	0.340398
EwS	EwS_30_6	EwS_30	-441.002	-328.063	-68.9604	-161.355	-194.89	-1.2979	0.00840492	0.283858
EwS	EwS_30_7	EwS_30	-446.212	-303.279	-91.9526	-195.174	-137.768	-1.69237	0.00766659	0.366681
EwS	EwS_30_8	EwS_30	-595.779	-471.206	-61.7805	-300.013	-219.831	-1.32278	0.012368	0.290506
EwS	EwS_30_9	EwS_30	-424.522	-273.001	-98.4736	-215.02	-88.0648	-1.83684	0.00653591	0.390311
EwS	EwS_31_1	EwS_31	-830.867	-743.096	-36.8041	-122.624	-664.212	-0.895773	0.0184537	0.193863
EwS	EwS_32_1	EwS_32	-474.514	-319.044	-98.7521	-231.46	-121.336	-1.8338	0.00809982	0.396853
EwS	EwS_33_1	EwS_33	-542.407	-397.354	-80.3711	-312.549	-130.784	-1.59854	0.0106022	0.351649
EwS	EwS_34_1	EwS_34	-582.243	-407.902	-113.443	-207.651	-235.014	-2.14413	0.0093727	0.449264
EwS	EwS_35_1	EwS_35	-668.68	-492.06	-99.7275	-355.468	-190.359	-2.02377	0.0122918	0.431116
EwS	EwS_36_1	EwS_36	-488.412	-311.047	-117.367	-230.702	-113.008	-2.22505	0.00667977	0.460196
EwS	EwS_37_1	EwS_37	-587.142	-450.355	-74.6936	-276.775	-218.513	-1.49521	0.0118632	0.329841
EwS	EwS_38_1	EwS_38	-464.561	-365.993	-53.4085	-187.423	-211.587	-1.18497	0.00823693	0.237005
EwS	EwS_39_1	EwS_39	-765.696	-589.664	-103.965	-260.677	-377.411	-1.97468	0.0153247	0.43684
EwS	EwS_40_1	EwS_40	-562.439	-421.512	-79.5191	-272.514	-192.062	-1.57827	0.0109139	0.34389
EwS	EwS_41_1	EwS_41	-546.615	-359.164	-126.159	-206.759	-184.479	-2.29426	0.0085616	0.489692
EwS	EwS_41_2	EwS_41	-650.142	-477.466	-108.281	-223.339	-293.711	-2.01265	0.0121014	0.438502
EwS	EwS_41_3	EwS_41	-614.907	-461.818	-93.943	-206.297	-293.217	-1.81956	0.0111115	0.385497
EwS	EwS_41_4	EwS_41	-537.415	-377.448	-97.7437	-263.206	-153.785	-1.86494	0.00954407	0.402208
EwS	EwS_41_5	EwS_41	-623.892	-453.464	-100.79	-298.547	-201.242	-1.91697	0.0120215	0.423206
EwS	EwS_41_6	EwS_41	-770.064	-600.809	-88.2613	-373.267	-288.293	-1.84285	0.015569	0.401543
EwS	EwS_42_1	EwS_42	-508.321	-371.558	-75.8661	-294.917	-119.875	-1.53823	0.00956319	0.331694
EwS	EwS_42_2	EwS_42	-524.955	-393.627	-75.3451	-239.141	-193.125	-1.50723	0.00982666	0.322427
EwS	EwS_42_3	EwS_42	-612.468	-454.495	-101.553	-168.085	-319.686	-1.8528	0.0114828	0.405085
EwS	EwS_42_4	EwS_42	-519.86	-363.323	-99.27	-217.795	-179.844	-1.8395	0.00921785	0.399302
EwS	EwS_42_5	EwS_42	-615.631	-477.884	-76.7168	-251.34	-270.07	-1.5787	0.0117399	0.334508
EwS	EwS_42_6	EwS_42	-670.47	-453.94	-134.842	-349.861	-154.359	-2.64723	0.0102675	0.548457
EwS	EwS_42_7	EwS_42	-612.533	-426.858	-115.407	-287.291	-183.074	-2.19546	0.0105542	0.469937
EwS	EwS_43_1	EwS_43	-565.984	-402.898	-97.1702	-289.885	-156.37	-1.94179	0.0095484	0.406129
EwS	EwS_44_1	EwS_44	-1182.46	-991.087	-96.919	-328.793	-735.489	-2.04263	0.0252666	0.449315
EwS	EwS_45_1	EwS_45	-705.918	-553.878	-84.0095	-274.468	-328.345	-1.88215	0.0119012	0.368152
EwS	EwS_45_2	EwS_45	-1075.75	-872.405	-113.304	-302.572	-634.588	-2.85552	0.0150838	0.493813
EwS	EwS_45_3	EwS_45	-619.586	-472.084	-84.0828	-262.719	-253.514	-1.73411	0.011228	0.361267
EwS	EwS_45_4	EwS_45	-604.321	-457.022	-87.4154	-228.022	-268.892	-1.70165	0.0114097	0.366218
EwS	EwS_45_5	EwS_45	-693.738	-250.636	-330.965	-350.315	65.2695	-6.8073	-0.00838793	1.20952
EwS	EwS_46_1	EwS_46	-576.261	-416.475	-103.678	-176.404	-272.428	-1.88849	0.0104788	0.411272
EwS	EwS_47_1	EwS_47	-495.766	-332.593	-113.212	-132.32	-224.178	-2.04376	0.0075523	0.431611
EwS	EwS_47_2	EwS_47	-688.77	-499.84	-122.349	-208.359	-330.053	-2.20132	0.0129235	0.485904
EwS	EwS_47_3	EwS_47	-661.579	-421.131	-161.344	-286.943	-175.778	-2.89048	0.0106425	0.627398
EwS	EwS_47_4	EwS_47	-490.324	-359.218	-81.891	-174.666	-214.983	-1.57005	0.0086	0.332428
EwS	EwS_48_1	EwS_48	-376.739	-257.574	-75.4428	-175.003	-108.784	-1.32026	0.00750538	0.303779
EwS	EwS_48_2	EwS_48	-581.826	-467.495	-60.8691	-212.525	-294.712	-1.24668	0.0120111	0.273181
EwS	EwS_48_3	EwS_48	-473.535	-354.398	-76.7468	-120.171	-259.169	-1.44028	0.00843647	0.305745
EwS	EwS_48_4	EwS_48	-446.766	-327.358	-77.4938	-125.095	-226.479	-1.48677	0.00732256	0.307358
EwS	EwS_49_1	EwS_49	-905.905	-775.024	-59.5565	-263.77	-569.735	-1.35769	0.0196732	0.296629
EwS	EwS_49_2	EwS_49	-740.791	-626.947	-51.6489	-250.425	-427.417	-1.18611	0.0159336	0.257796
EwS	EwS_49_3	EwS_49	-794.843	-666.965	-68.2505	-177.151	-534.545	-1.35932	0.0172445	0.305742
EwS	EwS_49_4	EwS_49	-749.625	-645.538	-44.7764	-228.071	-467.186	-1.02985	0.0167822	0.231806
EwS	EwS_49_5	EwS_49	-864.319	-735.122	-62.5598	-228.599	-559.615	-1.37817	0.0184688	0.298775
EwS	EwS_49_6	EwS_49	-657.556	-548.157	-54.4961	-206.041	-384.991	-1.19307	0.0136644	0.255433
EwS	EwS_50_1	EwS_50	-665.314	-493.335	-104.793	-250.76	-285.729	-2.55331	0.00585341	0.431907
EwS	EwS_50_2	EwS_50	-549.111	-398.759	-97.5786	-162.945	-266.258	-1.81648	0.00955832	0.38702
EwS	EwS_50_3	EwS_50	-613.016	-476.078	-76.5328	-246.344	-272.687	-1.57428	0.0116515	0.332963
EwS	EwS_50_4	EwS_50	-775.091	-618.99	-85.8077	-266.527	-403.409	-2.00045	0.0125786	0.377255
EwS	EwS_53_1	EwS_53	-525.637	-361.198	-111.245	-155.926	-232.873	-2.13613	0.00717248	0.430457
EwS	EwS_54_1	EwS_54	-595.416	-442.972	-101.281	-122.161	-348.988	-1.90257	0.0100091	0.396084
EwS	EwS_56_1	EwS_56	-598.319	-479.512	-68.5208	-161.98	-352.469	-1.37141	0.0117187	0.292191
EwS	EwS_57_1	EwS_57	-589.387	-421.157	-102.178	-274.127	-189.436	-2.02739	0.00979625	0.422001
EwS	EwS_57_3	EwS_57	-675.844	-531.057	-79.7818	-262.468	-315.466	-1.60913	0.0135621	0.350239
EwS	EwS_57_4	EwS_57	-537.318	-410.709	-73.1325	-212.084	-235.385	-1.4252	0.010562	0.311606
EwS	EwS_57_5	EwS_57	-745.042	-623.649	-57.9549	-251.69	-422.613	-1.31781	0.0154629	0.279459
EwS	EwS_57_6	EwS_57	-451.907	-351.517	-56.8457	-170.969	-211.156	-1.15403	0.00864067	0.245263
EwS	EwS_57_7	EwS_57	-514.073	-422.49	-40.9341	-241.919	-221.981	-0.986723	0.0104772	0.206457
EwS	EwS_58_3	EwS_58	-613.905	-495.898	-59.6691	-250.718	-290.043	-1.31253	0.0122419	0.276976
EwS	EwS_58_4	EwS_58	-586.389	-420.517	-103.41	-237.084	-222.057	-1.95493	0.0104417	0.420288
EwS	EwS_58_5	EwS_58	-443.339	-264.604	-125.396	-169.314	-119.471	-2.30686	0.00519851	0.475011
EwS	EwS_58_6	EwS_58	-389.082	-237.741	-111.416	-76.7309	-175.229	-1.81683	0.00660616	0.410468
EwS	EwS_60_1	EwS_60	-823.562	-692.207	-62.6134	-266.415	-480.778	-1.48314	0.0164628	0.302229
EwS	EwS_61_1	EwS_61	-820.179	-662.335	-88.4044	-235.592	-476.41	-1.86734	0.0154913	0.384034
EwS	EwS_62_1	EwS_62	-328.465	-134.915	-140.032	-195.546	40.0579	-2.50435	0.00221372	0.521156
EwS	EwS_63_1	EwS_63	-866.939	-749.435	-46.5934	-295.149	-515.242	-1.01754	0.0209295	0.255434
EwS	EwS_63_2	EwS_63	-725.401	-503.173	-137.974	-348.765	-206.637	-2.64912	0.0121901	0.562215
EwS	EwS_63_3	EwS_63	-576.6	-435.236	-78.3072	-285.317	-194.913	-1.6246	0.0106753	0.34265
EwS	EwS_63_4	EwS_63	-662.212	-449.432	-145.983	-185.365	-297.275	-2.62722	0.0105767	0.560219
EwS	EwS_64_1	EwS_64	-792.243	-682.736	-52.3161	-177.779	-551.012	-1.14605	0.0172794	0.252091
EwS	EwS_65_1	EwS_65	-815.174	-662.139	-83.664	-244.153	-468.67	-1.75238	0.0160642	0.369094
EwS	EwS_66_1	EwS_66	-585.109	-457.512	-65.6946	-289.37	-214.971	-1.37719	0.0119424	0.30138
EwS	EwS_67_1	EwS_67	-723.504	-587.293	-75.4211	-207.016	-424.234	-1.5559	0.0143455	0.330025
EwS	EwS_68_1	EwS_68	-602.421	-470.528	-81.2758	-144.244	-358.596	-1.56078	0.0113804	0.332623
EwS	EwS_69_1	EwS_69	-640.835	-526.773	-60.912	-185.295	-381.105	-1.26432	0.0131707	0.272799
EwS	EwS_70_1	EwS_70	-464.282	-358.484	-65.0137	-125.528	-259.031	-1.27921	0.00835307	0.266536
EwS	EwS_71_1	EwS_71	-546.062	-432.414	-65.8064	-162.589	-302.843	-1.29849	0.0107629	0.279929
EwS	EwS_72_1	EwS_72	-603.884	-491.281	-59.3151	-204.149	-327.139	-1.25933	0.0121511	0.268034
EwS	EwS_73_1	EwS_73	-1168.58	-1064.67	-35.5429	-163.578	-963.156	-0.93114	0.027294	0.21675
EwS	EwS_74_1	EwS_74	-864.653	-758.516	-47.0332	-175.778	-632.12	-1.02119	0.019884	0.23849
EwS	EwS_75_1	EwS_75	-394.262	-284.332	-68.6637	-153.322	-156.471	-1.30167	0.00698831	0.278744
EwS	EwS_76_1	EwS_76	-591.928	-492.208	-52.1201	-162.33	-365.992	-1.08693	0.0124163	0.236695
EwS	EwS_77_1	EwS_77	-626.939	-541.101	-33.7813	-221.187	-364.729	-0.907986	0.0131888	0.186198
EwS	EwS_78_1	EwS_78	-663.653	-532.192	-80.6276	-122.528	-442.543	-1.54858	0.0128928	0.330899
EwS	EwS_79_1	EwS_79	-523.344	-416.024	-57.4508	-205.096	-247.778	-1.19848	0.0104226	0.256936
EwS	EwS_80_1	EwS_80	-547.175	-422.686	-78.231	-127.166	-324.121	-1.5312	0.00963489	0.316356
EwS	EwS_81_1	EwS_81	-569.261	-440.796	-80.0954	-136.743	-334.345	-1.54476	0.0104333	0.325457
EwS	EwS_82_1	EwS_82	-672.003	-548.51	-70.0343	-161.869	-424.556	-1.37172	0.0139287	0.301814
EwS	EwS_83_1	EwS_83	-665.767	-526.02	-79.6399	-217.151	-350.989	-1.64814	0.0124278	0.342199
EwS	EwS_84_1	EwS_84	-915.269	-767.492	-74.3433	-258.821	-565.799	-1.56465	0.0196849	0.346177
EwS	EwS_85_1	EwS_85	-800.633	-665.302	-71.3644	-214.018	-499.525	-1.45885	0.0170115	0.322218
EwS	EwS_86_1	EwS_86	-977.402	-870.941	-42.2959	-188.431	-738.284	-0.945072	0.0232087	0.23146
EwS	EwS_87_1	EwS_87	-316.646	-197.904	-88.7242	-40.3435	-167.182	-1.54736	0.00408595	0.324111
EwS	EwS_88_1	EwS_88	-753.723	-618.356	-76.1759	-177.387	-483.3	-1.92352	0.010699	0.329892
EwS	EwS_89_1	EwS_89	-497.888	-383.872	-76.6901	-59.0361	-344.955	-1.44053	0.00856529	0.297696
EwS	EwS_90_1	EwS_90	-759.921	-648.413	-54.2324	-188.867	-505.13	-1.14581	0.0167944	0.258237
EwS	EwS_91_1	EwS_91	-425.271	-282.147	-95.1036	-168.899	-139.235	-1.66959	0.00762494	0.371961
EwS	EwS_92_1	EwS_92	-601.063	-478.007	-69.3627	-194.109	-321.957	-1.37318	0.0121703	0.300112
EwS	EwS_93_1	EwS_93	-535.387	-422.176	-59.1175	-240.459	-222.322	-1.21439	0.0111104	0.268701
EwS	EwS_94_1	EwS_94	-866.377	-694.96	-103.478	-178.646	-561.18	-1.91736	0.0179466	0.428859
EwS	EwS_95_1	EwS_95	-770.112	-646.421	-56.4657	-282.148	-419.035	-1.36349	0.0156331	0.280663
Healthy control	Ctrl_1	Ctrl_1	-588.303	-486.234	-48.4649	-230.213	-298.802	-1.03841	0.0129096	0.234575
Healthy control	Ctrl_2	Ctrl_2	-493.49	-373.784	-79.7083	-83.3041	-312.479	-1.43699	0.00914967	0.311291
Healthy control	Ctrl_3	Ctrl_3	-468.337	-347.396	-75.4337	-155.878	-219.774	-1.45993	0.00816806	0.306477
Healthy control	Ctrl_4	Ctrl_4	-560.593	-449.561	-60.603	-190.818	-295.53	-1.22264	0.0114982	0.26765
Healthy control	Ctrl_5	Ctrl_5	-582.415	-463.258	-62.1803	-245.893	-260.217	-1.28596	0.0120448	0.282737
Healthy control	Ctrl_6	Ctrl_6	-469.209	-380.048	-43.3953	-206.926	-209.068	-1.03122	0.00882152	0.206605
Healthy control	Ctrl_7	Ctrl_7	-443.001	-340.763	-55.7803	-205.738	-168.68	-1.12537	0.00887024	0.246455
Healthy control	Ctrl_8	Ctrl_8	-705.064	-538.624	-95.712	-284.325	-303.135	-1.8713	0.0138585	0.408963
Healthy control	Ctrl_9	Ctrl_9	-689.036	-510.31	-100.708	-357.115	-207.897	-2.05613	0.0126218	0.435921
Healthy control	Ctrl_10	Ctrl_10	-736.059	-583.819	-81.1932	-297.06	-339.378	-1.67782	0.0148822	0.364002
Healthy control	Ctrl_11	Ctrl_11	-624.847	-448.652	-115.533	-184.751	-298.092	-2.15198	0.0105514	0.455418
Healthy control	Ctrl_12	Ctrl_12	-592.715	-440.232	-92.028	-231.51	-248.059	-1.82188	0.0104093	0.381547
Healthy control	Ctrl_13	Ctrl_13	-468.723	-338.37	-77.6324	-225.46	-147.661	-1.43164	0.00943086	0.324551
Healthy control	Ctrl_14	Ctrl_14	-640.587	-498.912	-77.1814	-275.572	-270.205	-1.6189	0.0122143	0.341323
Healthy control	Ctrl_15	Ctrl_15	-553.799	-419.541	-75.6864	-253.134	-207.577	-1.48133	0.0110785	0.327499
Healthy control	Ctrl_16	Ctrl_16	-480.033	-327.51	-119.901	47.1752	-380.148	-2.01723	0.00693701	0.425644
Healthy control	Ctrl_17	Ctrl_17	-334.49	-142.012	-146.322	-108.909	-45.0874	-2.53543	0.00223042	0.529414
Healthy control	Ctrl_18	Ctrl_18	-454.32	-292.09	-116.471	-101.636	-209.383	-1.9821	0.00739447	0.435311
Healthy control	Ctrl_19	Ctrl_19	-496.358	-311.471	-140.73	-31.3678	-291.988	-2.42843	0.00635169	0.508728
Healthy control	Ctrl_20	Ctrl_20	-664.046	-494.026	-88.3482	-423.114	-131.946	-1.73943	0.0143623	0.402921
Healthy control	Ctrl_21	Ctrl_21	-626.301	-483.82	-79.0216	-268.111	-261.096	-1.61868	0.0120472	0.345487
Healthy control	Ctrl_22	Ctrl_22	-577.844	-371.477	-151.785	-87.0501	-304.143	-2.57866	0.00892184	0.559465
Non-EwS sarcoma	AdSarc_1_1	AdSarc_1	-576.955	-460.155	-64.4759	-197.471	-300.467	-1.24309	0.0123404	0.282704
Non-EwS sarcoma	AdSarc_1_2	AdSarc_1	-861.918	-681.531	-100.241	-309.089	-429.898	-2.017	0.0172654	0.437674
Non-EwS sarcoma	EwSLike_1_1	EwSLike_1	-547.613	-462.741	-43.6096	-129.086	-365.441	-0.94055	0.0113767	0.200246
Non-EwS sarcoma	EwSLike_1_2	EwSLike_1	-605.186	-487.85	-62.9095	-209.69	-318.443	-1.30607	0.0122266	0.281051
Non-EwS sarcoma	EwSLike_1_3	EwSLike_1	-724.779	-611.598	-54.675	-214.947	-443.208	-1.24555	0.0149609	0.26155
Non-EwS sarcoma	Ost_1_1	Ost_1	-401.546	-273.895	-78.5974	-214.151	-90.4858	-1.61952	0.00546055	0.321916
Non-EwS sarcoma	Ost_1_2	Ost_1	-672.427	-471.003	-123.588	-327.175	-192.987	-2.64894	0.00840689	0.507256
Non-EwS sarcoma	Ost_1_3	Ost_1	-535.059	-346.013	-130.65	-175.275	-198.919	-2.33637	0.00816811	0.49926
Non-EwS sarcoma	OtherSarc_1_1	OtherSarc_1	-441.633	-335.867	-68.9626	-88.3809	-268.702	-1.28413	0.00796843	0.272728
Non-EwS sarcoma	RMS_1_1	RMS_1	-570.34	-437.361	-80.5279	-177.015	-294.506	-1.57608	0.0104993	0.333145
Non-EwS sarcoma	RMS_1_2	RMS_1	-537.64	-441.758	-43.0051	-251.765	-233.164	-1.03091	0.0109888	0.216386
Non-EwS sarcoma	RMS_1_3	RMS_1	-587.05	-344.851	-173.073	-198.263	-175.517	-3.06083	0.00765484	0.648657
Non-EwS sarcoma	Syn_1_1	Syn_1	-613.182	-478.864	-82.4642	-150.591	-361.546	-1.59492	0.011502	0.338256
Non-EwS sarcoma	EwSLike_2_1	EwSLike_2	-583.759	-441.314	-83.8608	-228.629	-252.071	-1.61597	0.0113312	0.353087
Non-EwS sarcoma	Ost_2_1	Ost_2	-445.164	-307.822	-93.0622	-126.014	-204.704	-1.71412	0.00696653	0.359756
Non-EwS sarcoma	OtherSarc_2_1	OtherSarc_2	-386.296	-308.531	-40.5196	-158.67	-177.922	-0.905235	0.00722704	0.184423
Non-EwS sarcoma	RMS_2_1	RMS_2	-570.839	-408.766	-99.1928	-254.065	-194.657	-1.86502	0.0105859	0.407745
Non-EwS sarcoma	RMS_2_2	RMS_2	-561.348	-405.455	-97.3385	-216.915	-224.694	-1.80866	0.0103993	0.395234
Non-EwS sarcoma	Syn_2_1	Syn_2	-692.706	-566.177	-70.4836	-178.973	-427.595	-1.39199	0.0144606	0.307223
Non-EwS sarcoma	EwSLike_3_1	EwSLike_3	-802.532	-663.958	-65.6761	-312.426	-409.772	-1.46893	0.0169146	0.318277
Non-EwS sarcoma	Ost_3_1	Ost_3	-778.889	-619.202	-78.6676	-384.547	-297.688	-1.92612	0.0134717	0.371552
Non-EwS sarcoma	OtherSarc_3_1	OtherSarc_3	-605.092	-493.75	-62.426	-154.619	-374.175	-1.2603	0.0122247	0.270985
Non-EwS sarcoma	RMS_3_1	RMS_3	-600.134	-414.685	-116.696	-275.023	-181.357	-2.26217	0.00952662	0.471627
Non-EwS sarcoma	Syn_3_1	Syn_3	-451.769	-342.687	-62.4616	-193.644	-181.334	-1.32364	0.0076821	0.267613
Non-EwS sarcoma	Ost_4_1	Ost_4	-459.677	-361.031	-59.7985	-115.713	-270.706	-1.15783	0.00878561	0.24721
Non-EwS sarcoma	OtherSarc_4_1	OtherSarc_4	-727.012	-600.869	-65.799	-215.724	-430.913	-1.37095	0.0152344	0.299216
Non-EwS sarcoma	RMS_4_1	RMS_4	-529.019	-404.974	-69.1764	-235.591	-208.385	-1.43853	0.0097817	0.301389
Non-EwS sarcoma	Ost_5_1	Ost_5	-570.613	-454.092	-69.8927	-134.084	-350.982	-1.43586	0.0101857	0.290821
Non-EwS sarcoma	RMS_5_1	RMS_5	-433.293	-322.247	-66.7567	-170.987	-180.229	-1.31068	0.00779492	0.277446
Non-EwS sarcoma	RMS_5_2	RMS_5	-310.57	-202.702	-69.0564	-161.885	-63.5221	-1.2597	0.00535812	0.276207
Non-EwS sarcoma	Ost_6_1	Ost_6	-502.989	-395.114	-57.2986	-220.764	-211.854	-1.21989	0.00973128	0.257566
Non-EwS sarcoma	RMS_6_1	RMS_6	-612.651	-507.511	-54.8256	-177.296	-368.406	-1.04832	0.0139644	0.249365
Non-EwS sarcoma	Ost_7_1	Ost_7	-536.163	-436.222	-50.5935	-205.031	-269.168	-1.07747	0.0111542	0.234656
Non-EwS sarcoma	RMS_7_1	RMS_7	-608.487	-506.33	-52.9365	-170.774	-373.11	-1.1463	0.0123587	0.241756
Non-EwS sarcoma	Ost_8_1	Ost_8	-478.38	-367.473	-68.6804	-128.826	-265.319	-1.28791	0.00921294	0.280243
Non-EwS sarcoma	RMS_8_1	RMS_8	-567.927	-441.079	-73.9354	-192.708	-284.501	-1.39576	0.0116912	0.313229
Non-EwS sarcoma	RMS_9_1	RMS_9	-459.817	-345.339	-74.6025	-103.524	-264.766	-1.449	0.0074995	0.295138
Non-EwS sarcoma	RMS_10_1	RMS_10	-732.067	-591.251	-72.525	-283.959	-359.232	-1.52193	0.0151874	0.332598
Non-EwS sarcoma	RMS_11_1	RMS_11	-587.266	-467.195	-69.9069	-163.118	-338.537	-1.31604	0.0122914	0.296344
Non-EwS sarcoma	RMS_12_1	RMS_12	-684.265	-538.012	-84.0759	-223.845	-357.33	-1.69111	0.0131479	0.359285

## Sheet: ARMS-specific DHSs
Sample type	Sample	Patient	Total dip area (AOC combined model)	AOC combined model, excluding smallest Gaussian	Amplitude of smallest Gaussian (G1)	Amplitude of middle Gaussian (G2)	Amplitude of widest Gaussian (G3)	Sum of y-values of fitted model, over all bins	Intercept	Total dip depth
EwS	EwS_1_2	EwS_1	29.5435	25.7779	5.07194	11.1748	10.282	0.0464906	-0.00144055	-0.0332876
EwS	EwS_1_5	EwS_1	41.347	38.7356	3.30147	4.21421	31.8876	0.0235851	-0.00160233	-0.0228547
EwS	EwS_1_6	EwS_1	67.7512	59.7681	11.7989	-28.4243	77.4194	0.190417	-0.0020428	-0.0716809
EwS	EwS_1_7	EwS_1	101.515	98.1946	3.78886	-7.44965	102.996	-0.0982137	-0.00471778	-0.0286274
EwS	EwS_1_8	EwS_1	65.2036	62.6807	2.79114	6.18771	54.6	-0.041943	-0.00292354	-0.021657
EwS	EwS_1_9	EwS_1	57.1731	53.7988	4.40698	-3.56565	53.7482	0.0525663	-0.00189191	-0.0296817
EwS	EwS_1_10	EwS_1	52.7831	49.5675	4.76776	-28.7691	74.009	0.0377176	-0.00188082	-0.0288891
EwS	EwS_2_1	EwS_2	41.7418	41.245	0.579049	-18.9911	59.8578	0.00914014	-0.00104989	-0.00429535
EwS	EwS_2_2	EwS_2	31.1551	28.9761	2.83448	1.9832	24.6673	0.0293985	-0.00114005	-0.0191551
EwS	EwS_2_3	EwS_2	33.6023	32.183	0.954771	34.175	-2.10882	0.00445372	-0.00127218	-0.0115297
EwS	EwS_2_4	EwS_2	22.864	23.2212	-1.05569	8.99715	15.5586	-0.0436536	-0.000957205	0.00376819
EwS	EwS_2_5	EwS_2	73.8444	71.5064	2.15594	17.056	53.381	-0.00542809	-0.00265267	-0.0196115
EwS	EwS_2_6	EwS_2	20.9126	20.2116	1.4068	-29.5343	48.2469	-0.0506367	-0.00130596	-0.00668744
EwS	EwS_3_1	EwS_3	-57.3843	-59.062	3.83078	-22.2803	-41.2356	-0.147676	-0.00088569	-0.0165003
EwS	EwS_3_2	EwS_3	66.726	65.2636	1.58009	-13.5125	77.7772	0.0337398	-0.00169448	-0.0125124
EwS	EwS_3_3	EwS_3	-19.1809	-20.2623	0.636558	59.4646	-79.7372	0.0242629	0.000325961	-0.00868898
EwS	EwS_3_4	EwS_3	29.739	27.2509	3.52282	-7.27695	31.4213	-0.0222662	-0.00180734	-0.0221764
EwS	EwS_3_5	EwS_3	67.7215	64.2362	4.17587	8.19622	52.8987	0.0141939	-0.00264826	-0.0302582
EwS	EwS_3_6	EwS_3	8.78599	6.52131	3.35862	-1.79679	5.22981	0.0167751	-0.000771505	-0.0203472
EwS	EwS_3_7	EwS_3	48.4581	47.8125	1.12449	-38.2457	84.9828	-0.113982	-0.00269076	-0.00597752
EwS	EwS_4_1	EwS_4	29.7384	27.7522	2.72461	-5.6311	31.0473	0.0532841	-0.000752265	-0.0176103
EwS	EwS_4_2	EwS_4	97.5762	95.8646	1.5559	-14.8239	110.001	-0.0282952	-0.00325358	-0.0143334
EwS	EwS_4_3	EwS_4	5.33123	2.80811	3.48203	13.0168	-13.2534	0.01361	-0.000827037	-0.0223932
EwS	EwS_4_4	EwS_4	34.2494	33.0772	0.891626	19.1888	13.6414	0.00524926	-0.00118015	-0.00963215
EwS	EwS_5_1	EwS_5	48.0851	42.5899	7.89148	-9.76763	45.3003	0.0793322	-0.00206025	-0.0490978
EwS	EwS_5_2	EwS_5	47.1207	42.0756	6.89495	5.41095	30.7314	0.126502	-0.00134715	-0.0447037
EwS	EwS_5_3	EwS_5	16.7144	9.51576	10.8572	-6.85727	6.26033	0.137636	-0.00118763	-0.0648692
EwS	EwS_5_4	EwS_5	-6.81466	-7.91795	1.94013	-7.81105	-2.09706	-0.0240628	-0.000479121	-0.0102355
EwS	EwS_5_5	EwS_5	2.96943	3.86063	-1.83046	20.2353	-14.3632	-0.0142566	3.74723e-05	0.00854749
EwS	EwS_5_6	EwS_5	-5.64758	-3.23041	-3.49579	-4.66063	4.59392	-0.179141	-0.00115691	0.0216228
EwS	EwS_6_1	EwS_6	10.7877	7.57943	3.92592	37.3251	-32.8354	-0.0789968	-0.0023034	-0.0279413
EwS	EwS_6_2	EwS_6	37.4279	33.9053	3.77933	49.0669	-17.6966	0.0441382	-0.00161743	-0.0301137
EwS	EwS_6_3	EwS_6	43.6428	40.4508	4.42028	-8.2841	44.9106	0.036663	-0.00168536	-0.0283455
EwS	EwS_6_4	EwS_6	19.385	14.6642	6.94781	-1.95814	10.2687	0.0816914	-0.00108633	-0.0423575
EwS	EwS_6_5	EwS_6	46.8098	42.775	5.62014	-6.56023	44.4389	0.0950161	-0.00135939	-0.0358637
EwS	EwS_6_6	EwS_6	26.6461	24.5893	3.53054	-36.1834	57.2505	-0.0349751	-0.0017074	-0.0189892
EwS	EwS_7_1	EwS_7	89.5651	84.654	7.34557	-52.7541	130.712	0.0476923	-0.00319672	-0.0441888
EwS	EwS_7_2	EwS_7	12.2039	7.40258	6.91083	10.1544	-8.9836	0.0718357	-0.00106796	-0.0429152
EwS	EwS_7_3	EwS_7	58.6368	51.7582	10.3407	-32.7837	74.9902	0.126175	-0.00220363	-0.0619485
EwS	EwS_7_4	EwS_7	15.0982	14.104	1.11188	8.78558	4.5393	0.00496449	-0.000649193	-0.00854715
EwS	EwS_7_5	EwS_7	62.1003	58.5034	4.5623	1.75837	53.1014	0.0819658	-0.00174543	-0.0314959
EwS	EwS_7_6	EwS_7	76.4334	70.4381	7.35123	32.3809	32.3383	0.147581	-0.00215534	-0.0522289
EwS	EwS_7_7	EwS_7	-14.617	-18.2474	5.53906	8.5978	-32.0755	0.0266438	-0.000556499	-0.0327825
EwS	EwS_8_1	EwS_8	36.7835	32.1813	6.41398	3.18475	23.3833	-0.0497274	-0.00301952	-0.0409117
EwS	EwS_8_2	EwS_8	60.5104	53.3994	9.49947	21.6846	23.6826	0.189121	-0.00164319	-0.0627776
EwS	EwS_8_3	EwS_8	77.2088	72.3711	5.6963	26.9758	41.1666	0.0473553	-0.00296013	-0.0418931
EwS	EwS_8_4	EwS_8	56.2774	50.6894	7.51636	8.94746	35.3625	0.140089	-0.00159446	-0.0493859
EwS	EwS_8_5	EwS_8	47.1843	42.2201	6.85764	1.3751	34.8947	0.0576052	-0.00212794	-0.0440646
EwS	EwS_8_6	EwS_8	59.9048	54.1685	7.78613	4.52092	42.993	0.0724715	-0.00252284	-0.0507716
EwS	EwS_8_7	EwS_8	66.6068	60.6179	7.84035	15.5247	38.5979	0.172328	-0.00160641	-0.0527005
EwS	EwS_9_1	EwS_9	17.2587	18.0203	-1.08933	-14.4446	33.4692	-0.113782	-0.00148663	0.00680058
EwS	EwS_9_2	EwS_9	63.8177	57.7499	7.76332	26.5283	24.9146	0.0576854	-0.00292551	-0.0532037
EwS	EwS_9_3	EwS_9	16.5313	14.9198	2.31366	-4.4292	17.2836	-0.00718373	-0.00101958	-0.0143968
EwS	EwS_9_4	EwS_9	79.8694	76.5563	3.83226	4.09083	69.7133	0.0142776	-0.00287957	-0.0286169
EwS	EwS_10_1	EwS_10	-23.0721	-25.5791	4.96463	-38.7284	7.75603	-0.0838738	-0.00122649	-0.0238486
EwS	EwS_11_1	EwS_11	-11.128	-14.7217	5.86151	-11.3124	-9.16774	0.0726477	-6.6676e-05	-0.0328526
EwS	EwS_12_1	EwS_12	20.8938	17.815	4.69973	-14.5099	27.9318	0.00859364	-0.00142019	-0.0278035
EwS	EwS_13_1	EwS_13	46.4248	42.5651	5.11598	4.78812	33.4982	0.0956413	-0.00129599	-0.0340314
EwS	EwS_13_2	EwS_13	53.3064	50.2807	3.09114	35.5847	12.7878	0.0716913	-0.00149747	-0.0257008
EwS	EwS_13_3	EwS_13	40.3048	32.2846	11.0779	25.6992	-3.07549	0.266778	-0.000548631	-0.0711902
EwS	EwS_13_4	EwS_13	45.3932	41.5475	4.86986	15.9409	21.6942	0.0674703	-0.0016094	-0.0336662
EwS	EwS_13_5	EwS_13	60.7514	57.4853	3.91247	9.48761	45.0514	0.0695514	-0.00175618	-0.0283548
EwS	EwS_14_1	EwS_14	14.0352	11.4295	3.48199	13.1952	-4.72189	0.11147	8.56313e-05	-0.0230046
EwS	EwS_15_1	EwS_15	26.6841	22.5137	5.70443	12.2467	5.338	0.12582	-0.00057462	-0.0369593
EwS	EwS_16_1	EwS_16	6.90004	3.14844	5.02367	27.1891	-28.3314	0.0433359	-0.000941266	-0.0331329
EwS	EwS_17_1	EwS_17	44.6823	41.6853	4.07343	-6.61559	44.8342	0.00497085	-0.00201986	-0.0265319
EwS	EwS_18_1	EwS_18	77.0528	72.4975	5.87715	-1.36175	69.089	0.0964769	-0.00225435	-0.0399932
EwS	EwS_19_1	EwS_19	5.89188	1.02497	7.60674	-13.5246	7.29288	0.0523999	-0.00114094	-0.0441403
EwS	EwS_20_1	EwS_20	11.6937	9.90581	3.07084	-24.0631	30.8886	-0.0487797	-0.00143034	-0.016509
EwS	EwS_21_1	EwS_21	53.9277	52.8442	1.28913	-18.454	70.3811	-0.083651	-0.00263363	-0.00939666
EwS	EwS_22_1	EwS_22	12.3608	6.84104	8.14274	3.53964	-4.17126	0.0676038	-0.00135508	-0.0495468
EwS	EwS_23_1	EwS_23	37.6149	35.511	2.83281	-7.47067	40.598	0.0141869	-0.00144046	-0.0185968
EwS	EwS_24_1	EwS_24	6.6624	4.54254	2.90158	10.6286	-8.60414	-0.0106801	-0.00100759	-0.0187887
EwS	EwS_25_1	EwS_25	-24.6144	-28.5641	5.78178	26.4251	-60.3132	0.0546766	-0.000110041	-0.035406
EwS	EwS_25_2	EwS_25	26.4278	22.3605	5.76025	2.49955	14.7497	0.11383	-0.000664757	-0.0362541
EwS	EwS_26_1	EwS_26	52.1523	49.0799	3.6456	13.8013	32.5541	0.0198428	-0.00207238	-0.0266359
EwS	EwS_27_1	EwS_27	21.8062	18.3151	5.17107	-7.85851	21.4341	-0.0541352	-0.00232521	-0.031359
EwS	EwS_28_1	EwS_28	21.4119	15.3935	9.25132	-18.703	25.3825	0.053318	-0.00188599	-0.0544183
EwS	EwS_29_1	EwS_29	42.5789	39.706	3.38534	18.0322	19.154	-0.0520075	-0.00262345	-0.0248812
EwS	EwS_30_1	EwS_30	40.9754	40.2078	0.883782	-13.5067	53.1142	-0.0373845	-0.00167504	-0.00662541
EwS	EwS_30_2	EwS_30	57.8814	53.502	5.57219	12.888	36.1263	0.0618687	-0.00215321	-0.0383668
EwS	EwS_30_3	EwS_30	8.47795	4.9838	5.59073	-18.5175	18.0968	0.0819422	-0.000391374	-0.0318276
EwS	EwS_30_4	EwS_30	5.01861	3.37063	2.99133	-25.9243	26.1988	-0.0351958	-0.00106007	-0.0153877
EwS	EwS_30_4rep	EwS_30	26.24	24.7135	2.97272	-47.4993	69.0623	-0.0492404	-0.00167608	-0.0144673
EwS	EwS_30_5	EwS_30	9.47796	7.12858	2.91382	24.4891	-19.6811	0.00539396	-0.000977971	-0.0205022
EwS	EwS_30_6	EwS_30	40.5129	38.9993	1.19286	25.2555	13.3555	-0.0614154	-0.00223673	-0.0124812
EwS	EwS_30_7	EwS_30	-8.84871	-9.66457	0.448131	42.6959	-52.3107	-0.0594674	-0.000802961	-0.00652119
EwS	EwS_30_8	EwS_30	75.5256	71.0669	5.70901	0.629953	65.8353	0.0498313	-0.00273591	-0.0390994
EwS	EwS_30_9	EwS_30	101.315	97.2134	5.1147	-13.7757	107.012	-0.0306205	-0.00417249	-0.0358224
EwS	EwS_31_1	EwS_31	44.1309	41.2623	3.00619	34.3902	4.93724	0.0650631	-0.00129939	-0.0244465
EwS	EwS_32_1	EwS_32	37.4837	31.1328	9.27311	-6.62895	29.3442	0.0818857	-0.00206307	-0.056905
EwS	EwS_33_1	EwS_33	47.1616	42.6567	6.51507	-15.1906	52.0019	0.0771769	-0.00172611	-0.0402976
EwS	EwS_34_1	EwS_34	44.8968	43.7109	0.572397	28.1017	15.8836	-0.0501651	-0.00210387	-0.00939447
EwS	EwS_35_1	EwS_35	41.0827	35.6831	7.09625	25.0914	4.66693	0.0864287	-0.00181159	-0.0475449
EwS	EwS_36_1	EwS_36	24.5464	20.0641	6.19091	13.058	1.61006	0.014147	-0.00194184	-0.0397862
EwS	EwS_37_1	EwS_37	27.1545	23.1136	5.48871	12.8093	5.58984	0.0938124	-0.000919777	-0.0357697
EwS	EwS_38_1	EwS_38	45.5314	42.8209	3.85353	-17.226	56.6564	0.00933738	-0.00188206	-0.0241751
EwS	EwS_39_1	EwS_39	51.7286	44.981	9.51181	1.07637	35.5047	0.11671	-0.00213922	-0.0600979
EwS	EwS_40_1	EwS_40	57.9949	51.7232	9.09654	-17.3773	60.9112	0.146123	-0.0017664	-0.0561305
EwS	EwS_41_1	EwS_41	39.0814	34.405	6.69438	-6.12826	34.5579	0.0141497	-0.00233877	-0.041759
EwS	EwS_41_2	EwS_41	25.7722	21.786	5.70677	-0.332872	17.0143	0.00890938	-0.00185311	-0.0355958
EwS	EwS_41_3	EwS_41	93.7725	89.9166	4.47965	3.32027	83.3642	0.0408105	-0.00308502	-0.0333264
EwS	EwS_41_4	EwS_41	82.9782	80.4633	2.74141	-3.64347	82.3079	-0.0226418	-0.00311403	-0.0215449
EwS	EwS_41_5	EwS_41	71.9091	69.9446	2.11522	-6.24409	74.8339	-0.0503511	-0.002985	-0.0168019
EwS	EwS_41_6	EwS_41	109.663	106.343	4.36617	-39.7493	142.561	-0.0229255	-0.00399526	-0.0292323
EwS	EwS_42_1	EwS_42	46.1813	41.3819	6.39604	11.8738	24.1182	0.129	-0.00121955	-0.0423539
EwS	EwS_42_2	EwS_42	23.9446	23.0297	0.830557	10.513	12.1116	-0.0596698	-0.00159912	-0.00766054
EwS	EwS_42_3	EwS_42	32.6625	29.602	4.3425	-6.82757	32.5886	0.0573359	-0.00113369	-0.027288
EwS	EwS_42_4	EwS_42	37.1259	35.3547	2.46631	-13.6469	46.8763	-0.048572	-0.00204914	-0.0157423
EwS	EwS_42_5	EwS_42	64.4134	58.3889	8.22208	1.68713	49.6457	0.089507	-0.00252512	-0.0533702
EwS	EwS_42_6	EwS_42	97.6131	88.4959	12.8512	-16.5696	93.7555	0.159994	-0.00351594	-0.0812014
EwS	EwS_42_7	EwS_42	19.3501	12.946	9.05333	19.2122	-14.3195	0.174437	-0.000579866	-0.0570667
EwS	EwS_43_1	EwS_43	59.339	53.194	8.22599	13.3473	32.8891	0.0731159	-0.00264755	-0.0542668
EwS	EwS_44_1	EwS_44	116.541	110.622	8.14881	-36.3845	140.038	-0.0465588	-0.00531318	-0.0525061
EwS	EwS_45_1	EwS_45	108.513	104.201	5.12405	-4.03692	104.451	0.0961391	-0.00293591	-0.0373864
EwS	EwS_45_2	EwS_45	58.3024	57.132	1.14572	-8.46055	64.9839	-0.319741	-0.00555664	-0.00988826
EwS	EwS_45_3	EwS_45	66.807	59.3024	10.473	0.0889308	50.048	0.119834	-0.00271998	-0.0667272
EwS	EwS_45_4	EwS_45	20.8404	18.6845	3.5712	-27.2726	42.4557	-0.0543295	-0.00183696	-0.0197667
EwS	EwS_45_5	EwS_45	-16.2557	-6.50464	-13.0351	-72.8033	77.4189	-0.962438	-0.00758956	0.0860946
EwS	EwS_46_1	EwS_46	43.5762	42.0878	1.21262	20.553	21.0967	-0.00118343	-0.00158897	-0.0123156
EwS	EwS_47_1	EwS_47	-9.90133	-13.2644	5.73178	-22.4023	3.36841	-0.0068954	-0.000943446	-0.0310066
EwS	EwS_47_2	EwS_47	78.7505	72.3243	9.31169	-29.9833	93.9571	0.103739	-0.00280628	-0.0575036
EwS	EwS_47_3	EwS_47	48.0253	46.7968	2.2961	-51.2736	95.7212	-0.113182	-0.00285231	-0.0115405
EwS	EwS_47_4	EwS_47	61.0324	58.666	2.31076	20.2082	37.1575	-0.0298546	-0.00264256	-0.0199872
EwS	EwS_48_1	EwS_48	56.2852	53.3857	3.94903	-15.2878	65.325	0.0249469	-0.00202418	-0.0256772
EwS	EwS_48_2	EwS_48	63.5526	61.0464	2.85805	2.95412	56.0779	-0.0227848	-0.00264915	-0.0216036
EwS	EwS_48_3	EwS_48	61.0531	60.9281	-0.780925	5.46968	56.8671	-0.0824898	-0.00249674	-9.57057e-05
EwS	EwS_48_4	EwS_48	50.4343	50.8641	-1.18925	-7.89051	60.2667	-0.0717662	-0.00191376	0.00444836
EwS	EwS_49_1	EwS_49	-1.04556	-3.90723	4.39486	-1.38672	-6.67318	-0.0219629	-0.00118935	-0.0258713
EwS	EwS_49_2	EwS_49	12.5055	8.84797	4.93071	21.2057	-16.5839	0.0967568	-0.000410832	-0.0323373
EwS	EwS_49_3	EwS_49	87.555	84.602	3.344	-3.67839	85.9609	0.0566626	-0.00243843	-0.0254299
EwS	EwS_49_4	EwS_49	37.8187	37.2325	-0.0250484	18.0609	19.8054	-0.0207525	-0.00137518	-0.00431608
EwS	EwS_49_5	EwS_49	50.8663	47.5746	3.92201	17.298	27.3257	0.0842968	-0.00136001	-0.0285546
EwS	EwS_49_6	EwS_49	33.2958	31.6039	1.95718	6.96567	23.2222	-0.0129193	-0.00153194	-0.0146142
EwS	EwS_50_1	EwS_50	32.5256	29.0568	5.2955	-22.2201	46.3392	-0.0953201	-0.00304692	-0.0313263
EwS	EwS_50_2	EwS_50	52.5807	52.8204	-0.773893	-15.1848	69.0534	-0.123448	-0.00262975	0.00259922
EwS	EwS_50_3	EwS_50	-39.0364	-39.0102	0.257438	11.586	-51.0728	-0.141856	-0.000726757	-8.00506e-05
EwS	EwS_50_4	EwS_50	-18.4713	-16.8552	-1.52158	-31.5632	15.5406	-0.228712	-0.00166949	0.0135904
EwS	EwS_53_1	EwS_53	77.7413	72.0314	7.79336	-9.3144	74.6802	0.0886219	-0.00274153	-0.0505831
EwS	EwS_54_1	EwS_54	63.2809	58.8507	6.31592	-21.7066	74.9731	0.000427902	-0.00298765	-0.0395324
EwS	EwS_56_1	EwS_56	-44.7518	-45.0115	1.08669	-3.08136	-43.4332	-0.0647172	0.000238811	-0.00307958
EwS	EwS_57_1	EwS_57	32.329	26.004	9.25314	-4.17101	21.7572	0.0715025	-0.00205428	-0.0566922
EwS	EwS_57_3	EwS_57	67.3298	60.7674	8.67113	16.9741	36.5444	0.112425	-0.00252214	-0.0578327
EwS	EwS_57_4	EwS_57	27.9842	25.1659	3.6379	11.911	10.2737	-0.00118833	-0.00164746	-0.024746
EwS	EwS_57_5	EwS_57	78.8408	74.4803	5.82016	-13.679	83.2992	0.0271649	-0.00303501	-0.0384889
EwS	EwS_57_6	EwS_57	22.1449	19.7897	2.57248	32.5572	-14.537	-0.0165554	-0.00155337	-0.0201826
EwS	EwS_57_7	EwS_57	37.1293	34.0426	5.15007	-45.5247	74.5071	-0.157155	-0.00373364	-0.0283401
EwS	EwS_58_3	EwS_58	7.36777	4.71771	4.55379	-29.2745	29.4093	0.114946	0.000317527	-0.0244721
EwS	EwS_58_4	EwS_58	61.0458	57.7785	4.86177	-34.873	88.2377	0.0583088	-0.00184962	-0.0293718
EwS	EwS_58_5	EwS_58	63.125	59.2717	5.9941	-47.4826	101.134	0.0040339	-0.00272146	-0.0349165
EwS	EwS_58_6	EwS_58	70.1426	65.4042	6.47735	-11.8597	71.7249	0.0450628	-0.00274217	-0.0419876
EwS	EwS_60_1	EwS_60	68.4304	64.7014	5.6949	-45.8064	105.243	0.075758	-0.00196627	-0.0336772
EwS	EwS_61_1	EwS_61	86.4054	79.7099	9.13218	-7.51869	79.4158	0.140633	-0.00267124	-0.0593083
EwS	EwS_62_1	EwS_62	-4.14432	-4.64675	0.770928	2.36996	-7.75021	-0.0995227	-0.00124111	-0.00454161
EwS	EwS_63_1	EwS_63	25.0004	21.1727	5.58379	-5.32528	21.436	0.0708682	-0.00104725	-0.0342913
EwS	EwS_63_2	EwS_63	70.4897	66.0215	5.66942	6.42775	55.0552	0.0166583	-0.00301343	-0.0391275
EwS	EwS_63_3	EwS_63	42.2527	37.4907	6.79165	-6.66464	38.1131	0.0578707	-0.0019293	-0.0424964
EwS	EwS_63_4	EwS_63	124.111	119.961	5.78592	-56.5094	171.531	-0.0141632	-0.00450246	-0.0368918
EwS	EwS_64_1	EwS_64	6.84164	5.33198	2.44063	-11.2444	14.2069	-0.00815061	-0.000755093	-0.0137779
EwS	EwS_65_1	EwS_65	-10.4098	-11.5332	2.47734	-29.0798	14.7388	-0.0934253	-0.00119261	-0.0109557
EwS	EwS_66_1	EwS_66	26.3336	21.9065	5.77033	27.5876	-10.4749	0.103004	-0.000936464	-0.0389306
EwS	EwS_67_1	EwS_67	2.16662	1.05543	1.68084	-1.01768	0.503942	-0.0371361	-0.000860196	-0.0100185
EwS	EwS_68_1	EwS_68	46.8871	46.1633	1.04684	-28.06	73.3383	-0.00608413	-0.00142014	-0.00647448
EwS	EwS_69_1	EwS_69	3.40116	1.78781	2.31673	4.12245	-4.42117	-0.0317742	-0.00100045	-0.0144146
EwS	EwS_70_1	EwS_70	50.2638	50.6164	-0.519274	-33.5383	84.7014	-0.150046	-0.00282962	0.00316457
EwS	EwS_71_1	EwS_71	89.4579	86.9489	3.16059	-27.8268	112.332	0.0441193	-0.00245829	-0.0219461
EwS	EwS_72_1	EwS_72	56.8938	55.6878	1.29298	-11.8819	66.7642	-0.0526432	-0.00238855	-0.0103087
EwS	EwS_73_1	EwS_73	44.0738	40.8425	3.37099	43.1287	-4.44983	0.0776772	-0.00128013	-0.0275217
EwS	EwS_74_1	EwS_74	58.6145	56.7217	1.88286	8.1668	47.4748	0.0142095	-0.00189451	-0.0160236
EwS	EwS_75_1	EwS_75	57.307	56.0223	2.26297	-51.7916	105.581	-0.051841	-0.00237375	-0.011922
EwS	EwS_76_1	EwS_76	34.1279	34.6804	-0.898842	-19.4961	55.103	-0.0854194	-0.00162625	0.00504879
EwS	EwS_77_1	EwS_77	52.1294	47.3055	6.43935	7.71627	34.1632	0.0775343	-0.00197296	-0.0425816
EwS	EwS_78_1	EwS_78	18.2981	19.2371	-2.14403	21.4714	0.239394	-0.0798822	-0.00109114	0.0092353
EwS	EwS_79_1	EwS_79	2.8526	0.857152	2.64878	16.0799	-17.4701	-0.0482207	-0.00132102	-0.0175984
EwS	EwS_80_1	EwS_80	55.7103	53.8264	2.76236	-31.5719	82.945	-0.0600512	-0.00265331	-0.0168916
EwS	EwS_81_1	EwS_81	1.73641	0.501434	1.39986	21.1333	-21.6522	-0.0159301	-0.00066487	-0.0106373
EwS	EwS_82_1	EwS_82	43.3428	42.1553	1.45533	-11.9395	53.0021	-0.0502765	-0.00202619	-0.0103432
EwS	EwS_83_1	EwS_83	54.8919	53.926	1.62842	-43.2372	95.6134	-0.0922322	-0.00269266	-0.0088852
EwS	EwS_84_1	EwS_84	-22.25	-22.8007	1.26494	-5.44126	-18.8378	-0.0933511	-0.000737947	-0.00542386
EwS	EwS_85_1	EwS_85	-17.3399	-18.0954	1.23349	7.34211	-26.6707	-0.042253	-0.000337635	-0.00690822
EwS	EwS_86_1	EwS_86	43.8216	40.4988	2.89737	71.854	-32.7015	0.0244313	-0.00196108	-0.0276965
EwS	EwS_87_1	EwS_87	59.4363	57.5238	2.27817	-9.40403	65.2554	-0.0650962	-0.00283564	-0.016589
EwS	EwS_88_1	EwS_88	78.8093	80.1434	-3.15761	1.28047	82.6229	-0.121624	-0.00289448	0.0132404
EwS	EwS_89_1	EwS_89	-18.3381	-18.511	0.847262	-15.2889	-4.39848	-0.0998945	-0.000772974	-0.00218148
EwS	EwS_90_1	EwS_90	66.3488	64.6767	2.07063	-21.2708	84.3832	-0.000301558	-0.00214792	-0.0145873
EwS	EwS_91_1	EwS_91	1.75058	-0.517687	3.30584	5.50279	-9.0335	0.00910528	-0.000700164	-0.0203178
EwS	EwS_92_1	EwS_92	25.3967	23.2445	2.60145	14.6967	6.55	0.0152073	-0.00117183	-0.0187087
EwS	EwS_93_1	EwS_93	13.4932	10.5397	3.95141	16.3139	-9.13554	0.0524158	-0.000715653	-0.0260802
EwS	EwS_94_1	EwS_94	46.4032	44.6471	2.21502	-9.04468	51.9543	0.00722356	-0.0016172	-0.0153638
EwS	EwS_95_1	EwS_95	-63.0245	-65.7642	5.95634	-42.4276	-30.1043	-0.0109595	0.000524974	-0.0266268
Healthy control	Ctrl_1	Ctrl_1	25.3932	22.0956	3.90671	35.0315	-15.8929	0.0337186	-0.00135858	-0.0285825
Healthy control	Ctrl_2	Ctrl_2	40.5752	40.1341	0.203662	-4.67787	44.9614	-0.0882	-0.00216314	-0.00348409
Healthy control	Ctrl_3	Ctrl_3	29.6638	28.9726	1.15782	-24.3246	52.1865	-0.0397541	-0.00139206	-0.00635043
Healthy control	Ctrl_4	Ctrl_4	76.7991	72.8766	4.74737	6.62563	62.6427	0.0141305	-0.00301356	-0.0341048
Healthy control	Ctrl_5	Ctrl_5	49.4148	48.727	-0.27981	29.5799	20.2853	-0.0697698	-0.00227876	-0.00479818
Healthy control	Ctrl_6	Ctrl_6	44.0475	43.9387	0.0417876	-22.9511	66.9868	-0.0573693	-0.00175418	-0.000849263
Healthy control	Ctrl_7	Ctrl_7	14.6599	10.6389	5.59645	14.5258	-8.80381	0.10745	-0.000451868	-0.0357375
Healthy control	Ctrl_8	Ctrl_8	60.0453	56.1628	5.00855	2.5312	49.559	0.0269475	-0.00243931	-0.0340856
Healthy control	Ctrl_9	Ctrl_9	74.212	68.9319	6.97999	0.449319	62.6729	0.12854	-0.00205282	-0.0465354
Healthy control	Ctrl_10	Ctrl_10	83.8485	79.4324	5.83353	-13.6238	88.2338	-0.0447801	-0.00402139	-0.0389153
Healthy control	Ctrl_11	Ctrl_11	76.024	76.575	-0.365175	-71.5715	148.307	-0.123301	-0.00303275	0.00447135
Healthy control	Ctrl_12	Ctrl_12	70.5697	68.9333	1.93037	-20.015	87.5738	-0.0804627	-0.00318258	-0.0141736
Healthy control	Ctrl_13	Ctrl_13	49.7764	46.1708	4.24758	25.0784	17.9267	0.0428318	-0.00193462	-0.0312263
Healthy control	Ctrl_14	Ctrl_14	51.9712	44.365	10.1716	31.0104	4.72905	0.237309	-0.00104492	-0.0671607
Healthy control	Ctrl_15	Ctrl_15	67.1186	64.4846	3.39966	-15.5543	77.3098	-0.0254832	-0.00279073	-0.0231264
Healthy control	Ctrl_16	Ctrl_16	143.691	143.268	-0.706622	-30.7399	175.691	-0.129737	-0.00511598	-0.00238078
Healthy control	Ctrl_17	Ctrl_17	-13.1763	-14.8306	2.67227	1.25444	-18.7067	-0.0201544	-0.000472939	-0.0150959
Healthy control	Ctrl_18	Ctrl_18	41.7373	38.042	4.99565	1.80544	31.9853	0.0100219	-0.00213163	-0.0326859
Healthy control	Ctrl_19	Ctrl_19	24.2855	22.5716	1.10314	54.2045	-31.7195	-0.0729911	-0.00207714	-0.0138699
Healthy control	Ctrl_20	Ctrl_20	67.7202	62.1392	7.36862	7.88108	48.1166	0.129971	-0.00198718	-0.0491771
Healthy control	Ctrl_21	Ctrl_21	77.986	74.3655	4.8361	-19.6896	90.0315	-0.00199036	-0.00310338	-0.031961
Healthy control	Ctrl_22	Ctrl_22	52.4347	47.6061	7.11327	-23.5718	64.7137	0.0458618	-0.00232182	-0.0433314
Non-EwS sarcoma	AdSarc_1_1	AdSarc_1	46.1515	43.0639	3.65892	18.1724	22.1522	0.0272483	-0.00184959	-0.0267631
Non-EwS sarcoma	AdSarc_1_2	AdSarc_1	63.4542	59.954	4.30461	6.03107	50.5904	-0.000657601	-0.00272235	-0.0305053
Non-EwS sarcoma	EwSLike_1_1	EwSLike_1	35.2797	34.5436	0.243967	17.7995	17.0969	0.00525031	-0.00105767	-0.00571263
Non-EwS sarcoma	EwSLike_1_2	EwSLike_1	54.24	53.8999	0.238714	-22.3786	76.299	-0.047064	-0.00195784	-0.00277244
Non-EwS sarcoma	EwSLike_1_3	EwSLike_1	-47.3549	-48.0715	1.33762	19.2946	-68.838	-0.0692571	7.21697e-05	-0.00673117
Non-EwS sarcoma	Ost_1_1	Ost_1	11.5498	10.3386	3.28897	-75.0074	81.3939	-0.356613	-0.00480219	-0.0124677
Non-EwS sarcoma	Ost_1_2	Ost_1	-53.9652	-40.5054	-18.591	-52.07	27.7961	-1.08469	-0.00689492	0.119475
Non-EwS sarcoma	Ost_1_3	Ost_1	-1.90572	-2.71493	0.661779	27.7399	-30.7322	-0.118996	-0.0016536	-0.0066987
Non-EwS sarcoma	OtherSarc_1_1	OtherSarc_1	64.4304	62.0322	2.79651	-2.40234	62.4166	-0.0332296	-0.00275155	-0.0207381
Non-EwS sarcoma	RMS_1_1	RMS_1	58.2153	55.8025	2.95842	-4.8625	58.4015	-0.0350324	-0.00262456	-0.0210185
Non-EwS sarcoma	RMS_1_2	RMS_1	-548.989	-530.128	-13.8096	-335.037	-191.944	-0.693022	0.0118057	0.154403
Non-EwS sarcoma	RMS_1_3	RMS_1	-20.7068	-23.5378	5.44287	-39.5975	10.2297	-0.0822938	-0.00137274	-0.0267577
Non-EwS sarcoma	Syn_1_1	Syn_1	31.4492	30.8691	0.552492	-5.13879	35.7336	-0.109273	-0.00223607	-0.0048848
Non-EwS sarcoma	EwSLike_2_1	EwSLike_2	56.5387	52.1319	5.90458	0.208536	46.9447	0.0918318	-0.0017641	-0.0389227
Non-EwS sarcoma	Ost_2_1	Ost_2	51.7426	48.7549	3.83966	-0.979891	46.6309	-0.0075409	-0.00234083	-0.0262145
Non-EwS sarcoma	OtherSarc_2_1	OtherSarc_2	86.6446	83.078	4.5683	-16.6648	96.0957	0.0746066	-0.0023971	-0.0312775
Non-EwS sarcoma	RMS_2_1	RMS_2	41.5774	37.5762	5.44327	2.71818	30.1971	0.0683619	-0.00154471	-0.0354275
Non-EwS sarcoma	RMS_2_2	RMS_2	37.7682	31.813	7.94063	27.2595	-2.168	0.123494	-0.00148343	-0.052558
Non-EwS sarcoma	Syn_2_1	Syn_2	8.31342	7.6421	1.04663	-6.63302	13.2886	-0.0296743	-0.000768206	-0.00608559
Non-EwS sarcoma	EwSLike_3_1	EwSLike_3	80.0247	72.0094	10.0405	47.8279	16.1764	0.236293	-0.0018908	-0.0700516
Non-EwS sarcoma	Ost_3_1	Ost_3	-13.1074	-16.2112	5.10393	-9.42651	-11.8271	-0.00167782	-0.000731159	-0.028418
Non-EwS sarcoma	OtherSarc_3_1	OtherSarc_3	38.4852	35.7312	3.24625	18.7605	14.5505	-0.0162414	-0.0020645	-0.0238528
Non-EwS sarcoma	RMS_3_1	RMS_3	45.1181	41.5052	5.32078	-21.3984	58.0775	0.0444608	-0.0017565	-0.0324202
Non-EwS sarcoma	Syn_3_1	Syn_3	55.7089	53.0746	3.20569	0.947598	49.6825	0.0185967	-0.00201315	-0.022923
Non-EwS sarcoma	Ost_4_1	Ost_4	5.80551	5.63811	0.41107	-11.0824	16.2474	-0.0861791	-0.00119893	-0.00167689
Non-EwS sarcoma	OtherSarc_4_1	OtherSarc_4	38.7712	35.1115	4.50366	24.1452	7.43924	0.0425748	-0.00168822	-0.0318991
Non-EwS sarcoma	RMS_4_1	RMS_4	84.3601	81.6378	2.52195	20.3774	59.9951	0.019365	-0.00274778	-0.0228477
Non-EwS sarcoma	Ost_5_1	Ost_5	60.2124	61.2483	-1.01841	-65.1804	127.129	-0.157548	-0.00289709	0.00875786
Non-EwS sarcoma	RMS_5_1	RMS_5	4.18782	2.07066	3.24202	-3.81915	2.839	0.00273761	-0.000773798	-0.0191304
Non-EwS sarcoma	RMS_5_2	RMS_5	25.55	24.1682	2.05178	-14.3733	36.6812	-0.021639	-0.00132084	-0.0124171
Non-EwS sarcoma	Ost_6_1	Ost_6	26.0727	19.8005	8.20473	45.0388	-32.0912	0.117723	-0.00139274	-0.0551877
Non-EwS sarcoma	RMS_6_1	RMS_6	-56.0151	-54.9841	0.510505	-60.3505	3.54432	-0.0914156	0.000689323	0.00709559
Non-EwS sarcoma	Ost_7_1	Ost_7	-37.3101	-36.9998	-0.578978	29.315	-65.7578	-0.0273125	0.000655567	0.00291363
Non-EwS sarcoma	RMS_7_1	RMS_7	42.9394	41.4778	1.7901	-7.84664	47.9671	-0.00107848	-0.00153369	-0.0127308
Non-EwS sarcoma	Ost_8_1	Ost_8	37.64	35.2686	2.71107	17.1453	16.1759	0.0284664	-0.00138832	-0.0204495
Non-EwS sarcoma	RMS_8_1	RMS_8	58.3031	55.0731	3.77883	14.7503	37.5465	0.063193	-0.00176509	-0.027945
Non-EwS sarcoma	RMS_9_1	RMS_9	81.5132	75.7632	7.3749	10.5842	59.2034	0.100903	-0.00272266	-0.0504366
Non-EwS sarcoma	RMS_10_1	RMS_10	-580.078	-551.061	-27.8115	-381.899	-153.794	-1.16905	0.0104067	0.244534
Non-EwS sarcoma	RMS_11_1	RMS_11	66.1323	67.693	-3.29811	0.0399993	71.4031	-0.0961622	-0.00221079	0.0150677
Non-EwS sarcoma	RMS_12_1	RMS_12	-186.899	-177.943	-8.12139	-134.286	-39.6395	-0.408463	0.00285893	0.0749806
