# Supplementary material for: Multimodal analysis of cell-free DNA whole-genome sequencing for pediatric cancers with low mutational burden
Source: Nat Commun. 2021 May 28;12:3230. doi: 10.1038/s41467-021-23445-w (PMC8163828; doi:10.1038/s41467-021-23445-w)
Supplement: Supplementary file 12 — Supplementary Dataset 10 [file 41467_2021_23445_MOESM12_ESM.xlsx]

## Sheet: EwS vs healthy
All prediction values refer to out-of-sample predictions by the meta-learner at ~12x coverage, for the task of distinguishing EwS cfDNA samples with clinical tumor evidence from cfDNA samples of healthy controls sequenced in this study.	N/A	N/A	N/A	N/A	N/A	N/A	N/A	N/A	N/A
Included in training and test sets, class 1 (tumor/EwS)	N/A	N/A	N/A	N/A	N/A	N/A	N/A	N/A	N/A
Included in training and test sets, class 2 (healthy)	N/A	N/A	N/A	N/A	N/A	N/A	N/A	N/A	N/A
Not included in training and testing of ML models due to lack of clinical evidence for tumor presence (or used for training separate models in case of other healthy controls). Model predictions are recorded in this table, but did not influence performance metrics of the model.	N/A	N/A	N/A	N/A	N/A	N/A	N/A	N/A	N/A
Sample type	Sample	Patient	Class	Genetic tumor evidence	Combined genetic quantification: % ctDNA	Clinical data indicating presence of tumor (PET-SCAN, MRI, CT)	Number of times sample was tested	Fraction of positive calls for this sample at 100% specificity	Number of positive calls for this sample at 100% specificity
Healthy control	Ctrl_1	Ctrl_1	0	0	0	N/A	41	0	0
Healthy control	Ctrl_2	Ctrl_2	0	0	0	N/A	41	0	0
Healthy control	Ctrl_3	Ctrl_3	0	0	0	N/A	37	0	0
Healthy control	Ctrl_4	Ctrl_4	0	0	0	N/A	38	0	0
Healthy control	Ctrl_5	Ctrl_5	0	0	0	N/A	41	0	0
Healthy control	Ctrl_6	Ctrl_6	0	0	0	N/A	41	0	0
Healthy control	Ctrl_7	Ctrl_7	0	0	0	N/A	35	0	0
Healthy control	Ctrl_8	Ctrl_8	0	0	0	N/A	43	0	0
Healthy control	Ctrl_9	Ctrl_9	0	0	0	N/A	40	0	0
Healthy control	Ctrl_10	Ctrl_10	0	0	0	N/A	35	0	0
Healthy control	Ctrl_11	Ctrl_11	0	0	0	N/A	34	0	0
Healthy control	Ctrl_12	Ctrl_12	0	0	0	N/A	39	0	0
Healthy control	Ctrl_13	Ctrl_13	0	0	0	N/A	35	0	0
Healthy control	Ctrl_14	Ctrl_14	0	0	0	N/A	43	0	0
Healthy control	Ctrl_15	Ctrl_15	0	0	0	N/A	41	0	0
Healthy control	Ctrl_16	Ctrl_16	0	0	0	N/A	32	0	0
Healthy control	Ctrl_17	Ctrl_17	0	0	0	N/A	28	0	0
Healthy control	Ctrl_18	Ctrl_18	0	0	0	N/A	41	0	0
Healthy control	Ctrl_19	Ctrl_19	0	0	0	N/A	40	0	0
Healthy control	Ctrl_20	Ctrl_20	0	0	0	N/A	39	0	0
Healthy control	Ctrl_21	Ctrl_21	0	0	0	N/A	40	0	0
Healthy control	Ctrl_22	Ctrl_22	0	0	0	N/A	42	0	0
EwS	EwS_1_6	EwS_1	1	1	25.7585	yes	35	0.971429	34
EwS	EwS_2_1	EwS_2	1	1	18.1659	yes	39	0.974359	38
EwS	EwS_2_2	EwS_2	1	0	0	yes	39	0.923077	36
EwS	EwS_2_4	EwS_2	1	0	0	yes	39	0.974359	38
EwS	EwS_3_1	EwS_3	1	1	55.988	yes	39	0.974359	38
EwS	EwS_3_3	EwS_3	1	0	0	yes	39	0.974359	38
EwS	EwS_3_6	EwS_3	1	1	16.8854	yes	39	0.974359	38
EwS	EwS_4_1	EwS_4	1	0	0	yes	32	1	32
EwS	EwS_5_1	EwS_5	1	1	19.0967	yes	35	1	35
EwS	EwS_5_4	EwS_5	1	1	47.623	yes	35	1	35
EwS	EwS_5_5	EwS_5	1	1	0.34	yes	35	1	35
EwS	EwS_5_6	EwS_5	1	1	46.27	yes	35	1	35
EwS	EwS_6_1	EwS_6	1	1	51.7333	yes	28	1	28
EwS	EwS_6_2	EwS_6	1	0	0	yes	28	0.964286	27
EwS	EwS_6_4	EwS_6	1	1	1.7	yes	28	0.892857	25
EwS	EwS_6_5	EwS_6	1	1	2.24	yes	28	0.857143	24
EwS	EwS_6_6	EwS_6	1	1	40.506	yes	28	1	28
EwS	EwS_7_1	EwS_7	1	1	94.9018	yes	39	1	39
EwS	EwS_7_2	EwS_7	1	0	0	yes	39	0.820513	32
EwS	EwS_7_3	EwS_7	1	0	0	yes	39	0.282051	11
EwS	EwS_7_4	EwS_7	1	0	0	yes	39	1	39
EwS	EwS_7_5	EwS_7	1	1	2.26794	yes	39	1	39
EwS	EwS_8_1	EwS_8	1	1	69.0081	yes	40	1	40
EwS	EwS_9_1	EwS_9	1	1	12.6364	yes	41	0.97561	40
EwS	EwS_9_2	EwS_9	1	0	0	yes	41	0.95122	39
EwS	EwS_9_3	EwS_9	1	N/A	N/A	yes	41	0.853659	35
EwS	EwS_9_4	EwS_9	1	1	9.75989	yes	41	0.878049	36
EwS	EwS_16_1	EwS_16	1	0	0	yes	42	0.214286	9
EwS	EwS_17_1	EwS_17	1	1	54.2431	yes	38	1	38
EwS	EwS_18_1	EwS_18	1	0	0	yes	32	0.90625	29
EwS	EwS_21_1	EwS_21	1	1	15.09	yes	36	0.972222	35
EwS	EwS_23_1	EwS_23	1	1	6.198	yes	36	0.611111	22
EwS	EwS_24_1	EwS_24	1	1	10.297	yes	34	0.764706	26
EwS	EwS_26_1	EwS_26	1	0	0	yes	42	0.261905	11
EwS	EwS_27_1	EwS_27	1	0	0	yes	46	0.934783	43
EwS	EwS_28_1	EwS_28	1	1	59.8591	yes	38	1	38
EwS	EwS_29_1	EwS_29	1	0	0	yes	37	0.486486	18
EwS	EwS_30_2	EwS_30	1	0	0	yes	34	0.647059	22
EwS	EwS_30_3	EwS_30	1	1	34.309	yes	34	0.941176	32
EwS	EwS_30_9	EwS_30	1	1	43.4497	yes	34	0.941176	32
EwS	EwS_31_1	EwS_31	1	1	16.02	yes	39	0.974359	38
EwS	EwS_32_1	EwS_32	1	1	9.598	yes	37	1	37
EwS	EwS_33_1	EwS_33	1	0	0	yes	40	0.55	22
EwS	EwS_34_1	EwS_34	1	0	0	yes	38	0.552632	21
EwS	EwS_35_1	EwS_35	1	0	0	yes	32	0.90625	29
EwS	EwS_36_1	EwS_36	1	1	32.3612	yes	41	1	41
EwS	EwS_37_1	EwS_37	1	0	0	yes	33	0.575758	19
EwS	EwS_38_1	EwS_38	1	N/A	N/A	yes	37	0.972973	36
EwS	EwS_39_1	EwS_39	1	1	38.4217	yes	36	0.972222	35
EwS	EwS_41_1	EwS_41	1	1	22.6504	yes	40	1	40
EwS	EwS_42_1	EwS_42	1	0	0	yes	39	0.846154	33
EwS	EwS_43_1	EwS_43	1	0	0	yes	38	0.184211	7
EwS	EwS_44_1	EwS_44	1	1	28.39	yes	31	1	31
EwS	EwS_45_1	EwS_45	1	1	22.3385	yes	38	1	38
EwS	EwS_45_2	EwS_45	1	1	50.0955	yes	38	1	38
EwS	EwS_45_3	EwS_45	1	1	5.07228	yes	38	1	38
EwS	EwS_45_4	EwS_45	1	1	0.555556	yes	38	0.815789	31
EwS	EwS_45_5	EwS_45	1	1	57.9196	yes	38	1	38
EwS	EwS_46_1	EwS_46	1	1	18.1573	yes	38	0.894737	34
EwS	EwS_47_1	EwS_47	1	1	27.1428	yes	35	0.971429	34
EwS	EwS_48_1	EwS_48	1	1	35.5044	yes	39	0.974359	38
EwS	EwS_48_2	EwS_48	1	0	0	yes	39	0.974359	38
EwS	EwS_49_1	EwS_49	1	1	40.0517	yes	32	1	32
EwS	EwS_49_3	EwS_49	1	1	0.22	yes	32	0.9375	30
EwS	EwS_49_5	EwS_49	1	0	0	yes	32	0.96875	31
EwS	EwS_50_1	EwS_50	1	1	71.9067	yes	36	1	36
EwS	EwS_50_2	EwS_50	1	0	0	yes	36	0.944444	34
EwS	EwS_50_3	EwS_50	1	1	0.34	yes	36	0.888889	32
EwS	EwS_50_4	EwS_50	1	1	52.7261	yes	36	1	36
EwS	EwS_56_1	EwS_56	1	1	24.31	yes	43	1	43
EwS	EwS_57_1	EwS_57	1	1	23.31	yes	40	0.975	39
EwS	EwS_60_1	EwS_60	1	1	31.2	yes	50	1	50
EwS	EwS_63_1	EwS_63	1	1	93.7031	yes	36	0.972222	35
EwS	EwS_64_1	EwS_64	1	1	8.048	yes	38	1	38
EwS	EwS_65_1	EwS_65	1	1	60.1718	yes	32	1	32
EwS	EwS_66_1	EwS_66	1	0	0	yes	36	1	36
EwS	EwS_67_1	EwS_67	1	1	32.5882	yes	28	1	28
EwS	EwS_68_1	EwS_68	1	1	47.96	yes	40	1	40
EwS	EwS_69_1	EwS_69	1	1	24.9933	yes	35	1	35
EwS	EwS_70_1	EwS_70	1	1	2.78	yes	36	1	36
EwS	EwS_71_1	EwS_71	1	0	0	yes	29	0.931034	27
EwS	EwS_72_1	EwS_72	1	1	10.98	yes	31	0.903226	28
EwS	EwS_73_1	EwS_73	1	1	2.59	yes	36	1	36
EwS	EwS_74_1	EwS_74	1	0	0	yes	31	0.322581	10
EwS	EwS_75_1	EwS_75	1	0	0	yes	38	1	38
EwS	EwS_76_1	EwS_76	1	0	0	yes	28	0.964286	27
EwS	EwS_77_1	EwS_77	1	0	0	yes	43	0.465116	20
EwS	EwS_78_1	EwS_78	1	0	0	yes	43	0.674419	29
EwS	EwS_79_1	EwS_79	1	0	0	yes	41	0.97561	40
EwS	EwS_80_1	EwS_80	1	0	0	yes	34	0.941176	32
EwS	EwS_81_1	EwS_81	1	1	31.7918	yes	25	1	25
EwS	EwS_82_1	EwS_82	1	1	49.4754	yes	40	0.975	39
EwS	EwS_84_1	EwS_84	1	1	45.672	yes	37	0.972973	36
EwS	EwS_85_1	EwS_85	1	1	22.38	yes	33	0.969697	32
EwS	EwS_87_1	EwS_87	1	1	6.464	yes	33	1	33
EwS	EwS_88_1	EwS_88	1	1	41.43	yes	31	0.967742	30
EwS	EwS_89_1	EwS_89	1	0	0	yes	29	0.931034	27
EwS	EwS_90_1	EwS_90	1	1	17.0136	yes	40	0.975	39
EwS	EwS_91_1	EwS_91	1	1	12.69	yes	34	1	34
EwS	EwS_92_1	EwS_92	1	1	10.864	yes	29	0.965517	28
EwS	EwS_93_1	EwS_93	1	1	20.2835	yes	29	0.931034	27
EwS	EwS_94_1	EwS_94	1	1	62.5939	yes	40	1	40
EwS	EwS_95_1	EwS_95	1	1	53.3333	yes	41	1	41
EwS	EwS_1_2	EwS_1	N/A	0	0	N/A	100	0.49	49
EwS	EwS_1_5	EwS_1	N/A	0	0	N/A	100	0.73	73
EwS	EwS_1_7	EwS_1	N/A	1	51.6684	N/A	100	0.99	99
EwS	EwS_1_8	EwS_1	N/A	0	0	N/A	100	0.57	57
EwS	EwS_1_9	EwS_1	N/A	1	19.656	N/A	100	0.99	99
EwS	EwS_1_10	EwS_1	N/A	1	37.7243	N/A	100	0.99	99
EwS	EwS_2_3	EwS_2	N/A	0	0	N/A	100	0.99	99
EwS	EwS_2_5	EwS_2	N/A	1	6.75656	N/A	100	0.96	96
EwS	EwS_2_6	EwS_2	N/A	1	25.2451	N/A	100	0.99	99
EwS	EwS_3_2	EwS_3	N/A	0	0	no	100	0.94	94
EwS	EwS_3_4	EwS_3	N/A	1	0.7	N/A	100	0.98	98
EwS	EwS_3_5	EwS_3	N/A	0	0	no	100	0.99	99
EwS	EwS_3_7	EwS_3	N/A	1	40.41	N/A	100	0.99	99
EwS	EwS_4_2	EwS_4	N/A	0	0	N/A	100	0.98	98
EwS	EwS_4_3	EwS_4	N/A	0	0	N/A	100	0.98	98
EwS	EwS_4_4	EwS_4	N/A	0	0	N/A	100	0.98	98
EwS	EwS_5_2	EwS_5	N/A	0	0	N/A	100	0.87	87
EwS	EwS_5_3	EwS_5	N/A	0	0	no	100	0.69	69
EwS	EwS_6_3	EwS_6	N/A	0	0	N/A	100	0.99	99
EwS	EwS_7_6	EwS_7	N/A	1	0.322882	N/A	100	0.87	87
EwS	EwS_7_7	EwS_7	N/A	1	1.08374	N/A	100	0.77	77
EwS	EwS_8_2	EwS_8	N/A	1	15.6882	N/A	100	0.99	99
EwS	EwS_8_3	EwS_8	N/A	1	0.601036	N/A	100	0.88	88
EwS	EwS_8_4	EwS_8	N/A	0	0	N/A	100	0.81	81
EwS	EwS_8_5	EwS_8	N/A	0	0	N/A	100	0.81	81
EwS	EwS_8_6	EwS_8	N/A	1	58.5968	N/A	100	0.99	99
EwS	EwS_8_7	EwS_8	N/A	1	21.5185	N/A	100	0.99	99
EwS	EwS_30_1	EwS_30	N/A	0	0	N/A	100	0.49	49
EwS	EwS_30_4	EwS_30	N/A	1	48.1357	N/A	100	0.97	97
EwS	EwS_30_4rep	EwS_30	N/A	1	47.0617	N/A	100	0.97	97
EwS	EwS_30_5	EwS_30	N/A	0	0	N/A	100	0.87	87
EwS	EwS_30_6	EwS_30	N/A	0	0	N/A	100	0.53	53
EwS	EwS_30_7	EwS_30	N/A	0	0	N/A	100	0.74	74
EwS	EwS_30_8	EwS_30	N/A	0	0	N/A	100	0.99	99
EwS	EwS_40_1	EwS_40	N/A	0	0	N/A	100	0.57	57
EwS	EwS_41_2	EwS_41	N/A	1	29.2087	N/A	100	0.99	99
EwS	EwS_41_3	EwS_41	N/A	0	0	N/A	100	0.86	86
EwS	EwS_41_4	EwS_41	N/A	0	0	N/A	100	0.64	64
EwS	EwS_41_5	EwS_41	N/A	0	0	N/A	100	0.73	73
EwS	EwS_41_6	EwS_41	N/A	0	0	no	100	0.96	96
EwS	EwS_42_2	EwS_42	N/A	0	0	N/A	100	0.95	95
EwS	EwS_42_3	EwS_42	N/A	0	0	N/A	100	0.94	94
EwS	EwS_42_4	EwS_42	N/A	0	0	N/A	100	0.34	34
EwS	EwS_42_5	EwS_42	N/A	0	0	N/A	100	0.69	69
EwS	EwS_42_6	EwS_42	N/A	0	0	no	100	0.74	74
EwS	EwS_42_7	EwS_42	N/A	0	0	no	100	0.73	73
EwS	EwS_47_2	EwS_47	N/A	1	21.7973	N/A	100	0.95	95
EwS	EwS_47_3	EwS_47	N/A	1	25.785	N/A	100	0.99	99
EwS	EwS_47_4	EwS_47	N/A	0	0	N/A	100	0.25	25
EwS	EwS_48_3	EwS_48	N/A	0	0	N/A	100	0.73	73
EwS	EwS_48_4	EwS_48	N/A	0	0	N/A	100	0.75	75
EwS	EwS_49_2	EwS_49	N/A	1	3.57933	N/A	100	0.99	99
EwS	EwS_49_4	EwS_49	N/A	0	0	N/A	100	0.96	96
EwS	EwS_49_6	EwS_49	N/A	1	13.36	N/A	100	0.99	99
EwS	EwS_53_1	EwS_53	N/A	0	0	no	100	0.02	2
EwS	EwS_54_1	EwS_54	N/A	0	0	no	100	0.25	25
EwS	EwS_57_3	EwS_57	N/A	0	0	N/A	100	0.8	80
EwS	EwS_57_4	EwS_57	N/A	0	0	N/A	100	0.39	39
EwS	EwS_57_5	EwS_57	N/A	0	0	N/A	100	0.91	91
EwS	EwS_57_6	EwS_57	N/A	0	0	N/A	100	0.82	82
EwS	EwS_57_7	EwS_57	N/A	0	0	no	100	0.68	68
EwS	EwS_58_3	EwS_58	N/A	0	0	N/A	100	0.98	98
EwS	EwS_58_4	EwS_58	N/A	0	0	N/A	100	0.44	44
EwS	EwS_58_5	EwS_58	N/A	0	0	no	100	0.69	69
EwS	EwS_58_6	EwS_58	N/A	0	0	no	100	0.61	61
EwS	EwS_61_1	EwS_61	N/A	0	0	N/A	100	0.36	36
EwS	EwS_62_1	EwS_62	N/A	1	8.304	N/A	100	0.97	97
EwS	EwS_63_2	EwS_63	N/A	0	0	N/A	100	0.91	91
EwS	EwS_63_3	EwS_63	N/A	0	0	N/A	100	0.82	82
EwS	EwS_63_4	EwS_63	N/A	0	0	N/A	100	0.93	93
EwS	EwS_83_1	EwS_83	N/A	1	23.39	N/A	100	0.99	99
EwS	EwS_86_1	EwS_86	N/A	0	0	N/A	100	0.49	49
Healthy control (Cristiano et al.)	EGAR00002028068	EGAR00002028068	N/A	N/A	N/A	N/A	100	0.08	8
Healthy control (Cristiano et al.)	EGAR00002027890	EGAR00002027890	N/A	N/A	N/A	N/A	100	0.08	8
Healthy control (Cristiano et al.)	EGAR00002027912	EGAR00002027912	N/A	N/A	N/A	N/A	100	0	0
Healthy control (Cristiano et al.)	EGAR00002028070	EGAR00002028070	N/A	N/A	N/A	N/A	100	0	0
Healthy control (Cristiano et al.)	EGAR00002028071	EGAR00002028071	N/A	N/A	N/A	N/A	100	0.12	12
Healthy control (Cristiano et al.)	EGAR00002028021	EGAR00002028021	N/A	N/A	N/A	N/A	100	0.01	1
Healthy control (Cristiano et al.)	EGAR00002028043	EGAR00002028043	N/A	N/A	N/A	N/A	100	0.03	3
Healthy control (Cristiano et al.)	EGAR00002027900	EGAR00002027900	N/A	N/A	N/A	N/A	100	0	0
Healthy control (Cristiano et al.)	EGAR00002027959	EGAR00002027959	N/A	N/A	N/A	N/A	100	0	0
Healthy control (Cristiano et al.)	EGAR00002028074	EGAR00002028074	N/A	N/A	N/A	N/A	100	0	0
Healthy control (Cristiano et al.)	EGAR00002027969	EGAR00002027969	N/A	N/A	N/A	N/A	100	0	0
Healthy control (Cristiano et al.)	EGAR00002027989	EGAR00002027989	N/A	N/A	N/A	N/A	100	0.02	2
Healthy control (Cristiano et al.)	EGAR00002028010	EGAR00002028010	N/A	N/A	N/A	N/A	100	0.37	37
Healthy control (Cristiano et al.)	EGAR00002028000	EGAR00002028000	N/A	N/A	N/A	N/A	100	0.01	1
Healthy control (Cristiano et al.)	EGAR00002028073	EGAR00002028073	N/A	N/A	N/A	N/A	100	0.02	2
Healthy control (Cristiano et al.)	EGAR00002028078	EGAR00002028078	N/A	N/A	N/A	N/A	100	0	0
Healthy control (Cristiano et al.)	EGAR00002028056	EGAR00002028056	N/A	N/A	N/A	N/A	100	0	0
Healthy control (Cristiano et al.)	EGAR00002028091	EGAR00002028091	N/A	N/A	N/A	N/A	100	0	0
Healthy control (Cristiano et al.)	EGAR00002028031	EGAR00002028031	N/A	N/A	N/A	N/A	100	0	0
Healthy control (Cristiano et al.)	EGAR00002028080	EGAR00002028080	N/A	N/A	N/A	N/A	100	0	0
Healthy control (Cristiano et al.)	EGAR00002028072	EGAR00002028072	N/A	N/A	N/A	N/A	100	0.14	14
Healthy control (Cristiano et al.)	EGAR00002028089	EGAR00002028089	N/A	N/A	N/A	N/A	100	0.29	29
Healthy control (Ulz et al.)	EGAR00002029951	EGAR00002029951	N/A	N/A	N/A	N/A	100	0	0
Healthy control (Ulz et al.)	EGAR00002029952	EGAR00002029952	N/A	N/A	N/A	N/A	100	0.02	2
Healthy control (Ulz et al.)	EGAR00002029953	EGAR00002029953	N/A	N/A	N/A	N/A	100	0	0
Healthy control (Ulz et al.)	EGAR00002029954	EGAR00002029954	N/A	N/A	N/A	N/A	100	0	0
Healthy control (Ulz et al.)	EGAR00002029955	EGAR00002029955	N/A	N/A	N/A	N/A	100	0	0
Healthy control (Ulz et al.)	EGAR00002029956	EGAR00002029956	N/A	N/A	N/A	N/A	100	0.02	2
Healthy control (Ulz et al.)	EGAR00002029957	EGAR00002029957	N/A	N/A	N/A	N/A	100	0.04	4
Healthy control (Ulz et al.)	EGAR00002029958	EGAR00002029958	N/A	N/A	N/A	N/A	100	0.02	2
Healthy control (Ulz et al.)	EGAR00002029959	EGAR00002029959	N/A	N/A	N/A	N/A	100	0	0
Healthy control (Ulz et al.)	EGAR00002029960	EGAR00002029960	N/A	N/A	N/A	N/A	100	0.02	2
Healthy control (Ulz et al.)	EGAR00002029961	EGAR00002029961	N/A	N/A	N/A	N/A	100	0.09	9
Healthy control (Ulz et al.)	EGAR00002029962	EGAR00002029962	N/A	N/A	N/A	N/A	100	0.1	10
Healthy control (Ulz et al.)	EGAR00002029963	EGAR00002029963	N/A	N/A	N/A	N/A	100	0.01	1
Healthy control (Ulz et al.)	EGAR00002029964	EGAR00002029964	N/A	N/A	N/A	N/A	100	0.02	2
Healthy control (Ulz et al.)	EGAR00002029965	EGAR00002029965	N/A	N/A	N/A	N/A	100	0	0
Healthy control (Ulz et al.)	EGAR00002029966	EGAR00002029966	N/A	N/A	N/A	N/A	100	0.01	1
Healthy control (Ulz et al.)	EGAR00002029967	EGAR00002029967	N/A	N/A	N/A	N/A	100	0	0
Healthy control (Ulz et al.)	EGAR00002029968	EGAR00002029968	N/A	N/A	N/A	N/A	100	0	0
Healthy control (Ulz et al.)	EGAR00002029969	EGAR00002029969	N/A	N/A	N/A	N/A	100	0.04	4
Healthy control (Ulz et al.)	EGAR00002029970	EGAR00002029970	N/A	N/A	N/A	N/A	100	0.01	1
Healthy control (Ulz et al.)	EGAR00002029971	EGAR00002029971	N/A	N/A	N/A	N/A	100	0	0
Healthy control (Ulz et al.)	EGAR00002029972	EGAR00002029972	N/A	N/A	N/A	N/A	100	0	0
Healthy control (Ulz et al.)	EGAR00002029973	EGAR00002029973	N/A	N/A	N/A	N/A	100	0.01	1
Healthy control (Ulz et al.)	EGAR00002029974	EGAR00002029974	N/A	N/A	N/A	N/A	100	0.59	59

## Sheet: EwS vs non-EwS sarcomas
All prediction values refer to out-of-sample predictions by the model based on coverage at EwS-specific DHSs at 12x coverage, for the classification task EwS cfDNA samples with genetic tumor evidence vs cfDNA samples of other sarcomas with genetic tumor evidence	N/A	N/A	N/A	N/A	N/A	N/A	N/A	N/A	N/A
Included in training and test sets, class 1 (EwS with genetic tumor evidence)	N/A	N/A	N/A	N/A	N/A	N/A	N/A	N/A	N/A
Included in training and test sets, class 2 (Non EwS sarcoma with genetic tumor evidence)	N/A	N/A	N/A	N/A	N/A	N/A	N/A	N/A	N/A
Not included in training and testing of ML models. Model predictions are recorded in this table, but did not influence performance metrics of the model.	N/A	N/A	N/A	N/A	N/A	N/A	N/A	N/A	N/A
Sample type	Sample	Patient	Class	Genetic tumor evidence	Combined genetic quantification: % ctDNA	Clinical data indicating presence of tumor (PET-SCAN, MRI, CT)	Number of times sample was tested	Fraction of positive calls for this sample at 100% specificity	Number of positive calls for this sample at 100% specificity
Non-EwS sarcoma	AdSarc_1_1	AdSarc_1	0	1	13.31	yes	44	0	0
Non-EwS sarcoma	AdSarc_1_2	AdSarc_1	0	1	16.64	yes	44	0	0
Non-EwS sarcoma	EwSLike_1_3	EwSLike_1	0	1	52.68	N/A	40	0	0
Non-EwS sarcoma	Ost_1_1	Ost_1	0	1	25.72	yes	47	0	0
Non-EwS sarcoma	Ost_1_2	Ost_1	0	1	32.73	yes	47	0	0
Non-EwS sarcoma	Ost_1_3	Ost_1	0	1	7.309	yes	47	0	0
Non-EwS sarcoma	RMS_1_2	RMS_1	0	1	23.035	yes	46	0	0
Non-EwS sarcoma	RMS_1_3	RMS_1	0	1	0.072	N/A	46	0	0
Non-EwS sarcoma	EwSLike_2_1	EwSLike_2	0	1	8.323	yes	45	0	0
Non-EwS sarcoma	Ost_2_1	Ost_2	0	1	2.48	yes	38	0	0
Non-EwS sarcoma	Syn_2_1	Syn_2	0	1	15.3268	N/A	38	0	0
Non-EwS sarcoma	Ost_3_1	Ost_3	0	1	20.9	yes	40	0	0
Non-EwS sarcoma	Ost_4_1	Ost_4	0	1	11.73	yes	45	0	0
Non-EwS sarcoma	Ost_5_1	Ost_5	0	1	9.104	yes	34	0	0
Non-EwS sarcoma	RMS_6_1	RMS_6	0	1	21.86	yes	46	0	0
Non-EwS sarcoma	Ost_8_1	Ost_8	0	1	4.019	yes	44	0	0
Non-EwS sarcoma	RMS_10_1	RMS_10	0	1	47.4836	yes	38	0	0
Non-EwS sarcoma	RMS_12_1	RMS_12	0	1	8.899	yes	39	0	0
EwS	EwS_1_6	EwS_1	1	1	25.7585	yes	36	1	36
EwS	EwS_1_7	EwS_1	1	1	51.6684	N/A	36	1	36
EwS	EwS_1_9	EwS_1	1	1	19.656	N/A	36	1	36
EwS	EwS_1_10	EwS_1	1	1	37.7243	N/A	36	1	36
EwS	EwS_2_1	EwS_2	1	1	18.1659	yes	39	1	39
EwS	EwS_2_5	EwS_2	1	1	6.75656	N/A	39	1	39
EwS	EwS_2_6	EwS_2	1	1	25.2451	N/A	39	1	39
EwS	EwS_3_1	EwS_3	1	1	55.988	yes	40	1	40
EwS	EwS_3_4	EwS_3	1	1	0.7	N/A	40	0.475	19
EwS	EwS_3_6	EwS_3	1	1	16.8854	yes	40	0.875	35
EwS	EwS_3_7	EwS_3	1	1	40.41	N/A	40	1	40
EwS	EwS_5_1	EwS_5	1	1	19.0967	yes	42	0.880952	37
EwS	EwS_5_4	EwS_5	1	1	47.623	yes	42	0.97619	41
EwS	EwS_5_5	EwS_5	1	1	0.34	yes	42	0.166667	7
EwS	EwS_5_6	EwS_5	1	1	46.27	yes	42	0.97619	41
EwS	EwS_6_1	EwS_6	1	1	51.7333	yes	33	1	33
EwS	EwS_6_4	EwS_6	1	1	1.7	yes	33	0	0
EwS	EwS_6_5	EwS_6	1	1	2.24	yes	33	0.333333	11
EwS	EwS_6_6	EwS_6	1	1	40.506	yes	33	1	33
EwS	EwS_7_1	EwS_7	1	1	94.9018	yes	28	0.964286	27
EwS	EwS_7_5	EwS_7	1	1	2.26794	yes	28	0.357143	10
EwS	EwS_7_6	EwS_7	1	1	0.322882	N/A	28	0.392857	11
EwS	EwS_7_7	EwS_7	1	1	1.08374	N/A	28	0	0
EwS	EwS_8_1	EwS_8	1	1	69.0081	yes	36	0.972222	35
EwS	EwS_8_2	EwS_8	1	1	15.6882	N/A	36	0.888889	32
EwS	EwS_8_3	EwS_8	1	1	0.601036	N/A	36	0.138889	5
EwS	EwS_8_6	EwS_8	1	1	58.5968	N/A	36	0.972222	35
EwS	EwS_8_7	EwS_8	1	1	21.5185	N/A	36	0.944444	34
EwS	EwS_9_1	EwS_9	1	1	12.6364	yes	35	1	35
EwS	EwS_9_4	EwS_9	1	1	9.75989	yes	35	0.942857	33
EwS	EwS_17_1	EwS_17	1	1	54.2431	yes	37	1	37
EwS	EwS_21_1	EwS_21	1	1	15.09	yes	40	1	40
EwS	EwS_23_1	EwS_23	1	1	6.198	yes	35	0	0
EwS	EwS_24_1	EwS_24	1	1	10.297	yes	34	0.117647	4
EwS	EwS_28_1	EwS_28	1	1	59.8591	yes	33	0.969697	32
EwS	EwS_30_3	EwS_30	1	1	34.309	yes	38	0.973684	37
EwS	EwS_30_4	EwS_30	1	1	48.1357	N/A	38	0.973684	37
EwS	EwS_30_4rep	EwS_30	1	1	47.0617	N/A	38	0.973684	37
EwS	EwS_30_9	EwS_30	1	1	43.4497	yes	38	0.973684	37
EwS	EwS_31_1	EwS_31	1	1	16.02	yes	37	1	37
EwS	EwS_32_1	EwS_32	1	1	9.598	yes	39	0.794872	31
EwS	EwS_36_1	EwS_36	1	1	32.3612	yes	33	1	33
EwS	EwS_39_1	EwS_39	1	1	38.4217	yes	37	0.972973	36
EwS	EwS_41_1	EwS_41	1	1	22.6504	yes	36	0.972222	35
EwS	EwS_41_2	EwS_41	1	1	29.2087	N/A	36	0.972222	35
EwS	EwS_44_1	EwS_44	1	1	28.39	yes	32	1	32
EwS	EwS_45_1	EwS_45	1	1	22.3385	yes	33	1	33
EwS	EwS_45_2	EwS_45	1	1	50.0955	yes	33	1	33
EwS	EwS_45_3	EwS_45	1	1	5.07228	yes	33	0.969697	32
EwS	EwS_45_4	EwS_45	1	1	0.555556	yes	33	0.242424	8
EwS	EwS_45_5	EwS_45	1	1	57.9196	yes	33	0.848485	28
EwS	EwS_46_1	EwS_46	1	1	18.1573	yes	41	0.95122	39
EwS	EwS_47_1	EwS_47	1	1	27.1428	yes	36	1	36
EwS	EwS_47_2	EwS_47	1	1	21.7973	N/A	36	0.972222	35
EwS	EwS_47_3	EwS_47	1	1	25.785	N/A	36	0.777778	28
EwS	EwS_48_1	EwS_48	1	1	35.5044	yes	42	1	42
EwS	EwS_49_1	EwS_49	1	1	40.0517	yes	39	1	39
EwS	EwS_49_2	EwS_49	1	1	3.57933	N/A	39	0.0769231	3
EwS	EwS_49_3	EwS_49	1	1	0.22	yes	39	0	0
EwS	EwS_49_6	EwS_49	1	1	13.36	N/A	39	1	39
EwS	EwS_50_1	EwS_50	1	1	71.9067	yes	34	1	34
EwS	EwS_50_3	EwS_50	1	1	0.34	yes	34	0	0
EwS	EwS_50_4	EwS_50	1	1	52.7261	yes	34	1	34
EwS	EwS_56_1	EwS_56	1	1	24.31	yes	29	1	29
EwS	EwS_57_1	EwS_57	1	1	23.31	yes	37	1	37
EwS	EwS_60_1	EwS_60	1	1	31.2	yes	42	0.857143	36
EwS	EwS_62_1	EwS_62	1	1	8.304	N/A	42	0	0
EwS	EwS_63_1	EwS_63	1	1	93.7031	yes	32	1	32
EwS	EwS_64_1	EwS_64	1	1	8.048	yes	38	0.973684	37
EwS	EwS_65_1	EwS_65	1	1	60.1718	yes	35	1	35
EwS	EwS_67_1	EwS_67	1	1	32.5882	yes	32	1	32
EwS	EwS_68_1	EwS_68	1	1	47.96	yes	35	0.971429	34
EwS	EwS_69_1	EwS_69	1	1	24.9933	yes	28	1	28
EwS	EwS_70_1	EwS_70	1	1	2.78	yes	37	0	0
EwS	EwS_72_1	EwS_72	1	1	10.98	yes	30	0.966667	29
EwS	EwS_73_1	EwS_73	1	1	2.59	yes	39	0.487179	19
EwS	EwS_82_1	EwS_82	1	1	49.4754	yes	42	1	42
EwS	EwS_83_1	EwS_83	1	1	23.39	N/A	33	1	33
EwS	EwS_84_1	EwS_84	1	1	45.672	yes	28	0.964286	27
EwS	EwS_85_1	EwS_85	1	1	22.38	yes	30	1	30
EwS	EwS_87_1	EwS_87	1	1	6.464	yes	27	0.962963	26
EwS	EwS_88_1	EwS_88	1	1	41.43	yes	42	0.809524	34
EwS	EwS_90_1	EwS_90	1	1	17.0136	yes	38	1	38
EwS	EwS_91_1	EwS_91	1	1	12.69	yes	34	0	0
EwS	EwS_92_1	EwS_92	1	1	10.864	yes	35	0.857143	30
EwS	EwS_93_1	EwS_93	1	1	20.2835	yes	36	0.972222	35
EwS	EwS_94_1	EwS_94	1	1	62.5939	yes	34	0.970588	33
EwS	EwS_95_1	EwS_95	1	1	53.3333	yes	38	1	38
EwS	EwS_1_2	EwS_1	N/A	0	0	N/A	100	0.28	28
EwS	EwS_1_5	EwS_1	N/A	0	0	N/A	100	0.19	19
EwS	EwS_1_8	EwS_1	N/A	0	0	N/A	100	0.03	3
EwS	EwS_2_2	EwS_2	N/A	0	0	yes	100	0.01	1
EwS	EwS_2_3	EwS_2	N/A	0	0	N/A	100	0.36	36
EwS	EwS_2_4	EwS_2	N/A	0	0	yes	100	0.02	2
EwS	EwS_3_2	EwS_3	N/A	0	0	no	100	0.11	11
EwS	EwS_3_3	EwS_3	N/A	0	0	yes	100	0.35	35
EwS	EwS_3_5	EwS_3	N/A	0	0	no	100	0.01	1
EwS	EwS_4_1	EwS_4	N/A	0	0	yes	100	0.13	13
EwS	EwS_4_2	EwS_4	N/A	0	0	N/A	100	0.06	6
EwS	EwS_4_3	EwS_4	N/A	0	0	N/A	100	0.16	16
EwS	EwS_4_4	EwS_4	N/A	0	0	N/A	100	0.5	50
EwS	EwS_5_2	EwS_5	N/A	0	0	N/A	100	0	0
EwS	EwS_5_3	EwS_5	N/A	0	0	no	100	0	0
EwS	EwS_6_2	EwS_6	N/A	0	0	yes	100	0	0
EwS	EwS_6_3	EwS_6	N/A	0	0	N/A	100	0	0
EwS	EwS_7_2	EwS_7	N/A	0	0	yes	100	0	0
EwS	EwS_7_3	EwS_7	N/A	0	0	yes	100	0	0
EwS	EwS_7_4	EwS_7	N/A	0	0	yes	100	0.13	13
EwS	EwS_8_4	EwS_8	N/A	0	0	N/A	100	0.26	26
EwS	EwS_8_5	EwS_8	N/A	0	0	N/A	100	0.06	6
EwS	EwS_9_2	EwS_9	N/A	0	0	yes	100	0.46	46
EwS	EwS_9_3	EwS_9	N/A	N/A	N/A	yes	100	0.01	1
EwS	EwS_16_1	EwS_16	N/A	0	0	yes	100	0.42	42
EwS	EwS_18_1	EwS_18	N/A	0	0	yes	100	0.04	4
EwS	EwS_26_1	EwS_26	N/A	0	0	yes	100	0.03	3
EwS	EwS_27_1	EwS_27	N/A	0	0	yes	100	0	0
EwS	EwS_29_1	EwS_29	N/A	0	0	yes	100	0	0
EwS	EwS_30_1	EwS_30	N/A	0	0	N/A	100	0.24	24
EwS	EwS_30_2	EwS_30	N/A	0	0	yes	100	0.61	61
EwS	EwS_30_5	EwS_30	N/A	0	0	N/A	100	0.08	8
EwS	EwS_30_6	EwS_30	N/A	0	0	N/A	100	0.21	21
EwS	EwS_30_7	EwS_30	N/A	0	0	N/A	100	0	0
EwS	EwS_30_8	EwS_30	N/A	0	0	N/A	100	0.46	46
EwS	EwS_33_1	EwS_33	N/A	0	0	yes	100	0.04	4
EwS	EwS_34_1	EwS_34	N/A	0	0	yes	100	0	0
EwS	EwS_35_1	EwS_35	N/A	0	0	yes	100	0	0
EwS	EwS_37_1	EwS_37	N/A	0	0	yes	100	0.02	2
EwS	EwS_38_1	EwS_38	N/A	N/A	N/A	yes	100	0.92	92
EwS	EwS_40_1	EwS_40	N/A	0	0	N/A	100	0.03	3
EwS	EwS_41_3	EwS_41	N/A	0	0	N/A	100	0	0
EwS	EwS_41_4	EwS_41	N/A	0	0	N/A	100	0.14	14
EwS	EwS_41_5	EwS_41	N/A	0	0	N/A	100	0.01	1
EwS	EwS_41_6	EwS_41	N/A	0	0	no	100	0.06	6
EwS	EwS_42_1	EwS_42	N/A	0	0	yes	100	0.63	63
EwS	EwS_42_2	EwS_42	N/A	0	0	N/A	100	0.35	35
EwS	EwS_42_3	EwS_42	N/A	0	0	N/A	100	0.67	67
EwS	EwS_42_4	EwS_42	N/A	0	0	N/A	100	0.03	3
EwS	EwS_42_5	EwS_42	N/A	0	0	N/A	100	0	0
EwS	EwS_42_6	EwS_42	N/A	0	0	no	100	0	0
EwS	EwS_42_7	EwS_42	N/A	0	0	no	100	0.01	1
EwS	EwS_43_1	EwS_43	N/A	0	0	yes	100	0	0
EwS	EwS_47_4	EwS_47	N/A	0	0	N/A	100	0.3	30
EwS	EwS_48_2	EwS_48	N/A	0	0	yes	100	0.01	1
EwS	EwS_48_3	EwS_48	N/A	0	0	N/A	100	0.05	5
EwS	EwS_48_4	EwS_48	N/A	0	0	N/A	100	0.06	6
EwS	EwS_49_4	EwS_49	N/A	0	0	N/A	100	0.04	4
EwS	EwS_49_5	EwS_49	N/A	0	0	yes	100	0	0
EwS	EwS_50_2	EwS_50	N/A	0	0	yes	100	0.02	2
EwS	EwS_53_1	EwS_53	N/A	0	0	no	100	0	0
EwS	EwS_54_1	EwS_54	N/A	0	0	no	100	0	0
EwS	EwS_57_3	EwS_57	N/A	0	0	N/A	100	0.03	3
EwS	EwS_57_4	EwS_57	N/A	0	0	N/A	100	0	0
EwS	EwS_57_5	EwS_57	N/A	0	0	N/A	100	0.09	9
EwS	EwS_57_6	EwS_57	N/A	0	0	N/A	100	0.01	1
EwS	EwS_57_7	EwS_57	N/A	0	0	no	100	0.67	67
EwS	EwS_58_3	EwS_58	N/A	0	0	N/A	100	0.64	64
EwS	EwS_58_4	EwS_58	N/A	0	0	N/A	100	0.1	10
EwS	EwS_58_5	EwS_58	N/A	0	0	no	100	0	0
EwS	EwS_58_6	EwS_58	N/A	0	0	no	100	0.05	5
EwS	EwS_61_1	EwS_61	N/A	0	0	N/A	100	0.08	8
EwS	EwS_63_2	EwS_63	N/A	0	0	N/A	100	0.01	1
EwS	EwS_63_3	EwS_63	N/A	0	0	N/A	100	0.32	32
EwS	EwS_63_4	EwS_63	N/A	0	0	N/A	100	0	0
EwS	EwS_66_1	EwS_66	N/A	0	0	yes	100	0.08	8
EwS	EwS_71_1	EwS_71	N/A	0	0	yes	100	0	0
EwS	EwS_74_1	EwS_74	N/A	0	0	yes	100	0.01	1
EwS	EwS_75_1	EwS_75	N/A	0	0	yes	100	0.01	1
EwS	EwS_76_1	EwS_76	N/A	0	0	yes	100	0.08	8
EwS	EwS_77_1	EwS_77	N/A	0	0	yes	100	0.08	8
EwS	EwS_78_1	EwS_78	N/A	0	0	yes	100	0.01	1
EwS	EwS_79_1	EwS_79	N/A	0	0	yes	100	0.05	5
EwS	EwS_80_1	EwS_80	N/A	0	0	yes	100	0.88	88
EwS	EwS_86_1	EwS_86	N/A	0	0	N/A	100	0.08	8
EwS	EwS_89_1	EwS_89	N/A	0	0	yes	100	0.73	73
Healthy control	Ctrl_1	Ctrl_1	N/A	0	0	N/A	100	0.31	31
Healthy control	Ctrl_2	Ctrl_2	N/A	0	0	N/A	100	0	0
Healthy control	Ctrl_3	Ctrl_3	N/A	0	0	N/A	100	0.08	8
Healthy control	Ctrl_4	Ctrl_4	N/A	0	0	N/A	100	0.03	3
Healthy control	Ctrl_5	Ctrl_5	N/A	0	0	N/A	100	0.03	3
Healthy control	Ctrl_6	Ctrl_6	N/A	0	0	N/A	100	0	0
Healthy control	Ctrl_7	Ctrl_7	N/A	0	0	N/A	100	0.11	11
Healthy control	Ctrl_8	Ctrl_8	N/A	0	0	N/A	100	0	0
Healthy control	Ctrl_9	Ctrl_9	N/A	0	0	N/A	100	0	0
Healthy control	Ctrl_10	Ctrl_10	N/A	0	0	N/A	100	0.04	4
Healthy control	Ctrl_11	Ctrl_11	N/A	0	0	N/A	100	0.1	10
Healthy control	Ctrl_12	Ctrl_12	N/A	0	0	N/A	100	0.09	9
Healthy control	Ctrl_13	Ctrl_13	N/A	0	0	N/A	100	0.11	11
Healthy control	Ctrl_14	Ctrl_14	N/A	0	0	N/A	100	0.09	9
Healthy control	Ctrl_15	Ctrl_15	N/A	0	0	N/A	100	0.3	30
Healthy control	Ctrl_16	Ctrl_16	N/A	0	0	N/A	100	0	0
Healthy control	Ctrl_17	Ctrl_17	N/A	0	0	N/A	100	0	0
Healthy control	Ctrl_18	Ctrl_18	N/A	0	0	N/A	100	0.03	3
Healthy control	Ctrl_19	Ctrl_19	N/A	0	0	N/A	100	0	0
Healthy control	Ctrl_20	Ctrl_20	N/A	0	0	N/A	100	0.02	2
Healthy control	Ctrl_21	Ctrl_21	N/A	0	0	N/A	100	0.22	22
Healthy control	Ctrl_22	Ctrl_22	N/A	0	0	N/A	100	0	0
Healthy control (Cristiano et al.)	EGAR00002028068	EGAR00002028068	N/A	N/A	N/A	N/A	100	0	0
Healthy control (Cristiano et al.)	EGAR00002027890	EGAR00002027890	N/A	N/A	N/A	N/A	100	0	0
Healthy control (Cristiano et al.)	EGAR00002027912	EGAR00002027912	N/A	N/A	N/A	N/A	100	0.06	6
Healthy control (Cristiano et al.)	EGAR00002028070	EGAR00002028070	N/A	N/A	N/A	N/A	100	0	0
Healthy control (Cristiano et al.)	EGAR00002028071	EGAR00002028071	N/A	N/A	N/A	N/A	100	0.1	10
Healthy control (Cristiano et al.)	EGAR00002028021	EGAR00002028021	N/A	N/A	N/A	N/A	100	0.4	40
Healthy control (Cristiano et al.)	EGAR00002028043	EGAR00002028043	N/A	N/A	N/A	N/A	100	0	0
Healthy control (Cristiano et al.)	EGAR00002027900	EGAR00002027900	N/A	N/A	N/A	N/A	100	0.03	3
Healthy control (Cristiano et al.)	EGAR00002027959	EGAR00002027959	N/A	N/A	N/A	N/A	100	0	0
Healthy control (Cristiano et al.)	EGAR00002028074	EGAR00002028074	N/A	N/A	N/A	N/A	100	0	0
Healthy control (Cristiano et al.)	EGAR00002027969	EGAR00002027969	N/A	N/A	N/A	N/A	100	0	0
Healthy control (Cristiano et al.)	EGAR00002027989	EGAR00002027989	N/A	N/A	N/A	N/A	100	0	0
Healthy control (Cristiano et al.)	EGAR00002028010	EGAR00002028010	N/A	N/A	N/A	N/A	100	0	0
Healthy control (Cristiano et al.)	EGAR00002028000	EGAR00002028000	N/A	N/A	N/A	N/A	100	0.58	58
Healthy control (Cristiano et al.)	EGAR00002028073	EGAR00002028073	N/A	N/A	N/A	N/A	100	0	0
Healthy control (Cristiano et al.)	EGAR00002028078	EGAR00002028078	N/A	N/A	N/A	N/A	100	0.04	4
Healthy control (Cristiano et al.)	EGAR00002028056	EGAR00002028056	N/A	N/A	N/A	N/A	100	0.07	7
Healthy control (Cristiano et al.)	EGAR00002028091	EGAR00002028091	N/A	N/A	N/A	N/A	100	0.01	1
Healthy control (Cristiano et al.)	EGAR00002028031	EGAR00002028031	N/A	N/A	N/A	N/A	100	0	0
Healthy control (Cristiano et al.)	EGAR00002028080	EGAR00002028080	N/A	N/A	N/A	N/A	100	0.09	9
Healthy control (Cristiano et al.)	EGAR00002028072	EGAR00002028072	N/A	N/A	N/A	N/A	100	0.07	7
Healthy control (Cristiano et al.)	EGAR00002028089	EGAR00002028089	N/A	N/A	N/A	N/A	100	0.32	32
Healthy control (Ulz et al.)	EGAR00002029951	EGAR00002029951	N/A	N/A	N/A	N/A	100	0	0
Healthy control (Ulz et al.)	EGAR00002029952	EGAR00002029952	N/A	N/A	N/A	N/A	100	0.54	54
Healthy control (Ulz et al.)	EGAR00002029953	EGAR00002029953	N/A	N/A	N/A	N/A	100	0	0
Healthy control (Ulz et al.)	EGAR00002029954	EGAR00002029954	N/A	N/A	N/A	N/A	100	0.13	13
Healthy control (Ulz et al.)	EGAR00002029955	EGAR00002029955	N/A	N/A	N/A	N/A	100	0	0
Healthy control (Ulz et al.)	EGAR00002029956	EGAR00002029956	N/A	N/A	N/A	N/A	100	0.01	1
Healthy control (Ulz et al.)	EGAR00002029957	EGAR00002029957	N/A	N/A	N/A	N/A	100	0	0
Healthy control (Ulz et al.)	EGAR00002029958	EGAR00002029958	N/A	N/A	N/A	N/A	100	0	0
Healthy control (Ulz et al.)	EGAR00002029959	EGAR00002029959	N/A	N/A	N/A	N/A	100	0.13	13
Healthy control (Ulz et al.)	EGAR00002029960	EGAR00002029960	N/A	N/A	N/A	N/A	100	0.05	5
Healthy control (Ulz et al.)	EGAR00002029961	EGAR00002029961	N/A	N/A	N/A	N/A	100	0.35	35
Healthy control (Ulz et al.)	EGAR00002029962	EGAR00002029962	N/A	N/A	N/A	N/A	100	0.09	9
Healthy control (Ulz et al.)	EGAR00002029963	EGAR00002029963	N/A	N/A	N/A	N/A	100	0.35	35
Healthy control (Ulz et al.)	EGAR00002029964	EGAR00002029964	N/A	N/A	N/A	N/A	100	0.06	6
Healthy control (Ulz et al.)	EGAR00002029965	EGAR00002029965	N/A	N/A	N/A	N/A	100	0.08	8
Healthy control (Ulz et al.)	EGAR00002029966	EGAR00002029966	N/A	N/A	N/A	N/A	100	0.15	15
Healthy control (Ulz et al.)	EGAR00002029967	EGAR00002029967	N/A	N/A	N/A	N/A	100	0	0
Healthy control (Ulz et al.)	EGAR00002029968	EGAR00002029968	N/A	N/A	N/A	N/A	100	0	0
Healthy control (Ulz et al.)	EGAR00002029969	EGAR00002029969	N/A	N/A	N/A	N/A	100	0	0
Healthy control (Ulz et al.)	EGAR00002029970	EGAR00002029970	N/A	N/A	N/A	N/A	100	0	0
Healthy control (Ulz et al.)	EGAR00002029971	EGAR00002029971	N/A	N/A	N/A	N/A	100	0.03	3
Healthy control (Ulz et al.)	EGAR00002029972	EGAR00002029972	N/A	N/A	N/A	N/A	100	0.07	7
Healthy control (Ulz et al.)	EGAR00002029973	EGAR00002029973	N/A	N/A	N/A	N/A	100	0	0
Healthy control (Ulz et al.)	EGAR00002029974	EGAR00002029974	N/A	N/A	N/A	N/A	100	0.01	1
